# Supplementary material for: Multiomics Analyses of Two Sorghum Cultivars Reveal the Molecular Mechanism of Salt Tolerance
Source: Front Plant Sci. 2022 May 23;13:886805. doi: 10.3389/fpls.2022.886805 (PMC9168679; doi:10.3389/fpls.2022.886805)
Supplement: SUPPLEMENTARY FIGURE S1 — KEGG annotation and enrichment of DEGs. [file Data_Sheet_1.ZIP]

Archive with 21 entries (20 files):
- ▓╣│Σ═╝╞1⁄4╝░═╝▒φ/
- ▓╣│Σ═╝╞1⁄4╝░═╝▒φ/Fig. S1.jpg
- ▓╣│Σ═╝╞1⁄4╝░═╝▒φ/Fig. S10.jpg
- ▓╣│Σ═╝╞1⁄4╝░═╝▒φ/Fig. S11.png
- ▓╣│Σ═╝╞1⁄4╝░═╝▒φ/Fig. S12.png
- ▓╣│Σ═╝╞1⁄4╝░═╝▒φ/Fig. S2.jpg
- ▓╣│Σ═╝╞1⁄4╝░═╝▒φ/Fig. S3.png
- ▓╣│Σ═╝╞1⁄4╝░═╝▒φ/Fig. S4.png
- ▓╣│Σ═╝╞1⁄4╝░═╝▒φ/Fig. S5.jpg
- ▓╣│Σ═╝╞1⁄4╝░═╝▒φ/Fig. S6.jpg
- ▓╣│Σ═╝╞1⁄4╝░═╝▒φ/Fig. S7.png
- ▓╣│Σ═╝╞1⁄4╝░═╝▒φ/Fig. S8.png
- ▓╣│Σ═╝╞1⁄4╝░═╝▒φ/Fig. S9.jpg
- ▓╣│Σ═╝╞1⁄4╝░═╝▒φ/Table S1.xls
- ▓╣│Σ═╝╞1⁄4╝░═╝▒φ/Table S2.xlsx
- ▓╣│Σ═╝╞1⁄4╝░═╝▒φ/Table S3.xlsx
- ▓╣│Σ═╝╞1⁄4╝░═╝▒φ/Table S4.xlsx
- ▓╣│Σ═╝╞1⁄4╝░═╝▒φ/Table S5.xlsx
- ▓╣│Σ═╝╞1⁄4╝░═╝▒φ/Table S6.xlsx
- ▓╣│Σ═╝╞1⁄4╝░═╝▒φ/Table S7.xlsx
- ▓╣│Σ═╝╞1⁄4╝░═╝▒φ/Table S8.xlsx
