# Supplementary material for: Multiomics Analyses of Two Sorghum Cultivars Reveal the Molecular Mechanism of Salt Tolerance
Source: Front Plant Sci. 2022 May 23;13:886805. doi: 10.3389/fpls.2022.886805 (PMC9168679; doi:10.3389/fpls.2022.886805)
Supplement: SUPPLEMENTARY FIGURE S1 — KEGG annotation and enrichment of DEGs. [file Data_Sheet_1.ZIP › ▓╣│Σ═╝╞1⁄4╝░═╝▒φ/Table S1.xls]

## Sheet: Sheet1
Length of root (cm)
cultivar	treatments	biological replicate 1	biological replicate 2	biological replicate 3
HN	C	12.1	12.7	11.5
	S	10.8	11.3	10.3
	M	9.6	10.2	8.8
	L	7.2	8	6.8
GZ	C	9	9.4	8.2
	S	9	9.4	8.6
	M	8.1	8	7.4
	L	6.5	7.2	5.5
Tannin content (DW %)
cultivar	treatments	biological replicate 1	biological replicate 2	biological replicate 3
HN	C	2.06688	2.10152	2.0995
	S	2.45401	2.45807	2.41454
	M	2.71171	2.84898	2.78597
	L	3.81539	3.93484	3.85291
GZ	C	2.62459	2.70189	2.64788
	S	4.0237	3.96485	3.96607
	M	4.19811	4.03542	4.1229
	L	4.01876	4.44006	4.30317
TP content (mg/g)
cultivar	treatments	biological replicate 1	biological replicate 2	biological replicate 3
HN	C	5.60474	4.947	4.73655
	S	8.79042	8.739	7.426
	M	8.73275	7.22115	7.666
	L	9.60602	7.94327	8.4326
GZ	C	7.35023	7.1435	5.7595
	S	12.8734	10.8698	10.89
	M	10.2846	8.28215	10.4
	L	8.97535	8.015	8.5638
TF content (mg/g)
cultivar	treatments	biological replicate 1	biological replicate 2	biological replicate 3
HN	C	2.28635	2.63051	1.95135
	S	2.815	3.66165	3.1631
	M	4.23655	4.8522	3.78195
	L	4.80607	4.3811	5.25055
GZ	C	2.72993	2.82515	2.64655
	S	4.13759	4.14715	4.211
	M	4.59092	4.60358	4.6534
	L	3.76325	3.7518	3.68435
POD activity (U/gFW)
cultivar	treatments	biological replicate 1	biological replicate 2	biological replicate 3
HN	C	31.7901	33.3592	30.9236
	S	46.9337	47.9586	50.3694
	M	71.9903	73.6524	74.0312
	L	35.7909	37.0321	40.3364
GZ	C	72.8243	71.3069	68.3629
	S	74.7826	78.3642	77.9638
	M	103.953	113.326	105.64
	L	72.1974	75.3692	73.6894
SOD activity U/gFW
cultivar	treatments	biological replicate 1	biological replicate 2	biological replicate 3
HN	C	34.1467	36.2652	31.9862
	S	61.508	65.321	60.3356
	M	37.7686	40.896	35.3621
	L	29.4109	30.3032	29.231
GZ	C	123.795	124.032	121.369
	S	237.183	235.989	239.307
	M	144.856	144.86	145.037
	L	130.109	130.604	132.305
MDA content (mg/g)
cultivar	treatments	biological replicate 1	biological replicate 2	biological replicate 3
HN	C	7.55191	7.1936	7.9936
	S	8.05253	7.9966	8.7304
	M	9.75425	9.1276	9.8642
	L	10.2461	10.3394	13.367
GZ	C	6.86528	6.642	6.397
	S	6.52748	7.1924	6.669
	M	7.92381	8.6604	7.1278
	L	10.6026	10.217	12.8625
