# Supplementary material for: Multiomics Analyses of Two Sorghum Cultivars Reveal the Molecular Mechanism of Salt Tolerance
Source: Front Plant Sci. 2022 May 23;13:886805. doi: 10.3389/fpls.2022.886805 (PMC9168679; doi:10.3389/fpls.2022.886805)
Supplement: SUPPLEMENTARY FIGURE S1 — KEGG annotation and enrichment of DEGs. [file Data_Sheet_1.ZIP › ▓╣│Σ═╝╞1⁄4╝░═╝▒φ/Table S2.xlsx]

## Sheet: Sheet1
gene ID	Gene description	primer F（5’-3'）	primer R（5’-3'）
LOC8066146	glutathione S-transferase GST	ACTCCTCCTACGTCTCTCCTCC	TTCATCTTCTTGTACTCGCAGGG
LOC8056192	U-box domain-containing protein	GCAAGATCGAAGAAGTACATCG	AGGTCAGATCGTCATTTGGC
LOC8072066	uncharacterized	CTAGAGGAGGATAGGGCTTGTTC	GCCTACTTCCTTCTACCTCCATC
LOC8074840	disease resistance protein RGA2	ATTTCGGCGTTGGTGGTGAG	GTCGGAGACTTGACGGTTTG
LOC8066840	anthocyanidin reductase ANR	GGGAACGAGGCACACTACTC	GGGTGCTCGAAGAGGAAGAG
LOC8058202	bifunctional dihydroflavonol DFR	CATCTCCTGGGTCGTCTTCG	CTTGCTATCCAGGTGCTGCT
LOC8074150	anthocyanidin synthase ANS	TTTCCTGGCGGACAAGTACC	AGGCTCACTCTCGGCTTTTC
LOC8052549	naringenin 3-dioxygenase F3H	GCCCATACTGGACCAGCC	GTCGAGAGGCTTGGTGTTC
Actin		GGTCCTCTTCCAGCCATCCTT	ATTTCCTTGCCTCATCCTGTCA
