# Supplementary material for: Multiomics Analyses of Two Sorghum Cultivars Reveal the Molecular Mechanism of Salt Tolerance
Source: Front Plant Sci. 2022 May 23;13:886805. doi: 10.3389/fpls.2022.886805 (PMC9168679; doi:10.3389/fpls.2022.886805)
Supplement: SUPPLEMENTARY FIGURE S1 — KEGG annotation and enrichment of DEGs. [file Data_Sheet_1.ZIP › ▓╣│Σ═╝╞1⁄4╝░═╝▒φ/Table S3.xlsx]

## Sheet: Sheet1
Statistics of transcriptome sequencing results.
Samples	Clean reads	Clean Data	GC Content	%≥Q30
GZ-C	24053090	7190678124	0.5366	0.85
HN16-C	24448628	7317313620	0.5379	0.8498
GZ-M	24601776	7363346554	0.5302	0.85
HN16-M	23884302	7153888804	0.5393	0.8507
Statistical table of sequence alignment of sequencing data of sorghum materials
Samples	Total Reads	Mapped Reads	Uniq Mapped Reads	Multiple Map Reads	Reads Map to '+'	Reads Map to '-'
GZ-C	48106180	36,255,580 (75.37%)	34,739,401 (72.21%)	1,516,179 (3.15%)	18,012,789 (37.44%)	18,038,431 (37.50%)
HN16-C	48897256	37,528,584 (76.75%)	36,422,484 (74.49%)	1,106,100 (2.26%)	18,684,924 (38.21%)	18,674,544 (38.19%)
GZ-M	49203552	37,550,571 (76.32%)	36,398,593 (73.98%)	1,151,978 (2.34%)	18,682,950 (37.97%)	18,690,367 (37.99%)
HN16-M	47768604	36,981,710 (77.42%)	35,413,382 (74.14%)	1,568,328 (3.28%)	18,405,244 (38.53%)	18,390,596 (38.50%)
			Samples	Clean reads	Clean Data	GC Content	%≥Q30
			Statistical table of sequence alignment of sequencing data of sorghum materials
	Samples	Total Reads	Mapped Reads	Uniq Mapped Reads	Multiple Map Reads	Reads Map to '+'	Reads Map to '-'
