# Supplementary material for: Multiomics Analyses of Two Sorghum Cultivars Reveal the Molecular Mechanism of Salt Tolerance
Source: Front Plant Sci. 2022 May 23;13:886805. doi: 10.3389/fpls.2022.886805 (PMC9168679; doi:10.3389/fpls.2022.886805)
Supplement: SUPPLEMENTARY FIGURE S1 — KEGG annotation and enrichment of DEGs. [file Data_Sheet_1.ZIP › ▓╣│Σ═╝╞1⁄4╝░═╝▒φ/Table S4.xlsx]

## Sheet: Sheet1
Numbers of transcripts, unigenes and new genes from transcriptome sequencing results.
Samples		HN-C	HN16-M	GZ-C	GZ--CK	Average
Transcript number		32195	32567	32489	33181	32608
Transcript	<300 bp	119	124	125	134	125
Length Range	300-500bp	388	377	394	539	424
	501-1,000 bp	3263	3365	3448	3555	3408
	1,001-2,000 bp	14006	14188	14399	14356	14237
	>2,000 bp	14419	14513	14530	14722	14546
Mean Length (bp)		2103.1	2097.6	2107.3	2098.6	2101
Unigene number		26217	26443	26858	26696	26553
New gene number		795	807	868	897	841
