# Supplementary material for: Multiomics Analyses of Two Sorghum Cultivars Reveal the Molecular Mechanism of Salt Tolerance
Source: Front Plant Sci. 2022 May 23;13:886805. doi: 10.3389/fpls.2022.886805 (PMC9168679; doi:10.3389/fpls.2022.886805)
Supplement: SUPPLEMENTARY FIGURE S1 — KEGG annotation and enrichment of DEGs. [file Data_Sheet_1.ZIP › ▓╣│Σ═╝╞1⁄4╝░═╝▒φ/Table S5.xlsx]

## Sheet: sheet 1
Index	Ion mode	Q1 (Da)	Q3 (Da)	Molecular Weight (Da)	Formula	Ionization model	KEGG ID	Compounds	Class I	Class II	CAS	Level	mix01	mix02	mix03	GZ-C-1	GZ-C-2	GZ-C-3	GZ-S-1	GZ-S-2	GZ-S-3	GZ-M-1	GZ-M-2	GZ-M-3	GZ-L-1	GZ-L-2	GZ-L-3	HN-C-1	HN-C-2	HN-C-3	HN-S-1	HN-S-2	HN-S-3	HN-M-1	HN-M-2	HN-M-3	HN-L-1	HN-L-2	HN-L-3
pmb0484	Positive	104.1	60.1	103.091	C5H13NO	[M+H]+	C00114	Choline	Alkaloids	Alkaloids	62-49-7	B	16774000	16138000	14907000	14563000	10834000	12677000	12151000	14129000	17693000	13387000	11894000	16452000	16251000	13668000	16159000	16836000	16281000	15784000	19218000	19785000	18655000	16766000	17091000	15215000	14788000	12663000	13937000
mws1358	Negative	109.03	81	110.037	C6H6O2	[M-H]-	C00090	Pyrocatechol	Phenolic acids	Phenolic acids	120-80-9	B	7031.5	7611.2	8591.4	6143.9	6903.7	12156	9	12412	3378.3	9487.8	2477.9	13247	12281	15159	8898.2	8612.7	2989.1	8463.3	5471	5964.2	5991.7	3976.2	9	11445	5318.7	10538	7191.1
pmb1096	Positive	118.07	91	117.058	C8H7N	[M+H]+	C00463	Indole	Alkaloids	Plumerane	120-72-9	A	520920	565840	617610	541710	526280	538520	460030	533880	451980	443060	597530	445080	421560	461130	436200	607670	618600	685930	631560	662420	623390	717380	748590	480820	699780	636240	495220
mws0191	Positive	118.09	59	117.079	C5H11NO2	[M+H]+	C00719	Betaine	Alkaloids	Alkaloids	107-43-7	A	9375700	9358700	8487800	2369100	2129300	2161600	3961000	4181900	4040500	7989700	9004400	9581900	17364000	16220000	15702000	7299700	6335000	6001300	5760900	6452800	6367500	7572800	6293900	9468400	14454000	13440000	14928000
Lmbp000728	Positive	121.06	77.04	120.058	C8H8O	[M+H]+	C20782	(S)-2-Phenyloxirane	Others	Others	20780-54-5	B	113520	100940	96832	56302	51130	52301	31294	117250	47080	56738	35617	71727	57118	82940	57449	194900	94500	143490	202290	218090	196130	119290	41145	122860	164020	187040	120840
mws0491	Positive	122.1	105	121.089	C8H11N	[M+H]+	C05332	Phenethylamine	Alkaloids	Alkaloids	64-04-0	B	2325900	2282800	2480600	2662800	2284200	2486100	1349100	2126000	1445200	1421300	1370500	1426900	2475700	2380900	2459600	3113900	1834500	2600400	2625000	2687900	2431100	2125100	1083600	2288700	3409500	4216000	2868000
pme0241	Positive	123.04	79	122.037	C7H6O2	[M+H]+	C00180	Benzoic acid	Phenolic acids	Phenolic acids	65-85-0	B	50666	53287	81813	32945	24792	29471	36435	41424	38303	25579	28539	34057	30738	34069	34123	48406	41926	47812	39044	72654	48498	35323	26071	30748	55655	37576	40653
mws0628	Negative	121.03	92	122.037	C7H6O2	[M-H]-	C00633	4-Hydroxybenzaldehyde	Phenolic acids	Phenolic acids	123-08-0	A	32634000	34890000	35718000	35066000	25493000	32531000	21346000	42810000	30019000	37423000	33668000	39187000	32419000	34437000	39220000	45002000	34189000	31185000	32200000	31140000	32729000	33296000	28154000	47072000	29195000	28718000	24948000
ML10179289	Positive	105.07	77.04	122.073	C8H10O	[M+H-H2O]+	C05853	2-Phenylethanol	Phenolic acids	Phenolic acids	60-12-8	B	307740	293310	281760	302780	313110	329190	133440	279540	181890	178670	163780	190210	319760	254100	310130	383750	226840	312630	330230	341480	336690	284700	122510	271650	516900	467480	310250
NK10264324	Positive	127.04	81.03	126.032	C6H6O3	[M+H]+	C02183	1,3,5-Benzenetriol	Phenolic acids	Phenolic acids	108-73-6	B	119280	115860	117590	104540	86294	92591	35858	173670	28364	197750	9	174720	181860	228620	140790	202040	83949	117510	113860	60688	125400	102090	9	187010	158210	181680	148270
pmp000509	Positive	127.04	109.02	126.032	C6H6O3	[M+H]+	C11918	Maltol	Others	Others	118-71-8	B	94349	147880	128320	195150	107280	117920	118430	71782	68133	86602	166870	67195	126830	113310	89094	92566	52182	90994	86799	78789	66802	141360	96729	122680	106980	80732	90413
pme2693	Positive	131.12	114.09	130.111	C6H14N2O	[M+H]+	C02714	N-Acetylputrescine	Alkaloids	Phenolamine	18233-70-0	B	176750	181660	154010	275130	258330	246020	233460	254680	257550	193450	233360	188510	178830	157650	168260	98246	93287	125120	67713	81249	70799	95369	70320	74085	104040	117750	76055
pmb0501	Positive	131.13	114.1	130.122	C5H14N4	[M+H]+	C00179	Agmatine	Alkaloids	Phenolamine	306-60-5	B	174120	178130	165890	294250	270650	269660	257050	270690	267410	201090	245840	213780	181810	166500	156740	111770	85584	136260	67965	68584	66848	95673	74008	63774	75925	103470	88726
pmp001198	Positive	132.1	57.1	131.095	C6H13NO2	[M+H]+	-	6-Deoxyfagomine	Alkaloids	Alkaloids	197449-09-5	A	17675000	17600000	16756000	10207000	7432300	10129000	9576300	12279000	9561200	10562000	16411000	8583900	11582000	13563000	13410000	21067000	20780000	22085000	20759000	24121000	21693000	21606000	26580000	16440000	24022000	22864000	20071000
HJKP000649	Positive	136.07	91.05	135.068	C8H9NO	[M+H]+	C15561	N-benzylformamide	Alkaloids	Alkaloids	6343-54-0	A	6675000	6570500	6125900	3478100	3152900	3803700	5220500	4209400	4301200	4173500	6918800	3956900	4659700	4459600	4698100	7524300	7925000	8363300	10941000	9876100	9364400	9530200	10801000	6736100	10538000	8710100	8162900
mws0146	Positive	138.05	78	137.048	C7H7NO2	[M+H]+	-	Nicotinic Acid Methyl Ester(Methyl Nicotinate)	Alkaloids	Alkaloids	93-60-7	B	75532	69695	74008	37076	27532	32696	45104	55965	40983	85848	65915	124280	173610	147610	165570	38241	32938	57756	69376	64302	54138	56268	45463	79147	90864	97971	64487
pme2268	Positive	138.05	94.07	137.048	C7H7NO2	[M+H]+	C01004	Trigonelline	Alkaloids	Alkaloids	535-83-1	A	9390100	9888900	9211800	5757200	6129600	6595500	6572100	8037100	6030200	8547500	10995000	8424100	10752000	10716000	9047500	12926000	9694600	10163000	9477700	10888000	12117000	13178000	11941000	10345000	12198000	11040000	9965100
mws1336	Positive	138.06	120	137.048	C7H7NO2	[M+H]+	C00568	4-Aminobenzoic acid	Phenolic acids	Phenolic acids	150-13-0	B	101710	126490	123110	100110	76820	87306	101420	110990	108060	124390	149820	126530	158390	137160	114040	146740	113400	107800	60976	61276	65099	108450	102070	127450	120940	102600	117810
Lmbn001981	Negative	137.02	93.03	138.032	C7H6O3	[M-H]-	C05585	2,5-Dihydroxybenzaldehyde*	Phenolic acids	Phenolic acids	1194-98-5	B	7673300	8169200	8092500	6077100	4870200	5302700	8982500	7221100	13051000	7045900	7120500	5002500	4852800	5436400	7169500	10394000	9506400	7806800	10119000	7774600	11664000	7230100	13986000	9893300	6455900	6320500	5079700
mws0749	Negative	137.02	93	138.032	C7H6O3	[M-H]-	C00156	4-Hydroxybenzoic acid	Phenolic acids	Phenolic acids	99-96-7	B	11334000	12182000	11996000	9214900	7271400	8121800	13347000	10745000	19571000	10576000	10756000	7602300	7239300	8435800	10672000	14870000	14128000	11441000	14868000	11930000	17770000	10842000	21157000	14576000	9653900	9488600	7577300
Hmgn001653	Negative	137.02	93.04	138.032	C7H6O3	[M-H]-	C16700	Protocatechualdehyde*	Phenolic acids	Phenolic acids	139-85-5	B	8115200	9017100	8965000	6559800	5458800	5917100	9900700	7721400	14161000	7731500	7514000	5478200	5325400	6005300	7758800	10991000	10503000	8499500	10910000	8490800	12659000	7727600	15287000	10701000	6824600	6956200	5366000
Lmgn001670	Negative	137.03	108.02	138.032	C7H6O3	[M-H]-	C00805	Salicylic acid	Phenolic acids	Phenolic acids	69-72-7	A	102910	123720	129030	118840	118180	176130	113320	150100	98851	183520	203210	262360	172830	190580	241680	107510	107410	108500	115520	86739	131930	64900	105230	119050	66313	92039	95733
mws2368	Negative	137.06	119.05	138.068	C8H10O2	[M-H]-	C06044	Tyrosol	Phenolic acids	Phenolic acids	501-94-0	B	13009	18095	19602	16818	14795	25479	17380	21783	12849	25127	25412	28900	23623	22652	31176	11135	12862	10600	19025	11570	21316	15425	15996	19402	11676	12200	8196.4
pme1137	Positive	140.03	94	139.027	C6H5NO3	[M+H]+	C01020	6-Hydroxynicotinic acid	Alkaloids	Alkaloids	5006-66-6	B	304080	304790	297570	769000	254520	265160	447720	776240	1125300	568050	366780	366410	120750	83679	97977	269420	390840	303430	279390	307300	137030	45343	69948	96926	622250	373530	408850
pmb0764	Positive	144.05	113.2	143.04	C6H9NOS	[M+H]+	C04294	4-Methyl-5-thiazoleethanol	Others	Others	137-00-8	A	68845	73536	64852	42703	26584	45986	10705	75042	22285	67862	13574	73840	73069	85352	60051	129710	74630	118500	86585	71540	78549	81526	26507	127100	116340	104150	89876
mws0103	Positive	146.06	91	145.053	C9H7NO	[M+H]+	C08493	Indole-3-carboxaldehyde	Alkaloids	Plumerane	487-89-8	B	756870	721520	721370	607430	695290	568000	1188700	823010	585810	705550	1546000	650960	568640	575930	472240	1033600	618970	743140	854810	722680	1050500	791000	590830	553470	518450	654680	476690
mws0017	Positive	146.17	72.2	145.158	C7H19N3	[M+H]+	C00315	Spermidine	Alkaloids	Phenolamine	124-20-9	B	276790	407040	323550	818800	993060	742360	607190	501090	447480	450340	486800	280140	224920	233300	177730	722200	643380	479580	153020	236980	152720	474830	414730	246430	317000	354500	409520
pmp001285	Positive	149.02	65.04	148.016	C8H4O3	[M+H]+	-	Phthalic anhydride	Phenolic acids	Phenolic acids	85-44-9	A	2142400	1944300	1774200	1130600	1472400	1126600	1898300	1607500	1408400	1466700	1849400	1285600	1372400	1311000	1074000	3521100	3654000	4271400	1937300	1852700	2144000	1396300	1464800	1434200	1608400	1781300	1901600
mws2213	Negative	147.05	77.01	148.052	C9H8O2	[M-H]-	C00423	Cinnamic acid	Phenolic acids	Phenolic acids	140-10-3	B	10902	10362	11519	6864	7322.2	5481.1	6330.4	8300.1	5456.2	9624.3	6301.6	8120.4	11829	9716.5	14757	9325	25249	18734	16019	14693	11390	4891.1	9823	8487.8	11303	12730	15990
mws1024	Negative	147.05	129	148.052	C9H8O2	[M-H]-	C05608	p-Coumaraldehyde	Phenolic acids	Phenolic acids	2538-87-6	B	36438	40430	40410	38332	35681	36843	18561	47246	18400	50258	37552	63926	47597	58099	38932	44650	19481	29563	49519	32779	40184	32210	15670	46276	37080	43357	41374
Lmgp000796	Positive	150.06	61.01	149.048	C8H7NO2	[M+H]+	C00650	4-Hydroxymandelonitrile	Alkaloids	Alkaloids	13093-65-7	A	3707900	3817000	3689300	4105000	3176100	3275300	4157400	4610300	3148400	4015000	5599000	4043000	5095900	4670200	4953700	6413100	7528200	6777900	2774800	2599200	2683900	4412200	3656700	4389900	9795500	5224300	4892400
mws0921	Negative	149.06	131	150.068	C9H10O2	[M-H]-	C02646	p-Coumaryl alcohol	Phenolic acids	Phenolic acids	3690-05-9	B	168980	183650	186670	94494	102570	111270	64613	162130	81588	223710	108610	226520	244000	261550	192910	188310	115070	150000	293460	148830	185800	168310	65529	209200	298850	263580	325540
mws0458	Negative	151.04	136	152.047	C8H8O3	[M-H]-	C00755	Vanillin	Phenolic acids	Phenolic acids	121-33-5	A	7481600	8210700	8420300	8051100	8699300	7842900	9041600	7835500	5702800	10384000	13552000	10283000	8787700	8487300	6906600	9354100	6409100	6677300	8226700	6580900	8321100	7153400	5296200	7513800	6167300	7727600	7248400
mws0182	Negative	151.04	106.9	152.047	C8H8O3	[M-H]-	C00642	p-Hydroxyphenyl acetic acid	Phenolic acids	Phenolic acids	156-38-7	B	222420	261760	269970	191580	146310	208030	110030	329610	254800	278830	138090	231710	188840	229660	276730	250790	193800	231740	473880	260410	558180	166400	217030	240140	259890	233070	198450
mws0444	Negative	152.04	108	153.043	C7H7NO3	[M-H]-	-	3-Aminosalicylic acid	Phenolic acids	Phenolic acids	570-23-0	B	22201	22447	21267	17180	12690	11612	34789	24878	26238	27451	26573	18813	24490	20209	24124	22267	25192	22158	18736	16919	20267	15506	18617	16918	26844	32219	26951
mws4002	Positive	154.09	137	153.079	C8H11NO2	[M+H]+	C03758	Dopamine	Alkaloids	Alkaloids	51-61-6	B	10437	8690.4	10557	15242	20226	19417	5916.1	15599	6361.5	13427	4751.4	12075	13322	12673	7011.3	19200	7759.9	11511	12222	7437.3	12887	10513	4747.2	17875	14882	14264	7888.1
mws0885	Negative	153.02	109.03	154.027	C7H6O4	[M-H]-	-	2,4-Dihydroxybenzoic acid	Phenolic acids	Phenolic acids	89-86-1	B	870900	917290	915500	558860	440510	493500	229780	844670	374630	1275900	373600	1174500	680250	792590	734670	1334400	691100	910600	1005700	733170	979870	873820	728130	1248100	1119300	1386100	1435400
mws0183	Negative	153.02	109.03	154.027	C7H6O4	[M-H]-	C00230	3,4-Dihydroxybenzoic acid (Protocatechuic acid)*	Phenolic acids	Phenolic acids	99-50-3	A	676590	697610	779820	501690	635530	1004300	723080	642510	864210	690500	593420	746230	641100	758860	1220600	525470	827180	593800	649510	503450	704420	368990	1604100	732110	682890	497440	709980
mws0180	Negative	153.02	109.03	154.027	C7H6O4	[M-H]-	C00628	2,5-Dihydroxybenzoic acid; Gentisic Acid*	Phenolic acids	Phenolic acids	490-79-9	A	335400	405400	381180	280580	312270	513750	366990	346880	418700	353940	334600	374020	303060	372750	613780	277860	423110	291000	339030	245170	375640	201140	786030	380380	355920	300750	326940
mws0987	Positive	161.06	115	160.052	C10H8O2	[M+H]+	-	6-MethylCoumarin	Lignans and Coumarins	Coumarins	92-48-8	B	14023	19790	16133	12875	14266	11632	8857.2	14646	9614.6	7273.9	14646	15221	14047	14307	12894	14127	9976.6	12562	13966	13843	9507.2	10365	9563.7	16493	24502	18595	13251
mws0005	Positive	161.11	144	160.1	C10H12N2	[M+H]+	C00398	Tryptamine	Alkaloids	Plumerane	61-54-1	B	2728600	2665500	2351900	1945400	2577300	2404600	1194800	2490600	1197700	1859200	1994000	2043000	3772300	4304200	4846800	4173800	1890800	2848100	1930100	2380400	1673200	2092100	854630	3229000	3837000	3075800	1999200
mws1417	Negative	160.04	116	161.048	C9H7NO2	[M-H]-	C19837	Indole-3-carboxylic acid	Alkaloids	Plumerane	771-50-6	B	167140	173460	183470	111460	146810	116260	177720	144920	103630	109790	226840	103910	137760	145490	165410	217860	166990	195380	201630	183650	260420	201530	204910	179130	156650	173580	210770
mws1346	Positive	162.08	98	161.069	C6H11NO4	[M+H]+	C00956	DL-2-Aminoadipic acid	Alkaloids	Alkaloids	542-32-5	B	4927100	5309100	4714100	1342300	1363800	1553000	1682400	1753400	1920900	1116700	2535800	1517100	1406100	1763200	2476400	7110100	6233700	7473200	11061000	9811100	11968000	9987600	11668000	5411100	7123100	9143700	6691400
pme2996	Negative	161.02	116.6	162.032	C9H6O3	[M-H]-	C20414	4-Hydroxycoumarin	Lignans and Coumarins	Coumarins	1076-38-6	B	21775	18809	21613	26637	38103	24305	19392	31390	14380	24233	24017	22327	28708	30192	31321	26448	16609	26273	11861	12488	14471	16321	13874	24465	23404	23087	15807
pmf0440	Positive	163.08	91.1	162.068	C10H10O2	[M+H]+	C10475	4-MethoxycinnaMaldehyde	Phenolic acids	Phenolic acids	1963-36-6	B	381620	367930	330730	316870	319530	312240	202270	258540	212320	197380	283050	327290	338360	297050	277610	261880	243870	363900	246770	287180	242590	273080	240320	372780	493140	371920	306860
pme1439	Positive	165.05	119	164.047	C9H8O3	[M+H]+	C00811	p-Coumaric acid	Phenolic acids	Phenolic acids	501-98-4	A	1400300	1361200	1301700	1043000	923680	950550	699810	1145600	862370	1595200	1194600	1773600	1299700	1434800	1315400	1700800	982070	1123100	1564600	1261800	1442400	1355600	845680	1608600	1335400	1600100	1719800
pme3083	Negative	164.04	120	165.043	C8H7NO3	[M-H]-	C05653	2-(Formylamino)benzoic acid	Phenolic acids	Phenolic acids	3342-77-6	B	1907300	2057300	2142100	1745100	1519100	1705000	1321000	2089500	1413800	2694800	2123300	2762300	2287500	2368400	2273200	2460800	1526200	1645700	2133200	1720200	2155300	1864200	1284800	2217600	1966000	2302300	2583700
pme0281	Negative	165.02	121.03	166.027	C8H6O4	[M-H]-	C06337	Terephthalic acid	Phenolic acids	Phenolic acids	100-21-0	B	4855300	5871800	6043700	5450700	5450000	4929100	5554600	7455700	5117700	5587400	4570900	4846300	5492700	6236700	4395600	5891800	7570000	5894100	4402500	4595700	5354100	4830700	5000300	5089500	5817100	6126300	5518300
mws0467	Negative	165.06	119.05	166.063	C9H10O3	[M-H]-	C01744	3-(4-Hydroxyphenyl)-propionic acid	Phenolic acids	Phenolic acids	501-97-3	B	107400	136410	130200	126720	90791	102350	78033	132620	93528	183630	145820	218540	124650	136750	116510	126430	103520	96489	181450	167260	136990	129300	86674	112200	120860	134850	138070
NK10253223	Positive	168.06	94.06	167.058	C8H9NO3	[M+H]+	C05831	2-Amino-3-methoxybenzoic acid	Phenolic acids	Phenolic acids	3177-80-8	A	195940	185820	195670	212460	192120	195110	212650	235760	242020	211630	214140	237790	248600	218220	195390	277980	260230	229610	192580	208570	163650	243000	177680	244050	218050	186600	183130
mws0028	Negative	167.03	108.02	168.042	C8H8O4	[M-H]-	C06672	Vanillic acid	Phenolic acids	Phenolic acids	121-34-6	A	290760	312620	318450	236960	218560	221850	280770	252250	418840	376990	304890	292490	260450	289330	355060	392240	298330	262770	314000	272630	352890	289000	261390	354110	325490	342420	351610
Hmbp001276	Positive	169.05	65.03	168.042	C8H8O4	[M+H]+	-	Gallacetophenone	Phenolic acids	Phenolic acids	528-21-2	B	388560	374500	357710	220090	216810	181300	191490	153230	188300	205210	168230	187250	251940	206380	177330	659030	630160	472220	362710	405740	372750	557620	432600	690910	522260	675930	769140
pme2598	Negative	167.03	123.04	168.042	C8H8O4	[M-H]-	C01161	3,4-Dihydroxybenzeneacetic acid	Phenolic acids	Phenolic acids	102-32-9	B	83966	76321	75267	48201	64205	52062	66614	59779	60516	92165	47427	86964	48181	68475	75567	84251	88186	84122	57365	73649	69020	67137	67811	88374	71564	79088	66555
mws0024	Negative	169.01	125	170.022	C7H6O5	[M-H]-	C01424	Gallic acid	Tannins	Tannin	149-91-7	B	104920	114760	104690	67159	76710	88226	88265	96305	93817	120790	189150	123650	137470	119350	120400	82754	96851	89438	119550	137050	97351	108960	106560	127130	109090	113760	138040
mws1105	Positive	175.12	130	174.116	C11H14N2	[M+H]+	C08304	Gramine	Alkaloids	Alkaloids	87-52-5	B	45638	30956	39921	35492	38776	37365	29936	27184	27309	30230	34955	18885	28597	28661	24175	73767	67798	59300	42550	39077	56049	31793	42809	37546	27898	36370	36317
pmb0774	Positive	177.1	160.3	176.095	C10H12N2O	[M+H]+	C17203	N-Hydroxytryptamine*	Alkaloids	Phenolamine	-	A	9733400	9554600	8967200	4502000	6805400	6227400	4033800	4340600	3685300	4018600	4273700	6087300	12121000	14311000	21777000	9589800	12354000	10736000	7275000	3897300	1225600	3856700	4340200	16300000	22251000	7007500	9866400
pme2024	Positive	177.1	160	176.095	C10H12N2O	[M+H]+	C00780	Serotonin*	Alkaloids	Plumerane	50-67-9	A	11904000	11712000	11535000	5733300	8685500	7887100	5079900	5584300	4786900	5179600	5859200	7769000	15761000	18568000	27715000	12285000	16342000	13476000	9630100	5084200	1477600	4965700	5731800	21266000	29364000	9535800	12423000
XMP3552	Positive	178.05	150.05	177.043	C9H7NO3	[M+H]+	-	ABOA	Alkaloids	Alkaloids	70735-79-4	B	70014	80938	80964	15532	21107	16567	24723	20867	25985	39317	37952	34938	37447	35884	38228	75432	96844	95768	100430	118270	80369	121270	105520	110540	113540	121300	148990
pmf0367	Negative	177.02	88.9	178.027	C9H6O4	[M-H]-	C09001	5,7-Dihydroxychromone	Others	Others	31721-94-5	A	84917	87756	98909	76127	87029	88566	79459	112750	87747	108680	101800	102070	96972	125330	117600	163380	119620	90351	93864	75329	97941	48361	42388	77439	80725	82692	86986
Hmsp003093	Positive	179.03	77.04	178.027	C9H6O4	[M+H]+	-	3,7-Dihydroxychromen-4-one	Others	Others	-	B	45814	45824	48418	33628	32041	30563	21243	31547	35443	39410	26451	30778	43352	33003	39694	76237	52846	65833	86120	81945	73218	58990	72108	60200	54250	50492	52454
pmb2795	Negative	177	145	178.063	C10H10O3	[M-H]-	-	4-Methoxycinnamic acid*	Phenolic acids	Phenolic acids	830-09-1	A	239830	286720	284360	81646	78801	99456	86244	122350	74464	121190	140720	178480	169260	253100	349330	90321	181450	186640	165460	128970	206430	174660	202580	1127600	732260	509220	890210
mws1195	Positive	179.07	147.1	178.063	C10H10O3	[M+H]+	-	p-Coumaric acid methyl ester*	Phenolic acids	Phenolic acids	3943-97-3	A	265320	241470	238730	76779	63259	87502	66549	98607	58227	91797	108840	143750	142480	205710	291900	100650	193210	182540	172670	127100	196780	166220	184010	1131100	704960	493840	843520
mws0009	Positive	179.07	91	178.063	C10H10O3	[M+H]+	C02666	Coniferaldehyde	Phenolic acids	Phenolic acids	20649-42-7	B	22705	25563	23040	16335	15546	15557	10898	19903	11308	26218	28016	30792	27555	27010	18412	30948	12564	17966	27999	14620	21142	26754	8121.4	33955	27887	29574	34874
mws2212	Negative	179.03	135.05	180.042	C9H8O4	[M-H]-	C01197	Caffeic acid	Phenolic acids	Phenolic acids	331-39-5	A	534600	530440	573420	652560	452620	601550	315080	590650	338960	688510	469730	762210	736870	730090	842200	542580	358440	415870	520440	398110	451340	482340	270620	665750	500620	523880	715580
mws0093	Negative	179.07	146	180.079	C10H12O3	[M-H]-	C00590	Coniferyl alcohol	Phenolic acids	Phenolic acids	458-35-5	B	187320	215890	223630	161880	121480	139350	70349	238900	102150	320180	135030	411350	300250	308670	244490	263700	120340	174040	238430	153930	179640	216120	76405	332750	277630	328300	354740
mws1350	Negative	181.05	151	182.058	C9H10O4	[M-H]-	-	Syringaldehyde; 4-Hydroxy-3,5-Dimethoxybenzaldehyde	Phenolic acids	Phenolic acids	134-96-3	A	402360	465320	474710	309210	334680	330800	373810	426000	260910	526310	595730	540930	454040	489950	383880	603850	332290	447120	533560	413990	531210	490760	274760	562330	535520	646040	635050
Hmtn001288	Negative	181.05	135.04	182.058	C9H10O4	[M-H]-	-	Methyl 2,4-dihydroxyphenylacetate	Phenolic acids	Phenolic acids	67828-42-6	B	8059.8	5818	11793	4629.2	2149.8	3595.1	4603.2	5938.7	3135.9	5061.9	10470	4928.4	5248.2	3648.4	6113.2	7971.6	8577.6	9655.4	21075	28989	25570	10159	12276	8765.7	17481	11327	10434
HJN037	Negative	183.03	124.02	184.037	C8H8O5	[M-H]-	-	4-O-Methylgallic Acid	Phenolic acids	Phenolic acids	4319-02-2	B	20795	22047	17263	12305	18549	14139	18227	14373	14408	23860	30414	19646	16120	17107	17623	23615	21525	16593	20061	18748	22359	14213	10480	20453	16519	19005	23528
Hmmp001310	Positive	188.07	118.07	187.063	C11H9NO2	[M+H]+	C21283	3-Indoleacrylic acid	Alkaloids	Alkaloids	1204-06-4	B	19224000	19968000	19584000	18281000	16651000	17398000	14127000	16949000	13476000	13773000	18746000	12803000	13018000	14987000	14288000	22900000	21378000	24335000	21338000	22953000	23473000	23892000	24604000	16085000	24288000	22720000	17159000
Hmjp002337	Positive	193.04	133.03	192.033	C10H8O4	[M+H]+	C18079	Isoscopoletin (6-Hydroxy-7-Methoxycoumarin)	Lignans and Coumarins	Coumarins	776-86-3	B	192550	168200	156150	192690	182870	173160	183510	185160	191960	145520	163770	139540	202340	231630	213440	254280	170000	194320	121900	138870	129890	172890	145860	182880	149800	141420	129740
Lmmp002080	Positive	193.13	105.03	192.126	C11H16N2O	[M+H]+	-	N-(4-Aminobutyl)benzamide	Alkaloids	Phenolamine	5692-23-9	B	34878	33755	34774	23300	16452	27500	10053	49826	19523	48408	26373	54845	59692	54343	36383	51262	17093	33639	32151	24254	21188	36348	12441	41396	47735	37424	45525
mws0014	Negative	193.05	134.01	194.058	C10H10O4	[M-H]-	C01494	Ferulic acid	Phenolic acids	Phenolic acids	537-98-4	A	1670500	1798800	2113300	1791200	1436100	1730300	919900	2471200	967850	2112000	1068500	2241000	1771900	1942700	1864200	2551200	1292000	1731900	2677200	1952800	2479100	2095100	1223600	2677200	2080500	2340200	1985600
XMP3554	Positive	196.06	150.05	195.053	C9H9NO4	[M+H]+	-	HMBOA	Alkaloids	Alkaloids	17359-53-4	B	29825	24258	20922	5493.8	8081.9	7701.5	16893	8251.6	7131.9	7330	7892.3	10250	18927	14896	12638	26429	29409	18596	38519	64228	50813	39092	23543	40845	48379	35713	39950
mws0027	Negative	197.05	123	198.053	C9H10O5	[M-H]-	C10833	Syringic acid	Phenolic acids	Phenolic acids	530-57-4	A	134210	142020	154540	143090	121220	124850	89239	172500	122720	207020	130290	200900	190880	185030	190580	184250	129220	125050	102640	79627	104350	117440	77760	153260	140470	173520	151110
mws0018	Positive	203.22	83	202.216	C10H26N4	[M+H]+	C00750	Spermine	Alkaloids	Phenolamine	71-44-3	B	32384000	29154000	30314000	38212000	42875000	38887000	32637000	31633000	28349000	27210000	31750000	29182000	27393000	26824000	28206000	26463000	28212000	26126000	29686000	29358000	29355000	26445000	28745000	27035000	28404000	24772000	30326000
Lmln010063	Negative	205.16	189.13	206.167	C14H22O	[M-H]-	-	2,6-Di-tert-butylphenol	Phenolic acids	Phenolic acids	128-39-2	A	476160	527800	577170	426180	514840	574010	322990	425040	336350	356540	393620	596360	657930	510630	494740	315220	310760	476440	404850	442560	413680	389780	417480	540230	669300	494940	497350
pme3443	Negative	207.07	192	208.074	C11H12O4	[M-H]-	C05610	Sinapinaldehyde	Phenolic acids	Phenolic acids	4206-58-0	A	1233200	1344400	1494900	1044700	1079600	1018700	1113700	1019100	914920	1746600	1795100	1861200	1548900	1410800	1177800	1240000	891600	898560	1326700	1066300	1181400	1543300	1225700	1672700	1589200	1732000	2363800
mws1212	Positive	209.08	177.3	208.074	C11H12O4	[M+H]+	-	Methyl ferulate	Phenolic acids	Phenolic acids	2309-07-1	B	148720	145100	133830	115130	91193	99830	64789	119770	70862	85719	80695	125060	151890	183550	211090	91277	115890	135410	141730	133730	121200	122360	97811	242350	251220	193850	219470
pmb2620	Negative	207.07	133.1	208.074	C11H12O4	[M-H]-	-	3,4-Dimethoxycinnamic acid	Phenolic acids	Phenolic acids	14737-89-4	B	78634	96353	92153	86302	65523	74087	49255	89960	55104	65705	64594	98413	112390	132980	155440	42159	65055	73172	88830	80777	75118	69753	67461	158390	154630	117590	130020
mws0853	Negative	209.08	179	210.089	C11H14O4	[M-H]-	C02325	Sinapyl alcohol	Phenolic acids	Phenolic acids	537-33-7	A	64738	79374	75996	36119	38778	37579	16092	76960	31168	81678	36555	80500	72786	106640	88042	95911	61382	79300	81717	36818	41803	76363	24967	121800	106170	73955	93956
mws0677	Positive	219.11	160	218.106	C12H14N2O2	[M+H]+	C00978	N-Acetyl-5-hydroxytryptamine	Alkaloids	Alkaloids	1210-83-9	B	331530	341810	335050	250150	252420	246260	177990	300040	145080	220530	280800	251620	261530	297700	277920	467080	360360	441100	392580	336980	350550	366120	305490	419590	529540	462500	342290
Hmyp002656	Positive	222.08	130.06	221.068	C11H11NO4	[M+H]+	-	Methyl dioxindole-3-acetate	Others	Others	57061-18-4	A	344390	405510	335410	347070	330250	373800	313570	373100	383270	332700	364340	386860	380390	328760	300240	383570	352070	459930	269510	328430	285830	312080	263240	321030	285100	245690	214630
mws4085	Negative	223.06	193	224.068	C11H12O5	[M-H]-	C00482	Sinapic acid	Phenolic acids	Phenolic acids	530-59-6	A	179880	199410	174390	200450	152780	180500	97657	208870	142600	255600	147860	265620	213370	233410	259760	267410	155470	153840	168480	158020	159800	232780	96509	278500	224630	272550	253640
mws1429	Negative	223.13	161	224.141	C13H20O3	[M-H]-	C04166	Vomifoliol	Terpenoids	Monoterpenoids	189351-15-3	B	45619	47587	56102	9	9	9	149160	165220	135150	9	9	9	9	9	9	29712	33150	35349	86148	75768	78533	9	9	9	54623	67411	68177
Cmsp002787	Positive	227.09	181.05	226.084	C11H14O5	[M+H]+	-	3,4'-Dihydroxy-3',5'-dimethoxypropiophenone	Phenolic acids	Phenolic acids	136196-47-9	A	5478400	5081600	4847700	2990000	3634400	3420500	3202100	2790800	2829200	4517100	4391500	4693700	5985600	3969400	4268500	5300200	5486100	5268800	4678000	5352500	4653500	5677700	5848400	5570900	6525200	7339900	8785900
Lmgp004223	Positive	229.09	107.05	228.079	C14H12O3	[M+H]+	C03582	Trans-resveratrol	Others	Stilbene	501-36-0	B	24505	28320	33999	9	9	9	9	9	3665	7363.5	6865.7	4689.9	4734	10402	22081	53629	38863	21272	194690	32477	9	24453	45579	177420	94097	21796	21203
Lmhn003240	Negative	237.04	121.03	238.048	C11H10O6	[M-H]-	-	Benzoylmalic acid	Phenolic acids	Phenolic acids	22138-51-8	B	23299	20224	22023	8066.4	5672.3	6927.5	5853.8	7244.9	17079	15692	51914	69580	12964	7721.6	42091	12167	5486.5	9285.5	4090	5859.4	6848.4	205670	3775.6	9	5886.5	11071	9
pmn001320	Negative	237.08	163.04	238.084	C12H14O5	[M-H]-	-	1-O-p-Cumaroylglycerol	Phenolic acids	Phenolic acids	106055-11-2	A	462090	536280	514050	375720	385770	369500	326030	364780	343210	474060	392830	516880	526250	527770	461230	657680	464860	571500	572220	432400	593180	481370	327760	638050	658390	615350	657760
Lmlp003161	Positive	265.15	177.06	264.147	C14H20N2O3	[M+H]+	C10497	N-Feruloylputrescine	Alkaloids	Phenolamine	501-13-3	B	25342	27792	26086	7875.8	13962	13124	13793	9425.5	10723	53210	48045	49210	37831	36922	37250	9	7544.7	10009	41448	33162	40544	44963	24173	26919	29876	33899	73790
pmp000571	Positive	271.06	153.01	270.053	C15H10O5	[M+H]+	C01477	Apigenin	Flavonoids	Flavonoid	520-36-5	A	13345	12574	11596	9	9	9	1979	1485.8	9	9	9	2746	2575	2798.5	41974	9	4559.4	9	143040	69643	4453.1	3667.3	15719	9	2806	2229.1	10429
Lmyn006227	Negative	269.05	151	270.053	C15H10O5	[M-H]-	C10044	Galangin (3,5,7-Trihydroxyflavone)	Flavonoids	Flavonoid	548-83-4	A	8138.1	9554.7	6900.9	2195.5	2133.9	1224.7	9019.6	2956.1	9684	5482.4	3306	5870.9	2942.9	2677.8	21175	29097	14453	4208.1	17788	15323	6303.1	6143.3	10183	15166	10900	4771.2	7044.3
pme2960	Positive	273.08	153	272.068	C15H12O5	[M+H]+	C06561	Naringenin chalcone*	Flavonoids	Chalcones	73692-50-9	A	52963	58747	59486	25207	41551	29373	100520	32141	114920	97696	46252	61037	37518	50967	174680	132820	86237	49193	67958	149600	27063	26907	29503	37154	83808	37575	28617
mws0914	Negative	271.06	151	272.068	C15H12O5	[M-H]-	C09826	Pinobanksin	Flavonoids	Dihydroflavonol	548-82-3	B	45618	51059	45409	23650	43437	26912	96247	32941	113620	83537	44084	56662	34556	51796	136480	118170	71887	39950	56735	109790	19053	23588	31576	36530	70801	29845	28839
pme0376	Negative	271.06	151	272.068	C15H12O5	[M-H]-	C00509	Naringenin (5,7,4'-Trihydroxyflavanone)*	Flavonoids	Dihydroflavone	480-41-1	A	44828	42048	38586	19779	38434	28786	89318	36298	111420	87020	39470	52616	25046	50007	128160	97171	68072	42864	48432	103860	19308	18396	25697	38486	74775	32510	28185
pme3285	Positive	275.09	139	274.084	C15H14O5	[M+H]+	C09320	Afzelechin (3,5,7,4'-Tetrahydroxyflavan)	Flavonoids	Flavanols	2545-00-8	A	221090	224990	238340	111270	159510	130930	172100	176300	184020	278800	186670	242890	369560	618390	730680	129870	606010	266060	104130	106260	73373	51874	84806	181780	276910	84520	86455
pme1201	Negative	273.08	167.03	274.084	C15H14O5	[M-H]-	C00774	Phloretin	Flavonoids	Chalcones	60-82-2	A	40569	42248	36554	3068.9	4646.7	4647.5	12466	5607.8	9248.8	13402	6619	40638	5302.4	14248	117820	15340	19821	7616.9	175520	357810	15301	10164	32349	8015	11058	7223	11857
Lmgp004784	Positive	275.09	139.04	274.084	C15H14O5	[M+H]+	-	Apiferol	Flavonoids	Flavonoid	55167-29-8	A	162120	175580	163180	59847	105040	53100	114480	60953	91569	69188	36629	254970	69722	150600	801630	55063	195290	134750	37614	24614	9583.2	26214	21557	60596	1509400	153300	99066
Lmlp012720	Positive	279.16	149.02	278.152	C16H22O4	[M+H]+	C14214	Dibutyl phthalate*	Phenolic acids	Phenolic acids	84-74-2	A	28368000	26392000	24709000	16587000	20752000	16465000	26257000	23124000	20004000	20977000	26030000	18723000	19676000	18316000	15178000	42659000	43495000	50037000	25932000	24745000	28395000	19271000	20058000	20033000	22118000	23884000	25831000
Lmxp011770	Positive	279.16	149.02	278.152	C16H22O4	[M+H]+	C15205	Diisobutyl phthalate*	Phenolic acids	Phenolic acids	84-69-5	A	29273000	26688000	24641000	16700000	21439000	16398000	26237000	23100000	20474000	21231000	25650000	18665000	19825000	18448000	15433000	43441000	44934000	50490000	26147000	25802000	28663000	19681000	20756000	20466000	22018000	24385000	26347000
Lmhn002926	Negative	279.05	163.04	280.058	C13H12O7	[M-H]-	-	p-Coumaroylmalic acid	Phenolic acids	Phenolic acids	-	B	858180	821300	821630	735280	717650	656600	673810	679170	745870	868300	972750	946790	936080	947150	1003800	675220	646410	765220	619110	794520	550310	660590	685820	776860	871160	742470	634550
pmp001245	Positive	280.15	221.08	280.138	C15H22NO4+	[M]+	-	Feruloylcholine	Alkaloids	Alkaloids	85927-25-9	B	13534	11916	10123	17062	10052	14095	7898.7	11946	10735	10364	12847	9756.1	10742	9863.5	6689	12175	12264	16839	17308	14368	17905	13531	10309	8053.5	10520	11442	11051
Lmhn002051	Negative	283.05	167.04	284.053	C12H12O8	[M-H]-	-	Vnilloylmalic acid	Phenolic acids	Phenolic acids	-	B	5084.9	9783.3	5451	9	9	5817.3	6551.6	7423.7	5883.2	6232.1	10303	10141	11149	12226	8857	7510.8	6083.9	8457.5	5039.5	8382.5	4007.5	7185.6	9119.6	5526.1	7286.7	11002	9893.9
mws1068	Negative	285.04	151	286.048	C15H10O6	[M-H]-	C05903	Kaempferol (3,5,7,4'-Tetrahydroxyflavone)	Flavonoids	Flavonols	520-18-3	B	10817	10590	10080	12070	15656	13741	13308	13200	16869	14238	14451	13510	11385	11115	11006	4182.7	4129.7	4708.8	6337	5489.8	6457.7	3178.4	4189.7	4766.9	4490.8	2954.7	3656.9
pmp000964	Positive	287.06	153.01	286.048	C15H10O6	[M+H]+	C08576	Aureusidin	Flavonoids	Sinensetin	38216-54-5	B	13760	11581	10932	32122	35896	32627	29661	28515	24770	28448	28117	26900	17691	19324	15736	19153	20313	12871	13164	28730	38798	13831	14266	11563	5657.3	9027.8	8906.1
mws1094	Negative	287.06	259	288.063	C15H12O6	[M-H]-	C00974	Aromadendrin (Dihydrokaempferol)	Flavonoids	Dihydroflavonol	480-20-6	B	3546.8	4746.1	3864.8	1813.5	959.42	9	4259.3	2343.9	2226.9	2485.3	1592.9	2975.7	2410.5	5284.7	7596.6	9535.6	6189.3	4100.2	4755.9	8904.1	3377	1753.6	4617.9	6824.9	4595.1	2295.1	4717.7
mws0064	Negative	287.06	135	288.063	C15H12O6	[M-H]-	C05631	Eriodictyol (5,7,3',4'-Tetrahydroxyflavanone)	Flavonoids	Dihydroflavone	552-58-9	B	67076	65348	64303	88734	86706	70158	114890	66721	125030	103210	88337	91809	111440	135910	198030	27187	21943	15382	29398	17840	19121	13331	11778	19610	25041	15386	18415
Zmpn002440	Negative	287.06	135.05	288.063	C15H12O6	[M-H]-	C15525	3,4,2',4',6'-Pentahydroxychalcone	Flavonoids	Chalcones	14917-41-0	B	126730	130220	118630	29335	44527	21364	69462	38353	64286	103930	36778	260710	73201	199850	381060	119500	138720	159820	68106	17875	16773	32459	16810	33401	494310	32229	428640
Lmgp004167	Positive	291.09	139.04	290.079	C15H14O6	[M+H]+	C05907	3',4,4',5,7-Pentahydroxyflavan (Luteoforol)	Flavonoids	Flavonoid	13392-26-2	B	18154	23992	23985	37710	54260	30050	41846	19731	56561	28491	14947	30833	32234	33693	37386	9	3956.4	9	5787.7	9	9	9	9	9	9	9	9
pme0460	Positive	291.09	139.04	290.079	C15H14O6	[M+H]+	C09727	Epicatechin	Flavonoids	Flavanols	490-46-0	B	14042	12133	12033	19264	26124	19264	23540	22617	30719	28775	20577	26611	20488	17061	24448	24448	12586	13684	15997	12293	20126	7790.5	17265	8272.8	13217	17223	9968.5
pmn001687	Negative	295.05	163.04	296.053	C13H12O8	[M-H]-	-	Cis-Coutaric acid	Phenolic acids	Phenolic acids	67920-37-0	B	231100	230850	241210	238810	218810	195510	240440	274400	266970	237540	225170	213500	301440	272630	261310	185300	187330	226090	130610	151000	99770	158840	138480	159300	190150	181970	148890
pmp000001	Positive	301.07	286.05	300.063	C16H12O6	[M+H]+	C10058	Hispidulin (5,7,4'-Trihydroxy-6-methoxyflavone)*	Flavonoids	Flavonoid	1447-88-7	A	28142	27766	26505	15533	17772	10257	43771	12830	50841	40271	22485	26413	14045	26285	92232	38099	30896	10129	64040	32324	27740	18831	33899	15367	33999	15758	26870
mws0058	Negative	299.06	284	300.063	C16H12O6	[M-H]-	C10038	Diosmetin (5,7,3'-Trihydroxy-4'-methoxyflavone)*	Flavonoids	Flavonoid	520-34-3	A	61529	66299	65623	37347	44316	25176	100720	32424	134140	106490	52109	61395	32613	69836	217930	85583	71368	20634	120650	69184	64988	39989	69997	31182	81920	36036	60161
Zmhp003514	Positive	301.07	286.05	300.063	C16H12O6	[M+H]+	-	6,7,8-Tetrahydroxy-5-methoxyflavone	Flavonoids	Flavonoid	-	B	26578	27134	25741	13426	14871	8750.2	42151	12677	53423	43275	17728	25522	13068	24068	88542	40462	31767	9492.4	56578	31720	28679	18299	33816	14656	30150	13779	23533
pmp001127	Positive	301.07	286.08	300.063	C16H12O6	[M+H]+	C04293	Chrysoeriol*	Flavonoids	Flavonoid	491-71-4	A	29616	26595	27947	13287	19065	10081	39559	17821	50386	44904	22388	26199	11922	28081	89141	43798	33547	9509.9	63985	34900	30404	16744	32247	14856	35510	14903	29110
Zmhn001358	Negative	299.08	137.02	300.084	C13H16O8	[M-H]-	-	4-O-Glucosyl-4-hydroxybenzoic acid	Phenolic acids	Phenolic acids	-	A	1271500	1251100	1201400	1225800	1722800	1158600	1298100	759450	947430	945150	1503000	758360	1222000	1018400	1216800	1121100	1215100	911760	1179300	1134100	1227900	1938900	1703500	1493900	833490	1011100	1168800
Zmhn001926	Negative	299.08	137.02	300.084	C13H16O8	[M-H]-	-	1-O-Salicyl-D-glucose	Phenolic acids	Phenolic acids	60517-74-0	B	1192300	1279900	1217500	1241100	1728800	1127500	1173700	819310	966220	974610	1425800	764750	1240600	963430	1276600	1090100	1064600	824680	1156200	1017700	1305300	1827200	1601100	1501600	847530	1001000	1104900
pmb3142	Negative	299.1	137.1	300.085	C13H16O8	[M-H]-	-	Salicylic acid-2-O-glucoside	Phenolic acids	Phenolic acids	10366-91-3	B	11797000	12429000	11941000	15044000	15434000	15551000	11308000	12993000	12933000	11811000	13029000	12312000	12343000	11637000	12129000	11786000	12256000	9381700	9204700	9323900	9186700	10184000	9234000	8984900	8247200	7471000	7564900
pme2954	Positive	303.05	137.02	302.043	C15H10O7	[M+H]+	C00389	Quercetin	Flavonoids	Flavonols	117-39-5	B	9593.3	7873.3	10464	7478.3	8818.5	14477	9	9	4607.5	9	5717.3	12854	10326	9	7463.5	4810.9	5796.8	9744.5	3884.5	5991.4	7805.8	7283.6	7060.3	7545.6	21726	7274	9
mws0920	Negative	301.04	151	302.043	C15H10O7	[M-H]-	C10192	Tricetin (5,7,3',4',5'-Pentahydroxyflavone)	Flavonoids	Flavonoid	520-31-0	B	23271	27153	27566	51581	43806	37915	33544	28127	28569	29486	34564	19756	27259	26250	26981	17848	28097	5496.8	6938.4	10478	8846	11249	9901.1	18357	9558.6	10787	11112
mws1033	Positive	303.09	153.02	302.079	C16H14O6	[M+H]+	C09756	Homoeriodictyol	Flavonoids	Dihydroflavone	446-71-9	A	784560	776200	772660	753000	740030	694800	730620	622420	576070	683530	742350	510160	444380	501650	454330	1547900	1108500	828800	998500	958260	1053100	616690	626710	604840	716430	793610	867380
Zmhn000892	Negative	301.09	139.05	302.1	C13H18O8	[M-H]-	-	4-O-Glucosyl-3,4-dihydroxybenzyl alcohol	Phenolic acids	Phenolic acids	-	B	178880	189510	195730	275540	282800	279670	226930	231530	237820	228870	231640	229470	219080	204390	206450	189550	177990	167760	157800	151980	143380	153430	151040	157900	121280	114340	121000
Lmbn014696	Negative	301.22	301.22	302.225	C20H30O2	[M-H]-	C09159	Pimaric acid	Terpenoids	Ditepenoids	127-27-5	B	276440	244530	234770	175880	63099	119270	140250	112660	92666	304910	134960	149010	42007	17846	21886	72125	187690	207100	163420	125210	380210	103980	32915	126890	143490	36218	74118
mws0044	Negative	303.05	125.02	304.058	C15H12O7	[M-H]-	C01617	Dihydroquercetin(Taxifolin)	Flavonoids	Dihydroflavonol	480-18-2	B	108720	112560	129980	180920	284920	163780	237420	117650	206780	171510	110700	172350	222620	292160	325200	43834	65129	20539	11722	6949.9	5604.9	11042	35893	58687	84975	29553	33800
pmp001214	Positive	310.16	251.09	310.147	C16H24NO5+	[M]+	C00933	Sinapine	Alkaloids	Alkaloids	18696-26-9	B	21343	23840	20724	12171	4381.7	8734.9	6430.1	8708.3	68342	6978.5	7974.2	4814.1	4923	3100	4361	46931	66282	62946	14026	7935.5	4587.9	5170	4958.6	6619.4	111100	32267	28890
Lmsn002887	Negative	311.08	163.04	312.085	C14H16O8	[M-H]-	-	1-O-Caffeoyl xylose	Phenolic acids	Phenolic acids	-	B	239600	302030	299060	399160	457570	486930	325990	352130	322760	334810	438670	334850	378050	354310	334700	158480	96755	95876	97338	124570	91436	135170	137810	164540	122750	135550	96366
pmp000106	Positive	313.11	298.1	312.1	C18H16O5	[M+H]+	-	5,7,4'-Trimethoxyflavone	Flavonoids	Flavonoid	5631-70-9	A	2299.3	2187.4	1744.5	2055.8	1447.1	1942.2	977.17	1436.2	1865.6	1648.7	1153.1	968.93	1492.7	1026	2966.9	1981.1	1842.2	1715.1	2830.7	1727.4	1721.7	1267	1745.1	1115.6	2173.9	1315.8	1891.3
pmn001367	Negative	315.07	153.02	316.079	C13H16O9	[M-H]-	-	Protocatechuic acid-4-O-glucoside*	Phenolic acids	Phenolic acids	-	A	47308000	49405000	47710000	35448000	38392000	32403000	33706000	38283000	40284000	54928000	48795000	50465000	46686000	42415000	48053000	47250000	46520000	46220000	39187000	43919000	37645000	46091000	54226000	46418000	45587000	51911000	40713000
pmb2871	Negative	315.07	153	316.079	C13H16O9	[M-H]-	-	1-O-Gentisoyl-D-glucoside*	Phenolic acids	Phenolic acids	23445-11-6	A	50205000	51518000	51026000	37390000	40012000	33771000	34235000	39947000	42054000	58974000	52175000	51780000	47928000	45584000	51471000	49247000	48859000	49339000	40553000	46747000	38932000	49408000	55986000	48955000	45724000	54279000	42627000
pmf0392	Positive	317.1	167.04	316.095	C17H16O6	[M+H]+	-	Persicogenin (5,3'-dihydroxy-7,4'-dimethoxyflavanone)	Flavonoids	Dihydroflavone	28590-40-1	B	98607	95943	91596	111980	109840	106530	134700	107400	96679	244000	258820	185570	246580	235310	232740	15793	12146	11480	70952	52074	4814.9	7379.9	6232.5	21635	12279	14439	11885
mws0983	Positive	326.31	62.06	325.298	C20H39NO2	[M+H]+	C20792	N-Oleoylethanolamine	Alkaloids	Alkaloids	111-58-0	A	196280	178360	147600	85576	70423	64750	76908	81671	77571	95309	74497	83618	53570	57446	62917	184070	154120	155050	678360	266150	425100	78025	79400	110750	380450	284920	527370
Zmhn002301	Negative	325.09	163.04	326.1	C15H18O8	[M-H]-	C06739	p-Coumaric acid-4-O-glucoside	Phenolic acids	Phenolic acids	117405-48-8	A	858220	949720	948360	1477300	1450200	1498000	998090	1073400	1056200	1117700	1348100	1262400	1261900	1416200	1382200	671980	761570	1082700	244450	278780	292510	269440	306110	752910	742590	413190	337070
XMN3228	Negative	326.09	164.04	327.089	C14H17NO8	[M-H]-	-	HBOA-Glc	Alkaloids	Alkaloids	-	B	67344	85752	69166	115710	105110	131620	93687	137890	66168	90396	48673	122640	96207	109820	77385	44238	63720	56190	25914	19234	32212	40332	39069	45552	54309	71831	46869
Hmsn002272	Negative	327.11	165.05	328.116	C15H20O8	[M-H]-	-	Demethyl coniferin	Phenolic acids	Phenolic acids	-	A	156260	175160	181230	276750	286150	281040	185450	219190	212080	240460	268190	304920	262330	243420	200750	91058	69512	63096	50106	45014	38496	76965	73306	97095	62392	86898	62163
Lmzp004885	Positive	331.08	315.05	330.074	C17H14O7	[M+H]+	C10193	Tricin (5,7,4'-Trihydroxy-3',5'-dimethoxyflavone)	Flavonoids	Flavonoid	520-32-1	A	105130	107080	107430	123610	146960	77791	194330	76142	220620	225980	110810	146490	106360	177180	333330	102520	84734	29167	108090	92489	48227	64128	45785	63498	87631	56235	83154
Lmgp002452	Positive	331.1	132.04	330.095	C14H18O9	[M+H]+	-	2-Glucosyloxy-(4-hydroxyphenyl)acetic acid (Dhurrin acid)	Phenolic acids	Phenolic acids	-	B	2942000	2866800	2624100	3013300	2971300	3010700	2969600	2814300	2909400	2930300	2843900	2744100	2703800	2613900	2621100	2841400	2981600	2719300	2983000	2799900	2879700	2880800	2945900	2820400	2688700	2846800	2920400
Lmtn002565	Negative	329.11	167.03	330.095	C14H18O9	[M-H]-	C20470	1-O-Vanilloyl-D-Glucose	Phenolic acids	Phenolic acids	-	A	57479	64117	64156	52962	59474	46504	58046	49555	62155	34652	51346	50019	81714	90962	121170	81191	95311	56552	33997	58618	25666	55913	50021	86766	56760	51962	59335
Zmhn001883	Negative	329.09	209.04	330.095	C14H18O9	[M-H]-	-	Vanillic acid-4-O-glucoside	Phenolic acids	Phenolic acids	32142-31-7	B	398300	457330	441280	341160	335600	312520	290530	274610	284010	283450	289790	265520	282270	262660	267350	613700	574300	503140	374130	404890	424710	621440	493350	682060	619040	633150	723990
Hmyn002232	Negative	329.11	165.05	330.114	C18H18O6	[M-H]-	-	Ficusal	Others	Others	-	B	5258.8	3986.5	5605.9	10185	9302.2	12326	8972.1	7190.8	8339	7342	4853.8	9160.2	4226.5	4394.3	6381.2	3972.8	2551.6	9	3585.2	2726.6	4570.4	4078	3263.5	4711.1	3051.7	4756.8	2604.7
pmn001517	Negative	329.12	167	330.131	C15H22O8	[M-H]-	-	3,4,5-Trimethoxyphenyl-1-O-Glucoside	Phenolic acids	Phenolic acids	-	A	8322900	9739200	9919400	11637000	11511000	12242000	10506000	10733000	11373000	10261000	12592000	10639000	10076000	10627000	9931600	9148500	7440100	8211400	8700500	9303900	9069100	7003600	9218200	8574500	8822600	6088400	6947600
pmn001518	Negative	331.07	169.01	332.074	C13H16O10	[M-H]-	C01158	1-O-Galloyl-D-glucose	Tannins	Tannin	58511-73-2	A	2130200	2483900	2395300	1898200	1820800	1728200	1904300	2180500	2315700	2808700	2577000	2652400	2655100	2662700	2876600	2220500	2402200	2442600	1643300	1955500	1412500	1896700	2158700	2167300	2162200	2389200	1974500
Lmmn001294	Negative	331.1	153.02	332.111	C14H20O9	[M-H]-	-	Koaburaside	Phenolic acids	Phenolic acids	41653-73-0	A	3187700	3789400	4116000	3955300	3519500	3496400	3814200	3464500	3745200	3199700	4429700	3669400	3673900	3654800	3853200	3581600	2957600	3112600	2728000	2847000	2691700	3343100	3377900	3031000	3392400	3141400	3296500
pmb3068	Negative	337.09	173.1	338.1	C16H18O8	[M-H]-	-	1-O-p-Coumaroylquinic acid	Phenolic acids	Phenolic acids	-	A	70214	70003	75143	9	4399.2	6435	17504	14486	13409	23918	38410	22019	33399	27369	36726	16749	21830	14650	112200	216590	517520	63196	65346	62923	44931	53120	90481
pmb3074	Negative	337.09	191.05	338.1	C16H18O8	[M-H]-	C12208	5-O-p-Coumaroylquinic acid*	Phenolic acids	Phenolic acids	1899-30-5	A	155030	154000	155380	10182	9362.4	9912	163670	111680	151600	60694	233310	82297	191510	161780	171950	51044	53990	39827	188630	368740	832530	123590	241130	147060	112270	94983	129700
pmb4777	Negative	337.09	161.1	338.1	C16H18O8	[M-H]-	-	4-Hydroxy-7-methoxycoumarin-β-rhamnoside	Lignans and Coumarins	Coumarins	-	B	312680	343750	348020	468590	470540	471260	323390	329440	353640	437410	465350	510800	347880	331410	333580	232050	207550	229220	211970	252650	263250	240230	293950	179110	209510	260990	183910
pmn001421	Negative	337.09	191.05	338.1	C16H18O8	[M-H]-	-	3-O-p-Coumaroylquinic acid*	Phenolic acids	Phenolic acids	87099-71-6	A	137080	172740	172630	11357	6385.3	12468	184850	100860	138980	61910	257410	76726	206500	154020	197300	55390	47942	43231	196850	356940	735910	123920	213760	149100	115030	95540	151350
pma0149	Positive	341.08	207.07	340.079	C15H16O9	[M+H]+	C02887	Sinapoyl malate	Phenolic acids	Phenolic acids	92344-58-6	B	96355	92570	97138	96822	95070	89915	87478	88978	80887	84241	102150	80458	92989	98370	82398	80452	109320	131140	83286	67723	53049	76805	77114	84084	101100	80810	74802
Lmbn001162	Negative	339.07	177.02	340.079	C15H16O9	[M-H]-	-	Esculetin-7-O-glucoside	Lignans and Coumarins	Coumarins	-	B	26491	24948	23630	46443	62563	50329	40147	35348	43277	34887	20484	21290	37735	40176	39486	6147.9	13752	7498.6	27892	5760	9	5987.6	14532	8574.3	12867	9	9
mws1015	Negative	339.07	177	340.079	C15H16O9	[M-H]-	C09264	Esculin (6,7-DihydroxyCoumarin-6-glucoside)	Lignans and Coumarins	Coumarins	531-75-9	A	12570	17386	17938	22031	28232	22619	21176	20943	17681	10123	17908	16426	15099	11766	16048	11725	8962.4	12780	7140.5	11759	6748.6	10279	10558	8291	9453.7	9512.2	7379.3
Zmhn001793	Negative	341.09	179.03	342.096	C15H18O9	[M-H]-	-	6-O-Caffeoyl-D-glucose	Phenolic acids	Phenolic acids	-	B	3594600	4083100	4115000	4936400	4541000	4669600	5774400	4728500	5773400	6626300	7294800	7124300	6209100	5771900	5919700	1745900	1602900	1458300	2419400	2250800	1975800	2279700	2223600	2238900	2009700	2631000	3216500
Lmcp007240	Positive	343.12	313.08	342.11	C19H18O6	[M+H]+	C14472	5,6,7,4'-Tetramethoxyflavone	Flavonoids	Flavonoid	1168-42-9	B	10023	10867	8834.4	9258.1	9174	8157.8	9232.9	8764	7426.2	8253.1	8378.4	8267.7	7959.3	9102.6	6922.7	12148	12481	10168	12873	9561.5	9956.5	7547.6	8393.7	7966.2	12429	11275	20458
mws0906	Negative	341.12	179	342.131	C16H22O8	[M-H]-	C00761	Coniferin	Phenolic acids	Phenolic acids	531-29-3	B	2529400	2856000	2933400	3803100	3759800	3945900	3232200	3387000	3484600	2676100	3468100	2774100	3093300	2877600	3037200	2134100	2163900	1764500	2241600	2172200	1673600	2107500	2064000	1940600	2175600	1984700	2383300
pmb2211	Positive	343.3	240.7	342.288	C19H38N2O3	[M+H]+	-	Cocamidopropyl betaine	Alkaloids	Alkaloids	4292-10-8	A	1553900	1550800	1536300	1313900	549430	560750	609000	871700	1190800	536700	530400	456660	277350	185920	252770	1243000	1333300	1417900	4961700	1369900	2370400	108520	156890	143150	4971100	4288600	5458900
Zmhp004065	Positive	345.1	330.07	344.089	C18H16O7	[M+H]+	-	7,8-Dihydroxy-5,6,4'-trimethoxyflavone	Flavonoids	Flavonoid	-	B	6662.9	8286.1	9156.7	1808.1	9	5724.1	3480.9	1916.3	2195	4392.3	2978.8	15181	2496.8	5444.4	35073	2010.3	2261.3	1313.5	25545	3586.5	9	1175.5	56298	3453.6	1081	658.68	1743.1
Zmln000899	Negative	343.11	181.05	344.111	C15H20O9	[M-H]-	-	Syringaldehyde-4-O-glucoside	Phenolic acids	Phenolic acids	-	B	15797	14094	20990	15383	12934	12401	14913	13303	12649	18092	12853	9582.7	11211	8072.4	9	12416	21728	19321	22419	24001	20286	19680	11562	19956	21215	14015	20455
pme1816	Negative	353.09	191	354.095	C16H18O9	[M-H]-	C17147	Neochlorogenic acid (5-O-Caffeoylquinic acid)*	Phenolic acids	Phenolic acids	906-33-2	A	9385300	10680000	10071000	1204400	1269200	975200	1534000	1242900	1498100	1740400	1659000	1605800	1771300	1534700	1482800	11645000	13321000	12441000	12072000	13556000	14721000	21477000	18317000	18511000	23185000	22150000	30330000
mws2108	Negative	353.09	191.05	354.095	C16H18O9	[M-H]-	-	Cryptochlorogenic acid (4-O-Caffeoylquinic acid)	Phenolic acids	Phenolic acids	905-99-7	A	596770	798730	705810	110190	150780	104790	208740	178050	422390	189530	828070	309950	210440	162080	187700	456390	593240	517930	1239600	1103700	1060100	1657600	848620	1025600	1578900	1089800	2112900
mws0178	Negative	353.09	191.01	354.095	C16H18O9	[M-H]-	C00852	Chlorogenic acid (3-O-Caffeoylquinic acid)*	Phenolic acids	Phenolic acids	327-97-9	A	7673200	9040800	8898900	918660	956320	775790	1193800	886160	1208600	1203700	1182800	1290400	1414000	1224400	1209600	9376600	10453000	9634000	9456700	11448000	11923000	17554000	15043000	14678000	17937000	16826000	26939000
Zmhn002422	Negative	355.1	193.05	356.11	C16H20O9	[M-H]-	C17759	1-O-Feruloyl-D-Glucose	Phenolic acids	Phenolic acids	-	B	194710	241080	241320	100600	107750	101300	61905	76894	78828	96095	104540	88033	208290	443120	417370	502140	576670	901270	55962	42755	45286	73896	118810	509770	663900	153930	82558
Hmmn002544	Negative	355.1	193.05	356.111	C16H20O9	[M-H]-	-	Ferulic acid-4-O-glucoside	Phenolic acids	Phenolic acids	117405-51-3	A	162330	202880	212250	84473	94433	76422	144140	182960	159350	79597	99376	82512	69408	92872	72204	166400	166250	186430	173940	205820	213500	301690	248680	272550	316690	291920	416090
Zmhn002334	Negative	355.1	193.05	356.111	C16H20O9	[M-H]-	-	6-O-Feruloyl-D-glucose	Phenolic acids	Phenolic acids	137887-25-3	B	331040	401770	397510	222140	194560	223520	277250	242470	304840	271990	265110	257960	307720	300550	289260	358180	363660	239800	539800	810810	677770	579920	350670	577660	614630	491200	626230
mws1526	Positive	359.13	197	358.126	C16H22O9	[M+H]+	C17071	Sweroside	Terpenoids	Sesquiterpenoids	14215-86-2	B	344670	295070	283100	327710	371560	387320	333390	325200	314720	310470	348870	284300	357950	374420	309290	431640	467780	507760	147010	228360	239860	259620	338020	335640	214960	138140	184110
Rfmf05381	Positive	360.1	198	359.085	C14H17NO10	[M+H]+	-	TRIBOA-Glc	Alkaloids	Alkaloids	-	B	80133	103730	103930	78143	93793	89381	87093	97545	90874	68805	104200	83273	70749	71202	83625	117900	111190	115090	107880	110530	113230	127710	139080	103220	107430	103040	81482
pme0085	Negative	359.08	196.7	360.084	C18H16O8	[M-H]-	C01850	Rosmarinic acid	Phenolic acids	Phenolic acids	537-15-5	B	12199	11102	13097	11562	12345	13480	19568	17011	20553	12615	18146	16291	20130	12603	23322	5525.7	4359.5	3457.5	14581	15170	4909.9	9189.6	8522.2	9	4063.3	8734.4	5824.8
Lmgp003270	Positive	369.16	177.06	368.074	C16H16O10	[M+H]+	-	Scopoletin-7-O-glucuronide	Lignans and Coumarins	Coumarins	132752-65-9	B	4113300	4196100	3963200	807860	862990	749440	1253100	1158100	1065700	1439300	1854700	1516300	1499500	1736400	1686800	5910300	4597100	6062700	7340100	8069000	8095800	8137900	8208000	5870400	8386500	8390700	9058900
pma3724	Positive	369.1	177.1	368.111	C17H20O9	[M+H]+	-	1-O-Feruloylquinic acid	Phenolic acids	Phenolic acids	-	B	6011700	5821600	5800800	908460	1010300	890620	1479600	1411800	1405200	1774500	1961900	1869700	2026100	2132200	2005900	7140200	6724800	7518800	9064200	10250000	10512000	10619000	10944000	7310500	9131200	11273000	10253000
pmb0752	Positive	369.12	177.1	368.111	C17H20O9	[M+H]+	C02572	3-O-Feruloylquinic acid	Phenolic acids	Phenolic acids	1899-29-2	A	6288400	5716600	5799600	483470	745610	404000	1059000	871400	995780	1630100	1488800	1618400	1806000	1546400	1452800	7148200	6268900	6827500	10057000	9352000	9239300	11220000	9818900	8961900	11517000	10697000	13236000
Lmgn003073	Negative	735.22	367.11	368.111	C17H20O9	[2M-H]-	-	5-O-Feruloylquinic acid	Phenolic acids	Phenolic acids	-	B	157260	167760	180480	6613	8062.5	4384.1	10055	13835	11111	24722	27748	16978	26284	31197	26959	269910	257950	422640	343180	357260	390540	493120	474090	244690	653400	546250	715650
mws0179	Negative	367.1	190.9	368.111	C17H20O9	[M-H]-	-	Chlorogenic acid methyl ester	Phenolic acids	Phenolic acids	29708-87-0	B	211590	236460	249310	46119	59723	42801	59334	67708	72797	83583	82208	85767	94192	92640	100400	284560	284750	504800	274590	319960	339680	328890	302980	363780	470930	350650	436230
Lmbp002255	Positive	371.1	209.05	370.09	C16H18O10	[M+H]+	C09266	Fraxetin-8-O-glucoside (Fraxin)	Lignans and Coumarins	Coumarins	524-30-1	B	30536	39841	26149	19093	31652	28405	22378	24414	27513	56982	79513	65707	78627	64569	64928	12472	21253	12394	15065	17437	10241	10358	13899	6386.9	11771	9	11883
Lmbp002309	Positive	371.1	209.05	370.126	C17H22O9	[M+H]+	-	Sinapaldehyde-4-O-Glucoside	Phenolic acids	Phenolic acids	154461-65-1	B	33737	24995	25338	27605	26396	27919	25440	26628	27819	44060	86069	57400	71810	65994	73539	14684	19586	12562	17049	16268	13453	12347	13239	8973	8918.2	7487.5	7760.7
pmn001695	Negative	371.1	249.06	372.106	C16H20O10	[M-H]-	-	Trihydroxycinnamoylquinic acid	Phenolic acids	Phenolic acids	-	A	23879000	26120000	27227000	16980000	16788000	16146000	15533000	15945000	15551000	18075000	19816000	17743000	21989000	21863000	22884000	29462000	26973000	29403000	29918000	33835000	30653000	28124000	27565000	31021000	32050000	29312000	29648000
Hmgn002833	Negative	371.11	297.11	372.12	C20H20O7	[M-H]-	-	4-Ketopinoresinol	Others	Others	-	A	224280	259860	261100	241550	196930	190250	246950	212640	318550	335710	304260	343080	244220	225560	271850	212920	182490	131070	207150	150180	209930	244320	238750	205880	209020	263730	376910
Hmgn004693	Negative	371.11	327.03	372.121	C20H20O7	[M-H]-	-	(8'R,7'S)-(-)-8-Hydroxy-α-conidendrin	Lignans and Coumarins	Lignans	-	B	43563	47189	52611	41015	38095	40020	44882	45321	60322	63427	62972	66360	43747	44928	49703	46915	35753	26003	40488	32634	37143	45807	43636	36106	39601	53298	73085
mws0011	Negative	371.13	209	372.142	C17H24O9	[M-H]-	C01533	Syringin	Phenolic acids	Phenolic acids	118-34-3	B	275470	365820	351230	50172	45025	38420	63105	47206	63518	109310	75033	63692	92727	62795	73349	669810	511320	494090	360920	434330	525020	769800	738520	420870	557400	812570	828420
XMP2150	Positive	374.11	198.07	373.101	C15H19NO10	[M+H]+	-	HMBOA-O-HexA	Alkaloids	Alkaloids	-	B	21015000	21671000	22203000	14824000	14991000	12951000	18579000	19410000	17405000	26215000	25284000	23857000	30850000	30934000	28822000	16993000	21873000	26706000	15314000	16573000	12302000	17417000	16066000	21278000	27342000	23525000	20235000
pmp000695	Positive	375.13	177.05	374.121	C16H22O10	[M+H]+	C09800	Swertiamarin	Terpenoids	Sesquiterpenoids	17388-39-5	B	38375	42180	36693	8818.5	9509.5	12323	9649.2	7897	8513.1	9578.9	10289	6831.7	19834	42988	36727	73176	87883	112790	28832	16114	20569	26979	28543	66228	94883	35248	28711
Hmgn004139	Negative	373.13	329.05	374.136	C20H22O7	[M-H]-	-	Isohydroxymatairesinol	Lignans and Coumarins	Lignans	-	B	36133	40415	37834	12274	12781	12184	17673	21485	22341	23193	35332	29889	21125	24382	46883	17022	22974	15904	67854	46120	105540	24441	48071	34338	51150	40751	59550
pmb2940	Negative	385.11	205	386.121	C17H22O10	[M-H]-	-	1-O-Glucosyl sinapate	Phenolic acids	Phenolic acids	78185-48-5	B	12588000	14923000	13955000	15224000	13305000	12127000	12050000	8721400	10200000	11592000	11413000	10610000	13704000	11345000	10942000	12408000	14932000	10673000	12471000	14641000	10898000	18516000	13438000	19468000	15578000	17973000	21841000
Zmhn002227	Negative	385.11	223.06	386.121	C17H22O10	[M-H]-	C02919	4-O-Glucosyl-sinapate	Phenolic acids	Phenolic acids	-	B	172800	221300	221840	139000	159720	137240	170620	182970	171930	149850	183630	158590	304440	313630	343870	223820	289880	313410	148110	147930	134820	134880	155380	258330	286110	182010	206640
HJN003	Negative	385.11	223.06	386.122	C17H22O10	[M-H]-	C01175	1-O-Sinapoyl-D-glucose	Phenolic acids	Phenolic acids	-	A	1652900	1685900	1841500	1983500	1659400	1574700	1519700	1090000	1192700	1261800	1370800	1467500	1533000	1466300	1467200	1872400	1983900	1744200	1385300	1538200	1368700	2255900	1609100	2621300	2351700	2172700	2634600
mws1565	Positive	389.14	209.08	388.137	C17H24O10	[M+H]+	C09781	Geniposide	Terpenoids	Monoterpenoids	24512-63-8	B	36788	35077	28407	34253	39842	31404	28703	29863	34422	36904	33689	34743	35883	39815	43718	24789	30811	28193	28482	20197	30946	30884	26017	36740	41501	29158	24679
Zmhn001970	Negative	389.12	227.08	390.131	C20H22O8	[M-H]-	C10275	Piceid	Others	Stilbene	27208-80-6	B	105920	117650	135090	14179	11677	17331	7601.4	8858.8	12070	6990	8391.9	13975	19503	19309	75791	233460	124380	58005	901600	103590	27133	70518	189260	617670	322860	92707	77727
Cmjp004550	Positive	391.16	179.07	390.153	C17H26O10	[M+H]+	C01433	Loganin	Terpenoids	Monoterpenoids	18524-94-2	B	83438	68471	75357	44473	43459	48292	39688	44403	46534	44914	50691	50518	50758	57881	55461	100980	98770	87460	100230	121220	93214	80959	107650	95588	86404	82157	86869
Lmwp011196	Positive	391.28	149.02	390.277	C24H38O4	[M+H]+	C03690	Bis(2-ethylhexyl)phthalate	Phenolic acids	Phenolic acids	117-81-7	B	222430	217970	189680	10429000	11746000	31448000	6714800	33518000	29464000	12902000	4657800	5632800	4694500	4405100	4538000	12549000	6429800	5547400	2492500	7346100	5674700	11090000	5892600	6020700	4115500	6731100	5309700
Lmmp010562	Positive	391.28	149.02	390.277	C24H38O4	[M+H]+	C14577	Diisooctyl Phthalate	Phenolic acids	Phenolic acids	27554-26-3	A	222240	212030	198570	10426000	12024000	31295000	6822900	34008000	29544000	12903000	4655300	5745300	4689300	4454500	4678900	12796000	6569800	5751900	2632100	7508700	5736800	11191000	5897200	6056600	4178100	6737400	5290800
pmb0681	Positive	403.1	367.08	402.095	C20H18O9	[M+H]+	-	Apigenin-8-C-Arabinoside	Flavonoids	Flavonoid	-	B	12512	7944.9	10328	9	9	9	9	4131.2	3603	9	9	9	9	5855.7	9	14196	24950	22678	23275	13843	17412	10827	13834	17870	25570	12182	12133
pmb3031	Negative	403.1	313.1	404.111	C20H20O9	[M-H]-	-	Tricin-4'-O-glycerol	Flavonoids	Flavonoid	-	A	7313.3	6834.9	7198	1376.2	1016	1626.5	2776.9	1951.5	3791	12813	13975	11169	3631.5	5443.9	14338	2940.7	3442.5	2941.6	10168	7454	8214.8	5756.4	6546.9	14521	10115	4936.7	15245
pmn001399	Negative	405.12	243.1	406.126	C20H22O9	[M-H]-	-	2,4,6,4'-Tetrahydroxy-stilbene-2-O-glucoside	Others	Stilbene	-	B	17810	15160	18066	9	9	9	9	9	9	6099.5	9	9	9	9	17366	27394	29109	23256	42052	10878	10187	28091	18370	52201	19437	5551	11822
Zmhn001746	Negative	405.12	243.07	406.127	C20H22O9	[M-H]-	-	Piceatannol-3'-O-glucoside	Others	Stilbene	94356-26-0	B	16830	16852	15609	9	9	9	10787	9	9	9	7152.3	9	12765	9999.5	11416	30789	28640	21913	28865	15300	16908	22388	20791	60270	27913	9595.9	13149
mws0071	Negative	415.1	269.05	416.111	C21H20O9	[M-H]-	-	Apigenin-4'-O-rhamnoside	Flavonoids	Flavonoid	133538-77-9	B	3028.9	3831.6	3940.5	3946.6	3162.6	3654.4	2841.1	3181	2513.9	3909	4596.4	3437.7	4239.9	4705.3	4311	1782.4	3040.5	3842	2530.4	1917.6	2399.4	4077.6	3128	1928.4	3172.7	2900.4	2383.2
HJAP012	Positive	419.1	383.07	418.09	C20H18O10	[M+H]+	-	Luteolin-8-C-arabinoside	Flavonoids	Flavonoid carbonoside	-	B	120250	113340	108400	161280	116740	144230	141100	108040	157030	141060	146410	137820	110140	84957	79728	119980	110760	78058	64514	52521	56351	125610	92022	124220	78012	91804	105640
pmn001663	Negative	417.16	402.1	418.163	C22H26O8	[M-H]-	C10889	Syringaresinol	Lignans and Coumarins	Lignans	21453-69-0	A	38941	42091	34619	3908.6	6783.4	3055.4	5493.9	7541.2	4255.4	14275	9249.2	18472	31978	47570	53202	43677	60288	56059	18173	14403	6190.6	21195	15691	26060	279290	39156	110410
Lmhp005784	Positive	425.21	177.05	424.2	C24H28N2O5	[M+H]+	-	p-Coumaroylferuloylcadaverine	Alkaloids	Phenolamine	-	B	14476	12270	17136	4039.2	6611.4	3520	11098	10008	11212	18258	10865	20841	20060	21587	23708	7192.8	12620	9068.5	14540	14246	10732	12226	4875.6	17265	48704	14876	12774
pmp001248	Positive	428.19	369.11	428.168	C20H30NO9+	[M]+	-	Caffeoylcholine-4-O-glucoside	Alkaloids	Alkaloids	-	B	57377	57193	55603	39646	51304	41459	47166	53676	62301	79869	57110	65829	53824	47375	62326	71201	73725	74604	64790	60798	48444	49078	66701	58395	52882	63469	50850
pmb3006	Negative	431.1	269.1	432.106	C21H20O10	[M-H]-	C04608	Apigenin-7-O-glucoside(Cosmosiin)	Flavonoids	Flavonoid	578-74-5	A	643320	684770	652610	230410	269960	278280	283390	288910	299400	407170	430170	439630	397510	596080	866630	937920	946920	1041900	1185100	1245200	840540	631030	924720	685300	774800	476640	499100
Lmlp005572	Positive	433.11	271.06	432.106	C21H20O10	[M+H]+	-	Galangin-7-O-glucoside	Flavonoids	Flavonoid	-	A	993420	1139800	1208200	453020	527780	401580	758900	637270	749720	741240	734350	895430	641900	967580	1498000	1798100	2711300	1789100	1588800	2043600	1017400	935200	1326400	1704600	1237300	750470	775630
mws1434	Negative	431.1	311	432.106	C21H20O10	[M-H]-	C01714	Apigenin-6-C-glucoside (Isovitexin)*	Flavonoids	Flavonoid carbonoside	29702-25-8	A	722130	657120	758660	141340	132780	141600	169690	172680	188820	292830	173320	191160	276020	621740	691560	1368200	2118200	1843400	913390	703070	616290	774250	916950	1284800	1097800	641020	602580
mws0048	Negative	431.1	311	432.106	C21H20O10	[M-H]-	C01460	Apigenin-8-C-Glucoside (Vitexin)*	Flavonoids	Flavonoid carbonoside	3681-93-4	A	653130	734760	633650	135070	147240	135170	187290	164110	152360	288840	205330	198780	246950	581130	708690	1318300	1948600	1844700	752470	783240	652170	895390	846560	1516300	1100300	650130	624820
mws0072	Positive	433.11	271.01	432.106	C21H20O10	[M+H]+	-	Apigenin-5-O-glucoside	Flavonoids	Flavonoid	28757-27-9	B	845630	719400	730150	93803	105050	72267	195790	199050	191300	279410	255810	266140	203240	399620	3254700	194360	357980	152520	5904100	2558600	300500	255200	772540	274850	208650	137690	1030400
pmb0744	Positive	435.11	331.08	434.1	C24H18O8	[M+H]+	-	Tricin-4'-O-Benzoic Acid	Flavonoids	Flavonoid	-	B	4234.8	4064.8	3535.2	1632.5	1219.6	1483.4	2719	2971.7	3456.7	9046.6	8823.3	9576.1	3290.4	3424.8	5010.3	2684.8	2100	1788.5	4524.5	5150.5	2588.8	2020.1	3568.3	5174.4	3207.4	5073.8	6767.1
pme1611	Negative	433.11	313	434.121	C21H22O10	[M-H]-	-	Isohemiphloin	Flavonoids	Flavonoid carbonoside	3682-02-8	B	38502	42253	39124	43728	42354	42010	36183	32334	33325	42609	40095	36401	35418	62558	52893	50632	55367	56403	9	9	9	32122	32894	40629	45257	28796	19285
HJN087	Negative	433.12	271.06	434.121	C21H22O10	[M-H]-	-	Naringenin-4'-O-glucoside	Flavonoids	Flavonoid	-	A	450160	500230	459410	145950	185310	159160	351730	273780	337080	462560	395330	498390	223590	315850	649940	673020	441910	326350	1114000	1363300	479020	499640	757050	320140	306470	225990	273280
Cmzn005251	Negative	433.11	271.06	434.121	C21H22O10	[M-H]-	-	6-O-Caffeoylarbutin	Phenolic acids	Phenolic acids	136172-60-6	B	246700	255770	198030	103750	134580	118090	267640	247030	287040	219210	365790	262860	232930	248840	328340	260470	266770	246390	383080	386500	228550	133440	271310	287260	160730	105240	122860
mws1179	Negative	433.11	271	434.121	C21H22O10	[M-H]-	C09099	Naringenin-7-O-glucoside (Prunin)	Flavonoids	Dihydroflavone	529-55-5	A	460940	475010	468660	297170	330610	315170	932970	643910	809160	535130	749700	591400	417290	519240	1006200	332490	293570	177910	626910	1213900	281160	147670	367920	304980	164110	59658	151770
HJN055	Negative	435.13	273.08	436.136	C21H24O10	[M-H]-	-	Dihydrocharcone-4'-O-glucoside	Flavonoids	Chalcones	-	B	316060	309370	302780	274110	274600	267920	273570	264180	258380	179130	193470	223130	279460	305870	371200	294940	309660	282190	405520	468510	158440	146080	235100	271970	285530	182530	174070
mws2118	Negative	435.13	167.03	436.137	C21H24O10	[M-H]-	C01604	Phloretin-2'-O-glucoside (Phlorizin)	Flavonoids	Chalcones	60-81-1	B	65116	64070	57161	14493	12692	16718	24156	14582	30832	15736	24306	41828	19542	21588	65616	39479	34904	20696	205750	286060	55394	27069	89325	33524	17062	30447	30897
Lmfn004093	Negative	435.13	315.09	436.137	C21H24O10	[M-H]-	-	Phloretin-4'-O-glucoside (Trilobatin)	Flavonoids	Chalcones	4192-90-9	B	237260	211460	222960	85122	66565	51077	77465	69655	79280	116380	104130	114650	128990	124800	108300	342160	381330	421230	340010	431300	409530	365420	438760	309850	403790	353040	309440
pmp000091	Positive	445.15	177.05	444.142	C23H24O9	[M+H]+	-	1,3-O-Diferuloylglycerol	Phenolic acids	Phenolic acids	83008-46-2	A	16893000	17735000	15256000	9894300	11384000	7916800	11533000	8576500	11722000	18841000	14597000	18084000	17169000	17078000	17618000	12487000	21245000	21590000	15961000	13563000	12145000	16754000	14915000	18560000	29061000	18060000	26375000
Xmyp005654	Positive	449.11	287.06	448.101	C21H20O11	[M+H]+	-	Kaempferol-4'-O-glucoside	Flavonoids	Flavonoid	-	B	525800	577090	486380	215700	237330	224480	489310	309960	507280	491370	366150	518930	481500	852940	1049000	355610	598870	316580	388420	383650	167020	266790	2859100	495420	473060	170240	301810
mws1299	Positive	449.11	299.2	448.101	C21H20O11	[M+H]+	C10114	Luteolin-8-C-glucoside (Orientin)	Flavonoids	Flavonoid carbonoside	28608-75-5	B	15434	12316	11548	10846	10819	9470.6	6279	6709.1	10103	13370	10322	14683	14930	13137	26878	16952	28459	22597	8813.2	9866.9	8630	11636	17441	13303	12918	6892.1	13367
mws1608	Negative	447.09	357.1	448.101	C21H20O11	[M-H]-	C01821	Luteolin-6-C-glucoside (Isoorientin)	Flavonoids	Flavonoid carbonoside	4261-42-1	B	15249	16849	16346	6995.4	10729	12155	7012.6	7760.6	10171	17855	9043.6	18551	21506	22951	26526	23763	36598	20862	9320.2	8150	7693.7	21603	16216	16468	14288	9486.7	10165
pme2459	Positive	449.11	287.2	448.101	C21H20O11	[M+H]+	C03951	Luteolin-7-O-glucoside (Cynaroside)	Flavonoids	Flavonoid	5373-11-5	A	563750	446730	477190	245330	244410	219960	456070	306620	492080	511760	373340	533640	460420	782360	952180	314720	544990	311650	378880	355490	183030	278740	2581900	478660	459910	194380	293310
mws0913	Negative	447.09	285	448.101	C21H20O11	[M-H]-	C12626	Kaempferol-3-O-galactoside (Trifolin)	Flavonoids	Flavonols	23627-87-4	B	271930	266670	229710	160380	191120	149820	258650	190190	303580	348760	190220	347550	340750	499410	716990	145730	300620	170870	227440	190240	109510	102500	598670	239610	235420	120800	189480
mws2209	Positive	449.11	287.06	448.101	C21H20O11	[M+H]+	C12249	Kaempferol-3-O-glucoside (Astragalin)	Flavonoids	Flavonols	480-10-4	A	513710	467170	477570	247560	262700	226930	432140	317880	416080	513910	364270	581720	478100	794590	935660	336520	547530	308660	377100	380670	176950	161730	2544200	489870	474330	196350	309700
HJN086	Negative	449.11	287.06	450.116	C21H22O11	[M-H]-	-	Eriodictyol-3'-O-glucoside	Flavonoids	Dihydroflavone	-	B	60259	44546	32017	46846	57396	27904	39810	46961	69553	85330	76568	24390	29363	36919	59911	53988	9	9	19051	43556	20731	31127	12420	27102	9	17913	9
mws1361	Negative	449.11	151	450.116	C21H22O11	[M-H]-	C17449	Taxifolin-3-O-rhamnoside (Astilbin)	Flavonoids	Dihydroflavonol	29838-67-3	B	199450	172550	180100	135980	129110	116650	127290	131460	135670	241420	119400	169800	163570	269320	306690	163670	244470	145940	170480	161350	126950	101730	131210	141150	180930	115980	158360
pmn001415	Negative	451.1	341.06	452.111	C24H20O9	[M-H]-	-	Catechin-(7,8-bc)-4β-(3,4-dihydroxyphenyl)-dihydro-2-(3H)-one	Flavonoids	Flavanols	-	B	122470	108970	98479	133730	123600	115380	134880	109380	116010	130960	121410	125770	110000	103590	89564	123570	98410	81294	61205	57542	61368	120530	102020	111550	88107	125760	84698
HJN110	Negative	455.36	455.36	456.36	C30H48O3	[M-H]-	C08619	Betulinic acid	Terpenoids	Triterpene	472-15-1	B	7150.2	7005.8	5736.1	7827.7	6112.6	7279.1	8845.3	7255.5	5448	4016.6	8157.8	8583.5	6477.1	6829.5	8036.4	4506.6	7033.8	6937.4	13606	5374.8	5236.9	5187.3	6173.8	8023.8	9715.9	5697.8	10294
pmn001700	Negative	455.35	455.35	456.36	C30H48O3	[M-H]-	-	24,30-Dihydroxy-12(13)-enolupinol	Terpenoids	Triterpene	-	A	65000	63048	58725	51135	85838	75381	131510	105110	30679	24608	96491	99422	117820	109180	159220	22931	76729	87963	196450	67330	43643	45211	50772	100490	185030	35648	106700
pmp000120	Positive	463.12	427.1	462.116	C22H22O11	[M+H]+	-	Diosmetin-6-C-glucoside	Flavonoids	Flavonoid	-	A	150690	148660	159170	78194	81965	76290	63983	61217	62410	87274	75515	71182	82616	108870	106460	292510	280310	283220	187910	195530	194910	255620	262860	207860	237250	196380	186650
pmp000579	Positive	463.12	301.07	462.116	C22H22O11	[M+H]+	-	Diosmetin-7-O-glucoside*	Flavonoids	Flavonoid	-	A	630200	631750	616210	256960	294380	258040	508210	416220	662580	1003500	1044000	1051100	415930	626760	1002700	773520	817140	457610	991720	1626600	504220	385770	865240	495490	420910	291980	540820
HJAP011	Positive	463.11	343.08	462.116	C22H22O11	[M+H]+	-	Chrysoeriol-8-C-glucoside (Scoparin)*	Flavonoids	Flavonoid	301-16-6	A	204410	245280	218000	115780	117930	105050	90752	96128	93756	118630	123290	107080	120750	156010	177400	402170	429790	430450	304380	304070	248200	387430	420670	339970	338270	313140	300360
pmp000233	Positive	463.12	313.07	462.116	C22H22O11	[M+H]+	C10187	Swertiajaponin	Flavonoids	Flavonoid carbonoside	6980-25-2	A	110910	122920	126240	71036	82271	65826	62088	50188	59648	75692	87542	69334	82481	87327	92328	238550	187960	153330	106920	123110	104970	170730	168400	156540	151170	163740	132360
Lmnp002845	Positive	463.13	343.09	462.116	C22H22O11	[M+H]+	-	Hispidulin-8-C-glucoside*	Flavonoids	Flavonoid carbonoside	-	A	233830	285960	262060	122390	107520	119760	89752	100970	97476	126800	125300	115440	122530	178410	170730	443370	409860	465090	294920	304960	299450	420210	399440	358460	390690	321540	292630
Hmgp002189	Positive	463.13	301.07	462.118	C22H22O11	[M+H]+	C17762	Hispidulin-7-O-Glucoside*	Flavonoids	Flavonoid	17680-84-1	A	654310	633610	667600	272800	318850	257900	511960	419970	741480	1084400	1101400	1170700	441340	661980	1076300	845500	837990	477690	986230	1882100	463780	394130	835170	530610	419290	294830	569920
Hmdn001667	Negative	463.05	300.99	464.06	C20H16O13	[M-H]-	-	Ellagic acid-4-O-glucoside	Tannins	Tannin	-	B	68613	50255	58408	21033	19717	9525.7	19373	21224	23681	9	15047	6069.2	26565	46229	27532	121650	98357	110090	103650	98399	52016	86080	93109	150450	116530	60602	48449
mws1329	Negative	463.09	300.7	464.095	C21H20O12	[M-H]-	C12639	Quercetin-7-O-glucoside*	Flavonoids	Flavonols	491-50-9	B	11059000	10954000	9825900	14464000	13932000	12971000	11352000	11190000	11391000	10421000	11996000	10297000	9854600	9488300	9177600	11613000	11700000	8415500	9709100	10917000	10208000	10688000	11245000	7554500	6562500	9259800	9539900
mws0091	Negative	463.09	300.03	464.095	C21H20O12	[M-H]-	C05623	Quercetin-3-O-glucoside (Isoquercitrin)*	Flavonoids	Flavonols	482-35-9	B	27707	19029	14901	8833.5	14393	8743.1	19591	8201.1	15891	8547.6	44545	39657	8491.2	8883.8	15770	15780	19330	18103	24114	12053	14853	95314	7215.6	20291	7526.8	4226.2	9328.1
mws0856	Negative	463.09	301	464.095	C21H20O12	[M-H]-	-	Quercetin-4'-O-glucoside (Spiraeoside)	Flavonoids	Flavonols	20229-56-5	B	453560	551890	437620	1108200	1226300	863630	927830	971250	1195000	881980	946100	1049400	1237800	1273700	1486800	9	9	9	9	9	9	9	9	9	9	9	9
Lmgp002501	Positive	474.16	312.11	473.153	C20H27NO12	[M+H]+	-	Dhurrin-6'-O-Glucoside	Flavonoids	Flavonoid	-	B	1856600	1874700	1764600	2250400	2176100	2493100	1984500	1880800	1985600	1790500	2203400	2034200	1793900	1724500	1606700	1780200	1630400	1440100	1547300	1432800	1394500	1548100	1572700	1572500	1494500	1557400	1383400
pmb1912	Positive	474.17	327	473.166	C20H23N7O7	[M+H]+	C00234	10-Formyltetrahydrofuran	Alkaloids	Alkaloids	2800-34-2	B	15720000	14699000	15008000	13263000	13841000	11454000	14290000	13284000	11093000	15925000	17774000	15562000	20812000	20591000	19447000	15057000	15391000	15194000	10268000	11299000	9526800	15970000	13982000	15868000	15978000	18058000	17302000
pmp000581	Positive	475.12	271.06	474.116	C23H22O11	[M+H]+	-	Apigenin-7-O-(6''-acetyl)glucoside	Flavonoids	Flavonoid	72741-92-5	B	39083	35863	37653	6452.2	5724	3905	5441.9	22262	11901	37430	13003	60648	11572	23522	35335	128620	76427	64348	62281	78455	33970	45070	22407	47541	36684	29387	40028
pmp000583	Positive	477.1	301.07	476.095	C22H20O12	[M+H]+	-	Diosmetin-7-O-glucuronide	Flavonoids	Flavonoid	35110-20-4	B	9611.6	8715.4	7321.8	5462.1	9	9	10682	9261.8	14510	7796.9	11256	13756	4375.5	8099.9	13024	18876	17676	8974	8576.5	22690	6229.7	9678.4	8345.3	19177	11763	12621	19367
Lmpp003465	Positive	481.1	319.04	480.09	C21H20O13	[M-H]-	-	Myricetin-3-O-glucoside	Flavonoids	Flavonols	19833-12-6	B	131550	148940	133710	138420	131250	128890	153220	130860	140930	100050	108370	103680	151290	118900	116310	196180	165470	138650	101580	100180	93989	137510	150200	131650	148130	201590	178440
Lmtp003948	Positive	481.13	319.05	480.127	C22H24O12	[M+H]+	-	3',5',5,7-Tetrahydroxy-4'-methoxyflavanone-3'-O-glucoside	Flavonoids	Flavonoid	-	B	136840	155700	144240	118870	131340	130030	147760	151280	130250	118320	112440	98110	146790	115340	138590	194930	179620	151090	106070	101500	104690	160460	113290	128640	154790	209680	198100
HJN104	Negative	481.14	319.08	482.105	C21H22O13	[M-H]-	-	Dihydromyricetin-3-O-glucoside	Flavonoids	Dihydroflavonol	-	A	38299	35426	33856	18583	12949	18109	22205	24703	27000	26546	28766	27827	29347	25377	33921	9945.8	15365	6333.7	50827	84188	172730	9432.6	11807	16591	12803	13655	16330
pmn001707	Negative	485.33	485.33	486.335	C30H46O5	[M-H]-	C08972	Quillaic acid	Phenolic acids	Phenolic acids	631-01-6	B	11218000	7824000	8573700	1807300	1873600	4684200	5949600	11129000	5079600	1092700	3783000	4032000	12890000	14197000	18404000	7521700	12258000	16506000	449160	1056200	1008700	953770	1232100	10430000	15660000	5942600	6163900
pmp000444	Positive	487.34	469.33	486.335	C30H46O5	[M+H]+	-	27,28-Dicarboxyl ursolic acid	Terpenoids	Triterpene	-	B	108890	119630	113690	27923	37342	56647	57017	135970	53227	15426	31513	48932	148860	164310	145810	78773	205160	203340	6962.3	7409.4	11899	13502	18207	115670	189530	79186	65198
pmp000269	Positive	489.36	407.33	488.35	C30H48O5	[M+H]+	-	Arjunic Acid	Terpenoids	Triterpene	31298-06-3	B	1656.5	1854.9	2078	1308.4	2045.1	1079.4	3718.5	1490.2	921.46	1347.7	2944.1	2157	934.2	729.99	1167.4	887.13	1217.1	1286.8	3508.7	3634.4	3934.4	2019.1	2177.2	1465	1124.4	1273.7	1437.2
pmb0736	Positive	493.13	331.08	492.127	C23H24O12	[M+H]+	-	Tricin-7-O-Glucoside	Flavonoids	Flavonoid	32769-01-0	A	1613600	1630500	1673800	1117700	1243800	1045500	1265900	1022300	1446600	2526800	2778200	2598900	1521500	2070200	3161200	1339600	2308400	1341400	1631200	2296500	800210	965260	1372900	1394500	1474600	852560	1254800
pmb3042	Negative	491.12	329.1	492.127	C23H24O12	[M-H]-	-	Tricin-5-O-Glucoside	Flavonoids	Flavonoid	32769-00-9	B	757190	797590	733200	1101600	1051800	1184700	871720	919280	906290	1235900	1317800	1381600	1387900	1228600	1296200	290510	294680	339260	621360	529470	433060	337850	532100	316660	391530	187470	355790
pmb0745	Positive	497.14	331.08	496.137	C26H24O10	[M+H]+	-	Tricin-4'-O-syringyl alcohol	Flavonoids	Flavonoid	-	B	9544.7	9270.1	8406.7	3038.2	1918.8	3831.7	5868.5	2481.8	8081.3	18610	23429	18807	3524.1	4887.2	16243	8972.3	7475.7	2832.5	23225	11122	13882	6791.7	9933	8710	8916	3563.9	14963
pmn001642	Negative	503.08	459.1	504.09	C23H20O13	[M-H]-	-	Kaempferol-3-O-(2''-O-acetyl)glucuronide	Flavonoids	Flavonols	-	B	50798	64731	62118	9	9	9	9	9	9	9	9	9	45429	51702	55861	85785	82714	89015	74208	71895	66655	58122	59863	45526	73626	42855	33815
Rfmf07573	Positive	506.2	182.1	505.143	C20H27NO14	[M+H]+	-	DIBOA-Glc-Glc	Alkaloids	Alkaloids	-	B	114910	113200	123690	37130	37029	56777	42045	61508	51955	36740	77468	63434	37966	67676	73701	160440	107100	156150	171370	159920	181850	125290	138180	122440	109220	151680	141040
pmb3045	Negative	505.1	329.1	506.106	C23H22O13	[M-H]-	-	Tricin-7-O-Glucuronide	Flavonoids	Flavonoid	-	B	18565	17711	18679	6427.7	10916	9836.8	16339	13571	16528	13926	13960	19326	12829	12428	23911	39513	18642	9936.8	25430	31086	7128.4	20608	17958	57841	30991	14099	28834
Zmjp004852	Positive	509.13	347.08	508.122	C23H24O13	[M+H]+	-	5,6,3′,4′-Tetrahydroxy-3,7-dimethoxyflavone-6-O-glucoside	Flavonoids	Flavonoid	-	B	86458	89064	83385	75769	82580	85079	97905	77703	84465	117420	128110	106400	167060	161470	164770	45267	37846	34206	38245	49971	41968	49028	51414	41771	44701	52052	46850
HJAP006	Positive	509.13	347.08	508.122	C23H24O13	[M+H]+	-	Syringetin-7-O-glucoside	Flavonoids	Flavonoid	-	B	93348	77442	75853	81144	79987	74054	104920	77683	81909	120960	123240	106280	183380	149870	145790	50235	55397	39946	44973	47442	46779	52345	53997	40090	51140	48329	59759
pmp000585	Positive	519.11	433.11	518.106	C24H22O13	[M+H]+	C10020	Apigenin-7-O-(6''-malonyl)glucoside	Flavonoids	Flavonoid	86546-87-4	A	82469	81503	76227	11752	16737	12680	32867	29711	42434	65068	75147	69516	30767	51999	93466	122030	135590	94301	195150	267600	89010	88269	153970	63799	94983	82474	94560
Hmbn002692	Negative	517.16	175.04	518.164	C22H30O14	[M-H]-	-	6'-O-Feruloyl-D-sucrose	Phenolic acids	Phenolic acids	118230-77-6	B	19637	18928	28371	16684	23453	19327	19970	13410	17711	11807	18143	9283	6269.4	5834.5	14151	31002	35827	43789	31214	33241	26369	10340	28192	13422	21454	10911	13134
pmn001378	Negative	519.19	357.14	520.194	C26H32O11	[M-H]-	C17529	Pinoresinol-4-O-glucoside	Lignans and Coumarins	Lignans	41607-20-9	B	20843	27280	24098	25077	6674.4	18417	9	9	9	20162	14361	15769	9	9	9	11363	13621	9571.6	23139	15410	17009	35621	32297	26801	46774	31042	80266
pmb3041	Negative	521.09	329.2	522.101	C23H22O14	[M-H]-	-	Tricin-7-O-saccharic acid	Flavonoids	Flavonoid	-	B	44671	72525	62647	9960.1	6483.3	8217.7	8321.1	13413	14542	28572	22347	30863	39930	31721	33222	28429	43090	31725	68903	57400	34941	110980	107260	107730	120900	138770	292710
pmn001710	Negative	521.13	359.08	522.137	C24H26O13	[M-H]-	-	Rosmarinic acid-3'-O-glucoside	Phenolic acids	Phenolic acids	910028-78-3	B	351180	430680	405500	760040	591960	690800	737780	643610	723000	708040	737850	708680	610690	498700	526740	193010	136370	134670	205720	209420	236950	262450	270140	166540	166760	182150	171120
Lmmn002274	Negative	521.2	359.15	522.21	C26H34O11	[M-H]-	-	Isolariciresinol-9'-O-glucoside	Lignans and Coumarins	Lignans	63358-12-3	B	318540	405740	393590	712520	528510	587080	636230	713640	638400	624830	681610	600720	624980	524930	476520	172890	122950	122760	210840	192820	208750	196410	219840	154000	141030	207750	158520
HJN083	Negative	521.2	359.15	522.211	C26H34O11	[M-H]-	-	Lariciresinol-4'-O-glucoside	Lignans and Coumarins	Lignans	143663-00-7	B	142630	165390	171850	213890	179960	187580	177540	177940	182130	185340	199020	209350	262050	240610	197520	109480	88604	91254	151570	150150	125900	114920	141500	105350	94630	61775	89019
pmb3053	Negative	523.12	329.2	524.132	C27H24O11	[M-H]-	-	Tricin-4'-O-eudesmic acid	Flavonoids	Flavonoid	-	B	3362.4	3637.4	3270.4	4154.5	3935	3307.6	2997.4	1423.3	2337.9	3705.4	3791.4	2744.7	5106.6	4272	3538.2	3294.1	3435.2	2395.2	2756.2	2440.9	2873.1	3920.7	3334.5	3175.3	3686.6	5185.2	7774.4
Lmtn003096	Negative	523.21	361.14	524.226	C26H36O11	[M-H]-	-	Secoisolariciresinol 4-O-glucoside	Lignans and Coumarins	Lignans	-	B	77292	94878	106110	10919	8594.7	6649.8	12469	9554.4	9672.5	34139	25030	38234	68570	47803	112830	40644	37295	40825	134920	116320	73352	177260	159850	131090	182230	283720	426510
pmp000235	Positive	527.15	331.08	526.148	C27H26O11	[M+H]+	-	Salcolin B	Flavonoids	Flavonoid	-	A	42012	41843	44143	8945.6	10426	6199	20892	10585	21001	71795	57495	52515	14500	19459	90876	21022	33390	8498.1	84038	54546	35831	26584	57671	49999	64861	25474	139620
pmp000234	Positive	527.15	331.08	526.148	C27H26O11	[M+H]+	-	Salcolin A	Flavonoids	Flavonoid	-	A	81767	80626	81807	16672	19294	13538	33858	21960	43161	121060	106370	113650	33762	40486	197590	37082	49981	19804	125610	91683	84417	53554	93566	90039	104710	49953	282200
pmb2554	Negative	529.16	193.1	530.164	C23H30O14	[M-H]-	-	5-O-Feruloyl quinic acid glucoside	Phenolic acids	Phenolic acids	-	A	85183	100270	107080	44324	47195	41980	55209	49081	58531	66907	73587	63720	93193	98271	92357	100370	127490	121630	144110	141330	106060	86911	101990	101560	138790	108490	105590
Lmbn001181	Negative	531.14	531.13	532.143	C22H28O15	[M-H]-	-	Fraxetin-7,8-di-O-glucoside	Lignans and Coumarins	Coumarins	-	B	223890	277190	271530	175210	187210	177670	179890	214490	220260	202730	265560	186990	252650	308450	397040	264570	303440	347620	281820	314600	179850	194890	220370	317610	391020	222360	293460
Lmtp002822	Positive	535.14	499.12	534.137	C25H26O13	[M+H]+	-	Apigenin-6-C-arabinoside-8-C-xyloside	Flavonoids	Flavonoid carbonoside	-	B	12504	15778	12726	4916.9	9	9	4405.2	5532	5780.8	8326.3	12173	6789.1	12810	15298	21100	20744	30173	40219	21221	15760	10073	18995	18257	17496	30750	13209	18719
pmn001375	Negative	535.18	373.13	536.189	C26H32O12	[M-H]-	-	1-Hydroxypinoresinol-1-O-Glucoside	Lignans and Coumarins	Lignans	81495-71-8	B	28752	33903	35217	41742	30867	30998	34527	36712	43594	39469	49433	34459	37070	31364	30440	25764	19545	28665	28740	30608	17951	34756	34460	29585	28201	33962	36571
Lmdn001925	Negative	537.2	375.15	538.205	C26H34O12	[M-H]-	-	Olivil-4'-O-glucoside	Lignans and Coumarins	Lignans	76880-93-8	B	27261	33840	33353	10521	10477	12071	7028.7	8831	8674.9	22773	12983	18921	22591	19149	30053	18590	26609	19309	65719	54377	44060	37167	60631	39830	75701	58511	150640
pmb0608	Positive	549.12	301.4	548.117	C25H24O14	[M+H]+	-	Chrysoeriol-7-O-(6''-malonyl)glucoside	Flavonoids	Flavonoid	-	A	499690	514470	533530	267340	316750	251620	320660	313740	439770	604140	683530	659900	324140	449710	622910	495530	446920	401350	621340	1173500	506120	378740	561250	263360	414910	413130	506990
Lmsn003628	Negative	547.17	223.06	548.174	C23H32O15	[M-H]-	-	6′-O-Sinapoylsucrose	Phenolic acids	Phenolic acids	-	B	125710	163250	185240	173010	210620	218290	221030	212010	204610	287040	218060	201960	246510	275360	295910	50329	65390	68923	49496	49462	41167	89957	60865	92117	83099	92775	110490
Lmmn002260	Negative	551.21	389.17	552.221	C27H36O12	[M-H]-	-	5'-Methoxyisolariciresinol-9'-O-glucoside	Lignans and Coumarins	Lignans	-	B	95976	149350	113240	75376	77751	87033	74240	76249	93494	139560	109380	181500	133030	85084	100850	51428	69008	51046	78498	28194	40025	202530	164850	170880	140700	164470	305510
Lmhn003802	Negative	561.13	337.06	562.132	C26H26O14	[M-H]-	-	Sinapoylsinapoyltartaric acid	Phenolic acids	Phenolic acids	-	B	32113	42092	48872	48764	42146	54310	46356	40235	42507	61736	47507	39342	74912	72548	46871	36282	23581	30050	34523	40428	38002	41428	51011	34124	40995	32848	25873
pmb3032	Negative	561.12	329.1	562.132	C26H26O14	[M-H]-	-	Tricin-7-O-(2''-Malonyl)rhamnoside	Flavonoids	Flavonoid	-	B	2788.5	4600.1	4726.8	1178.9	1061.9	1086.4	1703.2	851.51	2727.1	6031.3	5982.5	7070.6	1026.6	2451.6	9435.6	1762.8	2562.3	551.64	5392.9	3706.8	5494.7	2022.7	4779.2	5043.2	4410.5	3653	15729
mws1292	Positive	565.16	409.09	564.123	C26H28O14	[M+H]+	-	Isoschaftoside	Flavonoids	Flavonoid carbonoside	52012-29-0	B	723400	680670	661720	218700	227740	221310	283060	279520	293000	431070	377630	421800	377330	665450	807730	976900	1416800	1358900	730290	725420	436910	597650	801270	952860	1070800	625090	633460
mws1660	Positive	565.16	529.13	564.123	C26H28O14	[M+H]+	C10181	Schaftoside	Flavonoids	Flavonoid carbonoside	51938-32-0	A	15393	14864	15706	3730.3	4870.3	4382.1	5467.6	5308.8	6467.8	10745	6660.7	11267	6798.5	16603	20533	27418	35093	40733	13989	15604	8974.2	18897	18778	22462	25068	14319	13061
pmp000236	Positive	565.16	367.1	564.148	C26H28O14	[M+H]+	-	Isovitexin-8-O-xylcoside	Flavonoids	Flavonoid carbonoside	-	B	35416	25075	29308	10772	11642	9015.2	14392	9201.1	12939	19483	15677	20597	15286	32148	36370	55895	70453	71393	29559	39772	24433	29913	34878	53713	53396	36318	24797
Lmtp002474	Positive	565.16	427.1	564.148	C26H28O14	[M+H]+	-	Apigenin-6-C-(2''-glucosyl)arabinoside	Flavonoids	Flavonoid carbonoside	-	B	745220	766810	802610	271860	284420	247540	356080	366540	364390	522240	446800	488170	430960	863910	965990	1176200	1610100	1537500	856510	832860	549290	800270	914420	962260	1179100	672980	652080
Lmtp004126	Positive	567.1	319.04	566.091	C24H22O16	[M+H]+	-	Myricetin-3-O-(6''-malony)glucoside	Flavonoids	Flavonols	-	B	30418	21414	26249	34995	33389	28554	29451	28036	26945	20194	24715	18873	22518	24897	21233	26046	24067	26287	17369	14120	17244	18050	19999	16265	18572	22887	21202
Zmxp005470	Positive	579.13	331.08	578.127	C26H26O15	[M+H]+	-	Tricin-7-O-(6''-O-malonyl)glucoside	Flavonoids	Flavonoid	-	A	1330800	1292400	1278100	1354900	1581800	1338900	1225000	1145300	1347400	2028100	2422600	2370800	1458300	1658800	2188300	749790	913260	813780	917950	1215600	681180	567970	781440	666090	787370	634530	763700
mws0047	Positive	579.17	271.07	578.164	C27H30O14	[M+H]+	C12627	Apigenin-7-O-neohesperidoside (Rhoifolin)	Flavonoids	Flavonoid	17306-46-6	B	67895	67120	66586	59967	63663	67572	85450	84985	90388	135020	149400	135660	158890	245890	251670	9	9	9	9	9	9	9	9	9	9	9	9
pme0368	Positive	579.17	271.01	578.164	C27H30O14	[M+H]+	-	Apigenin-7-O-rutinoside (Isorhoifolin)	Flavonoids	Flavonoid	552-57-8	A	88879	83516	83240	72032	80884	90402	161860	150070	148520	95994	85630	73121	103530	147080	155180	71465	87206	56380	51729	62423	37006	30587	165610	63707	39476	26636	45306
pmb0636	Positive	581.15	431.3	580.143	C26H28O15	[M+H]+	-	Orientin-7-O-arabinoside	Flavonoids	Flavonoid carbonoside	-	B	3006.4	3452.6	2768	4655	7310.7	4611.7	3709.4	3831.3	2585.8	7508.8	6613.2	7788.1	6783.8	6978.8	8247.6	5336.6	3423.2	4940.8	3107.1	2142.2	1994.3	2222.1	4263.2	4587.3	2855.5	2372.6	2170.4
mws0046	Negative	579.17	271.06	580.179	C27H32O14	[M-H]-	C09789	Naringenin-7-O-Neohesperidoside(Naringin)*	Flavonoids	Dihydroflavone	10236-47-2	A	157830	209890	215490	319070	386200	326740	582220	566850	703380	233580	262940	220010	391080	472430	376910	14066	20190	11505	14351	7037.6	7030	8818.8	17313	18370	10838	6490.7	9782.2
mws1066	Negative	579.17	271	580.179	C27H32O14	[M-H]-	C09793	Naringenin-7-O-Rutinoside(Narirutin)*	Flavonoids	Dihydroflavone	14259-46-2	A	210760	232370	210070	397060	444660	384070	715170	679490	798430	310850	344650	287520	437830	581590	480500	17779	34471	14670	13280	12463	11875	10246	20622	23121	16330	9828.5	14706
Xmzn007677	Negative	580.36	506.33	581.264	C33H35N5O5	[M-H]-	C07544	Ergotamine	Alkaloids	Alkaloids	113-15-5	B	15784000	18560000	18375000	21848000	21463000	24330000	10144000	25851000	8525500	10151000	6671900	22065000	21905000	23703000	19700000	7439800	13279000	22282000	10915000	8748700	8177600	13105000	12823000	20030000	19792000	17172000	14096000
Hmgp003641	Positive	593.18	447.13	592.177	C28H32O14	[M+H]+	-	Chrysoeriol-6-C-rhamnoside-7-O-rhamnoside	Flavonoids	Flavonoid	-	B	6543.6	7904.2	6792.2	5193	5760.3	5121.8	9005.3	11560	9317.7	7290.4	6775.3	8157.2	8081.9	9282.5	8880.2	5018.1	5100.3	5417.9	5002.3	3798.2	7639.3	2495.6	6895.4	3379.4	6985.5	3481.4	5428
pmp000239	Positive	595.13	505.09	594.122	C26H26O16	[M+H]+	-	Luteolin-6-C-(5''-glucuronyl)xyloside	Flavonoids	Flavonoid	-	B	53435	52691	49644	51287	62608	68629	38679	49555	45835	61235	56276	53190	47322	80244	55799	49456	51984	60425	28808	39280	37942	33286	42190	34611	56386	30880	30853
mws1290	Negative	593.13	285	594.137	C30H26O13	[M-H]-	C17140	Kaempferol-3-O-(6''-p-Coumaroyl)glucoside (Tiliroside)	Flavonoids	Flavonols	20316-62-5	B	149050	147190	137490	305630	344440	303120	322750	264930	390380	281300	282780	261530	195350	191820	157670	16809	14508	13151	21039	24121	23570	15261	19964	13324	14142	13885	13084
Hmjn004446	Negative	593.13	285.04	594.137	C30H26O13	[M-H]-	-	Luteolin-7-O-(6''-caffeoyl)rhamnoside	Flavonoids	Flavonoid	-	B	125390	143350	114340	248190	284800	228400	288790	239170	309930	203640	262370	236880	154480	148940	146730	13909	13834	9265.7	18042	18725	20001	11478	13679	11084	11103	9607.4	12480
pmp001079	Positive	595.17	449.1	594.158	C27H30O15	[M+H]+	C12630	Luteolin-7-O-neohesperidoside (Lonicerin)*	Flavonoids	Flavonoid	25694-72-8	A	23962	19108	27267	26753	27326	29382	30113	30162	37113	26791	29748	29708	38368	41588	50782	9	17005	8582.6	6862.2	6587.2	4804.8	8273.4	170950	19363	9	9	9
mws1073	Positive	595.17	457.2	594.158	C27H30O15	[M+H]+	C10195	Apigenin-6,8-di-C-glucoside (Vicenin-2)	Flavonoids	Flavonoid	23666-13-9	A	63085	66956	60371	36262	34041	35293	33954	36363	40748	50408	50923	50494	53748	87536	93829	79436	118730	109720	48767	51467	31724	53051	58030	81828	93694	50742	51732
pmp000593	Positive	595.17	449.1	594.158	C27H30O15	[M+H]+	-	Luteolin-7-O-rutinoside*	Flavonoids	Flavonoid	3563-98-2	A	30698	24262	29178	36523	36934	32222	42405	34693	33986	38308	31867	25055	35022	53157	55749	9	11356	8985.5	9	9	9	11729	157130	18796	9	9	9
mws1519	Negative	595.17	287.06	596.174	C27H32O15	[M-H]-	C09732	Eriodictyol-7-O-Rutinoside (Eriocitrin)	Flavonoids	Dihydroflavone	13463-28-0	B	105120	143650	129610	216050	244240	237940	255990	245640	238240	187820	200880	172320	242420	266660	251630	21005	28844	21695	15385	11895	12432	8765.3	10946	13815	11234	13126	12565
pmb3002	Negative	607.17	299	608.174	C28H32O15	[M-H]-	-	Chrysoeriol-7-O-rutinoside	Flavonoids	Flavonoid	-	A	266830	260740	258620	512060	524970	514700	550270	529500	517900	375170	417250	331460	305030	357610	370670	112000	121890	85633	71593	82491	66250	78212	126770	84983	88860	62948	64236
mws1661	Positive	609.18	301	608.174	C28H32O15	[M+H]+	C10039	Diosmetin-7-O-rutinoside (Diosmin)	Flavonoids	Flavonoid	520-27-4	A	1049500	1027200	1018500	1774600	1880700	1618500	1854200	1869900	1796600	1496500	1889400	1496300	1398800	1487500	1464300	293470	320810	276850	218960	239200	216110	253270	328710	271490	251430	183950	206670
Lmmp000897	Positive	611.14	287.05	610.132	C30H26O14	[M+H]+	-	Gallocatechin-(4α→8)-gallocatechin	Flavonoids	Flavanols	-	B	74319	83036	80273	25514	40394	21109	34293	34933	57552	56088	32487	73408	97978	180500	177410	95559	131780	92758	82885	60495	40080	45320	40613	106360	156490	49424	83579
mws0059	Negative	609.15	301	610.153	C27H30O16	[M-H]-	C05625	Quercetin-3-O-rutinoside (Rutin)	Flavonoids	Flavonols	153-18-4	B	18066	20196	25366	12759	16870	15537	21894	24133	21509	23748	40132	19992	11343	14968	16808	13103	22895	13683	9239.6	16435	20486	33377	14591	11647	11568	8210.9	9693.1
pmb0624	Positive	611.16	431.3	610.153	C27H30O16	[M+H]+	-	Isoorientin-7-O-glucoside	Flavonoids	Flavonoid carbonoside	-	B	4955.8	6214.2	5072.5	9	2954.1	1636.2	3727.7	4576	3516.4	4634.4	3900.9	4439.6	7681.5	13439	16629	5858.6	9296.1	3843.2	7230.4	2994.7	9	1686.9	3944.3	6951.3	11057	4611.5	5153
Rfmb26201	Negative	621.22	417.16	622.226	C30H38O14	[M-H]-	-	Syringaresinol-4'-O-(6''-acetyl)glucoside	Lignans and Coumarins	Lignans	-	B	53215	51298	55068	9	5753.8	9	5792.7	8750.6	6986.1	28593	25146	26734	133820	120510	149600	16134	76687	44091	33080	19993	13495	42751	17115	46322	299770	64397	67872
Hmjp002999	Positive	625.18	317.06	624.162	C28H32O16	[M+H]+	-	Isorhamnetin-3-O-rutinoside (Narcissin)	Flavonoids	Flavonoid	604-80-8	B	44127	37389	48919	43348	38072	49526	35544	40349	49951	44846	52640	54548	38622	50860	71707	50644	59982	61653	41769	36414	37179	31975	42745	51825	47624	33309	31666
pme1540	Positive	625.18	317.06	624.169	C28H32O16	[M+H]+	-	Isorhamnetin-3-O-neohesperidoside	Flavonoids	Flavonols	55033-90-4	B	15024	15363	13744	9	9	3527.6	9	122330	16404	9	9	9	9	9	9	30818	45678	40274	9	9	9	9	9	9	12008	6825	8758.3
HJAP026	Positive	625.18	463.13	624.17	C28H32O16	[M+H]+	-	Chrysoeriol-6-C-glucoside-4'-O-glucoside	Flavonoids	Flavonoid	-	B	83400	79688	69033	64568	62254	57164	49469	80566	64758	56351	55518	52183	50751	70508	9	111450	110570	107970	104360	80527	99457	68258	89627	88408	89785	97573	95124
pmp000596	Positive	627.16	465.1	626.148	C27H30O17	[M+H]+	-	Quercetin-3-O-(2''-O-galactosyl)glucoside	Flavonoids	Flavonols	56782-99-1	B	18542	25220	22482	35175	41000	39385	35230	37091	28397	26422	31745	18861	22898	16434	19841	9	8715.4	5931	7780.6	17889	9	10533	8060	9	9	15170	14622
pmp001310	Positive	627.16	303.1	626.148	C27H30O17	[M+H]+	-	6-Hydroxykaempferol-3,6-O-Diglucoside	Flavonoids	Flavonols	-	B	32833	36763	32198	37988	37547	36576	30796	45432	42377	29244	34306	54672	47067	31672	42199	23801	22052	22553	41854	30463	20639	25117	26401	16680	17565	26348	17501
Hmgp003086	Positive	639.19	331.08	638.184	C29H34O16	[M+H]+	-	Tricin-7-O-rutinoside*	Flavonoids	Flavonoid	-	A	221820	228330	230080	256790	330860	260440	257420	261330	268950	219020	257660	220640	246940	349980	366410	322800	259160	177410	193130	209790	174770	160650	218550	273850	225700	136790	160100
Lmgp004959	Positive	639.19	331.08	638.185	C29H34O16	[M+H]+	-	Tricin-7-O-neohesperidoside*	Flavonoids	Flavonoid	53766-40-8	A	338580	350260	356360	597660	619680	577690	589960	601480	585280	748510	908930	723640	671850	721420	773750	9	9	9	9	9	9	9	9	9	9	9	9
Hmgp002953	Positive	653.17	331.08	652.164	C29H32O17	[M+H]+	-	Tricin-7-O-(2''-O-rhamnosyl)galacturonide	Flavonoids	Flavonoid	89915-54-8	A	2225800	2057700	2139900	3317500	2926300	3233500	3636900	3551800	3420100	4069700	4802900	4983600	4019900	4098800	4626000	9	9	9	9	9	9	9	9	9	9	9	9
Hmln001836	Negative	651.16	489.12	652.164	C29H32O17	[M-H]-	-	Kaempferol-3-O-(6''-Acetyl)glucosyl-(1→3)-Galactoside	Flavonoids	Flavonols	-	B	95060	83674	79348	49335	43178	49757	76536	85966	106540	73382	70976	64923	75843	81025	66082	99674	99148	93689	119160	140260	120940	106950	75255	86734	88916	57377	58861
pmb0716	Positive	655.19	331.08	654.18	C29H34O17	[M+H]+	-	Tricin-4'-O-glucoside-7-O-glucoside	Flavonoids	Flavonoid	-	A	46610	50390	41103	29202	37825	35512	38850	35815	52317	68287	56396	88140	36116	43120	78054	17209	28617	18207	88144	76535	48325	16366	53448	18270	32834	18495	48820
pmb0713	Positive	655.19	331.08	654.18	C29H34O17	[M+H]+	-	Tricin-7-O-(2''-O-glucosyl)glucoside	Flavonoids	Flavonoid	-	B	39433	43967	41611	32087	41352	31648	27928	29473	30592	61127	51359	57247	33626	46980	52548	30892	39180	23682	59150	115800	41074	26380	50836	18307	22274	17821	39427
pmb0739	Positive	659.2	331.08	658.19	C32H34O15	[M+H]+	-	Tricin-4'-O-(syringyl alcohol)ether-7-O-glucoside	Flavonoids	Flavonoid	-	B	45204	47187	49044	29567	42505	43636	34863	44168	78198	95461	102220	103320	40174	40203	100730	23258	29636	16694	84656	64700	42253	20229	32955	28049	25034	13202	32683
pmb0719	Positive	659.2	331.08	658.19	C32H34O15	[M+H]+	-	Tricin-4'-O-(syringyl alcohol)ether-5-O-glucoside	Flavonoids	Flavonoid	-	B	21787	20120	18928	6336.7	12921	8971.4	9691.5	12583	19247	29387	36224	45656	10082	16435	31970	13901	22072	12253	65094	46988	19130	13314	23308	24413	20528	9449.3	30180
pmn001370	Negative	681.24	519.19	682.247	C32H42O16	[M-H]-	-	Pinoresinol-4,4'-O-di-O-glucoside	Lignans and Coumarins	Lignans	63902-38-5	B	44338	37696	32368	12691	14993	14246	15482	14415	25879	39454	31636	45396	32300	25008	32552	25606	30606	21155	59997	42511	51031	46264	63121	48936	43377	33747	75304
pmb1312	Positive	689.21	331.08	688.2	C33H36O16	[M+H]+	-	Tricin-4'-O-(guaiacylglycerol)ether-7-O-glucoside	Flavonoids	Flavonoid	-	A	275170	317810	320230	98074	164470	111900	114560	133990	229000	417620	498540	626330	166360	220760	503040	145910	300560	148540	678520	501350	173360	160210	281620	297990	341220	154570	770440
Lmgn002253	Negative	695.2	353.09	696.19	C31H36O18	[M-H]-	-	Syringoylcaffeoylquinic acid-D-glucose	Phenolic acids	Phenolic acids	-	B	10015	11117	11868	1476.1	3600.9	3085.6	6705.2	5478.6	8162.1	6281.7	15460	7873.1	3573.6	4258.5	4525.4	2850	1983.2	4228	11348	9426.9	5013.2	12483	4662.4	7873	14454	7258	14723
pmb0738	Positive	699.19	331.08	698.185	C34H34O16	[M+H]+	-	Tricin-7-O-(2''-Sinapoyl)glucoside	Flavonoids	Flavonoid	-	B	2720.4	2906	2948.6	9	1617.8	1068.6	2089	2847.2	2009.6	2245.4	2195.7	2610.5	3907	2613.9	3720.8	3038.2	3579	1621.9	3558.6	4835.2	834.1	2838.2	2103.1	2577.4	4060.6	2319.5	3018.8
pmb0672	Positive	771.21	463.1	770.206	C37H38O18	[M+H]+	-	Isovitexin-7-O-(6''-feruloyl)glucoside	Flavonoids	Flavonoid carbonoside	-	B	24559	14671	19806	27446	29908	25694	29107	30797	35012	26657	26929	26981	31268	41379	28575	10582	15709	9	9	9	9	9	9	9	6783.8	9	7639.4
pmb0592	Positive	771.23	463.2	770.227	C34H42O20	[M+H]+	-	Chrysoeriol-7-O-rutinoside-5-O-glucoside	Flavonoids	Flavonoid	-	A	17819	16562	19133	20306	23899	23165	26520	26570	26826	27874	28723	21806	29235	27185	28535	6894	9	9	2241.4	9	3716.6	5663.4	8485.5	9174.2	5957.3	6070.2	4875.3
Lmqp002170	Positive	773.21	449.11	772.206	C33H40O21	[M+H]+	C12635	Kaempferol-3-O-sophorotrioside	Flavonoids	Flavonols	80714-53-0	B	6794.8	7721	4839.6	9	9	9	2264.6	9	3581.5	3554.6	3231.7	5370.5	6745.2	10583	16607	5583.4	12295	5322.4	6563.9	5260.6	2765.8	5712.6	1914	9387.3	17372	7041.3	12618
Lmdp004426	Positive	833.21	369.12	832.206	C38H40O21	[M+H]+	-	Quercetin-3-O-[2''-O-(6'''-sinapoyl)glucosyl]glucoside	Flavonoids	Flavonols	-	B	27715	15641	21668	14986	16562	16908	20602	18240	21063	15198	24946	19757	24636	16992	17132	21634	22234	22100	18735	23764	18451	16751	17687	22130	26587	19069	27469
