# Supplementary material for: Multiomics Analyses of Two Sorghum Cultivars Reveal the Molecular Mechanism of Salt Tolerance
Source: Front Plant Sci. 2022 May 23;13:886805. doi: 10.3389/fpls.2022.886805 (PMC9168679; doi:10.3389/fpls.2022.886805)
Supplement: SUPPLEMENTARY FIGURE S1 — KEGG annotation and enrichment of DEGs. [file Data_Sheet_1.ZIP › ▓╣│Σ═╝╞1⁄4╝░═╝▒φ/Table S6.xlsx]

## Sheet: sheet1
Sequence	PSMs	Protein Group Accessions	Modifications	MH+ [Da]	PEP	IonScore A2	Exp Value A2	IonScore B2	Exp Value B2	IonScore C2	Exp Value C2	Missed Cleavages
VDNGDDDVGGYGGGGTLGGSGGGGGGR	12	C5XYG2	N-Term(TMT10)	2496.12	2.797e-22	168.85	3.71403e-17	187.31	3.99428e-19	192.57	1.49405e-19	0
VSCPAAAGDGDGNLTPLDTATSTAFDNAYYTNLLSR	6	C5X5K3	N-Term(TMT10); C3(Carbamidomethyl)	3948.88	1.002e-20	166.88	2.05116e-16			139.86	1.03276e-13	0
DFSGDNANGFQGGYGGGGYGGGGYGDGAVTGGAEGER	12	C5XID4	N-Term(TMT10)	3616.54	2.41e-23	160.21	1.04808e-16	161.47	7.11164e-17	167.79	1.65947e-17	0
EEPELGGGGSGGDDGAGGSGGGGGSDPK	18	C5Y9G2	N-Term(TMT10); K28(TMT10)	2775.27	2.292e-18	159.87	5.30649e-16	157.14	9.17685e-16	142.98	2.6182e-14	0
TASQSLANSNLPGPGSSLATLIR	34	C5Z475	N-Term(TMT10)	2484.36	1.16e-18	154.81	1.01589e-14	161.23	2.358e-15	153.48	1.4113e-14	0
GQETSGEDPAVAAAYSLEYVK	7	C5YCL4	N-Term(TMT10); K21(TMT10)	2643.35	3.325e-18	153.69	1.03684e-14	83.57	1.07907e-07	120.65	2.13096e-11	0
LPAETGQNDDTGYDECIVPCDMNLITDQDFR	5	C5XMG1	N-Term(TMT10); C16(Carbamidomethyl); C20(Carbamidomethyl)	3831.7	4.704e-20	152.22	1.76938e-15	125.6	7.57413e-13	151.76	1.83372e-15	0
GVNYASGGSGILDTTGNTITLTK	5	A0A194YSI4	N-Term(TMT10); K23(TMT10)	2698.46	5.953e-22	150.36	3.00527e-14			43.04	0.00160896	0
ILPWGDEAYAGGSGGAAANAPYGHGEPTVR	19	C5X1Q1	N-Term(TMT10)	3170.56	6.075e-22	149.68	1.69005e-14	144.78	5.10632e-14	132.25	8.90515e-13	0
EADVDGDGQINYEEFVK	145	A0A1B6QGF6	N-Term(TMT10); K17(TMT10)	2386.18	6.833e-19	148.76	2.16864e-14	149.99	1.62875e-14	139.46	1.84581e-13	0
AIAGNSDATSGGTSGSGQAGEAK	3	A0A1B6PL15	N-Term(TMT10); K23(TMT10)	2452.23	1.733e-17	146.84	3.74696e-14	139.4	1.99205e-13	143.32	8.07792e-14	0
ADVGVGPVSWDDTVAAYAQSYAAQR	11	C5X8S2	N-Term(TMT10)	2826.38	6.523e-20	145.92	3.31337e-14	86.51	3.59605e-08	77.52	2.88528e-07	0
GLADPADLVALSGGHTVGK	96	C5YB27	N-Term(TMT10); K19(TMT10)	2236.27	4.468e-18	144.03	1.26517e-13	75.68	8.69323e-07	127.09	6.23434e-12	0
AGIYGYDTNYAVDGDDAGAGAALR	13	C5Y9T0	N-Term(TMT10)	2605.23	1.888e-20	143.04	4.41967e-14	155	2.83024e-15	114.94	2.90167e-11	0
VPAGAVGVAGLAPSTSQSFPAQVAR	168	C5Y8G7	N-Term(TMT10)	2567.41	1.67e-18	142.59	1.5698e-13	128.27	4.25213e-12	115.88	7.46273e-11	0
ACSFDNSVSSDQSGSTAVTFDK	48	C5YGK4	N-Term(TMT10); C2(Carbamidomethyl); K22(TMT10)	2768.32	3.529e-20	142.36	6.24322e-14	95.9	2.73747e-09	130.97	7.43846e-13	0
VELGTGTTDANIDEWLEGTSFVQR	8	C5Z1V6	N-Term(TMT10)	2867.43	2.688e-21	141.48	1.20551e-13	75.36	4.94822e-07	88.86	2.23629e-08	0
STTGDSVGVAIFGGGPLVFPDR	62	C5Y8G7	N-Term(TMT10)	2378.26	6.901e-21	141.37	2.11178e-13	131.86	1.81804e-12	116.5	6.649e-11	0
LTDEIGQQVQIVGDDLLVTNPTR	20	A0A194YGY2;A0A1W0VR66	N-Term(TMT10)	2753.49	4.305e-21	141.32	2.28381e-13	98.47	4.33099e-09	142.14	1.86643e-13	0
HAGDLGNVTAGEDGVVNVNITDSQIPLTGPHSIIGR	40	A0A1B6QG56	N-Term(TMT10)	3853.01	9.48328e-26	141.28	1.71288e-13	135.42	6.47361e-13	152.3	1.35728e-14	0
MYQGAGADMGGAGGMDEDAPAGSGGPGPK	3	C5YPZ1	N-Term(TMT10); K29(TMT10)	3067.4	1.014e-19	140.22	4.46784e-14	47.7	8.23648e-05			0
NPEEIPWGSVGADYVVESTGVFTDQEK	20	C5XX52	N-Term(TMT10); K27(TMT10)	3411.71	7.634e-17	140.2	1.95296e-13	138.08	3.12749e-13	79.34	2.39228e-07	0
VDTESNISTTLTVLDALPSTK	11	C5WTT2	N-Term(TMT10); K21(TMT10)	2663.48	1.108e-17	139.84	3.19559e-13	52.55	0.00017233	52.89	0.000158325	0
KVSCPAAAGDGDGNLTPLDTATSTAFDNAYYTNLLSR	12	C5X5K3	N-Term(TMT10); K1(TMT10); C4(Carbamidomethyl)	4306.14	3.537e-25	139.71	1.61962e-13	122.54	8.07919e-12	145.6	4.24151e-14	1
GPGTTLTAPTLGMTFGDTTVIDDPVTATSSPTSAELGR	5	C5X765	N-Term(TMT10)	3964.99	1.457e-21	139.46	2.17987e-13	113.97	7.55634e-11	131.3	1.43444e-12	0
SCPSAEALVQQAVAAAFK	34	C5XIY2	N-Term(TMT10); C2(Carbamidomethyl); K18(TMT10)	2306.26	3.554e-17	139.3	4.17089e-13	133.21	1.69523e-12	102.45	2.0308e-09	0
AALEAQCPGVVSCADVLAFAAR	18	C5Z0N9	N-Term(TMT10); C7(Carbamidomethyl); C13(Carbamidomethyl)	2505.28	3.94e-20	139.29	2.59662e-13	89.78	2.35639e-08	136.85	4.38893e-13	0
IETVPEMPLVISDSAESIEK	9	A0A1B6Q9D0	N-Term(TMT10); K20(TMT10)	2645.43	4.88e-16	139.25	3.70813e-13	107.82	5.12108e-10	78.31	4.63372e-07	0
SAAEADAQDADGGASGSDAK	10	C5Z2N0	N-Term(TMT10); K20(TMT10)	2252.07	2.934e-16	138.45	1.11454e-13	130.78	6.01634e-13	133.36	3.69054e-13	0
SDLDVQIPTAFDPFAEANAGDSGAAAGSK	10	C5XA40	N-Term(Acetyl); K29(TMT10)	3093.49	1.872e-14	138.24	1.84461e-13	125.7	3.3375e-12	115.79	3.25587e-11	0
TISPSESGANIDLDDVLSAAQTAAESAER	6	A0A1B6PG13	N-Term(TMT10)	3147.55	4.093e-16	137.9	2.34352e-13	147.13	2.8659e-14	138.87	1.95225e-13	0
SGLEAAVGGYIPAGAAGLR	6	A0A1B6QNE6	N-Term(TMT10)	1959.09	1.122e-17	137.84	4.87556e-13	115.23	8.9375e-11	104.58	1.03805e-09	0
GLLSSDQGLFSSTDDGAAATK	12	C5WRN4	N-Term(TMT10); K21(TMT10)	2499.29	6.285e-20	136.85	5.61783e-13	124.47	1.0611e-11	112.66	1.58264e-10	0
SSMMNALANWLVNPR	6	A0A1B6QHB6	N-Term(Acetyl); M3(Oxidation)	1761.84	1.209e-08	136.79	1.30882e-13	129.07	7.74248e-13	136.84	1.35594e-13	0
TPFTSGIGLETLGVETDK	10	C5XIY9	N-Term(TMT10); K18(TMT10)	2323.28	7.973e-18	136.73	7.38889e-13	139.87	3.56514e-13	137.02	6.91161e-13	0
LFGMDQVQGGSPYGAGTFAADGSR	10	A0A1B6Q6I7	N-Term(TMT10); M4(Oxidation)	2634.25	3.178e-17	134.75	3.01469e-13	142.5	5.03295e-14	90.94	7.28867e-09	0
MYQGAGADMGGAGGMDEDAPAGSGGPGPK	6	C5YPZ1	N-Term(TMT10); M15(Oxidation); K29(TMT10)	3083.39	7.681e-17	134.69	1.17171e-13	134.33	1.43901e-13	100.74	2.9095e-10	0
AQQQTNPEEVVLGQEAGGAR	13	C5XK53	N-Term(Acetyl)	2124.04	2.017e-11	134.63	4.71759e-13	120.55	1.12774e-11	89.45	1.45849e-08	0
VPIPPGQVYAINDALSAEGAADDYEACLK	9	C5X653	N-Term(TMT10); C27(Carbamidomethyl); K29(TMT10)	3505.8	2.674e-16	134.27	8.56713e-13	105.5	6.42591e-10	94.33	8.59718e-09	0
LIPVSLNEGDTVLLPEYGGTEVK	19	C5WYR5	N-Term(TMT10); K23(TMT10)	2901.62	4.684e-19	133.7	1.22215e-12	140.45	2.66414e-13	105.28	8.62766e-10	0
VNSHVVASAHPVEGDGGVGSVR	91	Q4VQB2	N-Term(TMT10)	2359.23	1.162e-17	132.9	1.25395e-12	125.13	7.31962e-12	77.26	4.51976e-07	0
VGLIGLGQNAPSTAAAGR	13	C5XUF6	N-Term(TMT10)	1882.07	1.604e-14	132.75	1.5608e-12	102.86	1.51918e-09	116.44	6.57126e-11	0
DYGEESEGLNIVQEYVK	45	C5XDG5;C5YW39;C5YY90	N-Term(TMT10); K17(TMT10)	2430.25	1.485e-17	132.71	1.21358e-12	126.75	4.64968e-12	148.48	3.21417e-14	0
AGSDDVGAAAANSTAASGEDLK	12	C5Y273	N-Term(TMT10); K22(TMT10)	2436.23	2.335e-20	132.51	1.38298e-12	145.72	5.88077e-14	113.64	9.4288e-11	0
AGGVESGTLTVDGVPVDTYLTR	3	C5YX05	N-Term(TMT10)	2436.28	8.784e-19	132.46	1.57777e-12	128.53	4.50303e-12			0
GFMGDDQLGEALEGSDVVIIPAGVPR	14	C5YW21	N-Term(TMT10); M3(Oxidation)	2887.47	1.806e-19	132.14	1.58845e-12	140.44	2.21394e-13	132.2	1.49435e-12	0
ASEEVLPPTLGSGSQPPNLFDGTTR	48	A0A1B6QGC4	N-Term(TMT10)	2799.44	2.977e-16	132.03	1.61353e-12	106.07	6.55007e-10	115.35	7.41026e-11	0
GLLSSDQGLFSSPEGVANTK	10	C5X0F5	N-Term(TMT10); K20(TMT10)	2465.33	4.357e-19	131.72	2.08959e-12	109.57	3.41712e-10	111.35	2.30473e-10	0
EMTGSGIFAAGGEAEEDESANASATPIR	3	C5X2I6	N-Term(TMT10); M2(Oxidation)	3013.39	1.8e-17	131.43	4.1728e-13	131.06	4.38721e-13	106.62	1.21952e-10	0
SLPCTSDEVATTWLDDEDVR	5	C5YE82	N-Term(TMT10); C4(Carbamidomethyl)	2538.19	1.356e-13	131.35	6.15573e-13	39.42	0.000880016	124.13	3.41935e-12	0
ATSSAGGGGFSGGGGSNMLR	9	A0A1Z5R0D6	N-Term(TMT10)	1956.94	9.918e-19	131.21	6.39524e-13	137.66	1.45686e-13	135.35	2.21724e-13	0
GVSYASAGSGILDSTNAGNNIPLSQQVR	5	A0A1W0VV65	N-Term(TMT10)	3005.57	4.617e-18	131.14	1.95359e-12	135.39	7.48686e-13	124.92	8.11709e-12	0
EAPAFVEQATEQQILVTGIK	21	A0A1B6PA06	N-Term(TMT10); K20(TMT10)	2630.48	4.799e-19	130.78	2.32298e-12	145.54	7.63761e-14	138.86	3.61447e-13	0
GCDGSVLLDSTANNTAEK	26	C5Z0E3;C5Z0N8;C5XIY2;C5Z0N9	N-Term(TMT10); C2(Carbamidomethyl); K18(TMT10)	2310.17	1.013e-16	130.31	1.91343e-12	40.81	0.0016597	130.94	1.66713e-12	0
VSAVGFGASPLGNVFGDVPR	10	C5YNP6	N-Term(TMT10)	2175.18	3.641e-14	129.96	3.34567e-12	129.68	3.55772e-12	109.53	3.65489e-10	0
SSIGTGYDLSVTTFSPDGR	5	C5X3Y6;C5XN40	N-Term(Acetyl)	2001.94	1.561e-13	129.46	5.88848e-13	129.85	5.4345e-13	68.05	8.14711e-07	0
VQQVDTTGAGDAFVGALLQR	12	C5XES8	N-Term(TMT10)	2275.23	6.926e-18	129.37	3.3007e-12	104.55	9.8912e-10	119.99	2.8265e-11	0
QYSTNANQFSADFVSAMIK	23	C5Z475	N-Term(TMT10); K19(TMT10)	2580.31	6.299e-19	129.19	2.66915e-12	100.53	1.98266e-09	102.93	1.1409e-09	0
SQGASQAVLYGVGLTDADLR	3	C5YN64	N-Term(TMT10)	2250.2	4.16e-17	129.13	3.93419e-12			68.26	4.85158e-06	0
LSFTDDDDGGVAVASVVDR	7	C5WT31	N-Term(TMT10)	2167.07	2.755e-17	128.52	2.19343e-12	125.21	4.83587e-12	116.78	3.3688e-11	0
EAGLPQQAAVGFSGATGDFVER	7	A0A1W0VUL0	N-Term(TMT10)	2436.23	3.041e-17	128.4	3.24501e-12	120.03	2.29906e-11	116.61	4.98754e-11	0
MESPPLTAEAIAFTEK	5	C5YK64	N-Term(Acetyl); M1(Oxidation); K16(TMT10)	2022.04	1.426e-09	128.38	2.88244e-12	127.95	2.99807e-12	61.24	1.35668e-05	0
GGDSWDEPFPSSAAAAAAAAGGGGGR	13	C5XQP4	N-Term(TMT10)	2519.19	4.703e-18	128.25	1.06233e-12	123.1	3.5509e-12	155.05	2.48523e-15	0
VNDGICDCCDGSDEYDSNVTCK	2	A0A1B6Q2X0	N-Term(TMT10); C6(Carbamidomethyl); C8(Carbamidomethyl); C9(Carbamidomethyl); C21(Carbamidomethyl); K22(TMT10)	3041.27	2.039e-15	128.21	1.5065e-13			97.72	1.68644e-10	0
GELVSDDLVVGIIDEAMK	11	C5YU07;C5YU10	N-Term(TMT10); M17(Oxidation); K18(TMT10)	2377.29	1.041e-14	127.99	4.90067e-12	55.85	8.02149e-05	66.91	6.30465e-06	0
DFDEPGTLAPTGLFVGGTK	24	C5Z4B6	N-Term(TMT10); K19(TMT10)	2380.28	4.881e-17	127.79	4.91538e-12	125.57	7.91783e-12	110.95	2.32219e-10	0
GQPPPASGEGGGGGGGMTSSSK	3	C5XQD5	N-Term(TMT10); M17(Oxidation); K22(TMT10)	2334.15	1.084e-13	127.76	2.75528e-12			139.99	1.50847e-13	0
AAAGQAPAAVIGGFQLENHLLVLDVEK	65	C5Y8G7	N-Term(TMT10); K27(TMT10)	3189.8	8.976e-21	127.69	3.61709e-12	132.02	1.37859e-12	133.22	1.07197e-12	0
AGGVDSGALTVDGVPVDTYLTR	5	A0A1B6PAR6	N-Term(TMT10)	2392.25	1.465e-17	127.49	4.73222e-12	122.7	1.52517e-11	117.06	5.22474e-11	0
EGGGGYGGGGYGGGGGGYGGR	12	A0A1B6QIY5	N-Term(TMT10)	1934.86	8.934e-21	127.37	3.93948e-13	147.37	4.21432e-15	139.01	2.70046e-14	0
ALAGQKDEAYFAANAAAQASR	25	A0A1B6QJ05;A0A1B6PEC9	N-Term(TMT10); K6(TMT10)	2582.38	1.273e-17	127	6.67415e-12	62.42	1.83295e-05	118.37	4.77391e-11	1
DLGLLVENTTVEQLGIAR	7	C5WRV5	N-Term(TMT10)	2170.24	8.223e-12	126.9	6.15584e-12	103.6	1.27463e-09	103.2	1.41675e-09	0
TAPVNIGLAAFDVIDDIK	10	C5YZI4	N-Term(TMT10); K18(TMT10)	2330.34	1.422e-16	126.74	5.96319e-12	130.48	2.52493e-12	126.54	6.25531e-12	0
VAPSTGPLGNDEDAQMEEAAAAQR	1	A0A1W0VSF7	N-Term(TMT10); M16(Oxidation)	2673.26	4.047e-15	126.7	1.84934e-12					0
LNQLNSSGGADDDDEDDE	10	A0A1B6Q7J3	N-Term(TMT10)	2137.89	3.243e-11	126.32	2.32793e-13	120.93	8.05323e-13	118.04	1.56664e-12	0
DAADSTLAAYQAAQDIAVK	6	C5YJQ8	N-Term(TMT10); K19(TMT10)	2380.27	2.855e-18	126.27	6.51492e-12	126.32	6.58035e-12	114.6	9.5526e-11	0
VNIDTGVYESCSGEGTNAEALAHFAK	6	C5Y6D5;Q9XE75	N-Term(TMT10); C11(Carbamidomethyl); K26(TMT10)	3198.57	4.116e-19	125.82	3.92727e-12			86.45	3.70269e-08	0
AEVEVPAAAVATTIPEAAEATEGGAAAEAK	11	C5WZC3	N-Term(Acetyl); K30(TMT10)	3066.58	2.092e-11	125.54	6.39493e-12	95.46	6.52804e-09	110.25	2.08637e-10	0
LNLQAAGVEVDQIGAIK	8	A0A194YU12	N-Term(TMT10); K17(TMT10)	2197.29	6.192e-16	125.43	6.74514e-12	103.09	1.11682e-09	116.71	4.75669e-11	0
GPAATGSIVPGLAFGDTTVIDDALTETSSPTSAAVGR	5	A0A1W0W1N0	N-Term(TMT10)	3731.92	2.949e-15	125.17	7.64783e-12	88.07	4.05484e-08	102.38	1.46258e-09	0
DYGSEDANGFQGGYGTGGGAR	10	A0A1B6P9M6	N-Term(TMT10)	2265	2.099e-15	124.98	5.24184e-13	107.43	2.98184e-11	121.82	9.86487e-13	0
TVGGGDDAFNTFFSETGAGK	9	A0A1B6QIC5	N-Term(TMT10); K20(TMT10)	2436.21	2.844e-19	124.91	7.00583e-12	65.28	5.08469e-06	130.55	1.511e-12	0
SLSSQEEAEAEEEQGGAGR	5	A0A1B6Q5M2	N-Term(TMT10)	2193.01	1.359e-16	124.77	1.48375e-12	62.35	2.7941e-06	111.78	2.92047e-11	0
GGGGGGGGYGGGGGGYGGR	10	A0A1B6QIY5	N-Term(TMT10)	1642.76	4.815e-18	124.76	1.01929e-12	121.18	2.40055e-12	135.16	9.60087e-14	0
GASIGDVFLASDVAFHDR	8	C5YHS5	N-Term(TMT10)	2106.08	3.117e-17	124.35	7.12528e-12	123.31	8.8432e-12	113.34	8.9677e-11	0
STLVEGGGIGVAVETAASHIK	27	Q4VQB4;A0A1B6QNQ4	N-Term(TMT10); K21(TMT10)	2454.4	2.95e-23	124.28	9.96578e-12	150.84	2.22105e-14	165.6	7.24362e-16	0
AHGTAVGLPSDDDMGNSEVGHNALGAGR	8	A0A1B6Q6S1	N-Term(TMT10); M14(Oxidation)	2950.39	2.433e-15	124.26	3.431e-12	118.58	1.27582e-11	110.08	9.27752e-11	0
SAEYMTHAPLGSLNSVGGVATEINAVNYVSPR	8	A0A120GUK5	N-Term(TMT10)	3533.79	1.625e-22	124.2	8.49723e-12	95.47	6.08734e-09	126.08	5.47461e-12	0
APIAVGDSLPDGQLGWFDENDQLQQVSVHALAAGK	18	C5XG44	N-Term(TMT10); K35(TMT10)	4105.15	3.096e-19	124	8.85788e-12	128.32	3.32743e-12	134.17	8.55613e-13	0
GAVDVDIGANPSAEGGEDEGVDDQTER	10	A0A1Z5RK96	N-Term(TMT10)	2931.33	3.027e-15	123.47	2.18143e-12	120.92	3.47911e-12	105.72	1.32619e-10	0
VLGYSSNAWYAGEGSFEEPEGR	10	A0A1Z5RAL5	N-Term(TMT10)	2634.24	2.217e-18	123.27	3.79137e-12	78.44	1.12427e-07	117.29	1.7264e-11	0
GVEPAQPNPTAAAVTATTAEQAQDLIDAAR	9	C5X472	N-Term(TMT10)	3206.65	5.02e-17	123.02	1.23723e-11	130.53	2.14198e-12	113.14	1.19381e-10	0
QLYYVNTFESAASAIETGAVAAENVAR	1	C5YB59	N-Term(TMT10)	3074.57	2.153e-16	122.99	1.17799e-11					0
SVEALAEYVNSEAGTNVK	8	C5Z0K4	N-Term(TMT10); K18(TMT10)	2339.25	1.259e-18	122.93	1.6375e-11	67.16	6.57697e-06	138.84	4.41486e-13	0
DGYMISSGQPVNEYIDSAVR	22	C5YHF8	N-Term(TMT10); M4(Oxidation)	2446.17	4.796e-13	122.43	5.9148e-12	108.27	1.34042e-10	129.31	9.31895e-13	0
NTLVEGGGIGVAVETAASHIK	5	C5WMM1	N-Term(TMT10); K21(TMT10)	2481.41	1.491e-17	122.42	1.57805e-11	133.97	1.14247e-12	114.91	9.1205e-11	0
AEAEAAAAAAAADDDAAK	15	A0A1W0W277	N-Term(TMT10); K18(TMT10)	2061.05	2.215e-17	122.41	1.07647e-11	142.97	9.7652e-14	121.95	1.15526e-11	0
FAVAAPVAGADSGAAAAPK	20	C5YMX6	N-Term(TMT10); K19(TMT10)	2100.19	1.842e-17	122.4	1.7925e-11	110.99	2.32479e-10	143.67	1.33801e-13	0
LPAETGQNDDTGYDECIVPCDMNLITDQDFR	9	C5XMG1	N-Term(TMT10); C16(Carbamidomethyl); C20(Carbamidomethyl); M22(Oxidation)	3847.7	5.372e-20	122.23	1.40627e-12	127.57	4.5496e-13	113.79	8.77444e-12	0
GLLHSDQQLFNGGSADTQTTSYASDK	8	A0A1Z5RGB0	N-Term(TMT10); K26(TMT10)	3199.6	1.437e-16	122.08	1.29153e-11	136.53	4.62448e-13	129.44	2.30938e-12	0
QIGVIGWGSQGPAQAQNLR	10	C5YW13;C5XF87	N-Term(TMT10)	2209.21	1.561e-13	122.06	1.98203e-11	103.51	1.41942e-09	82.94	1.61341e-07	0
VENQEGVANFDDILANSDAFMVAR	3	C5XH93	N-Term(TMT10); M21(Oxidation)	2870.38	2.842e-16	121.57	8.81233e-12	109.46	1.42116e-10	126.44	2.87138e-12	0
MYQGAGADMGGAGGMDEDAPAGSGGPGPK	11	C5YPZ1	N-Term(TMT10); M9(Oxidation); M15(Oxidation); K29(TMT10)	3099.39	9.468e-18	121.56	2.26926e-12	126.05	6.82862e-13	125.79	7.11809e-13	0
ESLAQANSSLNEELEVHQNK	11	C5YG07	N-Term(TMT10); K20(TMT10)	2698.41	1.484e-16	121.44	1.96676e-11	99.99	2.96181e-09	115.73	7.67153e-11	0
AAAEVEPSLNPAPTTASDLPNVSK	7	C5Z2N0	N-Term(Acetyl); K24(TMT10)	2650.38	1.249e-10	121.4	1.93787e-11	78.94	3.40809e-07	114.52	9.50063e-11	0
DVEAVSQASSGSGATLGESLR	6	A0A1Z5R6K4	N-Term(TMT10)	2250.14	1.854e-15	121.28	1.60862e-11	63.54	9.58204e-06	69.21	2.61491e-06	0
QSGCPSTSGAGDNNLAPLDLQTPTVFENNYYK	5	C5Y360	N-Term(TMT10); C4(Carbamidomethyl); K32(TMT10)	3916.91	5.548e-17	121.25	1.16609e-11	76.26	3.51339e-07	53.04	7.5482e-05	0
TVDANVSEAEGVYSALEK	13	A0A1B6Q7Z8	N-Term(TMT10); K18(TMT10)	2340.24	8.076e-17	121.07	2.08304e-11	110.19	2.55571e-10	106.64	5.80945e-10	0
ADYTTPVDSVATSEQTGGETEATSEQTGGK	2	A0A1B6Q9A2	N-Term(TMT10); K30(TMT10)	3475.66	6.157e-14	121.06	9.55784e-12	124.83	3.91333e-12			0
TVPAAVPAVVFLSGGQSEEEATLNLNAMNK	47	C5XFH6	N-Term(TMT10); M28(Oxidation); K30(TMT10)	3531.88	4.594e-16	120.92	2.18456e-11	110.7	2.28531e-10	100.97	2.14356e-09	0
SIDGDMVGVVGDAWVLR	6	A0A1B6QC86	N-Term(TMT10); M6(Oxidation)	2034.06	8.982e-12	120.88	1.82098e-11	112.34	1.27483e-10	110.63	1.76886e-10	0
LGGAGGFFGAGASSGGK	8	C5XGI6	N-Term(TMT10); K17(TMT10)	1856.01	3.935e-15	120.74	2.5047e-11	127.25	5.61327e-12	113.87	1.19985e-10	0
NVEDLILSVGSGGGAAPVAAAAPAGGAAAAAAPAAEEK	25	C5YM25	N-Term(TMT10); K38(TMT10)	3730.99	2.098e-22	120.39	2.21215e-11	127.61	4.29983e-12	125.17	7.10047e-12	0
GAIPALPTVATAQELIAK	14	A0A1B6PEZ5	N-Term(TMT10); K18(TMT10)	2222.35	5.432e-17	120.18	1.49666e-11	119.88	1.27988e-11	125.37	4.55932e-12	0
ASTPLDFPATDLAADAAGSGGK	17	C5YI64	N-Term(TMT10); K22(TMT10)	2491.3	8.031e-19	119.94	3.05187e-11	116.01	7.64363e-11	126.43	5.938e-12	0
GLFQSDAALITDAASK	67	C5Z864	N-Term(TMT10); K16(TMT10)	2066.16	3.327e-15	119.87	3.04994e-11	119.78	3.10329e-11	113.56	1.29743e-10	0
DNLTLWTSDLTEDGADECK	8	A0A1B6PHN8	N-Term(TMT10); C18(Carbamidomethyl); K19(TMT10)	2641.27	1.647e-17	119.13	1.71052e-11	105.22	4.44899e-10	93.55	6.44693e-09	0
GTSEVEGVVTLTQDDDGPTTVNVR	36	C5YN49	N-Term(TMT10)	2718.37	1.648e-12	118.87	2.43221e-11	121.18	1.44414e-11	107.71	3.17688e-10	0
LHGGTPANFLDVGGSASEGQVVEAFK	10	C5XXS0	N-Term(TMT10); K26(TMT10)	3045.61	4.956e-15	118.52	4.28141e-11	102.18	1.79484e-09	113.2	1.46221e-10	0
AAVEQSCPQTVSCADIVAFAAR	16	C5XIY0	N-Term(TMT10); C7(Carbamidomethyl); C13(Carbamidomethyl)	2580.28	4.306e-20	118.51	2.33237e-11	117.34	3.07195e-11	115.5	4.34031e-11	0
VAPVGAGTGDGDADASAVLPQPSNVAEAVQK	4	C5Z729	N-Term(TMT10); K31(TMT10)	3349.77	9.496e-16	118.49	4.35357e-11	116.84	6.37604e-11			0
LVNETPEGGPGGNILGQLAAAMPQTLTVTPEER	9	A0A194YIG2	N-Term(TMT10); M22(Oxidation)	3605.86	9.999e-16	118.48	3.64698e-11	107.29	4.94591e-10	71.06	2.17793e-06	0
ADRDESSPYAAMLASQDVAQR	11	C5Y9U0	N-Term(TMT10)	2510.22	2.548e-14	118.45	1.75754e-11	103.23	6.08429e-10	95.14	3.75091e-09	1
RADPASPYTVAQYNSPFEFSGR	11	C5XL40	N-Term(TMT10)	2689.32	6.777e-16	118.45	2.0076e-11	89.09	1.75101e-08	100.96	1.12235e-09	1
ASLEAQCPGVVSCADILAFAAR	20	C5Z0N8	N-Term(TMT10); C7(Carbamidomethyl); C13(Carbamidomethyl)	2535.28	2.593e-19	118.36	3.02704e-11	121.27	1.48917e-11	133.38	9.25284e-13	0
MAEAETTEEGDGDAGAAK	19	C5WTA3	N-Term(TMT10); M1(Oxidation); K18(TMT10)	2227.05	2.801e-11	118.25	9.27666e-12	94.94	1.98789e-09	105.99	1.49802e-10	0
TQASVGQNASVDPSEGNLDENSK	3	C5YKE1	N-Term(TMT10); K23(TMT10)	2805.39	7.183e-14	118.11	3.08278e-11	17.09	0.357644	115.08	6.22464e-11	0
GILGYVDEDLVSTDFQGDSR	18	C5XX52	N-Term(TMT10)	2415.19	1.202e-16	118.04	2.17495e-11	104.61	4.98153e-10	103.3	6.31442e-10	0
ATVPLNADVYNSPTESPYPSAGR	16	Q8W0R0	N-Term(TMT10)	2635.33	8.794e-16	117.61	3.35491e-11	120.41	1.79253e-11	78.85	2.43041e-07	0
VASHVVTSAHPVEGDGGVGSVR	132	Q4VQB4;Q4VQB5;C5WMM1;A0A1B6QNQ4	N-Term(TMT10)	2346.23	1.047e-15	117.55	4.80792e-11	125.32	7.78477e-12	126.52	6.01677e-12	0
ISSVNAISALCEATGANVSEVAYAVGK	5	A0A1B6QHY1	N-Term(TMT10); C11(Carbamidomethyl); K27(TMT10)	3139.67	2.786e-18	117.55	4.83429e-11	113.47	1.26163e-10			0
SGGAPGGGDDSEGGVDDDHDEL	17	A0A194YM64	N-Term(TMT10)	2286.95	6.955e-16	117.52	1.76592e-12	107.23	1.88786e-11	48.51	1.40595e-05	0
QYSTNANQFSADFVSAMIK	34	C5Z475	N-Term(TMT10); M17(Oxidation); K19(TMT10)	2596.32	2.33e-14	117.52	4.14205e-11	95.37	6.24365e-09	96.62	4.60586e-09	0
AAAGAGAVDGLEAVLR	9	A0A1B6QKM3	N-Term(TMT10)	1669.94	1.148e-14	117.49	5.22237e-11	96.74	6.15384e-09	107.15	5.81149e-10	0
ALVGSALYQSAGGGANAVAPGYTK	3	C5Z6X2	N-Term(TMT10); K24(TMT10)	2681.46	1.236e-17	117.45	5.91829e-11	117.15	6.33192e-11	121.99	2.07431e-11	0
EGLEQFTATDGYDYEGGSNVLK	3	C5XJP4	N-Term(TMT10); K22(TMT10)	2851.4	3.484e-16	117.45	2.75227e-11	100.22	1.58751e-09			0
GGGGYGGGGFGGGGYGGGNQSYGGGY	8	C5XG78	N-Term(TMT10)	2403.03	6.515e-20	117.11	1.94075e-12	166.31	2.3333e-17	152.38	6.07001e-16	0
LVNETPEGGPGGNILGQLAAAMPQTLTVTPEER	9	A0A194YIG2	N-Term(TMT10)	3589.88	1.137e-15	117.07	4.9673e-11	119.75	2.67462e-11	107.02	5.09433e-10	0
AIELDVESDGPELQNALK	17	C5YBX1	N-Term(TMT10); K18(TMT10)	2399.31	7.609e-14	116.99	6.15957e-11	128.9	3.98069e-12	93.79	1.28274e-08	0
ASAAGSGGGAGAGAGGLK	7	A0A1Z5RGY3	N-Term(Acetyl); K18(TMT10)	1587.83	1.977e-12	116.83	4.37807e-11	134.2	7.86992e-13	137.17	3.95246e-13	0
IEDLSSQLQTQAAEQFK	16	C5YHS2	N-Term(TMT10); K17(TMT10)	2394.29	3.749e-16	116.82	6.55104e-11	68.5	4.44243e-06	117.37	5.63437e-11	0
VASHVVASAHPVEGDGGVGSVR	61	Q4VQB3;C5WMM0	N-Term(TMT10)	2316.22	2.294e-15	116.69	7.08225e-11	115.39	9.52479e-11	127.45	5.93627e-12	0
QQTCPQASDGGAGDAALAPIDVR	24	C5Z471	N-Term(TMT10); C4(Carbamidomethyl)	2527.24	2.01e-14	116.6	3.18319e-11	132.05	9.07534e-13	115.11	4.6402e-11	0
IPSAVGYQPTLATDLGGLQER	24	A0A1B6PA06	N-Term(TMT10)	2415.31	4.255e-14	116.57	7.15951e-11	113.46	1.48544e-10	118.12	5.04136e-11	0
TVPAAVPAVVFLSGGQSEEEATLNLNAMNK	4	C5XFH6	N-Term(TMT10); K30(TMT10)	3515.88	2.036e-14	116.48	5.65637e-11	10.93	2.07863	120.22	2.38127e-11	0
CPSPGCQATLDLSQEAFNTIGNLDAGK	7	C5Z8N5	N-Term(TMT10); C1(Carbamidomethyl); C6(Carbamidomethyl); K27(TMT10)	3322.66	1.214e-15	116.35	4.14814e-11	128.76	2.52786e-12	118.74	2.55958e-11	0
HAGDLGNVTAGADGVANISVTDSQIPLTGPNSIIGR	13	A0A1B6QN96	N-Term(TMT10)	3716.94	9.459e-20	116.29	6.08555e-11	119.19	3.01259e-11	124.31	9.37822e-12	0
KQPAAGSGEASSSSAAAAAR	2	C5YZD6	N-Term(TMT10); K1(TMT10)	2233.2	1.085e-18	116.29	6.7082e-11	118.53	4.10323e-11			1
TIAVGADAAYDTSSGDLTK	17	C5YUI7	N-Term(TMT10); K19(TMT10)	2314.22	3.65e-15	116.02	6.36338e-11	116.54	6.25531e-11	116.55	5.8979e-11	0
YAIYDFDFVTAEDVQK	9	A0A1B6QH55	N-Term(TMT10); K16(TMT10)	2382.23	2.352e-14	116.02	6.5009e-11	101.37	2.03519e-09	99.1	3.1864e-09	0
EEQSAALSTATDSTAQELAEWNAR	7	A0A1Z5S965	N-Term(TMT10)	2808.35	2.17e-17	115.92	2.86562e-11	128.41	1.6368e-12	125.46	3.21424e-12	0
VVFGGQVTEEGAGGHNK	3	C5WXR5	N-Term(TMT10); K17(TMT10)	2144.15	4.513e-15	115.87	8.04934e-11	52.81	0.000163625	100.45	2.81741e-09	0
TASQSAANSNLPSPSSSAAALVSAFASK	17	C5XYY5	N-Term(TMT10); K28(TMT10)	3080.64	3.914e-16	115.73	7.9121e-11	118.15	4.56264e-11	109.97	2.93521e-10	0
GAVPSGASTGIYEALELR	30	A0A194YGY2;A0A1W0VR66	N-Term(TMT10)	2020.09	6.075e-16	115.71	7.7875e-11	95	9.64495e-09	99.9	3.02895e-09	0
GDANNIQIGSGTNIQDNSLVHVAK	6	C5XHE5	N-Term(TMT10); K24(TMT10)	2923.57	1.069e-16	115.5	8.04648e-11	67.54	4.95996e-06	83.46	1.26679e-07	0
QVFSTQMGLSDQDIVALSGGHTLGR	19	C5X6H6	N-Term(TMT10); M7(Oxidation)	2862.46	1.823e-15	115.49	6.44073e-11	109.24	2.76964e-10	108.8	3.03199e-10	0
ENGGATEPAAPLVAETK	6	C5WR47	N-Term(TMT10); K17(TMT10)	2113.15	1.089e-14	115.39	9.03337e-11	97.21	5.86483e-09	47.95	0.000502617	0
VQASIPANTWVVSGVPQTK	32	C5WMP6	N-Term(TMT10); K19(TMT10)	2440.4	1.97e-16	115.37	8.39263e-11	130.88	2.36401e-12	117.96	4.52675e-11	0
SLDLSPDATVEEEDEAEEQPEIEEK	19	A0A194YLP4	N-Term(TMT10); K25(TMT10)	3289.58	4.162e-17	115.2	3.44274e-11	123.78	4.77425e-12	101.56	7.95985e-10	0
IGDDSSLTDEILAAGPNF	5	A0A1B6QPA5	N-Term(TMT10)	2064.04	4.247e-11	115.16	5.8672e-11	97.21	3.98276e-09	115.65	5.32288e-11	0
ELGVEAVESGDADLVSYGR	6	C5YM52	N-Term(TMT10)	2195.11	7.273e-13	115.04	5.65558e-11	99.77	1.68702e-09	81.3	1.16756e-07	0
SPDQQDEAESSAANDFPALSMSEIQNAR	9	C5XJP5	N-Term(TMT10); M21(Oxidation)	3253.49	4.894e-15	115.01	1.1358e-11	39.96	0.00053995	120.35	4.93576e-12	0
LSTNQNTLTVGGLYTVDPQTSVK	5	C5WTT2	N-Term(TMT10); K23(TMT10)	2894.59	2.461e-16	114.69	1.07322e-10	109.38	3.73142e-10	38.48	0.0045197	0
SGGDATLAPFDVQTPDGFDNAYYQNLVAQK	30	C5Z475	N-Term(TMT10); K30(TMT10)	3660.82	2.396e-16	114.57	5.83064e-11	80.93	1.38441e-07	88.83	2.25179e-08	0
AAGADSIDPTFLEALPEDLR	7	A0A1Z5R6K4	N-Term(TMT10)	2330.21	3.91e-12	114.56	8.83612e-11	70.02	2.4487e-06	64.1	9.82339e-06	0
AVSNVNTIIGPAIVGK	12	A0A1W0VR66	N-Term(TMT10); K16(TMT10)	2011.23	2.841e-14	114.48	5.57846e-11	99.52	1.7814e-09	85.72	4.23309e-08	0
DLQQEIDDGEVEIPSA	44	C5Y0E9;C5YF43	N-Term(TMT10)	1986.98	2.718e-09	114.21	4.49488e-11	114.49	4.46317e-11	119.07	1.58566e-11	0
VSGPVVVADGMGGAAMYELVR	2	C5Z7B5;C5XW73	N-Term(TMT10); M11(Oxidation); M16(Oxidation)	2339.2	4.718e-14	114	1.01318e-10	98.04	4.0908e-09			0
FTWEGADGYADEDVGLVSSK	12	C5YUB1	N-Term(TMT10); K20(TMT10)	2604.29	1.987e-19	113.99	7.22235e-11	114.03	6.85961e-11	114.03	7.51197e-11	0
GFSDSHDGAVTVSLGPSGALAYSAANQNPLVPR	7	A0A1B6QI34	N-Term(TMT10)	3484.77	2.461e-21	113.93	9.54799e-11	100.62	1.955e-09	125.58	6.50231e-12	0
AQQGTLEVLLVGAK	5	C5YCV8	N-Term(Acetyl); K14(TMT10)	1698	2.651e-09	113.8	1.13805e-10	113.85	1.13121e-10	107.9	4.24914e-10	0
SAEYMTHAPLGSLNSVGGVATEINAVNYVSPR	4	A0A120GUK5	N-Term(TMT10); M5(Oxidation)	3549.78	1.332e-16	113.74	8.68584e-11			126.48	4.90294e-12	0
ALADAPAAAAAFSEGK	11	C5WQT8	N-Term(TMT10); K16(TMT10)	1919.06	3.282e-14	113.56	1.33488e-10	40.75	0.0025915	81.99	1.95731e-07	0
AVNQVWQVGASSTGGAPDK	15	C5YI64	N-Term(TMT10); K19(TMT10)	2330.25	1.656e-16	113.55	1.27393e-10	126.25	6.68727e-12	99.16	3.43996e-09	0
SSGDDAYTGGAGYNSK	17	C5YGE3	N-Term(TMT10); K16(TMT10)	2007.97	6.076e-15	113.52	3.8016e-11	112.63	4.77538e-11	108.29	1.20084e-10	0
AGDSTPEELATATQVQGDYMPITR	12	C5XGD3	N-Term(TMT10)	2780.36	5.058e-16	113.5	5.56121e-11	77.7	2.2247e-07	111.83	8.39866e-11	0
EVLDVGDFNASLLDGVHK	6	C5WNU8	N-Term(TMT10); K18(TMT10)	2386.31	1.241e-14	113.44	1.43795e-10	96.06	7.84104e-09	92.35	1.85691e-08	0
ASGTCDFAGAASVVYR	41	C5XAS4	N-Term(TMT10); C5(Carbamidomethyl)	1860.91	2.778e-14	113.31	5.45991e-11	109.59	1.01109e-10	111.63	8.14176e-11	0
GLPPNVGLQQEAVQLVEDIR	24	C5YB25	N-Term(TMT10)	2404.34	4.255e-14	113.25	1.3745e-10	113.64	1.27375e-10	111.11	2.24981e-10	0
GSVPMAFGGTQEPAAYGELVSIGGLSPNVNK	3	C5Y309	N-Term(TMT10); K31(TMT10)	3505.84	1.278e-14	113.22	1.19822e-10	50.15	0.000241513	82.66	1.36855e-07	0
DITAQIISASIAGDMVLASAYSHELPR	6	A0A1B6Q7J3	N-Term(TMT10); M15(Oxidation)	3074.61	4.461e-16	113.05	1.38478e-10	102.32	1.61188e-09	111.84	1.83625e-10	0
SAGGAGGGEELSVEER	16	A0A1Z5RIM0	N-Term(TMT10)	1733.86	1.234e-11	113.01	6.12542e-11	100.19	1.18213e-09	115.19	3.73824e-11	0
VTPEAFDAVTPAAISETK	6	C5YBP9	N-Term(TMT10); K18(TMT10)	2305.27	5.909e-13	112.86	1.63046e-10	119.36	3.73706e-11	50.25	0.00030446	0
VAAADTAGEEAGGGLAK	8	A0A1W0W474	N-Term(TMT10); K17(TMT10)	1946.07	5.464e-16	112.8	1.66102e-10	65.66	8.50245e-06	130.42	2.85963e-12	0
SSSNVEPPEFGAAADGDADR	20	C5WN27	N-Term(TMT10)	2221.02	3.146e-12	112.77	2.74792e-11	109.09	6.22718e-11	94	2.01044e-09	0
DFPVPYVNTTVEEDDNTIGGGYQK	8	C5XKV2	N-Term(TMT10); K24(TMT10)	3116.55	7.96e-18	112.67	1.10855e-10	104.42	6.88486e-10	118.41	3.03565e-11	0
QASSVAGGEEEQQGGAGAR	4	C5Y704	N-Term(TMT10)	2017.97	3.556e-15	112.64	4.84607e-11	126.13	2.05995e-12	111.22	6.72032e-11	0
DSVVALGGPSWTVLLGR	18	C5X5K6	N-Term(TMT10)	1956.11	1.376e-11	112.57	1.60748e-10	90.55	2.55945e-08	93.41	1.32479e-08	0
DSTVMTGGPGWIVPLGR	5	C5XMX0	N-Term(TMT10)	1972.06	7.429e-15	112.51	1.62704e-10	101.16	2.22023e-09	94.51	1.03898e-08	0
GFGFVNYTSSDAANAAISGMDGK	18	C5XG78	N-Term(TMT10); M20(Oxidation); K23(TMT10)	2754.35	9.999e-16	112.47	8.09722e-11	91.83	8.82515e-09	56.89	2.71154e-05	0
AVFGCENSETGDLFSQHADGIMGLGR	5	C5XD58	N-Term(TMT10); C5(Carbamidomethyl); M22(Oxidation)	3013.4	8.207e-16	112.39	3.80666e-11	116.64	1.40901e-11	110.83	4.99753e-11	0
IAESFLTEEASTAVK	48	C5Y9F6	N-Term(TMT10); K15(TMT10)	2054.14	7.352e-15	112.35	1.9384e-10	115.32	9.67956e-11	114.85	1.09495e-10	0
VIVVGAGMSGISAAK	6	A0A1Z5R902	N-Term(TMT10); M8(Oxidation); K15(TMT10)	1834.09	2.383e-08	112.24	1.64782e-10	93.36	1.29169e-08	95.67	7.85956e-09	0
GQPVGEGASAELTAAGDLVLR	9	C5XIK1	N-Term(TMT10)	2240.21	3.832e-17	112.2	1.8589e-10	110.11	2.99809e-10	78.29	4.78853e-07	0
TVEEITLNDILSTAK	7	A0A1Z5R3J0	N-Term(TMT10); K15(TMT10)	2105.22	2.812e-13	112.2	1.76851e-10	59.07	3.74736e-05	88.54	4.31773e-08	0
DGGGGGYGGGGGGYGGGR	4	Q99069;C5YSY6	N-Term(TMT10)	1643.74	1.209e-15	112.1	1.63398e-11	118.27	3.87234e-12			0
SGAVGWGEAPVLPSVTAEDQPAALDAAGR	1	A0A1W0VW52	N-Term(TMT10)	3021.56	1.386e-16	112.03	1.5634e-10					0
AVPGDADPSLDPLYAAK	70	C5Z864	N-Term(TMT10); K17(TMT10)	2158.18	1.345e-14	112	1.94966e-10	96.98	5.97333e-09	92.08	1.85213e-08	0
EFSTEDEAIELANDTQYGLAGAVISGDR	5	C5YL07	N-Term(TMT10)	3200.56	2.23e-18	111.89	7.86278e-11	125.35	3.89477e-12	83.27	5.36914e-08	0
GGSGGGGGGGGGYGSR	8	C5XT02	N-Term(TMT10)	1425.67	4.54e-14	111.87	2.73054e-11	107.67	7.52407e-11	117.27	8.34373e-12	0
NKPIAVIGGGDSAMEEANFLTK	6	C5Z291	N-Term(TMT10); K2(TMT10); M14(Oxidation); K22(TMT10)	2965.63	1.618e-15	111.81	1.85557e-10	57.35	5.14496e-05	92.82	1.4601e-08	0
VENQEGVANFDDILANSDAFMVAR	1	C5XH93	N-Term(TMT10)	2854.39	2.422e-16	111.73	9.90358e-11					0
GIGDGTVSYGMDDADDIYMR	14	C5X8W7;C5Y076;C5WN29	N-Term(TMT10); M19(Oxidation)	2396.06	4.627e-11	111.66	1.46703e-11	91.77	2.06235e-09	94.25	1.08993e-09	0
QAGVPVIGLAAGEPDFDTPAVIAEAGMNAIR	4	C5YYD7	N-Term(TMT10)	3279.73	2.735e-18	111.62	1.9179e-10	118.86	3.63397e-11			0
QVFSTQMGLSDQDIVALSGGHTLGR	12	C5X6H6	N-Term(TMT10)	2846.47	1.914e-18	111.58	1.80359e-10	123.34	1.1702e-11	103.37	1.17365e-09	0
ATSSAGGGGFSGGGGSNMLR	24	A0A1Z5R0D6	N-Term(TMT10); M18(Oxidation)	1972.94	1.216e-13	111.48	5.1563e-11	123.85	3.13194e-12	125.71	1.97373e-12	0
GFMGDDQLGEALEGSDVVIIPAGVPR	9	C5YW21	N-Term(TMT10)	2871.48	5.22966e-26	111.42	1.79916e-10	182.69	1.35644e-17	114.36	9.21591e-11	0
ESSADETGTLPGPFSPLDTLVAK	3	C5X3C6	N-Term(TMT10); K23(TMT10)	2790.47	7.743e-13	111.39	2.18195e-10	43.5	0.00140259	38.94	0.0036187	0
YIPSNTFSYYDQVLDTTAMLGAVPER	9	A0A1B6QJ05;A0A1B6PEC9	N-Term(TMT10); M19(Oxidation)	3196.57	2.192e-16	111.36	1.23928e-10	113.61	7.44725e-11	100.59	1.53206e-09	0
FASVPCGGGGVAVAAAAPAAAGGAAPAAEK	14	C5YFT4	N-Term(TMT10); C6(Carbamidomethyl); K30(TMT10)	2982.59	1.659e-18	111.29	2.17705e-10	104.58	1.02237e-09	108.43	4.22752e-10	0
FVSENVEEQTEQVMK	20	A0A1B6QEI0	N-Term(TMT10); K15(TMT10)	2255.16	6.679e-14	111.26	1.80683e-10	102.28	1.50552e-09	102.16	1.49297e-09	0
QHSGELEASAATPYALQR	61	C5Z967	N-Term(TMT10)	2158.11	3.677e-14	111.19	1.90082e-10	69.48	2.94199e-06	95.32	7.74071e-09	0
GFMGEEQLGEALEGSDVVIIPAGVPR	5	A0A1B6Q515	N-Term(TMT10)	2899.51	5.456e-15	111.14	2.2151e-10	86.64	6.35137e-08	84.23	1.12328e-07	0
EEAEGAPAVAAHH	9	C5YNA5	N-Term(TMT10)	1517.75	5.076e-10	111.08	7.60334e-11	91.56	7.15688e-09	91.96	6.0814e-09	0
IESGAVDQSDGSFLDDGQQEEGYVLTCVSYPK	2	C5WTY4	N-Term(TMT10); C27(Carbamidomethyl); K32(TMT10)	3951.89	5.303e-17	111.05	7.97014e-11			94.11	3.93973e-09	0
MDSTAAAAAAATAAAPVLLVTNDDGIDAPGLR	2	C5XCP3	N-Term(Acetyl); M1(Oxidation)	3068.52	4.746e-13	111	1.71178e-10			94.84	7.31653e-09	0
AALQEITGLVDGQLQSGR	12	C5WW86	N-Term(TMT10)	2085.15	6.969e-15	110.93	2.41363e-10	106.29	7.22512e-10	102.21	1.80052e-09	0
GGTDAGDAEPTAATNK	8	C5X6W1	N-Term(TMT10); K16(TMT10)	1933.99	1.404e-14	110.92	1.70719e-10	99.41	2.40558e-09	91.36	1.54636e-08	0
MEFDTAPAAALAGDELR	5	A0A1B6PU25	N-Term(Acetyl); M1(Oxidation)	1835.85	3.346e-07	110.9	3.37325e-11	86.04	1.03288e-08	93.99	1.57615e-09	0
NPFGQVPALQDGDLYLFESR	16	C5XKV8	N-Term(TMT10)	2495.28	1.556e-14	110.87	1.99296e-10	101.87	1.58632e-09	103.59	1.1485e-09	0
LATDESIGNEDSEEISPQVTVR	3	A0A1B6QMZ8	N-Term(TMT10)	2618.31	5.993e-13	110.64	1.43254e-10	51.15	0.000111651	83.77	6.86306e-08	0
GVTTIIGGGDSVAAVEK	48	C5Z0B5;A0A194YKQ5;A0A194YMV2	N-Term(TMT10); K17(TMT10)	2032.17	2.016e-15	110.58	2.51995e-10	101.44	2.12467e-09	112.96	1.47195e-10	0
IGNAPVYTFGFGADYDPTVLNAVAR	7	C5YBP8	N-Term(TMT10)	2857.47	4.759e-17	110.53	3.14659e-10	111.28	2.69221e-10	118.62	4.95342e-11	0
KPMPAPGSEEYAELGK	6	C5XES4	N-Term(TMT10); K1(TMT10); M3(Oxidation); K16(TMT10)	2407.32	1.575e-10	110.38	2.98688e-10	102.22	1.95232e-09	97.98	5.18264e-09	0
DVADADSLVSSLGSAK	11	A0A1B6PFE9	N-Term(TMT10); K16(TMT10)	1993.08	5.956e-16	110.34	2.86194e-10	114.33	1.15121e-10	106.17	7.4517e-10	0
LAAVDLYEDDEEEALEK	14	A0A1B6PBA3	N-Term(TMT10); K17(TMT10)	2410.23	2.06e-15	110.33	2.12244e-10	104.64	8.12515e-10	73.91	9.67335e-07	0
EQSSSSSDAWLTEAADFGR	9	C5XA94	N-Term(TMT10)	2273.05	4.68e-15	110.25	5.71157e-11	112.63	3.49285e-11	94.09	2.49563e-09	0
IAPSMLSSDFANLASEAER	9	C5X4P9	N-Term(TMT10); M5(Oxidation)	2254.12	2.251e-11	110.23	1.41314e-10	74.71	4.91884e-07	92.32	8.87999e-09	0
ATGNLASVVVAVDGSEESMNALR	5	A0A1Z5RQB8	N-Term(Acetyl); M19(Oxidation)	2348.14	5.943e-10	110.16	1.24334e-10	102.34	7.84734e-10	105.75	3.6718e-10	0
SEASLANAVAGQPVAVSIEAGGDNFQHYK	20	C5X5T3	N-Term(TMT10); K29(TMT10)	3388.75	2.574e-16	110.13	2.43598e-10	106.2	5.92512e-10	108.54	3.44998e-10	0
ILGNSGDQWSDLIGSPMATR	14	C5Z4N3	N-Term(TMT10); M17(Oxidation)	2363.19	2.717e-13	109.98	2.03937e-10	77.2	3.5251e-07	104.08	8.05132e-10	0
SAVDHLSQYSGEDAGGAMLYVPAGK	8	C5Z263	N-Term(TMT10); K25(TMT10)	2981.52	2.183e-16	109.94	2.43846e-10	101.88	1.53726e-09	107.63	3.66741e-10	0
FASVPCGGGGVAVAAAAPAAGGAAPAAEAK	17	C5YA36	N-Term(TMT10); C6(Carbamidomethyl); K30(TMT10)	2982.59	6.566e-18	109.87	3.03964e-10	106.81	6.11798e-10	112.8	1.54556e-10	0
ADVDAETGDGGGAGGGSSGGSFSEQR	4	C5Y3Z1	N-Term(TMT10)	2557.12	1.313e-17	109.85	2.48434e-11	114.39	8.73396e-12	115.48	6.65377e-12	0
GMGLTDENQEAVDLAWSR	4	C5XM91	N-Term(TMT10); M2(Oxidation)	2237.07	8.884e-12	109.85	1.07655e-10	41.27	0.000724055	41.27	0.000933061	0
ALEGDMATDSAGIPLADVLR	7	C5WX74	N-Term(TMT10)	2244.17	1.032e-19	109.78	2.8666e-10	116.59	6.06311e-11	127.66	4.67053e-12	0
LQQVQQQGGSLLNVSHITGINQK	5	A0A1B6QJ18	N-Term(TMT10); K23(TMT10)	2948.68	5.358e-15	109.62	2.52668e-10	104.16	9.13223e-10	107.85	4.03585e-10	0
IQDDTLTGDTSSVDIATK	11	C5Y6D5	N-Term(TMT10); K18(TMT10)	2338.24	4.999e-16	109.59	2.96182e-10	102.23	1.54091e-09	137.98	4.16363e-13	0
DLYGNIVLSGGSTMFPGIADR	4	C5YY31;C5WW94;A0A1B6PBJ7	N-Term(TMT10); M14(Oxidation)	2428.24	8.974e-13	109.56	2.66696e-10	106.67	5.04827e-10	94.55	8.36543e-09	0
NPNPVPIPLVDIDYLIDSDGR	3	A0A1B6QGW5	N-Term(TMT10)	2551.36	5.26e-13	109.56	3.08195e-10	72.99	1.42414e-06	70.34	2.6169e-06	0
DGASGYGDAGGEDGR	12	C5XYF2	N-Term(TMT10)	1612.7	1.879e-14	109.43	1.13755e-11	109.59	1.0964e-11	105.79	2.63633e-11	0
APSSSSVNAGNDDDVLGLVR	5	C5Z8Z8	N-Term(TMT10)	2202.12	2.047e-18	109.39	2.77343e-10	117.81	3.73376e-11	77.65	3.95119e-07	0
GPSSGQQASSTTGSAANDVK	9	C5XMD1	N-Term(TMT10); K20(TMT10)	2308.18	3.377e-12	109.27	2.59678e-10	102.15	1.32879e-09	100.13	2.03807e-09	0
ASNLIYVDQPTGTGFSYSSDSR	13	A0A1B6QE65	N-Term(TMT10)	2594.25	2.667e-15	109.27	1.72133e-10	101.62	9.22794e-10	122.13	7.62376e-12	0
ADIEPVESIASDNVPGATGINNLASQGVSER	5	C5YZQ7	N-Term(TMT10)	3339.69	8.315e-18	109.24	2.66838e-10	98.54	3.09309e-09			0
NTGEVEDDGAGGQAQLHR	3	A0A1B6QJX5	N-Term(TMT10)	2083	5.984e-14	109.16	1.10418e-10	92.1	5.76516e-09	98.22	1.41621e-09	0
AGVLVGTGMGGLTVFQDGVQNLIEK	4	C5Z5Z9	N-Term(TMT10); M9(Oxidation); K25(TMT10)	2977.65	2.017e-15	109.04	3.50515e-10	96.87	5.68454e-09			0
DESSPYAAMLASQDVAQR	9	C5Y9U0	N-Term(TMT10); M9(Oxidation)	2184.05	4.81e-11	108.99	1.5205e-10	105.85	3.64022e-10	99.73	1.15992e-09	0
ELVNSPANVLTPAVLAEEASK	15	C5XUF6	N-Term(TMT10); K21(TMT10)	2610.47	1.375e-15	108.71	3.2839e-10	114.16	9.26653e-11	120.65	2.16109e-11	0
IQDDELTGETSSVDVSTMENLNR	7	C5YMM3	N-Term(TMT10)	2782.32	2.438e-16	108.62	1.66946e-10	118.34	1.63409e-11	96.64	2.51454e-09	0
DLDAPDAQSDPAIVAYDEFVAEAVGR	5	A0A1B6QID9	N-Term(TMT10)	2963.45	1.369e-12	108.61	2.20354e-10			123.56	6.38805e-12	0
DGNSSAADQNEQSNDTTSGLSGAK	2	C5YP19	N-Term(TMT10); K24(TMT10)	2812.32	2.772e-15	108.52	9.49082e-11			98.92	8.84808e-10	0
YIAVGNEVSGGDTNNILPAMK	23	C5XHR8	N-Term(TMT10); M20(Oxidation); K21(TMT10)	2637.4	5.277e-15	108.42	4.03583e-10	111.87	1.89838e-10	91.36	2.08009e-08	0
ASPAPASPAAAAAHAPAPR	9	C5Y2F0	N-Term(Acetyl)	1723.89	3.106e-12	108.42	2.82005e-10	108.46	2.77281e-10	121.21	1.44555e-11	0
MVANSGSGSSSSSSVDELLSK	3	A0A194YSI4	N-Term(TMT10); K21(TMT10)	2487.27	7.702e-17	108.3	3.44632e-10	120.59	2.02966e-11	80.39	2.00648e-07	0
SPDQQDEAESSAANDFPALSMSEIQNAR	5	C5XJP5	N-Term(TMT10)	3237.47	8.97e-16	108.29	6.15245e-11	50.13	5.24075e-05	32.64	0.00285864	0
IAENFLTSEASAAVAK	11	C5Y9F7	N-Term(TMT10); K16(TMT10)	2080.17	6.259e-14	108.16	4.9875e-10	30.82	0.0273221	91.93	1.98134e-08	0
QVDIIGLGSGADVDQK	9	C5XUF6	N-Term(TMT10); K16(TMT10)	2073.16	3.543e-14	108.04	5.65331e-10	70.78	3.07502e-06	94.84	1.19755e-08	0
DGSSVNVEEPAAAEDK	16	A0A1B6PEU9;A0A1B6PEY0	N-Term(TMT10); K16(TMT10)	2076.06	3.539e-14	108	2.88451e-10	81.93	1.12853e-07	51.68	0.000120559	0
EAPVNIGLAAFDVLEEIK	18	C5XI24	N-Term(TMT10); K18(TMT10)	2386.37	8.52e-16	107.98	3.87703e-10	106.58	5.21992e-10	105.96	6.17304e-10	0
DNLTLWTSDTNEDGGDEIK	10	A0A1Z5RIM0	N-Term(TMT10); K19(TMT10)	2581.27	2.408e-12	107.95	2.4209e-10	101.68	1.05616e-09	82.48	8.16334e-08	0
VSTLLPVAAEEATATK	12	C5Y055	N-Term(TMT10); K16(TMT10)	2059.2	1.878e-13	107.94	5.19042e-10	101.31	2.35564e-09	103.37	1.45901e-09	0
ADYDSCSNANPIATHNSGNDAIALASPGTR	16	C5X6P6	N-Term(TMT10); C6(Carbamidomethyl)	3289.54	8.348e-17	107.84	9.94845e-11	84.52	2.68419e-08	109.07	8.05218e-11	0
SESDFAEYAELIANK	8	C5XT21	N-Term(TMT10); K15(TMT10)	2145.11	1.626e-13	107.66	4.24204e-10	105.13	7.19686e-10	87.86	4.1657e-08	0
AIGSGSEGADSSLQEQYNK	14	A0A1Z5SBB8	N-Term(TMT10); K19(TMT10)	2399.21	4.48e-18	107.57	3.56094e-10	125.57	5.64371e-12	123.89	8.02348e-12	0
SGFEGAWTSNPLVFDNSYFK	12	C5WNL8	N-Term(TMT10); K20(TMT10)	2724.37	2.076e-15	107.51	3.9387e-10	65.77	5.74725e-06	86.38	5.1092e-08	0
ALEDGEYDALVDPR	10	C5YUU0	N-Term(TMT10)	1791.9	1.448e-08	107.49	3.53802e-10	102.32	1.12245e-09	107.65	3.42723e-10	0
AADGVGPVAWDATVAK	101	C5WWH7	N-Term(TMT10); K16(TMT10)	1986.11	2.395e-14	107.28	5.64011e-10	99.91	3.0475e-09	103.73	1.27305e-09	0
QAIAGLGTDENALTR	9	C5Z6Y9	N-Term(TMT10)	1758.96	1.438e-12	107.22	5.05472e-10	79.34	2.97434e-07	29.06	0.032283	0
GVNPDEAVAMGAAIQGGILR	6	C5WVD3;C5X4H2	N-Term(TMT10)	2168.18	2.913e-15	107.16	5.68274e-10	95.5	8.32832e-09	100.03	2.88997e-09	0
DAGAEGGPSGNAVDLDSMLNPELAAER	1	A0A1B6QC72	N-Term(TMT10); M18(Oxidation)	2901.38	1.227e-14	107.16	1.83655e-10					0
SDVVQVDEVGYDNCDK	12	C5X780	N-Term(TMT10); C14(Carbamidomethyl); K16(TMT10)	2300.11	6.81e-12	107.13	2.78845e-10	87.3	2.74658e-08	102.46	8.37128e-10	0
AEVAADAPAEEVK	20	A0A1B6Q7A0	N-Term(TMT10); K13(TMT10)	1757.97	6.547e-11	107.12	5.75473e-10	71	2.40681e-06	70.2	2.71695e-06	0
GLLHSDQELFNGGSTDNTVR	13	A0A1W0W7T8	N-Term(TMT10)	2389.2	5.206e-16	107.09	3.64484e-10	72.18	1.17436e-06	112.46	1.07833e-10	0
GVTCQLISSTVVDPYNGNR	6	C5XES7	N-Term(TMT10); C4(Carbamidomethyl)	2309.19	1.395e-14	107.06	4.86068e-10	81.95	1.50311e-07	85.69	6.05643e-08	0
QVPGAEAGAAAQDDDDVPELVPGETFEEAAEEK	8	C5WMP6	N-Term(TMT10); K33(TMT10)	3842.85	3.434e-17	106.92	2.69287e-10	124.3	4.60704e-12	124.25	5.05501e-12	0
SCSCGSSCNCGSSCK	5	C5Y8K6	N-Term(Acetyl); C2(Carbamidomethyl); C4(Carbamidomethyl); C8(Carbamidomethyl); C10(Carbamidomethyl); C14(Carbamidomethyl); K15(TMT10)	1968.72	7.594e-09	106.89	2.0416e-11	20.32	0.00926766	82.8	5.23564e-09	0
GSLGSGSGSEVDLDQVR	10	A0A1W0VX24	N-Term(TMT10)	1891.96	1.413e-13	106.86	4.12126e-10	98.36	3.11457e-09	79.73	2.18681e-07	0
SNVEYIAGGATQNSIR	9	C5YCD5;A0A194YR04	N-Term(TMT10)	1909.01	6.726e-14	106.78	5.43625e-10	93.6	1.01272e-08	89.85	2.50504e-08	0
VVSTGEGGGSAVDAVIAGCSACEELR	2	A0A1Z5REA7	N-Term(TMT10); C19(Carbamidomethyl); C22(Carbamidomethyl)	2780.34	5.841e-16	106.76	2.23515e-10	89.04	1.58418e-08			0
GLVPLPGSNNESWCQGLDGLASR	5	A0A1B6Q2B4	N-Term(TMT10); C14(Carbamidomethyl)	2656.34	6.715e-12	106.71	3.87148e-10	108.27	2.6734e-10	105.51	4.56934e-10	0
GSVPMAFGGTQEPAAYGELVSIGGLNPDVNK	6	C5YQ39	N-Term(TMT10); K31(TMT10)	3533.84	7.193e-13	106.65	6.0448e-10	99.33	3.30791e-09	84.99	8.89064e-08	0
SAALEEALAAADASTSESLAALEAR	8	A0A1B6Q184	N-Term(TMT10)	2647.36	2.229e-15	106.64	5.69022e-10	105.17	8.11916e-10	101.32	1.95914e-09	0
VESVPELPLVVSDSAESIEK	10	C5WX74	N-Term(TMT10); K20(TMT10)	2585.43	5.15e-17	106.52	6.57388e-10	106.43	6.72291e-10	87.87	4.8175e-08	0
AAGLNESDADEDEDDDDQEDESSPVLAPK	7	A0A109NDY8	N-Term(TMT10); K29(TMT10)	3534.58	3.12e-16	106.5	6.94004e-11	118.95	3.94786e-12	92.82	1.48883e-09	0
YASSGAALLPATASAK	29	A0A1B6Q818	N-Term(TMT10); K16(TMT10)	1937.11	4.13e-13	106.47	7.32628e-10	119.62	3.56901e-11	119.83	3.43694e-11	0
LQENSLSGAIPASLGNIK	43	C5Y2R8	N-Term(TMT10); K18(TMT10)	2270.31	7.326e-16	106.44	6.37832e-10	106.4	6.18534e-10	96.48	5.94875e-09	0
LMTAPSDSSSSGSSGNWLFK	3	C5XUM4	N-Term(TMT10); K20(TMT10)	2517.27	1.532e-13	106.44	4.98235e-10	83.71	9.6398e-08	98.13	3.06093e-09	0
MEEVTEAVNNLSISGGGATAGAGAGAEGHKK	9	C5XXW6	N-Term(Acetyl); M1(Oxidation); K30(TMT10); K31(TMT10)	3429.73	1.145e-16	106.42	5.10797e-10	89.76	2.41483e-08	85.08	6.6748e-08	1
GSVPMAFGGTQEPAAYGELVSIGGLSPNVNK	9	C5Y309	N-Term(TMT10); M5(Oxidation); K31(TMT10)	3521.85	1.986e-13	106.4	5.69281e-10	104.11	9.52909e-10	106.73	5.2338e-10	0
LYPAGATTNSQDGVTDIFGK	3	A0A1B6Q615	N-Term(TMT10); K20(TMT10)	2513.32	5.005e-13	106.38	6.44404e-10			67.88	4.88789e-06	0
KPASDAPADGDVEAAVAAAEGAEGGGGAASGTGDDYTIDAAK	4	C5YE12	N-Term(TMT10); K1(TMT10); K42(TMT10)	4464.2	2.916e-19	106.3	3.50462e-10					0
SLGLGDQDFSAVYEVVK	5	C5XUZ3	N-Term(TMT10); K17(TMT10)	2285.24	1.35e-15	106.29	6.94316e-10	65.65	8.11365e-06			0
SGSGGSDAGDASIR	6	C5WW58	N-Term(TMT10)	1465.71	3.08e-12	106.24	1.77075e-10	94.87	2.34602e-09	102.3	4.35744e-10	0
FSYGEPMTVESSTQAICDLALR	5	A0A1Z5SBB8	N-Term(TMT10); M7(Oxidation); C17(Carbamidomethyl)	2720.31	8.203e-14	106.23	2.95408e-10	119.82	1.09964e-11	100.83	9.49944e-10	0
KLPGVAFGCGDTNEGDGFTQGAGLVGLGR	3	C5Y9B5	N-Term(TMT10); K1(TMT10); C9(Carbamidomethyl)	3308.71	1.705e-16	105.98	7.01528e-10	114.7	9.21656e-11	95.27	8.29095e-09	1
GMSVEDLVVLSGAHTVGR	8	A0A1B6QN00	N-Term(TMT10)	2056.1	5.82e-15	105.92	6.84422e-10	99.76	2.92738e-09	101.41	1.95148e-09	0
TASQSDANGNLPGPGSSLATLVTMFGNK	14	C5Z471	N-Term(TMT10); M24(Oxidation); K28(TMT10)	3209.66	1.036e-13	105.72	7.55525e-10	108.77	3.72998e-10	107.46	5.01628e-10	0
LAFGSVGDSFSATSIK	20	A0A194YSD4	N-Term(TMT10); K16(TMT10)	2045.14	2.319e-14	105.69	8.65974e-10	109.28	3.78883e-10	108.86	4.21905e-10	0
GEVSDDNSNMSFLK	4	A0A1B6PPQ8	N-Term(Acetyl); M10(Oxidation); K14(TMT10)	1829.85	1.985e-06	105.69	1.18701e-10	100.57	3.90265e-10	86.69	8.25013e-09	0
DNPVSTDPSFAPEVFALGFK	23	C5XCI9	N-Term(TMT10); K20(TMT10)	2596.37	2.301e-14	105.65	8.53567e-10	112.06	2.0287e-10	113.56	1.42519e-10	0
GTNFEIEASPDASVAEVK	12	A0A194YIG2	N-Term(TMT10); K18(TMT10)	2322.23	9.667e-12	105.57	8.20903e-10	114.86	1.04018e-10	57.7	5.1202e-05	0
IEEELGDAAVYAGAK	34	A0A194YGY2	N-Term(TMT10); K15(TMT10)	1994.09	2.931e-13	105.43	8.59253e-10	60.1	2.92194e-05	62.45	1.62123e-05	0
GEVSDDNSNMSFLK	3	A0A1B6PPQ8	N-Term(Acetyl); K14(TMT10)	1813.85	1.374e-07	105.21	1.68728e-10	100.67	4.32804e-10	66.91	1.07963e-06	0
AVEFVEPGMTLGLGTGSTAAHALDR	6	C5Y4J8	N-Term(TMT10); M9(Oxidation)	2745.4	1.757e-15	105.16	6.78157e-10	102.73	1.32e-09	102.75	1.24227e-09	0
TMISDSDYTEYENFTK	10	C5WX74	N-Term(TMT10); K16(TMT10)	2402.16	3.544e-14	105.08	3.35292e-10	86.34	1.96271e-08	104.14	3.79696e-10	0
AGGAYTMNTASAVTVR	25	C5XVB4	N-Term(TMT10)	1798.93	8.407e-15	105.07	5.77223e-10	94.66	6.6857e-09	56.08	4.77179e-05	0
TGLSDQGYQAAIDYACSK	8	C5Z0W2	N-Term(TMT10); C16(Carbamidomethyl); K18(TMT10)	2406.2	6.743e-16	105.06	5.28652e-10	110.05	1.66571e-10	97.42	2.97965e-09	0
DAANEALDAFDALLAR	7	C5YU74	N-Term(TMT10)	1904.99	1.62e-13	105.06	7.37617e-10	94.99	7.63866e-09	92.16	1.46561e-08	0
TVPVEDGSTASTAPEASEATTEAEK	21	C5WWE9	N-Term(TMT10); K25(TMT10)	2936.47	2.941e-11	105.03	5.87275e-10	111.38	1.3937e-10	106.17	4.39614e-10	0
FGQGEGSAYLFDPDIYTDGR	5	C5WY51	N-Term(TMT10)	2437.15	3.586e-15	104.97	2.77025e-10	90.25	7.55249e-09	98.27	1.24362e-09	0
TAQAAEELAAQIEQQK	12	C5YHS2	N-Term(Acetyl); K16(TMT10)	2000.05	3.381e-09	104.87	7.65716e-10	111.32	1.74145e-10	102.58	1.29462e-09	0
LSEGAISDLSGVQAK	17	C5WPH2	N-Term(TMT10); K15(TMT10)	1933.1	2.455e-13	104.83	1.03095e-09	90.35	2.83691e-08	97.92	4.99644e-09	0
TFAAGDQLVFNFATGAHDVVVVDK	52	A0A1B6PJ93	N-Term(TMT10); K24(TMT10)	2979.6	1.979e-16	104.72	1.07932e-09	128.11	4.93709e-12	114.52	1.13548e-10	0
QANLENQVGVGGYGYPAMVALNVK	1	C5X277	N-Term(TMT10); M18(Oxidation); K24(TMT10)	2966.58	1.949e-15	104.71	9.82078e-10					0
SDVNHSDQALEIASDR	4	A0A1B6P960	N-Term(TMT10)	1985.97	7.132e-13	104.66	4.17215e-10	5.42	3.35881	7.02	2.55213	0
GTIDWLQAQFWENNHN	6	A0A1Z5R9A2;A0A1Z5R993;A0A1Z5R992	N-Term(TMT10)	2202.06	5.934e-11	104.59	4.0488e-10	109.15	1.57496e-10	79.64	1.23853e-07	0
AALQAFGVAPEQGLVLAR	7	C5Z9F1	N-Term(TMT10)	2040.18	5.222e-12	104.53	1.02716e-09	90.3	2.70177e-08	86.2	7.14852e-08	0
NIESALGSEETSAAGGDR	5	A0A1B6QLW4	N-Term(TMT10)	1992.97	7.518e-12	104.53	4.35178e-10	89.47	1.38965e-08	61.75	9.15631e-06	0
NLQDGGGLLGSDELLYTDNR	5	C5X040	N-Term(TMT10)	2379.21	1.345e-15	104.52	7.15196e-10	105.92	5.62889e-10	95.9	5.26931e-09	0
GNPTVEVDIGLSDGSYAR	12	A0A194YGY2;A0A1W0VR66	N-Term(TMT10)	2079.06	2.582e-14	104.52	7.71705e-10	104.87	6.56561e-10	117.43	3.81314e-11	0
AEEDGVACVEFIAGK	9	C5XIY9	N-Term(TMT10); C8(Carbamidomethyl); K15(TMT10)	2053.07	4.386e-13	104.45	8.54234e-10	99.39	2.66986e-09	104.35	8.46586e-10	0
GSGPDDIEANFGLFYPNMEK	8	C5XAS4	N-Term(TMT10); K20(TMT10)	2659.3	7.369e-14	104.38	4.81475e-10	99.75	1.39292e-09	74.59	5.23042e-07	0
ALVVINPGNPTGQVLAEDNQYDIVK	7	A0A1B6QL52	N-Term(TMT10); K25(TMT10)	3125.73	9.916e-13	104.33	8.89236e-10	62.81	1.25664e-05	92.11	1.47335e-08	0
QQQQQQPVDAEDPFAANYGDVPVEEIQSK	21	A0A1B6Q0S3	N-Term(TMT10); K29(TMT10)	3716.85	2.553e-14	104.27	6.416e-10	102.58	9.52334e-10	107.79	2.86107e-10	0
GENVSGFDTGNSSQNFGR	4	C5WZW8	N-Term(TMT10)	2101.98	5.962e-15	104.1	2.17865e-10	77.93	9.01962e-08	91.22	4.03974e-09	0
VAPSTGPLGNDEDAQMEEAAAAQR	1	A0A1W0VSF7	N-Term(TMT10)	2657.27	1.576e-15	104.09	4.07489e-10					0
LAMQEFMILPTGASSFK	21	A0A194YGY2;A0A1W0VR66	N-Term(TMT10); M7(Oxidation); K17(TMT10)	2345.27	1.002e-10	104.08	1.29759e-09	86.08	8.15026e-08	65.18	1.00725e-05	0
EAGAIVPTSYEALESAIK	8	A0A1B6Q3C2	N-Term(TMT10); K18(TMT10)	2307.29	2.446e-16	104.07	1.34955e-09	104.46	1.2229e-09	109.35	3.97796e-10	0
ASVSSYSNDTTEAESPR	4	C5Z7L3	N-Term(TMT10)	2029.95	8.633e-16	104.04	2.82037e-10	93.77	3.02226e-09	92.62	4.18467e-09	0
SLDTDNSGTITLEELR	8	C5XR62;C5YWJ5	N-Term(TMT10)	1993.03	2.861e-10	104.03	1.01609e-09	101.76	1.71703e-09	101.74	1.75175e-09	0
LTVEPAAGGEQSVLDADIVLVSAGR	1	C5Z0N4	N-Term(TMT10)	2696.46	8.875e-15	104.01	1.273e-09					0
AEQDSDGSAQSTADMTAFVQNLLVQMQTR	1	C5Z8I6	N-Term(TMT10); M15(Oxidation); M26(Oxidation)	3403.61	9.893e-15	103.98	2.97959e-10					0
ASVVQASSVFYDTPATLDK	15	A0A194YS86	N-Term(TMT10); K19(TMT10)	2457.33	1.724e-16	103.95	1.18197e-09	93.76	1.25377e-08	99.68	3.11098e-09	0
QSGIQQLLAAEQEAQQIVNAAR	4	C5YF66	N-Term(TMT10)	2595.41	2.594e-17	103.89	1.31683e-09	107.45	5.76538e-10	122.19	1.90546e-11	0
LVESFSTDNSTADSVGAGFR	6	A0A1B6QF95	N-Term(TMT10)	2289.13	8.243e-16	103.81	6.32184e-10	114.28	5.41213e-11	98.11	2.23289e-09	0
GSALSALQGNNDEIGK	8	C5WSV4	N-Term(TMT10); K16(TMT10)	2032.11	5.236e-15	103.8	1.2777e-09	40.18	0.00296455	33.63	0.0132871	0
GQPPPASGEGGGGGGGMTSSSK	2	C5XQD5	N-Term(TMT10); K22(TMT10)	2318.14	1.083e-12	103.77	6.42231e-10	109.8	1.49739e-10			0
SVLLWDLENPVHSTPESGVTADYGVPK	6	C5YV24	N-Term(TMT10); K27(TMT10)	3368.79	2.343e-16	103.63	1.26585e-09	85.93	7.46665e-08	87.21	5.53214e-08	0
GGLYSLDVSSVYK	9	C5WTT2	N-Term(TMT10); K13(TMT10)	1846.04	1.585e-11	103.57	1.28786e-09	103.13	1.46165e-09	102.76	1.58899e-09	0
QQAHEEGGGGGDEVDADGSAFGGSMR	5	A0A1B6QD25	N-Term(TMT10); M25(Oxidation)	2766.18	7.936e-16	103.57	4.385e-11	83.11	4.87495e-09	122.56	5.53312e-13	0
AAASSATSVHDFTVK	20	Q6JAG4	N-Term(Acetyl); K15(TMT10)	1762.92	9.24e-09	103.46	1.09098e-09	108.64	3.3099e-10	103.23	1.15506e-09	0
TASQSDANGNLPGPGSSLATLVTMFGNK	3	C5Z471	N-Term(TMT10); K28(TMT10)	3193.66	7.61e-14	103.42	1.26714e-09	99.25	3.46448e-09			0
GGTDSTIGVTLLGADGTGIR	8	A0A1Z5RDB2	N-Term(TMT10)	2090.13	1.15e-17	103.38	1.34086e-09	109.86	3.03115e-10	28.57	0.0398221	0
NNFGTEDDDDEDDEDEDDNFPK	8	A0A194YH65	N-Term(TMT10); K22(TMT10)	3048.25	1.997e-13	103.38	4.5811e-11	83.61	4.3448e-09	94.81	3.29587e-10	0
SDFSFALFTGGLDNPK	9	A0A1Z5RAL5	N-Term(TMT10); K16(TMT10)	2174.16	2.964e-13	103.35	1.33859e-09	102.96	1.46942e-09	89.01	3.64877e-08	0
TLEANPSGQAILGSQAAVIDACNSLLK	5	C5YBI6	N-Term(TMT10); C22(Carbamidomethyl); K27(TMT10)	3199.74	2.055e-17	103.33	1.40748e-09	101.59	2.11842e-09	94.56	1.06558e-08	0
AAADTGTNEVEESSSSSSSLADVYK	6	A0A194YJD5	N-Term(TMT10); K25(TMT10)	2963.44	2.372e-15	103.3	6.24426e-10	92.26	7.36922e-09	97.37	2.44614e-09	0
GTQTLGLVTSAGFPAGK	32	A0A1B6PEC9	N-Term(TMT10); K17(TMT10)	2063.19	6.541e-15	103.29	1.39706e-09	65.48	8.39508e-06	108.83	3.88172e-10	0
EYVIVGGGNAAGYAAR	8	A0A1B6PFE9	N-Term(TMT10)	1796.95	2.977e-13	103.28	1.39793e-09	95.32	7.78477e-09	85.48	7.33331e-08	0
ALLDELQALDEHLK	14	C5YYX3	N-Term(TMT10); K14(TMT10)	2066.19	1.789e-12	103.23	1.27628e-09	75.19	8.02132e-07	87.78	4.44321e-08	0
AQDDIPESTASGSSSSSASSAPVAR	1	C5YH87	N-Term(TMT10)	2594.24	6.463e-14	103.1	5.36308e-10					0
VVTIDSYEDVPANSEK	73	A0A1B6PNM7	N-Term(TMT10); K16(TMT10)	2224.18	1.491e-11	103.03	1.36878e-09	91.25	2.04721e-08	91.11	2.07943e-08	0
MDAAGGEQLSLAAVR	4	A0A1Z5RL71	N-Term(Acetyl); M1(Oxidation)	1546.75	5.541e-09	103.01	3.52524e-10	107.45	1.16027e-10	100.39	5.85032e-10	0
STDQPHLLEGDTDDANTPTIGAK	6	A0A1W0VYE9	N-Term(TMT10); K23(TMT10)	2854.45	1.252e-17	102.97	1.17586e-09	111.18	1.77945e-10	107.49	4.25989e-10	0
ANFLSADDFEPALIPSK	21	A0A1B6PKJ4	N-Term(TMT10); K17(TMT10)	2293.25	2.06e-14	102.9	1.62321e-09	116.28	7.64213e-11	82.94	1.62103e-07	0
ESALGNIPTIAFCDTDSPMR	7	A0A1B6PU65;A0A1B6QFI3	N-Term(TMT10); C13(Carbamidomethyl); M19(Oxidation)	2440.17	2.442e-11	102.86	5.43487e-10	109.19	1.27734e-10	111.99	6.79843e-11	0
AAVGEDDAAWER	11	C5WQ99	N-Term(Acetyl)	1331.59	1.774e-06	102.79	5.24771e-11	102.82	5.21159e-11	102.77	5.27193e-11	0
SLAGSALEAALQAVGR	2	C5XK35	N-Term(Acetyl)	1555.84	5.043e-11	102.74	1.19458e-09	101.04	1.73937e-09			0
ALITNLSDYEELAR	2	C5YG64	N-Term(Acetyl)	1649.84	5.514e-07	102.74	8.75318e-10	83.95	7.45027e-08			0
GGDNGGSGGDELDAELR	17	C5XQS6	N-Term(TMT10)	1847.86	2.918e-12	102.7	2.71201e-10	106.39	1.14807e-10	77.52	4.8678e-08	0
AADLFDSEGQSSQSNTIK	9	C5YKG9	N-Term(TMT10); K18(TMT10)	2356.21	5.077e-16	102.68	1.36766e-09	90.51	2.26302e-08	93.74	1.03976e-08	0
ADGELDGAGIVGLTPTDQVLLAR	3	C5Z3M2	N-Term(TMT10)	2510.37	3.739e-14	102.67	1.59793e-09	78.86	3.88101e-07	70.45	2.6416e-06	0
LVAEGGATDADVDSGR	14	C5YBP9	N-Term(TMT10)	1761.88	1.174e-13	102.62	8.34199e-10	120.5	1.30568e-11	86.12	3.39637e-08	0
DILSNSEVIAVNQDSLGVQGK	12	C5WXC7	N-Term(TMT10); K21(TMT10)	2644.45	3.007e-13	102.61	1.74078e-09	97.98	5.05526e-09	83.72	1.35454e-07	0
VDGFLPGGGSGDDDDAAADSPSR	6	C5WU37	N-Term(TMT10)	2407.09	2.153e-12	102.59	2.25831e-10	114.05	1.61356e-11	96.05	1.0305e-09	0
MGQINVLTGSQGQVR	105	C5XIN9	N-Term(TMT10); M1(Oxidation)	1832.99	9.38e-10	102.58	1.728e-09	102.17	1.95066e-09	104.85	1.02294e-09	0
AVSNVNSIIGPAIVGK	22	A0A194YGY2	N-Term(TMT10); K16(TMT10)	1997.21	1.726e-14	102.58	8.47439e-10	100.54	1.37319e-09	100.81	1.48958e-09	0
VYPLDAVYDSPDDVPEDVK	13	A0A1B6PH65	N-Term(TMT10); K19(TMT10)	2594.33	2.631e-13	102.51	1.54008e-09	112.6	1.4975e-10	75.12	8.3516e-07	0
GGEYGGGGGGYGTR	6	A0A1B6PN88	N-Term(TMT10)	1473.69	3.748e-12	102.5	2.38995e-10	104.71	1.47058e-10	104.41	1.66632e-10	0
AVGAAAVVGSHTAK	25	A0A1B6PFP2	N-Term(TMT10); K14(TMT10)	1697.01	4.516e-12	102.46	1.2486e-09	97.79	3.57634e-09	101.8	1.45022e-09	0
LDPGATASHTFVLETK	22	A0A1Z5R6H7	N-Term(TMT10); K16(TMT10)	2145.2	3.622e-13	102.46	1.7679e-09	85.85	8.47652e-08	97.34	5.80257e-09	0
IDAETTHEEQSTAAASNEITENTAR	2	C5XUN3	N-Term(TMT10)	2918.39	4.39e-15	102.42	4.89741e-10			26.45	0.0332903	0
VFEVSLADLQSDEDQAYR	7	C5XD91	N-Term(TMT10)	2314.14	3.067e-15	102.39	9.2571e-10	93.91	6.6047e-09	91.03	1.2464e-08	0
IQTPTDEVVVPYDTLASPPEDLEETK	5	A0A1B6QE21	N-Term(TMT10); K26(TMT10)	3344.74	5.334e-12	102.32	1.55913e-09			87.42	4.75477e-08	0
IQEIEAELDSSADK	6	C5YG07	N-Term(TMT10); K14(TMT10)	2006.08	3.311e-12	102.29	1.6083e-09	65.24	7.94446e-06	81.21	2.06237e-07	0
MNNLLTDSFELPR	3	C5XAA1	N-Term(Acetyl); M1(Oxidation)	1607.77	2.422e-07	102.2	4.15766e-10	84.65	2.41651e-08	59.7	7.55421e-06	0
ATGNLASVVVAVDGSEESMNALR	4	A0A1Z5RQB8	N-Term(Acetyl)	2332.15	2.137e-11	102.12	9.63606e-10			105.9	4.79379e-10	0
GTNECGIEEDVVAGMPSTK	17	A0A1B6QEG2	N-Term(TMT10); C5(Carbamidomethyl); M15(Oxidation); K19(TMT10)	2468.21	8.915e-14	102.05	6.67396e-10	67.8	2.19895e-06	107.46	2.08189e-10	0
AITLPGQGEIMDMMEVADPDAVHAVR	3	C5YMT9	N-Term(TMT10); M11(Oxidation); M13(Oxidation); M14(Oxidation)	3043.46	9.254e-14	102.02	6.56321e-10			92.51	7.37778e-09	0
EDLEEISGAVPAGEVAGSR	4	C5X1F2	N-Term(TMT10)	2115.08	1.87e-12	101.96	1.34682e-09	98.09	3.2833e-09	103.19	9.81055e-10	0
GVNPDEAVAFGAAVQGSILSGEGGDETK	4	A0A194YM64	N-Term(TMT10); K28(TMT10)	3133.61	5.642e-16	101.93	1.56776e-09	112.55	1.29804e-10	115.13	7.53445e-11	0
FPTPSLVTPPEYASVGSK	40	C5YYX3	N-Term(TMT10); K18(TMT10)	2335.3	3.329e-09	101.92	2.04375e-09	55.02	9.9941e-05	100.25	2.99267e-09	0
GVEYEYVDEDLANK	5	C5X303	N-Term(TMT10); K14(TMT10)	2102.07	4.936e-12	101.92	1.28538e-09	53.15	9.58661e-05	83.17	9.2534e-08	0
DAVSLSGGPSFTVPLGR	85	C5YB25	N-Term(TMT10)	1889.04	3.286e-11	101.84	2.16685e-09	88.32	4.8071e-08	95.49	9.27973e-09	0
AAGNEVIGIDLGTTNSCVAVMEGK	5	C5WVD3	N-Term(TMT10); C17(Carbamidomethyl); M21(Oxidation); K24(TMT10)	2880.49	4.92e-14	101.81	1.71385e-09	93.21	1.36573e-08	59.46	3.00652e-05	0
LAYVALDYEQELETANTSSSVEK	5	A0A1B6PBJ7	N-Term(TMT10); K23(TMT10)	3018.55	4.762e-16	101.79	1.58601e-09	118.24	3.64423e-11			0
NSEAVYEQNPNDADNLTR	10	C5XGB6	N-Term(TMT10)	2279.08	4.22e-13	101.75	4.54474e-10	81.91	4.41256e-08	95.65	1.87866e-09	0
LASVADLYVNDAFGTAHR	7	A0A194YKQ5;A0A194YMV2	N-Term(TMT10)	2149.12	2.488e-11	101.72	2.02566e-09	93.28	1.38384e-08	83.43	1.3187e-07	0
LGLSIDEDEAPEADTDMPPLEDDAGESK	12	C5YJ75	N-Term(TMT10); K28(TMT10)	3417.61	1.115e-15	101.64	6.54641e-10	97.06	1.73174e-09	107.12	1.47507e-10	0
TAAPNLSVGGYEVIDAIK	10	A0A1W0VX32	N-Term(TMT10); K18(TMT10)	2276.29	9.454e-16	101.49	2.30258e-09	96.61	6.96291e-09	90.4	2.88195e-08	0
AGREEQPGGVEVSGVAGNTDSTAR	3	C5X9E8	N-Term(TMT10)	2573.27	1.355e-18	101.47	1.10492e-09	85.91	4.116e-08	93.8	6.54485e-09	1
SALEAVVAADEELTALR	5	C5XB25	N-Term(TMT10)	1987.1	8.301e-15	101.45	1.90136e-09	111.98	1.73363e-10	55.22	8.25168e-05	0
CSSFGDVAGPATDDITR	14	C5YB25	N-Term(TMT10); C1(Carbamidomethyl)	1997.95	8.255e-11	101.43	5.39587e-10	105.33	2.18352e-10	105.61	2.17084e-10	0
APDFAVPLEELEAAVSK	7	C5X291	N-Term(TMT10); K17(TMT10)	2244.26	6.189e-15	101.42	2.24264e-09	95.45	8.9522e-09	112.08	1.94195e-10	0
ELNLPVLPTTTIGSFPQTVELR	18	A0A1B6PEC9	N-Term(TMT10)	2654.49	9.907e-14	101.39	2.25819e-09	99.87	3.28178e-09	105.7	8.53217e-10	0
SVVQSKPQCLCAALGSDGASSSLGGVTIDR	2	C5WNX3	N-Term(TMT10); K6(TMT10); C9(Carbamidomethyl); C11(Carbamidomethyl)	3478.81	1.454e-17	101.33	2.16077e-09					0
AIGVDLLNNPDLVATDPVVSFK	22	A0A1Z5R3E0	N-Term(TMT10); K22(TMT10)	2755.57	6.729e-11	101.01	1.8386e-09	94.47	8.16368e-09	113.86	9.76481e-11	0
GGAGSSGQPPLSSNR	9	A0A1B6QEW9	N-Term(TMT10)	1600.82	4.405e-13	100.99	1.2022e-09	104.34	5.57715e-10	94.48	5.61411e-09	0
VIESIQENASYPADQQVLIHQGK	20	A0A1B6QCE6	N-Term(TMT10); K23(TMT10)	3025.64	2.243e-14	100.99	2.12973e-09	78.14	4.27391e-07	96.09	6.59379e-09	0
HVAASSGDADGDDDGAAATTEEK	4	A0A1B6QAH8	N-Term(TMT10); K23(TMT10)	2648.25	2.97e-13	100.95	5.10239e-10	101.04	4.09264e-10	97.36	9.36635e-10	0
SSMMNALANWLVNPR	7	A0A1B6QHB6	N-Term(Acetyl); M3(Oxidation); M4(Oxidation)	1777.84	3.527e-09	100.88	5.51193e-10	96.04	1.67998e-09	91.42	5.66069e-09	0
DAISALPVATVDDDNDEAAALAAASK	3	C5XVZ9	N-Term(TMT10); K26(TMT10)	2972.55	2.779e-14	100.84	2.56307e-09	13.16	1.53613			0
MDAVDSVVDPLR	11	C5XWA2	N-Term(Acetyl); M1(Oxidation)	1374.66	5.839e-07	100.81	4.9791e-10	94.15	2.30755e-09	101.05	4.71141e-10	0
SDSPTVGWGGPGGYVYQK	8	C5WVY7	N-Term(TMT10); K18(TMT10)	2313.19	1.913e-13	100.8	2.28319e-09	27.7	0.0530701	117.91	4.61962e-11	0
GSPMPVSSPWSGGALAENNDNIASR	3	A0A1B6QEA4	N-Term(TMT10); M4(Oxidation)	2759.33	1.057e-11	100.78	9.31697e-10	97.33	2.55199e-09	97.2	1.88641e-09	0
QAASLLADDDPSDDAAPR	6	C5Z7L3	N-Term(TMT10)	2057	3.492e-12	100.77	9.08719e-10	92.97	5.72791e-09	86.24	2.63829e-08	0
VVITDSGELPM	9	A0A1W0VUV9	N-Term(TMT10); M11(Oxidation)	1405.75	2.538e-06	100.77	1.91794e-09	75.73	5.88061e-07	94.22	8.74202e-09	0
SQDAAAGDGTTTVVVLAGSLLR	3	C5X0Z6	N-Term(TMT10)	2331.28	1.593e-14	100.74	3.00649e-09	88.93	4.42026e-08	110.66	3.00225e-10	0
YGAGIGPGVYDIHSPR	28	A0A1B6QJ05;A0A1B6PEC9	N-Term(TMT10)	1887.99	8.052e-10	100.72	1.96133e-09	82.34	1.35068e-07	91.05	1.81782e-08	0
DAVNLLGGPSWAVPLGR	7	A0A194YNW8	N-Term(TMT10)	1951.1	1.016e-13	100.7	2.81727e-09	96.5	7.3542e-09	87.15	6.38975e-08	0
AVLNIGPNEPSQLAIDLNAQGLAR	5	C5XRQ7	N-Term(TMT10)	2703.5	1.083e-11	100.7	2.49383e-09	91.63	1.92036e-08	89.07	3.66684e-08	0
VAAGNYPQTQDAGSVTVAFGDLYSK	15	C5YBP8	N-Term(TMT10); K25(TMT10)	3017.56	1.082e-21	100.69	2.48679e-09	163.76	1.22852e-15	104.78	9.74692e-10	0
ELQGADSWSGLLDPLDLDLR	7	A0A1B6PA80	N-Term(TMT10)	2442.28	1.881e-14	100.68	2.30868e-09	111.84	1.77734e-10	103.29	1.20954e-09	0
KDLYGNVVLSGGSTMFPGIGDR	2	C5XQM4	N-Term(TMT10); K1(TMT10); M15(Oxidation)	2757.46	3.192e-15	100.6	2.49096e-09					1
GVSLLLPTDVVIADK	6	C5Z0B5	N-Term(TMT10); K15(TMT10)	1998.23	1.103e-11	100.54	1.20099e-09	92.58	7.56346e-09	86.84	2.68083e-08	0
SNADAAAENSSAPAQTVTLLAGGAK	1	A0A1B6PDD7	N-Term(TMT10); K25(TMT10)	2773.46	8.443e-12	100.53	2.45177e-09					0
GYVQAHTIDSGATTGETVVQYTVNVK	12	C5Y651	N-Term(TMT10); K26(TMT10)	3196.7	4.895e-17	100.51	2.75208e-09	76.89	6.25189e-07	70.67	2.62682e-06	0
LFEPIYNETDGADGYVSVEVSPR	2	A0A1B6Q7Z8	N-Term(TMT10)	2786.36	4.84e-14	100.43	1.47182e-09	107.42	2.48154e-10			0
SFLQPGSNDIVLFEQFGGDPSK	4	C5WQU7	N-Term(TMT10); K22(TMT10)	2840.49	4.625e-14	100.43	2.44548e-09			84.14	1.04079e-07	0
NVLSHTVLFTSDADLLTSAQTAK	17	A0A1B6QN00	N-Term(TMT10); K23(TMT10)	2890.6	3.614e-14	100.41	3.26204e-09	92.72	1.90839e-08	94.02	1.41471e-08	0
ATDWIFSHPEASSSASADSSTSNANADDAYIPDGSGR	5	C5XMS9	N-Term(TMT10)	3986.78	8.574e-18	100.3	1.81985e-10	113.29	9.14186e-12			0
GAAAADDPEPASEGDFGTSLHSSLK	5	C5X6W5	N-Term(TMT10); K25(TMT10)	2888.43	2.116e-15	100.29	1.69776e-09	91.52	1.20855e-08	55.84	4.59986e-05	0
GILGYTDEDVVSNDFVGDSR	8	C5XW45	N-Term(TMT10)	2387.16	1.165e-17	100.22	1.00289e-09	100.52	9.40385e-10	122.64	5.69005e-12	0
LAPLAIELSEPYIDGGLTK	15	C5WNU9	N-Term(TMT10); K19(TMT10)	2458.42	5.486e-13	100.19	2.31641e-09	94.25	9.26439e-09	93.69	1.04325e-08	0
YQASSPETQLGSSQTQGEAAPAEQK	9	A0A1W0W6A6	N-Term(TMT10); K25(TMT10)	3051.53	4.693e-13	100.19	1.58416e-09	86.25	4.44633e-08	103.47	8.68075e-10	0
MYQGAGADMGGAGGMDEDAPAGSGGPGPK	11	C5YPZ1	N-Term(TMT10); M1(Oxidation); M9(Oxidation); M15(Oxidation); K29(TMT10)	3115.38	1.533e-15	100.18	2.73429e-10	88.81	3.41958e-09	97.51	5.32257e-10	0
GYLVGNAATGESIDTTSR	5	C5X515	N-Term(TMT10)	2041.04	5.163e-14	100.16	1.62405e-09	101.5	1.39819e-09	104.74	6.04328e-10	0
EVNSVNDNPVIDVHR	13	C5XXT8;C5YCD6	N-Term(TMT10)	1936.01	5.72e-11	100.1	2.2623e-09	76.54	5.10185e-07	90.49	2.0814e-08	0
LQHSGGPFGENIFWGSAGR	49	C5WWH7	N-Term(TMT10)	2246.13	1.813e-12	100.03	2.01106e-09	100.3	2.04383e-09	98.78	2.60895e-09	0
IETVPEMPLVISDSAESIEK	18	A0A1B6Q9D0	N-Term(TMT10); M7(Oxidation); K20(TMT10)	2661.44	1.811e-11	99.99	3.07207e-09	98.33	4.53898e-09	104.21	1.15122e-09	0
VMVGLPTTGGPAPAAVAAPAAEAESK	5	C5XSW1	N-Term(TMT10); K26(TMT10)	2821.56	4.732e-16	99.91	3.1496e-09	110.98	2.47777e-10	111.36	2.28481e-10	0
IINEPTAAAIAYGLDK	19	C5XPN2;C5YZA1;C5WPF7;C5YPZ1;C5WPE1;A0A194YM64	N-Term(TMT10); K16(TMT10)	2118.22	1.212e-13	99.91	3.00156e-09	97.94	4.72441e-09	98.05	4.45741e-09	0
GMSVEDLVVLSGAHTVGR	23	A0A1B6QN00	N-Term(TMT10); M2(Oxidation)	2072.1	8.264e-12	99.91	2.85863e-09	97.18	5.32163e-09	99.63	3.049e-09	0
KPMESSFTDTFAPTCGVQATTLSK	11	A0A1B6PHX9	N-Term(TMT10); K1(TMT10); M3(Oxidation); C15(Carbamidomethyl); K24(TMT10)	3307.72	5.248e-12	99.9	2.77824e-09	80.24	2.5643e-07	99.74	2.86658e-09	0
MSQMDVLTGTAGEIR	14	C5YB22	N-Term(TMT10)	1837.94	3.475e-13	99.88	1.67567e-09	69.93	1.67173e-06	92.81	8.42997e-09	0
NDVDNSNLDLSAADLINR	3	C5WS02	N-Term(TMT10)	2188.11	3.731e-14	99.88	2.00463e-09			103.36	9.38781e-10	0
AWEADPNSVDESWDNFFR	8	C5YET5	N-Term(TMT10)	2414.09	9.291e-09	99.82	3.38753e-10	83.98	1.05985e-08	92.71	1.74134e-09	0
ALGLPAACNVQTPPASQCSGSSGGGGSK	1	C5WNX3	N-Term(TMT10); C8(Carbamidomethyl); C18(Carbamidomethyl); K28(TMT10)	3074.55	1.515e-13	99.82	2.22535e-09					0
LSSVTSGGGAIAMGAPAAAAGGAAPAEEPK	10	A0A1B6P8W9	N-Term(TMT10); K30(TMT10)	3025.6	4.253e-17	99.76	2.86398e-09	92.25	1.62616e-08	91.69	1.8398e-08	0
AVGLYTDAEGVAVEK	7	C5WV22	N-Term(TMT10); K15(TMT10)	1980.11	5.262e-13	99.75	3.63324e-09	99.44	3.90206e-09	101.3	2.50934e-09	0
DESSPYAAMLASQDVAQR	13	C5Y9U0	N-Term(TMT10)	2168.05	2.074e-11	99.73	1.22909e-09	103.38	5.30374e-10	69.27	1.17713e-06	0
APDLSQMISSPETSGPGQEDNEEEVDETGVEAK	16	C5WZS8	N-Term(TMT10); M7(Oxidation); K33(TMT10)	3949.84	8.052e-13	99.61	8.25937e-10	69.14	9.50812e-07	82.49	4.25546e-08	0
SAVDHLSQYSGEDAGGAMLYVPAGK	12	C5Z263	N-Term(TMT10); M18(Oxidation); K25(TMT10)	2997.5	2.666e-14	99.52	2.15555e-09	84.72	6.5771e-08	84.45	6.90925e-08	0
AAIAETYNQTDSEFLK	10	C5XUP3	N-Term(TMT10); K16(TMT10)	2259.2	1.349e-14	99.5	3.22019e-09	96.94	5.43181e-09	55.84	7.37541e-05	0
MDSTPAPEAAPGASSSSAAAAEDLAGAVAAMSLDER	5	A0A1B6PFG4	N-Term(Acetyl); M1(Oxidation)	3433.53	2.195e-11	99.49	3.37381e-10	99.69	2.89977e-10	29.28	0.00253769	0
IVDTLEGANPASLANK	9	A0A1B6QJZ2	N-Term(TMT10); K16(TMT10)	2071.18	1.308e-14	99.47	3.38374e-09	94.38	1.08514e-08	84.28	1.11788e-07	0
TAEALAEFVNTEGGTNVK	6	C5XJT8	N-Term(TMT10); K18(TMT10)	2309.23	3.309e-16	99.47	3.17473e-09	77.81	4.95075e-07	56.93	5.76876e-05	0
AETLDMTLDDIIK	6	C5WPD6	N-Term(Acetyl); K13(TMT10)	1748.92	4.616e-08	99.44	2.81563e-09	76.41	5.46258e-07	55.08	6.84555e-05	0
IDVDPADGAVTGAELAAWNLANAR	3	C5XYF3	N-Term(TMT10)	2639.37	4.707e-15	99.4	2.76131e-09	100.84	1.96145e-09	98.5	3.36184e-09	0
CPNGGADNLVLMDQASPAQFDNQYYR	6	C5X040	N-Term(TMT10); C1(Carbamidomethyl); M12(Oxidation)	3189.45	8.633e-13	99.37	5.72276e-10	103.69	1.8599e-10	92.57	2.68375e-09	0
STGISLYYEMTDESLK	5	C5XJZ3;A0A1B6QGY0	N-Term(TMT10); K16(TMT10)	2295.18	3.574e-14	99.33	3.35458e-09	63.81	1.20198e-05	98.71	3.8357e-09	0
IAVITQGADPVVVAEDGK	25	A0A194YR04	N-Term(TMT10); K18(TMT10)	2240.29	1.349e-15	99.28	3.50555e-09	99.25	3.53579e-09	125.88	7.26906e-12	0
EGVSFGSFDILSDEEVR	5	A0A1B6QJZ2	N-Term(TMT10)	2115.05	1.199e-14	99.26	1.75494e-09	99.18	1.7936e-09	86.79	3.10976e-08	0
AANATAASIGSGEQEEEEEEEQQHR	5	A0A1B6QGQ4	N-Term(TMT10)	2929.33	6.391e-16	99.17	5.02398e-10			109.67	4.15394e-11	0
SLADGVQDEVAEIIK	5	C5XVQ2	N-Term(TMT10); K15(TMT10)	2045.16	1.383e-12	99.15	3.97693e-09	81.81	2.13572e-07	47.48	0.000584181	0
AHYQEVDYCSEEVK	7	C5XFL0	N-Term(Acetyl); C9(Carbamidomethyl); K14(TMT10)	2027.92	5.956e-09	99.1	4.24443e-10	95.78	9.11631e-10	68.18	5.24589e-07	0
NINPDEAVAYGAAVQAAILSGEGNEK	15	C5YPZ1	N-Term(TMT10); K26(TMT10)	3059.6	1.145e-15	99.07	3.45624e-09	104.73	9.30454e-10	100.24	2.64946e-09	0
AWFSSTQGAGEVGGYVVQYK	6	A0A1W0W7U5	N-Term(TMT10); K20(TMT10)	2592.35	2.219e-14	99.04	3.30557e-09	96.47	5.93992e-09	99.31	2.94221e-09	0
EADADGDGDINYAEFVK	12	C5XN41	N-Term(TMT10); K17(TMT10)	2287.12	8.382e-13	99	1.85062e-09	83.09	7.21635e-08	106.49	3.55655e-10	0
INFGDSGSSGQGETPFTGR	29	C5Z1X3	N-Term(TMT10)	2143.03	7.235e-12	98.97	1.29934e-09	103.38	4.8675e-10	100.45	8.56493e-10	0
DTALLYDELLSSASNK	9	A0A1B6PHE0	N-Term(TMT10); K16(TMT10)	2198.2	1.129e-12	98.96	4.21831e-09	56.75	6.69976e-05	105.51	9.33551e-10	0
IDSGGGNVPASSSSQIDLHQAR	7	A0A1B6PIL9	N-Term(TMT10)	2425.23	1.432e-13	98.89	2.49205e-09	109.62	2.10648e-10	99.95	2.12432e-09	0
IEEELGVAAVYAGAK	15	A0A1W0VR66	N-Term(TMT10); K15(TMT10)	1978.12	1.072e-14	98.75	4.18059e-09	103.64	1.40567e-09	98.87	4.07314e-09	0
KDTSPQVSTVDVSATEVEAAGTSK	6	C5Y8T1	N-Term(TMT10); K1(TMT10); K24(TMT10)	3094.68	6.456e-16	98.75	3.95389e-09	73.41	1.37039e-06	89.86	3.04665e-08	1
SVLLAVAPVTTQDLVSR	3	A0A109NDY8	N-Term(TMT10)	1998.18	6.444e-10	98.67	3.01546e-09	95.84	5.72051e-09	83.33	1.02426e-07	0
ADIGIAVADATDAAR	7	C5YJG5;C5YT23;C5Y9I0;C5Z6S3	N-Term(TMT10)	1658.89	7.117e-12	98.55	3.70038e-09	83.78	1.13702e-07	83.69	1.12235e-07	0
EDVNEAGEDGASEEGK	9	C5WR47	N-Term(TMT10); K16(TMT10)	2093.99	1.422e-10	98.48	1.0572e-09	96.55	1.71515e-09	79.87	8.60372e-08	0
DSVALSSSSASGSGK	115	C5XIY2	N-Term(TMT10); K15(TMT10)	1797.96	4.144e-13	98.48	3.25674e-09	94.13	9.04099e-09	96.68	4.84336e-09	0
VAVSTAQQFSEDIK	6	A0A1B6QND3	N-Term(TMT10); K14(TMT10)	1981.1	6.038e-13	98.47	4.60835e-09	98.45	4.57246e-09	31.24	0.0242774	0
ASAVSDNQGLGCIALQYIR	14	A0A1B6PHX9	N-Term(TMT10); C12(Carbamidomethyl)	2265.19	3.37e-17	98.46	3.62817e-09	101.08	2.06655e-09	115.85	6.5914e-11	0
QAVQEDNAGNYVK	9	C5XQ57	N-Term(TMT10); K13(TMT10)	1894	2.071e-11	98.42	4.1869e-09	74.77	9.75272e-07	96.11	7.24923e-09	0
APGGAPANVACAIAK	18	A0A1B6PEZ5	N-Term(TMT10); C11(Carbamidomethyl); K15(TMT10)	1826.04	1.071e-12	98.38	4.14578e-09	108.01	4.62515e-10	98.22	4.2863e-09	0
DNPPDLAHLVPSGVSNSSEQPVDNTAPTNVPR	4	C5XSW3	N-Term(TMT10)	3553.77	3.782e-14	98.33	3.22429e-09	82.92	1.1129e-07	59.64	2.3847e-05	0
ETQEAADGSEETASAGPDEDTTAVDVK	8	C5XMQ3	N-Term(TMT10); K27(TMT10)	3181.5	5.769e-18	98.33	1.33672e-09	50.22	8.74556e-05	107.54	1.55054e-10	0
LDESTGLIDYDQLEK	6	A0A1Z5S503	N-Term(TMT10); K15(TMT10)	2197.17	2.685e-13	98.29	4.46238e-09	25.05	0.0933135	35.54	0.00816819	0
AQASALEAHAAPNCK	14	C5WYF2	N-Term(TMT10); C14(Carbamidomethyl); K15(TMT10)	1997.06	1.352e-11	98.28	3.59596e-09	104.3	9.02831e-10	103.92	9.42807e-10	0
MGQINVLTGSQGQVR	56	C5XIN9	N-Term(TMT10)	1816.99	1.694e-13	98.26	4.44106e-09	83.58	1.29367e-07	91.6	2.04782e-08	0
DSTLEALPVDELIEK	10	C5Y9I0	N-Term(TMT10); K15(TMT10)	2130.19	1.903e-12	98.25	5.0872e-09	97.72	5.89964e-09	87.99	5.51226e-08	0
SANEAPVLPTDGLPDDFDWR	9	C5Y171	N-Term(TMT10)	2444.19	1.125e-12	98.23	1.676e-09	70.49	1.0139e-06	53.44	5.14039e-05	0
LDSANQVVVDNAEAYTYDDEVIK	3	C5X7D7	N-Term(TMT10); K23(TMT10)	3029.54	1.136e-14	98.22	3.64599e-09			74.17	8.90068e-07	0
DSVVLSGGLGYQVPAGR	165	C5Z0N9	N-Term(TMT10)	1904.05	9.857e-15	98.21	4.55289e-09	95.18	9.14718e-09	102.88	1.63585e-09	0
SINPDEAVAYGAAVQAAILSGEGNEK	4	C5XPN2;C5YZA1	N-Term(TMT10); K26(TMT10)	3032.6	6.158e-16	98.19	4.48288e-09	103.89	1.22904e-09			0
HCQFVGVPVSLSIGGFGSGYSLPSK	7	C5XB38	N-Term(TMT10); C2(Carbamidomethyl); K25(TMT10)	3038.62	1.38e-15	98.18	4.28034e-09	82.12	1.74922e-07	90.22	2.69496e-08	0
GPEWQLQGDDADLSSSAR	6	C5Z153	N-Term(TMT10)	2161.04	4.442e-12	98.18	1.30007e-09	78.8	1.1337e-07	71.96	5.38092e-07	0
GGLDAAGGGAAEAVR	6	C5Z4V3	N-Term(TMT10)	1500.8	3.196e-13	98.11	3.3532e-09	88.9	2.63447e-08	95.1	6.50507e-09	0
LGLSIDEDEAPEADTDMPPLEDDAGESK	31	C5YJ75	N-Term(TMT10); M17(Oxidation); K28(TMT10)	3433.61	7.612e-14	98.07	9.20136e-10	89.38	6.80537e-09	106.77	1.30434e-10	0
AANLEDVPSLDLMHELLR	11	C5YU07;C5YU10;C5XEJ6	N-Term(Acetyl)	2078.06	7.073e-09	97.99	3.50275e-09	81.42	1.55038e-07	81.46	1.58975e-07	0
GGETSTNSIASIFAWTR	9	A0A1W0VYP8;A0A1Z5R408	N-Term(TMT10)	2027.04	3.539e-15	97.99	3.28035e-09	72.8	1.11784e-06	93.3	9.96276e-09	0
GGYGGGGYGGGGGGYGGGSR	5	Q99069	N-Term(TMT10)	1835.83	6.511e-18	97.95	4.97006e-10	72.23	1.76531e-07	123.36	1.54541e-12	0
AADVLAAANTAAEVAVR	10	C5YWC5	N-Term(TMT10)	1842.03	3.791e-12	97.94	4.81279e-09	90.07	2.87823e-08	85.94	7.44948e-08	0
EAFDLFDTDNSGTIDAK	9	A0A1B6QFK7	N-Term(TMT10); K17(TMT10)	2317.16	1.799e-14	97.91	2.75883e-09	75.5	4.98854e-07	98.35	2.47839e-09	0
FESSNEDSGDAYNSEQTQEMEGK	5	C5Y9Y3	N-Term(TMT10); M20(Oxidation); K23(TMT10)	3056.34	2.267e-13	97.89	2.35705e-10	98.2	2.34602e-10	49.95	1.16332e-05	0
TLAPYNPGNTNLDFIAAGK	6	A0A1Z5RAM1	N-Term(TMT10); K19(TMT10)	2435.34	3.326e-15	97.84	5.53331e-09	102.99	1.71299e-09	72.1	2.07793e-06	0
MEASAGLVAGSHNR	3	A0A1B6QAN9;C5X2N9;C5XCX3	N-Term(Acetyl); M1(Oxidation)	1457.68	1.915e-08	97.81	7.69933e-10	90.87	3.60125e-09	102.96	2.35208e-10	0
AYAQGQGDDDISK	63	A0A1B6QGC4	N-Term(TMT10); K13(TMT10)	1825.94	5.32e-11	97.78	3.53456e-09	98.36	3.01245e-09	95.55	5.57224e-09	0
YIPSNTFSYYDQVLDTTAMLGAVPER	6	A0A1B6QJ05;A0A1B6PEC9	N-Term(TMT10)	3180.58	3.036e-15	97.72	3.33017e-09	92.56	1.10093e-08	103.66	9.08411e-10	0
LDEGVVIANLDADK	6	C5XJT8	N-Term(TMT10); K14(TMT10)	1930.09	1.214e-11	97.65	5.11078e-09	97.93	4.80778e-09	77.58	5.1589e-07	0
STGFGLIYDNLEAAK	12	C5Z4K7;C5XIE4	N-Term(TMT10); K15(TMT10)	2057.13	2.308e-13	97.62	5.35378e-09	97.71	5.15926e-09	99.71	3.24993e-09	0
ASAAATQVGTYFLR	4	A0A1B6QFA6	N-Term(Acetyl)	1497.77	1.047e-07	97.61	3.11218e-09	90.02	1.7768e-08	90.17	1.72609e-08	0
VPNSQGAQSENDPNNTTIFVGGLDPNVTEDTLK	3	A0A1B6PNA9	N-Term(TMT10); K33(TMT10)	3929.99	9.023e-15	97.6	3.17149e-09			99.74	2.08623e-09	0
TPSLAEEYSLPPQEVAVEK	160	A0A1B6QMT0	N-Term(TMT10); K19(TMT10)	2545.38	1.318e-12	97.55	5.73962e-09	102.08	2.03177e-09	102.43	1.86588e-09	0
VVDLDDYAQEDEEYEEK	12	C5Y9G6	N-Term(TMT10); K17(TMT10)	2547.21	7.94e-11	97.55	1.59092e-09	86.38	2.12883e-08	98.16	1.39009e-09	0
TLTAGQSPTVVDTDVGR	6	A0A1B6QQ64	N-Term(TMT10)	1946.04	4.554e-14	97.53	5.56302e-09	101.06	2.43647e-09	101.78	1.70914e-09	0
SHSELVSSSGESIGEVTSGGFSPCLK	4	C5YG66	N-Term(TMT10); C24(Carbamidomethyl); K26(TMT10)	3096.56	2.085e-17	97.52	4.0093e-09	91.17	1.71099e-08	16.16	0.530205	0
AAGILCSYDPNVR	12	A0A1B6PEZ5	N-Term(TMT10); C6(Carbamidomethyl)	1664.87	4.283e-09	97.45	3.70567e-09	60.28	1.82825e-05	70.05	2.09573e-06	0
GLSENFLEDAQ	5	A0A109NDB7	N-Term(TMT10)	1451.72	4.506e-07	97.44	2.34392e-09	97.34	2.39852e-09	89.32	1.5262e-08	0
QFGDVVVLNNALTEGPR	7	C5Y1W5	N-Term(TMT10)	2058.13	1.724e-12	97.41	5.9912e-09	47.36	0.000574837	83.72	1.40974e-07	0
VAEHAGVALAGLTADGR	13	C5XTW7	N-Term(TMT10)	1837.02	9.05e-15	97.4	5.78665e-09	73.84	1.31762e-06	89.11	3.90326e-08	0
IECPAYEVVDSANGFEIR	6	C5XL40	N-Term(TMT10); C3(Carbamidomethyl)	2298.13	2.479e-14	97.35	3.1109e-09	95	4.90153e-09	76.31	4.2216e-07	0
TGNETLLSAEGGETGR	6	C5XEY3	N-Term(TMT10)	1820.92	2.059e-12	97.34	3.32103e-09	87.36	3.38841e-08	93.39	8.24655e-09	0
QISELGIYPAVDPLDSTSR	9	A0A1B6PA06	N-Term(TMT10)	2290.22	5.783e-12	97.29	5.46849e-09	92.26	1.59567e-08	95.93	7.50494e-09	0
NTLVEGGGIGVAIETAASHIK	16	Q4VQB3;C5WMM0;Q4VQB5	N-Term(TMT10); K21(TMT10)	2495.42	1.774e-12	97.25	5.39665e-09	49.34	0.000320717	85.31	8.46521e-08	0
EGGGGYGGGGGYGGNR	9	A0A1B6QIY5	N-Term(TMT10)	1600.73	1.269e-14	97.2	4.00147e-10	105.17	6.38586e-11	107.13	4.06649e-11	0
APEAEAESPVVIHAWSAPR	9	A0A1B6QN33	N-Term(TMT10)	2246.19	1.015e-11	97.16	6.14428e-09	74.73	1.00785e-06	81.69	1.99227e-07	0
MVVAQTVETGAQTAATLTAQTEQMK	2	C5WYQ2	N-Term(TMT10); K25(TMT10)	3066.62	1.127e-12	97.16	5.09619e-09					0
YAEDQDAFFSDYAEAHAK	12	C5Y8Q1	N-Term(TMT10); K18(TMT10)	2536.21	6.263e-14	97.04	2.39213e-09	78.85	1.4009e-07	81.94	7.13304e-08	0
VAVGFSAATGAGGEQHK	22	A0A1B6PAL2	N-Term(TMT10); K17(TMT10)	2045.12	8.064e-15	97.01	6.99722e-09	113.18	1.65409e-10	93.35	1.57903e-08	0
SIDGDMVGVVGDAWVLR	4	A0A1B6QC86	N-Term(TMT10)	2018.06	7.544e-15	96.94	5.20927e-09	83.81	1.0377e-07	76.94	4.67317e-07	0
VVIQEPSDEVDNLAEK	7	C5X0U6	N-Term(TMT10); K16(TMT10)	2243.22	9.479e-14	96.92	6.08691e-09	49.22	0.000362612	96.7	6.46734e-09	0
VPIPADQVYAINDALSSEGAAEDYETR	3	A0A1Z5RAF3	N-Term(TMT10)	3123.53	8.171e-15	96.89	3.3971e-09	121.8	9.0515e-12	106.14	3.61182e-10	0
SSDLEQQLSEIENK	11	C5YG07	N-Term(TMT10); K14(TMT10)	2078.1	3.483e-12	96.84	6.16902e-09	76.49	6.88872e-07	77.34	5.738e-07	0
AIAISQEAFDAMVR	1	A0A194YSE0	N-Term(Acetyl)	1563.78	5.015e-07	96.81	3.03293e-09					0
ASNTLSIIDSGIGMTK	6	C5X3T9;C5X3T6	N-Term(TMT10); K16(TMT10)	2066.16	9.188e-14	96.8	6.16342e-09	56.51	6.8794e-05	91.71	1.98649e-08	0
DFIASTTDNGDNLIILANTQSVSSPVR	2	C5XAS5	N-Term(TMT10)	3077.6	1.151e-15	96.76	6.22045e-09	120.63	2.60788e-11			0
KAPTTDADNNIADAASPSASNGENANAPDVNR	2	C5Z6C7	N-Term(TMT10); K1(TMT10)	3626.77	1.12e-15	96.71	3.55152e-09			48.88	0.000192188	1
APLESYADIGGLDAQIQEIK	4	C5X6E9	N-Term(TMT10); K20(TMT10)	2589.43	1.174e-12	96.63	7.07214e-09	93.2	1.62256e-08			0
VPNQLYLAMDTLADEFGIGTLR	3	C5Z0R1	N-Term(TMT10); M9(Oxidation)	2682.4	1.487e-12	96.61	6.78829e-09	89.46	3.57272e-08	112.43	1.77444e-10	0
VGQTQNVSGPNTEIVQEGNNEANTPK	8	C5YGR9	N-Term(TMT10); K26(TMT10)	3183.63	4.3e-12	96.61	5.6751e-09	86.88	5.46635e-08	90.77	2.18595e-08	0
LAQFNVADNQLSGQIPSSLSK	6	C5Y7Q9	N-Term(TMT10); K21(TMT10)	2675.47	2.277e-13	96.59	6.52359e-09	92.22	1.76938e-08	85.53	8.20102e-08	0
AAALAVTDEVALPIR	4	A0A1B6PP24	N-Term(Acetyl)	1551.88	2.66e-07	96.58	6.73644e-09	99.43	3.57468e-09	96.82	6.43666e-09	0
ESGMTLITAEDLDDAAEK	12	C5XXS0	N-Term(TMT10); K18(TMT10)	2367.2	5.307e-17	96.5	4.7237e-09	91.14	1.61517e-08	115.64	5.97646e-11	0
TAATESLNNSLTEVISAIETVR	4	A0A194YT80	N-Term(TMT10)	2548.36	3.453e-12	96.49	6.98969e-09	99.4	3.44446e-09	98.06	4.83013e-09	0
APAGSFAFDPSTGAGTVIDSGTVITR	3	A0A1B6QQ39	N-Term(TMT10)	2724.41	8.691e-16	96.48	5.62264e-09	106.77	5.31204e-10	95.01	7.74554e-09	0
LNLAGNQFGGNLPYSISTMPNLK	6	C5WVR0	N-Term(TMT10); M19(Oxidation); K23(TMT10)	2923.58	5.447e-13	96.48	6.70218e-09	87.51	5.14515e-08	87.66	5.00476e-08	0
VTGDDGGGGVDDNVR	6	C5XB25	N-Term(TMT10)	1661.8	1.142e-11	96.46	1.68328e-09	101.6	5.15414e-10	94.02	2.91264e-09	0
GGGFLFFGDDLVPYQR	6	A0A1B6PC82	N-Term(TMT10)	2017.05	5.477e-12	96.45	5.06148e-09	68.42	3.15816e-06	83.33	9.89418e-08	0
ASSADPDASSTPPSAPQPEPAR	7	C5Z841	N-Term(Acetyl)	2177.99	2.949e-08	96.42	5.47282e-10	83.01	1.4751e-08	92.39	1.70146e-09	0
DEVSSSTEGAGTASSK	5	C5WSF7	N-Term(TMT10); K16(TMT10)	1971	6.439e-16	96.41	4.29693e-09	115.42	5.36836e-11	113.4	7.97619e-11	0
SSSAAYPDADENLEAIITR	5	C5Y4R1	N-Term(Acetyl)	2064.97	3.914e-08	96.4	2.01596e-09	97.47	1.57573e-09	91.5	6.08833e-09	0
GLLHSDQELFNGGSQDALVR	69	C5Z475;A0A194YNY0	N-Term(TMT10)	2385.25	2.886e-17	96.38	5.20126e-09	108.93	3.07691e-10	112.23	1.44516e-10	0
SLPTLVLIGPDGK	23	C5WWQ2	N-Term(TMT10); K13(TMT10)	1768.1	4.186e-09	96.38	3.68231e-09	96.47	3.67441e-09	96.63	3.5415e-09	0
LGTLYLDGNSFTGEIPK	7	C5WSN2	N-Term(TMT10); K17(TMT10)	2283.27	1.535e-13	96.37	6.40122e-09	88.18	4.27274e-08	92.82	1.47055e-08	0
GFQQGLYMGNGGGANVVAPGYTK	9	C5YDX2;C5Y1D9	N-Term(TMT10); M8(Oxidation); K23(TMT10)	2760.43	1.375e-12	96.33	5.77367e-09	53.77	9.94829e-05	82.56	1.37824e-07	0
GVSEDGVAEVVAALR	16	A0A1B6QC86	N-Term(TMT10)	1700.94	1.268e-13	96.31	7.27378e-09	88.36	4.63903e-08	99.66	3.4714e-09	0
IQDDELTGETSSVDVSTMENLNR	5	C5YMM3	N-Term(TMT10); M18(Oxidation)	2798.32	9.817e-14	96.31	2.58442e-09	82.85	5.62898e-08	106.83	2.04379e-10	0
FEDPAEGEEALVGK	13	C5Z7B5	N-Term(TMT10); K14(TMT10)	1949.03	6.954e-11	96.3	5.43861e-09	74.86	7.52785e-07	60.77	1.94307e-05	0
ALADEIGIPFLETSAK	14	C5XNL6	N-Term(TMT10); K16(TMT10)	2133.22	3.038e-13	96.29	7.33085e-09	96.78	6.60117e-09	96.82	6.35347e-09	0
AGDSTVEELATVTQVQGDYMPITR	2	C5Z173	N-Term(TMT10)	2810.41	6.01e-14	96.28	4.36862e-09	12.76	1.01166			0
VLRPAEVGVTAGGADATEEAEQPEEK	8	C5X8B2	N-Term(TMT10); K26(TMT10)	3111.63	5.528e-19	96.26	6.96763e-09	87.28	5.12567e-08	77.58	4.90576e-07	0
SINPDEAVAYGAAVQAAILTGEGNEK	10	C5WPF7	N-Term(TMT10); K26(TMT10)	3046.61	9.639e-14	96.24	7.5227e-09	93.84	1.31143e-08	90.73	2.68799e-08	0
QQDEELDELSESVQR	5	C5XIP8	N-Term(TMT10)	2033.98	7.563e-10	96.22	1.99382e-09	84.42	3.32497e-08	48	0.000137886	0
IPTESVGGPAGEENVQDAR	6	C5YFJ6	N-Term(TMT10)	2155.09	2.64e-11	96.19	4.83277e-09	87	3.99052e-08	92.09	1.31019e-08	0
ASGIQQLLAAEQEAQQIVNAAR	8	C5XCQ9	N-Term(TMT10)	2538.39	8.554e-16	96.18	8.15753e-09	110.09	3.36455e-10	116.6	7.51496e-11	0
RQPPAAAPSSSSAEAAVPR	5	A0A1B6QKM3	N-Term(TMT10)	2079.12	2.501e-14	96.15	7.0493e-09	90.59	2.53162e-08	29.2	0.0358876	1
LEDSGFETATVSDVLK	17	A0A1B6QIA3	N-Term(TMT10); K16(TMT10)	2169.17	1.007e-15	96.12	7.9778e-09	105.96	8.18847e-10	100.8	2.67828e-09	0
QGFQDLGADSLQSAHDLLR	3	C5WZ26	N-Term(TMT10)	2300.18	1.49e-14	96.11	6.78391e-09	106.35	5.64286e-10	98.28	4.16062e-09	0
DALGGDAQGVMFVHCDVTSEEDVSR	3	C5WW06	N-Term(TMT10); M11(Oxidation); C15(Carbamidomethyl)	2939.35	1.33e-13	96.1	1.21508e-09	50.06	4.88208e-05	100.37	5.14266e-10	0
KPSGPYGGEMSGINPNVSR	4	A0A1Z5RB46	N-Term(TMT10); K1(TMT10); M10(Oxidation)	2421.26	3.238e-13	96.04	6.34659e-09	84.12	9.95252e-08	78.06	3.89224e-07	0
THPSQVIEIPSDASLAETVEILSK	7	A0A1B6PK61	N-Term(TMT10); K24(TMT10)	3022.67	2.411e-15	96.01	6.52841e-09	84.74	8.54452e-08	92.45	1.4392e-08	0
KYGPAAVASGAVVVDNSSAFR	8	C5X054	N-Term(TMT10); K1(TMT10)	2524.4	9.884e-16	96	8.02548e-09	97.91	5.08886e-09	90.59	2.78478e-08	1
QVDTWQMNVEQQLADIELASK	4	C5XX36	N-Term(TMT10); M7(Oxidation); K21(TMT10)	2920.52	4.122e-13	95.98	6.32132e-09	94.6	8.65108e-09	92.15	1.58175e-08	0
NQILSGQANFADLAAR	7	C5YBR7	N-Term(TMT10)	1918.03	1.107e-13	95.88	7.92754e-09	85.96	7.8082e-08	89.09	4.04458e-08	0
AASETADAEVDSSR	12	A0A1B6QF95	N-Term(TMT10)	1637.78	1.334e-11	95.87	1.85057e-09	83.23	3.20851e-08	82.23	3.79991e-08	0
STQGVLLSDQGLAGDR	52	C5YB27	N-Term(TMT10)	1845.99	1.706e-12	95.84	7.07571e-09	89.24	3.24018e-08	107.32	5.03234e-10	0
ALEGDMATDSAGIPLADVLR	16	C5WX74	N-Term(TMT10); M6(Oxidation)	2260.17	1.247e-13	95.83	6.88305e-09	115.07	7.98155e-11	114.81	8.72176e-11	0
AAAAVQALLPESAGGELSTVCPWADTVR	2	A0A1B6Q229	N-Term(TMT10); C21(Carbamidomethyl)	3069.59	1.635e-13	95.82	7.42255e-09			93.9	1.10807e-08	0
IDALVSGIGTGGTITGTGR	11	A0A1B6PEF6	N-Term(TMT10)	1975.11	5.579e-16	95.8	8.75879e-09	80.67	2.82394e-07	97.03	6.53904e-09	0
VALVTGGATGIGEAIVR	8	C5WW06	N-Term(TMT10)	1813.08	1.006e-15	95.78	6.34178e-09	107.17	4.48968e-10	79.26	2.7332e-07	0
IVIGLYGDDVPQTAENFR	9	C5YXY3	N-Term(TMT10)	2236.18	7.519e-13	95.78	7.3459e-09	84.61	9.53063e-08	88.09	4.40878e-08	0
EEPEAEPLPPPVQLGEVSEEELR	9	C5WWE9	N-Term(TMT10)	2802.42	1.141e-11	95.76	6.23832e-09	82.26	1.40847e-07	92.24	1.42393e-08	0
TPNSYILQQFENPANPK	10	A0A1B6PEF6	N-Term(TMT10); K17(TMT10)	2419.3	2.761e-13	95.69	8.18764e-09	72.96	1.55541e-06	90.07	2.98647e-08	0
RPTDYNPSLAAALGPSQPSPNLNLAAVGLTAGSTGGLEGPDR	2	C5Y7Z5	N-Term(TMT10)	4332.23	3.932e-14	95.68	5.21864e-09					0
ASPDPSAAGAGAGGESTSQAAAVEPIR	6	C5WNG9	N-Term(Acetyl)	2467.17	8.011e-07	95.63	2.39336e-09	128.34	1.41425e-12	123.66	4.02542e-12	0
ADVANSASSAQVIFK	5	A0A1B6Q8I6	N-Term(TMT10); K15(TMT10)	1966.1	1.312e-13	95.59	9.23413e-09	89.68	3.60616e-08	89.62	3.63995e-08	0
EAAAAPAPTPSDSAASEEGLAESLR	4	A0A1B6Q992	N-Term(TMT10)	2627.31	1.247e-11	95.58	4.82831e-09	86.9	3.21574e-08	88.66	2.20554e-08	0
LPSSPDVALHLIER	10	C5WQF6	N-Term(TMT10)	1776.02	5.497e-08	95.54	9.7739e-09	68.48	4.73965e-06	63.91	1.37581e-05	0
MVANSGSGSSSSSSVDELLSK	3	A0A194YSI4	N-Term(TMT10); M1(Oxidation); K21(TMT10)	2503.27	4.473e-13	95.5	6.29909e-09	88.14	3.39918e-08	88.02	3.3682e-08	0
DSTTDPATASAATAEKPAEAVSVPR	11	C5YX07	N-Term(TMT10); K16(TMT10)	2901.52	2.363e-18	95.42	8.00948e-09	75.01	8.86556e-07	93.18	1.35356e-08	0
SLITGEFPTGWADALPK	18	A0A1B6P733;A0A194YGV9	N-Term(TMT10); K17(TMT10)	2261.26	1.531e-09	95.37	9.27835e-09	82.67	1.68986e-07	85.71	8.40513e-08	0
GILAADESTGTIGK	37	C5XFH6;C5XRQ7	N-Term(TMT10); K14(TMT10)	1791.03	7.945e-13	95.37	8.90083e-09	80.4	2.81811e-07	91.19	2.37602e-08	0
IGEVVDGPGDAAQGQVHDGVR	7	C5X8N9	N-Term(TMT10)	2305.17	4.417e-13	95.33	6.37469e-09	99.45	2.46865e-09	81.99	1.43241e-07	0
DLIYQEALAFNPDYQ	5	C5Z4D1	N-Term(TMT10)	2029.02	4.924e-08	95.31	4.87302e-09	67.67	2.38547e-06	53.6	6.41678e-05	0
SGGGSSGGGNVAGVVTDAFFNSIK	4	C5YBE8	N-Term(TMT10); K24(TMT10)	2643.38	1.474e-14	95.27	8.12751e-09	86.1	6.46816e-08	95.52	7.42037e-09	0
RVPAMYVFGDSTLDVGNNNYLEGEQVPR	5	C5Z1Z6;A0A1W0VV65	N-Term(TMT10)	3369.67	5.116e-20	95.24	5.59553e-09	95.54	4.80318e-09	37.4	0.00383957	1
VIIVGAGMSGISAGK	7	A0A1B6QPW6	N-Term(TMT10); M8(Oxidation); K15(TMT10)	1834.09	1.179e-08	95.23	8.69757e-09	98.1	4.30571e-09	93.6	1.2659e-08	0
ANNTLTIIDSGIGMTK	18	C5YJ75	N-Term(TMT10); M14(Oxidation); K16(TMT10)	2123.18	3.602e-12	95.22	9.87496e-09	91.19	2.45585e-08	91.69	2.17523e-08	0
ASVYCTPIGDLPVDQEVIEELSATGR	2	C5XHX7	N-Term(TMT10); C5(Carbamidomethyl)	3048.55	1.997e-11	95.19	7.34027e-09	96.68	5.13331e-09			0
NTLVEGGNIGVAIETAASHIK	14	Q4VQB2	N-Term(TMT10); K21(TMT10)	2552.45	3.185e-16	95.15	7.22489e-09	107.63	4.21104e-10	121.83	1.58459e-11	0
GSCATGDCGSGEVECR	5	C5YH35	N-Term(TMT10); C3(Carbamidomethyl); C8(Carbamidomethyl); C15(Carbamidomethyl)	1930.79	6.736e-14	95.14	3.05471e-10	17.49	0.0177816	95.21	3.00587e-10	0
LSANDGADDDETAK	5	C5Z653	N-Term(TMT10); K14(TMT10)	1879.94	1.749e-11	95.13	4.64957e-09	66.79	3.00505e-06	74.5	4.8432e-07	0
SGLLHSDQQLFNGGGATDGLVR	15	C5X5K3	N-Term(TMT10)	2471.29	1.343e-12	95.12	8.1209e-09	53.73	0.000112477	91.1	2.09199e-08	0
YQALASGIAQHAEER	10	A0A1Z5RN86	N-Term(TMT10)	1872.97	1.486e-12	95.11	7.75422e-09	99.9	2.53265e-09	99.92	2.43953e-09	0
CVTATCSAAGAGDTLR	11	C5YB25	N-Term(TMT10); C1(Carbamidomethyl); C6(Carbamidomethyl)	1839.89	8.364e-12	95.11	3.80774e-09	73.35	5.59481e-07	84.26	4.51842e-08	0
KVTEGSGGGTSDNSNISGSIK	3	A0A1B6QLW4	N-Term(TMT10); K1(TMT10); K21(TMT10)	2682.45	1.418e-16	95.09	1.06551e-08	58.33	5.04576e-05			1
STTVDTSPVTEEGEAQEEK	10	C5YG07	N-Term(TMT10); K19(TMT10)	2495.23	1.636e-13	95.09	4.97136e-09	50.06	0.000181475	63.92	7.88714e-06	0
LAGAEAVEAAAAVVDGR	6	C5Y5C9	N-Term(TMT10)	1798.98	1.505e-15	95.07	8.05935e-09	99.52	2.87034e-09	79.51	2.96651e-07	0
AEDGDKAAASAGEAGGGGGGGNEGGEEEK	2	A0A1B6Q841	N-Term(Acetyl); K6(TMT10); K29(TMT10)	3034.39	3.539e-12	95.05	1.62556e-09			110.77	3.39199e-11	1
ALVASIPDGAGAAFTAMQLQELEQQSR	6	C5X8F1	N-Term(TMT10); M17(Oxidation)	3047.57	3.828e-12	95.04	8.17788e-09	92.5	1.56331e-08	81	2.21618e-07	0
VTSLQNTQPTPTNADFGEDNYFVADQR	6	A0A1B6QPW6	N-Term(TMT10)	3257.57	6.661e-14	94.98	3.7646e-09	94.74	3.10557e-09	79.7	9.91155e-08	0
LCGAVPTGGNTASFDASSYQHNR	2	C5YXZ4	N-Term(TMT10); C2(Carbamidomethyl)	2639.25	2.923e-14	94.96	2.36174e-09			87.26	1.42828e-08	0
VAPSTVPLGNDEDAHMEEASAAQR	4	A0A1W0VSF7	N-Term(TMT10); M16(Oxidation)	2740.32	8.113e-15	94.94	3.28643e-09	90.36	1.07232e-08	95.95	3.01105e-09	0
GSVTTDSAVTQTK	4	C5YRS9	N-Term(TMT10); K13(TMT10)	1752.97	3.675e-11	94.91	1.12674e-08	65.24	1.05627e-05	91.84	2.28795e-08	0
YPDDAAGAGGDAAGATDELHTVPEDEPVYHDAPEVQK	6	C5XLR6	N-Term(TMT10); K37(TMT10)	4266.01	1.92e-13	94.9	2.24898e-09			48.02	0.000128575	0
LSGVTAEGLGVK	35	C5XE07	N-Term(TMT10); K12(TMT10)	1588.97	2.725e-11	94.89	9.24368e-09	97.67	4.92484e-09	94.91	9.28192e-09	0
SPSDEGAVNDNYYDAESK	4	C5Y5H4	N-Term(TMT10); K18(TMT10)	2419.14	5.956e-10	94.89	2.36768e-09	66.72	1.47906e-06	68.34	1.06985e-06	0
MDSSLASAAAIADQR	8	C5WUN5	N-Term(Acetyl); M1(Oxidation)	1564.73	2.574e-09	94.85	1.75127e-09	95	1.20167e-09	94.67	1.82538e-09	0
AFNLIDGGVAANNPTLLAMTDVSK	12	C5YMM3	N-Term(TMT10); M19(Oxidation); K24(TMT10)	2906.56	2.303e-15	94.84	1.15818e-08	106.22	8.29764e-10	100.89	2.8311e-09	0
ATLTVPSSVPAVAEDAEQLHK	10	C5XYN4	N-Term(Acetyl); K21(TMT10)	2434.3	6.164e-09	94.84	9.85926e-09	90.82	2.46727e-08	85.23	9.04247e-08	0
AAGLQVFGQPASTDVAR	17	C5WZ08;C5WZ11	N-Term(Acetyl)	1729.89	5.355e-08	94.83	6.19885e-09	105.23	5.65342e-10	110.34	1.74306e-10	0
ASGGGGDGGDEDEE	10	C5YNT6	N-Term(TMT10)	1480.59	8.151e-08	94.83	3.28073e-10	91.29	7.41259e-10	93.67	4.28519e-10	0
AIDGALECNGNNPAQMNAR	6	C5YBF1	N-Term(TMT10); C8(Carbamidomethyl); M16(Oxidation)	2261.06	8.619e-12	94.81	2.26303e-09	85.29	2.3812e-08	82.13	3.64348e-08	0
GATESGGGEDGSWWTER	6	C5YAY1	N-Term(TMT10)	2010.89	4.604e-13	94.78	7.8175e-10	76.32	7.70041e-08	84.29	1.09856e-08	0
LDTGNYSWGSEAVTR	15	C5XZ84	N-Term(TMT10)	1884.93	4.863e-13	94.77	4.63463e-09	90.61	1.12965e-08	111.86	8.37342e-11	0
GISNETADEIGNLVK	4	A0A1Z5R1W3	N-Term(TMT10); K15(TMT10)	2018.12	9.619e-12	94.76	1.163e-08	51.64	0.000234094	57.03	6.73719e-05	0
LSLAAGGLALPSYSDSAK	7	C5YYX1	N-Term(TMT10); K18(TMT10)	2179.24	1.16e-13	94.75	1.02834e-08	99.79	3.16962e-09	116.99	6.09958e-11	0
DAVVASGGPFFDVPLGR	108	C5YB22	N-Term(TMT10)	1933.04	2.607e-10	94.74	8.94741e-09	86.01	6.62866e-08	96.48	6.00498e-09	0
QAVAEGADDDEEDLEEIR	7	C5X8I7	N-Term(TMT10)	2233.03	3.408e-11	94.7	1.42315e-09	88.98	4.48981e-09	52.25	2.88896e-05	0
LVEAQNALGDVPVADPYDDPLLDALR	8	C5YBP8;A0A1B6QKR2	N-Term(TMT10)	3008.58	1.581e-14	94.7	9.96202e-09	85.83	7.70588e-08	87.49	5.25802e-08	0
DAAVSPAAQIGTLTSALANANPEQQR	6	C5YBU9	N-Term(TMT10)	2823.49	1.673e-17	94.68	9.58249e-09	97.26	5.25269e-09	102.44	1.61071e-09	0
EAAWAISNATSGGTHDQIK	4	C5Z0J7	N-Term(TMT10); K19(TMT10)	2415.27	3.106e-14	94.6	1.07488e-08	102.19	1.89338e-09			0
KGPSSGQQASSTTGSAANDVK	23	C5XMD1	N-Term(TMT10); K1(TMT10); K21(TMT10)	2665.44	7.996e-19	94.56	1.09008e-08	103.75	1.2925e-09	97.32	5.65327e-09	1
VCCLSIIDPGDSDIISTTPGTQ	3	C5YZY2	N-Term(TMT10); C2(Carbamidomethyl); C3(Carbamidomethyl)	2578.25	4.474e-10	94.52	4.75031e-09	67.17	2.7437e-06	67.2	2.69623e-06	0
ATSSHCFENPPALEPASGGGEVVDDFGGQK	15	C5YXM3	N-Term(Acetyl); C6(Carbamidomethyl); K30(TMT10)	3331.54	7.522e-14	94.5	1.93373e-09	99.85	5.69328e-10	91.09	4.08469e-09	0
AVVQVFEGTSGIDNK	15	A0A194YJS5;A0A194YNQ1	N-Term(TMT10); K15(TMT10)	2022.13	3.946e-13	94.5	1.21878e-08	97.54	6.07882e-09	102.6	1.89042e-09	0
VVHSGANSTSFSSTTTAK	6	C5YHC8	N-Term(TMT10); K18(TMT10)	2240.19	1.293e-12	94.44	9.91109e-09	84.83	9.12563e-08	84.71	9.78698e-08	0
AIQQSVSIDDIESAIEEANEQTENMR	2	C5Y3K9	N-Term(TMT10); M25(Oxidation)	3165.49	3.615e-13	94.44	3.03988e-09					0
YATGDDVQLGDVFLEPQIHAGINR	3	C5YTN7	N-Term(TMT10)	2857.47	1.605e-16	94.42	1.30108e-08	79.84	3.77142e-07			0
AVTEIFADAGFSDVTK	10	C5Y090	N-Term(TMT10); K16(TMT10)	2129.15	2.491e-15	94.38	1.14168e-08	95.93	8.09206e-09	112.64	1.71246e-10	0
GFTATEMATLSGAHTIGQAQCQFFR	6	A0A1W0W7T8	N-Term(TMT10); M7(Oxidation); C21(Carbamidomethyl)	2975.44	9.996e-16	94.38	4.48647e-09	87.13	2.19784e-08	76.55	2.72211e-07	0
AAPPNSTTFSGDVWAELR	5	C5WXV6	N-Term(Acetyl)	1960.94	5.284e-09	94.38	3.24631e-09			137.88	1.40934e-13	0
IVMLYTGSTAESVQVQNLAEPADASDPLLR	4	A0A1Z5RE49	N-Term(TMT10); M3(Oxidation)	3433.78	1.883e-15	94.37	9.12159e-09	91.85	1.60017e-08			0
VDTQINAQLTDSYNGLTIMAPTNTAFDK	3	C5YVJ8	N-Term(TMT10); M19(Oxidation); K28(TMT10)	3516.8	3.859e-16	94.36	8.6296e-09	127.29	4.9739e-12	126.04	6.37147e-12	0
VYHVTDYGADPTGATDATAAINK	1	C5YFP6	N-Term(TMT10); K23(TMT10)	2809.45	4.777e-13	94.36	9.21591e-09					0
LIAEGFGEEDEGADSQLR	7	C5XG75	N-Term(TMT10)	2165.06	1.038e-11	94.35	4.62776e-09	78.93	1.52886e-07	80.66	1.08236e-07	0
DSVFDFTSADDSLIAGAEDSSFR	6	C5YVW3	N-Term(TMT10)	2681.25	1.526e-18	94.33	2.06627e-09	82.72	3.02029e-08	130.69	4.77736e-13	0
EAPAATEEAAAVEEK	19	C5Y055	N-Term(TMT10); K15(TMT10)	1974.06	1.714e-11	94.32	1.03922e-08	97.65	5.02488e-09	99.12	3.81468e-09	0
AVDLFNSASEEIQGK	7	A0A1B6Q4S3	N-Term(TMT10); K15(TMT10)	2066.12	1.072e-13	94.32	1.07805e-08	75.14	8.78784e-07	89.88	2.97097e-08	0
VGEGQAAQCISGFTAMDIPPPR	28	A0A1B6PAU7	N-Term(TMT10); C9(Carbamidomethyl); M16(Oxidation)	2547.26	4.431e-15	94.31	6.52398e-09	97.39	3.27389e-09	106.23	4.14524e-10	0
SPDALSAFQSAVGGGVTAFCPTDDAVR	2	C5YJM3	N-Term(TMT10); C20(Carbamidomethyl)	2925.42	2.071e-17	94.31	6.72786e-09	96.62	3.29923e-09			0
AGSAAESSENEAESQSTSVDR	3	C5YH76	N-Term(TMT10)	2341.06	3.297e-12	94.26	1.51864e-09	86.6	7.329e-09	74.28	1.21306e-07	0
GGGDDDDDSSDDSTADAEK	11	C5X884	N-Term(TMT10); K19(TMT10)	2329.98	4.678e-12	94.25	3.75837e-10	91.59	6.91783e-10	110.54	8.80988e-12	0
VSGTNAEDAVSSEK	10	C5X829	N-Term(TMT10); K14(TMT10)	1851.97	2.333e-12	94.23	9.4393e-09	99.36	2.90853e-09	98.97	3.16279e-09	0
CGSNGVGQSDGGPIYVVYPLDGLDHIAR	4	A0A1B6QQP5	N-Term(TMT10); C1(Carbamidomethyl)	3145.56	7.39e-17	94.23	7.91014e-09	90.39	2.07047e-08	29.12	0.0241249	0
SNGEEEAAAAAAAAEEVKP	18	A0A1B6QMY3	N-Term(TMT10); K18(TMT10)	2273.16	8.722e-09	94.21	8.70528e-09	72.56	1.36161e-06	97.37	4.10438e-09	0
LSELLGVEVVMANDCIGEEVEK	6	A0A194YMV2	N-Term(TMT10); M11(Oxidation); C15(Carbamidomethyl); K22(TMT10)	2907.51	5.136e-13	94.13	1.0799e-08	94.57	9.79339e-09	67.26	5.2339e-06	0
GLFQSDAALLADATTR	11	C5Z1J6	N-Term(TMT10)	1879.01	3.213e-14	94.06	1.2761e-08	94.03	1.25727e-08	88.2	5.04016e-08	0
ELEAAGTAAGGPVDLNGGDLDK	1	C5Y5G7	N-Term(TMT10); K22(TMT10)	2528.33	9.177e-13	94.04	1.01178e-08					0
EGPVNLGQCGGADDLDWLR	5	A0A194YT80	N-Term(TMT10); C9(Carbamidomethyl)	2301.12	1.546e-16	93.96	5.82597e-09	90.23	1.37521e-08	99.6	1.58989e-09	0
DGVIMACDTGASYGSTLR	7	C5X5E3	N-Term(TMT10); M5(Oxidation); C7(Carbamidomethyl)	2119	1.34e-10	93.95	2.61766e-09	80.03	6.45525e-08	70.61	4.99652e-07	0
EPVISPPEVEMNGGADQPAATTVR	9	A0A194YS86	N-Term(TMT10); M11(Oxidation)	2710.36	5.588e-12	93.94	7.99218e-09	110.8	1.58451e-10	82.18	1.16225e-07	0
GNLASGGQSNEQAGSNVENFR	1	C5WXS8	N-Term(TMT10)	2365.14	1.523e-13	93.91	4.28798e-09					0
NPAELAHGANAGLDIAVR	26	C5WNL8	N-Term(TMT10)	2018.09	1.925e-16	93.86	1.35474e-08	103.41	1.46388e-09	97.92	5.40003e-09	0
VSVVPSAAALVIK	19	C5Y0E9;C5YF43	N-Term(TMT10); K13(TMT10)	1712.11	6.155e-08	93.83	2.2977e-09	85.96	1.407e-08	81.17	4.46844e-08	0
GVLTSDQALTNDGR	20	C5YB26	N-Term(TMT10)	1675.88	5.22e-12	93.8	1.01925e-08	85.06	7.73485e-08	83.64	1.04452e-07	0
ELQGVVFEDVPVALK	13	C6JS30	N-Term(TMT10); K15(TMT10)	2101.23	3.65e-12	93.79	1.07591e-08	95.08	7.57513e-09	91.47	1.70015e-08	0
DGTTTAGNSSQVSDGAGAVLLMK	5	A0A194YT53	N-Term(TMT10); M22(Oxidation); K23(TMT10)	2654.38	3.924e-13	93.76	1.1591e-08	23.42	0.127169	82.96	1.36067e-07	0
ESYTAAFVPGDAITGYGVSR	7	C5XFP2	N-Term(TMT10)	2290.15	6.419e-12	93.73	7.87976e-09	95.04	5.89058e-09	77.77	3.18343e-07	0
SDASAVVQLQGAIK	16	C5YVR0	N-Term(TMT10); K14(TMT10)	1845.09	1.722e-11	93.73	1.17137e-08	56.35	6.39601e-05	74.36	1.02053e-06	0
EAPPAFDDLLGGFGK	4	C5YPK5	N-Term(TMT10); K15(TMT10)	1992.09	2.508e-10	93.73	1.38108e-08			75.23	9.80726e-07	0
MDDLEQAILLASDSPAAAAAGPSVR	2	C5XDZ8	N-Term(Acetyl); M1(Oxidation)	2527.24	2.874e-09	93.71	5.74558e-09	84.11	4.85188e-08			0
GDITLWSVDGATDAIVNAANER	5	A0A1B6QND3	N-Term(TMT10)	2517.29	1.799e-14	93.68	1.09708e-08	112.95	1.34353e-10	108.92	3.56488e-10	0
GYAQLVIGPAGSGK	5	C5WN15	N-Term(TMT10); K14(TMT10)	1776.04	2.597e-09	93.68	1.41207e-08	93.89	1.33725e-08	84.82	1.07782e-07	0
IADAEENLGESEVR	6	A0A1Z5RNH6;A0A1B6PLN8	N-Term(TMT10)	1760.89	1.713e-11	93.62	6.60456e-09	95.94	3.85845e-09	91.23	1.14133e-08	0
VVITDSGELPM	6	A0A1W0VUV9	N-Term(TMT10)	1389.75	7.356e-06	93.61	9.38528e-09	64.65	7.78083e-06	93.03	1.0328e-08	0
AADPDTEVQAEFPPLVR	5	C5Z6I6	N-Term(Acetyl)	1896.93	1.457e-08	93.6	7.37712e-09	39.84	0.0017638	93.91	6.95018e-09	0
GGSPYGAGVFAGDGSR	14	A0A1B6QKM3	N-Term(TMT10)	1683.83	5.251e-14	93.56	6.0356e-09	86.46	3.09543e-08	86.01	3.22035e-08	0
AAAVVDDAGMDAVQK	5	C5XAU4	N-Term(Acetyl); M10(Oxidation); K15(TMT10)	1747.87	9.662e-06	93.53	5.3233e-09	81.33	8.94492e-08	93.37	5.63814e-09	0
DALLSDVCISTSAAPTYLPGHQFETK	13	C5YMM3	N-Term(TMT10); C8(Carbamidomethyl); K26(TMT10)	3279.69	1.016e-16	93.47	1.20541e-08	101.17	2.03944e-09	98.37	4.02434e-09	0
TQYPYVTGTSVIALK	8	C5X5E3	N-Term(TMT10); K15(TMT10)	2099.21	1.376e-12	93.47	1.15369e-08	87.65	4.45797e-08	98.4	3.79428e-09	0
DASYFLSGGGINFAMPAGR	7	C5X3C1;C5X3C2	N-Term(TMT10); M15(Oxidation)	2176.07	2.765e-13	93.46	6.85241e-09	86.18	3.96429e-08	78.8	2.05648e-07	0
LLSEPAPGISASPSEENMR	4	C5XG33;A0A1B6QBT2	N-Term(TMT10)	2214.13	1.073e-10	93.42	1.04647e-08	71.05	1.80212e-06	48.45	0.000322216	0
VVQQVDNIDDDEE	1	C5YGZ7	N-Term(TMT10)	1746.83	1.611e-06	93.42	3.38966e-09					0
FDVFVNTEDHAAVGSGGR	6	C5XMC9	N-Term(TMT10)	2107.04	8.443e-13	93.41	6.33891e-09	100.4	1.28594e-09	98.87	1.75119e-09	0
LASLADLYVNDAFGTAHR	4	C5Z0B5	N-Term(TMT10)	2163.15	2.958e-10	93.41	1.47528e-08	79.07	3.99512e-07	91.94	2.00557e-08	0
QGSVLGDEYFFSALPVVR	11	C5Y9F7	N-Term(TMT10)	2213.18	2.971e-14	93.39	1.33319e-08	98.84	3.7879e-09	92.02	1.81195e-08	0
LALVTGGEIASTFDNPESVK	6	C5XFR5	N-Term(TMT10); K20(TMT10)	2506.38	1.332e-11	93.39	1.45689e-08	92.58	1.75285e-08	85.36	9.43072e-08	0
MGAIGVVTGSGGQVR	10	A0A1Z5RGB0	N-Term(TMT10)	1617.9	1.16e-12	93.36	1.56156e-08	87.2	5.94504e-08	68.37	4.59925e-06	0
AQPNANDQYLPPFVIVDDSGK	10	A0A1B6Q6S1	N-Term(TMT10); K21(TMT10)	2746.44	9.241e-15	93.34	1.39266e-08	88.18	4.44e-08	100.83	2.38312e-09	0
DAWTFGAADPNSGTATLLELAQR	1	C5XK00	N-Term(TMT10)	2634.34	5.086e-14	93.3	8.62971e-09					0
FAPGGESYASGSEDGTIR	6	C5Z5K3	N-Term(TMT10)	2029.97	4.322e-13	93.23	3.87398e-09	31.35	0.00622901	89.05	1.0205e-08	0
ESAGDLPDGSASSSSPTK	7	A0A1B6PA46	N-Term(TMT10); K18(TMT10)	2151.08	5.982e-13	93.22	8.88544e-09	26.69	0.0399649	20.97	0.150369	0
GDSAAAAGAAVQR	1	C5XZ63	N-Term(TMT10)	1373.74	1.503e-10	93.21	8.07024e-09					0
GYDPVLGWDQQGAAAMHPPAAQGMGR	6	C5WU01	N-Term(TMT10); M16(Oxidation); M24(Oxidation)	2942.4	8.167e-16	93.17	4.40982e-09	103.15	4.89014e-10	99.41	6.70125e-10	0
GGDEDNNDTAEAGDGSADAAEK	5	C5Y3V6	N-Term(TMT10); K22(TMT10)	2567.14	2.16e-16	93.16	8.45353e-10	115.97	4.80567e-12	8.42	0.280566	0
EVGLPSGVLNIVTGLGPDAGAPLSGHPDVDK	4	C5YL07	N-Term(TMT10); K31(TMT10)	3439.89	5.711e-16	93.13	1.17224e-08	74.84	7.69383e-07			0
VQQNQGTLASDAALAQNAAAAQMVADLTNPIK	6	A0A1W0VX32	N-Term(TMT10); K32(TMT10)	3681.98	3.381e-15	93.12	1.13594e-08	83.72	1.03395e-07	97.57	4.17338e-09	0
EGDAEETEGADEAGNNDK	14	C5Z061	N-Term(TMT10); K18(TMT10)	2309.04	1.341e-13	93.11	2.1745e-09	110.97	3.59925e-11	103.95	1.83236e-10	0
VQQNQGTLASDAALAQNAAAAQMVADLTNPIK	4	A0A1W0VX32	N-Term(TMT10); M23(Oxidation); K32(TMT10)	3697.96	1.555e-16	93.11	1.13856e-08	110.01	2.32464e-10			0
ASAAVVDAGDAPEPTVR	8	C5X622	N-Term(Acetyl)	1667.82	7.815e-07	93.11	6.59681e-09	106.93	2.60557e-10	86.45	2.62699e-08	0
LVGGSALDATGVPLPDETLDAAK	5	C5YB10	N-Term(TMT10); K23(TMT10)	2668.48	1.392e-14	93.09	1.35e-08	73.48	1.26995e-06	56.35	6.53505e-05	0
DPYGSSAAGGYYGSGGGYGGSGGGYR	3	C5X6M3	N-Term(TMT10)	2606.14	3.216e-16	93.08	8.85671e-10	85.11	6.01222e-09	103.22	7.38468e-11	0
QGVAITQENSLLDNTAR	5	C5X2Z4	N-Term(TMT10)	2059.1	3.205e-16	93.03	1.60022e-08	95.59	8.75103e-09	54.19	0.000117178	0
SSADAVSLAFGDAYR	18	C5XNE6	N-Term(TMT10)	1758.89	1.144e-11	92.97	7.09049e-09	91.63	1.0787e-08	98.8	1.93125e-09	0
GKDDVIESGAGGGEFAAK	13	C5X548	N-Term(TMT10); K2(TMT10); K18(TMT10)	2395.31	2.504e-14	92.95	1.62491e-08	91.15	2.45939e-08	92.56	1.76648e-08	1
MEEVTEGVNNLAITEPHK	7	C5Z5L8	N-Term(Acetyl); M1(Oxidation); K18(TMT10)	2298.15	4.983e-09	92.89	1.00239e-08	75.67	5.28487e-07	87.4	3.55752e-08	0
AVAGDTSGDYESMLLALLGQE	4	C5Z6Y9	N-Term(TMT10); M13(Oxidation)	2385.16	2.26e-10	92.85	6.51094e-09	93.68	5.61399e-09	88.24	2.15955e-08	0
ASVFGSSAEDGFLNVWDHEK	6	C5XI77	N-Term(TMT10); K20(TMT10)	2653.33	2.398e-15	92.85	1.02982e-08	87.38	3.60136e-08	94.83	6.46193e-09	0
FDFSWGDAAYHQETLENLK	6	C5Y4L1;A0A1B6PB54	N-Term(TMT10); K19(TMT10)	2729.37	1.051e-12	92.84	9.43793e-09	70.42	1.50698e-06	84.12	6.87382e-08	0
EVPAPVSTFAEIDLGEALNDNIR	3	A0A1B6PT78	N-Term(TMT10)	2699.4	3.184e-13	92.82	1.52801e-08	98.44	4.03877e-09	82.13	1.84317e-07	0
ELPNLEPISTNEVAPEGTAGQSEVPHLYNK	12	A0A194YHQ5	N-Term(TMT10); K30(TMT10)	3691.92	3.281e-17	92.79	1.29663e-08	99.14	2.98652e-09	94.04	9.64448e-09	0
LAQALQLESLPDVR	6	C5Y8K8	N-Term(TMT10)	1782.03	2.613e-09	92.79	1.44392e-08	92.65	1.48307e-08	92.98	1.41735e-08	0
LSDSGELNSLMNDEK	11	C5XW40	N-Term(TMT10); K15(TMT10)	2110.08	1.34e-12	92.73	1.14667e-08	76.83	4.19133e-07	90.99	1.77145e-08	0
MLVYQDLLSGDELLSDSFQYK	5	A0A1Z5RK96	N-Term(TMT10); M1(Oxidation); K21(TMT10)	2938.52	6.706e-14	92.66	1.4905e-08	76.87	5.40699e-07			0
GAPSVDVEEASTAK	7	A0A1B6QMW1	N-Term(TMT10); K14(TMT10)	1818.99	3.435e-12	92.61	1.71337e-08	89.73	3.29884e-08	66.76	6.78978e-06	0
VGVNTIPAIEEVNIFK	9	C5WSV6	N-Term(TMT10); K16(TMT10)	2201.3	2.946e-12	92.61	1.17605e-08	81.42	1.5612e-07	84.34	7.82274e-08	0
GVAVDVEPAELEFTK	5	A0A1B6QJE8	N-Term(TMT10); K15(TMT10)	2062.15	1.225e-13	92.61	1.74626e-08	66.91	6.45742e-06	60.53	2.84565e-05	0
IEAWNSDTLPIYEPGLDDVVK	10	A0A1B6QHY1	N-Term(TMT10); K21(TMT10)	2832.51	7.028e-13	92.58	1.84946e-08	80.86	2.65384e-07	68.91	4.32499e-06	0
QLAEAEAALEAR	11	C5YN28	N-Term(TMT10)	1500.82	2.19e-08	92.57	1.41658e-08	63.32	1.21052e-05	59.88	2.63172e-05	0
STVYTPTSTTGAEAWVWHLAK	5	C5XES4	N-Term(TMT10); K21(TMT10)	2764.47	2.061e-12	92.56	1.71657e-08	98.89	3.91885e-09	1.89	19.7055	0
LGSAYFAMGNYHDALYK	5	A0A1B6PPC2	N-Term(TMT10); M8(Oxidation); K17(TMT10)	2395.22	3.663e-11	92.56	1.18967e-08	77.05	4.16181e-07	56	5.09913e-05	0
DAVTPLSESDAVDLVK	6	C5YI35	N-Term(TMT10); K16(TMT10)	2117.18	3.756e-13	92.52	1.78003e-08	92.57	1.75965e-08	75.54	8.85236e-07	0
GEDGVTGEEGLPEGEAK	16	C5XPM3	N-Term(TMT10); K17(TMT10)	2132.08	2.091e-11	92.52	8.5363e-09	91	1.27093e-08	86.83	3.19537e-08	0
EVGGEFSLFDGSITGINEELQEGK	2	C5YM61	N-Term(TMT10); K24(TMT10)	3013.55	2.932e-14	92.52	1.36581e-08			88.88	3.19019e-08	0
IPLSNNNVIEEGLGK	31	A0A109ND69	N-Term(TMT10); K15(TMT10)	2055.19	4.319e-13	92.5	1.6083e-08	71.6	1.93021e-06	92.39	1.62937e-08	0
AAAAAAAPESYIGSLISLMSK	3	C5Z2C6	N-Term(Acetyl); M19(Oxidation); K21(TMT10)	2309.22	2.993e-07	92.48	1.5564e-08	76.39	6.36033e-07	98.18	4.28794e-09	0
QSVDMNAIAFLFDGR	11	C5XG88	N-Term(TMT10); M5(Oxidation)	1928.97	9.247e-11	92.48	7.90912e-09	67.26	2.86596e-06	76.53	3.33496e-07	0
ALAISMEGIDAR	11	C5WRE1	N-Term(Acetyl); M6(Oxidation)	1304.65	3.616e-05	92.47	5.49252e-09	96.09	2.38656e-09	101.97	6.16271e-10	0
VAPFIPEEPKVEPAAEVEATSR	51	A0A1B6Q0M4	N-Term(TMT10); K10(TMT10)	2824.55	1.116e-12	92.45	1.78335e-08	44.54	0.000968549	43.3	0.00130264	1
SGLIDHLGIEPLMMEALEK	11	C5XTU6	N-Term(TMT10); M14(Oxidation); K19(TMT10)	2570.41	3.911e-11	92.44	1.77036e-08	58.74	4.14345e-05	81.73	2.068e-07	0
ADITTSPTQLNETHLDFDDLEIK	7	C5WQW9	N-Term(TMT10); K23(TMT10)	3074.59	2.928e-13	92.42	1.53509e-08	89.51	3.06166e-08	52.27	0.000158904	0
SSGGPFIATSYDYDAPIDEYGLVR	3	C5WQU7	N-Term(TMT10)	2822.37	3.872e-14	92.33	8.39174e-09	91.25	1.23733e-08	93.25	6.78972e-09	0
GPGTTLTAPTLGMTFGDTTVIDDPVTATSSPTSAELGR	6	C5X765	N-Term(TMT10); M13(Oxidation)	3980.99	1.826e-20	92.27	1.17696e-08			132.09	1.26075e-12	0
AIELADPMENAGAALIR	6	C5WRV5	N-Term(TMT10)	1984.09	1.317e-13	92.24	1.7523e-08	91.11	2.12977e-08	71.94	1.77526e-06	0
SVIEETGSDVTTDQLK	15	A0A194YPD4	N-Term(TMT10); K16(TMT10)	2180.17	3.944e-12	92.24	1.7314e-08	81.26	2.18091e-07	100.14	2.82253e-09	0
EDQAPLILIQDGDSK	13	A0A1B6PQQ6	N-Term(TMT10); K15(TMT10)	2100.17	1.026e-11	92.23	1.95082e-08	61.46	2.25781e-05	83.98	1.26982e-07	0
IDIPYAASEEELR	6	C5XFU1;C5XJS9;C6JS77	N-Term(TMT10)	1734.91	4.606e-10	92.23	1.44816e-08	43.62	0.00102762	65.32	7.05036e-06	0
AASESVINDSEK	4	C5XK15	N-Term(TMT10); K12(TMT10)	1707.92	1.486e-10	92.22	1.74539e-08	3.88	12.0937	74.58	1.02585e-06	0
AKAEAAATAPGGSSYESLDR	3	C5Z6Y2	N-Term(TMT10); K2(TMT10)	2410.26	3.248e-14	92.21	1.73138e-08	85.52	7.85521e-08	69.02	3.55892e-06	1
AGNGAIVESDPLNWGAAAAELSGSHLDEVK	2	C5XXT8	N-Term(Acetyl); K30(TMT10)	3249.61	1.278e-10	92.19	1.19884e-08					0
ASGLIVNSGMVNDADLGPVISR	3	C5XBV0	N-Term(TMT10)	2414.3	9.068e-11	92.17	2.12054e-08	83	1.67898e-07			0
AIDYLYSGIPENVEAPPVAR	14	A0A194YIG2	N-Term(TMT10)	2403.28	2.268e-14	92.16	1.80616e-08	89.75	3.1195e-08	88.9	3.83254e-08	0
WENPLMGWTSTGDPYANVGEAGLTFDSAESAK	3	C5XD18	N-Term(TMT10); M6(Oxidation); K32(TMT10)	3875.86	8.588e-16	92.14	5.74286e-09	101.93	7.85482e-10	87.61	1.99387e-08	0
DHNVPVIADGGISNSGHIVK	11	C5WZ26	N-Term(TMT10); K20(TMT10)	2487.37	4.312e-17	92.12	1.91187e-08	94	1.22617e-08	99.91	3.20575e-09	0
MTVTQLAAAGSAGGPSGGAAGSGGAPVADVALR	5	C5XR08	N-Term(TMT10)	3054.59	5.381e-20	92.11	1.63945e-08	125.6	7.69807e-12	73.07	1.38828e-06	0
GPAGFPGAGGHGSGSDDDEPQEYYTGGEK	6	A0A1Z5RD91	N-Term(TMT10); K29(TMT10)	3297.51	3.744e-17	92.11	2.36843e-09	95.21	1.23533e-09	62.88	2.03515e-06	0
TNDSAGDGTTTASVLAR	7	C5WRV5;C5YW53	N-Term(TMT10)	1865.94	1.18e-13	92.09	8.71403e-09	87.4	2.67496e-08	77.7	2.59831e-07	0
VINECSEAETWLIEK	6	C5YU67	N-Term(TMT10); C5(Carbamidomethyl); K15(TMT10)	2279.2	2.156e-13	92.06	1.96647e-08	94.14	1.26051e-08	106.46	7.46744e-10	0
GVYAAPTLPFTPGMEAVGVVTAVGPGLTGR	4	A0A1B6QR86	N-Term(TMT10); M14(Oxidation)	3130.7	6.48e-12	92.05	1.87744e-08	73.02	1.50913e-06			0
QGLNVVDVVALSGGHTIGMSR	3	C5XGH3	N-Term(TMT10)	2339.27	3.471e-14	92	2.21466e-08	67.09	6.8695e-06	72.17	2.15695e-06	0
FVSGSTVEASTVEQIR	4	Q09EK0	N-Term(TMT10)	1939.04	7.459e-14	91.99	1.73281e-08	80.06	2.72213e-07			0
DGTTASLDDANNDLPAPTLDLGDLIK	9	A0A1Z5RGB0	N-Term(TMT10); K26(TMT10)	3113.62	6.036e-16	91.94	1.90961e-08	98.23	4.53949e-09	67.43	5.30406e-06	0
QAGVPVIGLAAGEPDFDTPAVIAEAGMNAIR	2	C5YYD7	N-Term(TMT10); M27(Oxidation)	3295.72	1.401e-14	91.92	1.71598e-08					0
DSVVLTGGPGWEVPLGR	6	C5YGF5	N-Term(TMT10)	1968.08	1.083e-13	91.89	1.88319e-08	85.7	7.92657e-08	80.14	2.89031e-07	0
AIAGGDSVGDTLAR	4	A0A1B6QJE5	N-Term(TMT10)	1531.83	6.021e-11	91.87	1.57331e-08	89.43	2.69669e-08	82.7	1.21369e-07	0
DSTVMTGGPGWIVPLGR	12	C5XMX0	N-Term(TMT10); M5(Oxidation)	1988.05	7.655e-10	91.87	1.67408e-08	75.45	7.8403e-07	74.83	8.50081e-07	0
AGTVISLASVDDADAGTR	4	C5XCA6	N-Term(TMT10)	1948	2.511e-13	91.86	1.32932e-08	83.16	1.27044e-07			0
IGPNEPSQLAIDLNAQGLAR	35	C5XFH6	N-Term(TMT10)	2306.27	4.186e-17	91.84	2.32723e-08	74.79	1.15665e-06	120.08	3.47539e-11	0
IAPSMLSSDFANLASEAER	5	C5X4P9	N-Term(TMT10)	2238.13	2.516e-14	91.84	1.34528e-08			92.98	9.59169e-09	0
VLALPGACGASNAAFSK	8	A0A1Z5S985	N-Term(TMT10); C8(Carbamidomethyl); K17(TMT10)	2092.18	6.347e-13	91.83	2.17512e-08	91.22	2.52956e-08	95.17	9.39633e-09	0
QDLPNAMNAAEITDK	20	C5YZX5;C5WVZ4	N-Term(TMT10); M7(Oxidation); K15(TMT10)	2105.1	7.008e-08	91.82	1.46658e-08	74.08	8.61804e-07	78.34	3.24619e-07	0
GVALGNAGEAEFR	9	A0A1W0W306	N-Term(TMT10)	1519.81	2.971e-09	91.79	1.55621e-08	95.29	7.33587e-09	95.17	7.03965e-09	0
TVHIDGTPEQIESAK	12	C5XYG2	N-Term(TMT10); K15(TMT10)	2083.14	1.252e-09	91.79	1.8211e-08	52.96	0.000139355	52.57	0.000153001	0
MDVSGAGSGGK	7	C5XBR4	N-Term(Acetyl); M1(Oxidation); K11(TMT10)	1252.61	1.015e-05	91.77	4.85649e-09	94.9	2.45931e-09	94.84	2.3951e-09	0
HETADINTFSWGVANR	19	A0A194YRE9	N-Term(TMT10)	2047.02	2.694e-13	91.76	1.00688e-08	38.24	0.00221204	74.03	5.27814e-07	0
NPAEQAHGANAGLEIAVR	54	C5X6H6	N-Term(TMT10)	2047.08	4.464e-17	91.75	1.8981e-08	103.99	1.05542e-09	83.76	1.19697e-07	0
IALTTAEYLAYECGK	9	A0A194YJS5;A0A194YNQ1	N-Term(TMT10); C13(Carbamidomethyl); K15(TMT10)	2161.16	6.067e-13	91.75	1.86468e-08	91.35	2.04458e-08	90.9	2.2556e-08	0
CATALEEAGSDYEIVPINFATAEHK	6	C5XKV8	N-Term(TMT10); C1(Carbamidomethyl); K25(TMT10)	3194.61	1.717e-15	91.75	1.43026e-08	90.18	2.09149e-08	90.25	2.00613e-08	0
EFANVDCSYGLSPEDLR	10	C5Y949	N-Term(TMT10); C7(Carbamidomethyl)	2201.04	6.543e-11	91.71	5.46368e-09	86.24	1.85394e-08	91.91	5.15335e-09	0
GEITNVMEYQAIAK	3	C5WY71;A0A1B6Q914	N-Term(Acetyl); K14(TMT10)	1837.96	3.484e-08	91.58	1.50125e-08	34.2	0.00771784			0
DLGDNDTSSTGVSSDR	7	C5YYY8	N-Term(TMT10)	1854.85	2.53e-12	91.56	2.61837e-09	88.7	5.05861e-09	82.89	1.97907e-08	0
TGWTIMGNPDYAAWANSK	11	C5XC95	N-Term(TMT10); M6(Oxidation); K18(TMT10)	2457.23	1.803e-15	91.54	1.16091e-08	105.61	4.86377e-10	115.83	4.58434e-11	0
AGLAPEGSQFDDK	8	C5XUM2	N-Term(Acetyl); K13(TMT10)	1605.8	2.911e-07	91.5	9.06171e-09	96.28	3.01446e-09	95.34	3.74292e-09	0
LALALGDENAVAMPVSAAANEAFK	4	C5XUZ3	N-Term(TMT10); M13(Oxidation); K24(TMT10)	2847.53	2.904e-14	91.48	2.17276e-08			91.93	1.97493e-08	0
LVVSTSCSLMHTAVDLVNETK	1	A0A1B6QJ05;A0A1B6PEC9	N-Term(TMT10); C7(Carbamidomethyl); K21(TMT10)	2762.49	1.708e-12	91.48	2.13364e-08					0
QGLNVVDVVALSGGHTIGMSR	7	C5XGH3	N-Term(TMT10); M19(Oxidation)	2355.27	1.762e-13	91.47	2.04232e-08	91.87	1.84962e-08	92.88	1.45037e-08	0
GEGMGSAVADSGESR	4	C5Z2S2	N-Term(TMT10)	1638.77	7.942e-12	91.47	3.49298e-09	83.92	1.78424e-08	45.59	0.000117325	0
VNNAVLFDQATYDK	82	C5XMD2	N-Term(TMT10); K14(TMT10)	2056.12	1.503e-12	91.42	1.99747e-08	89.02	3.48373e-08	91.57	1.94707e-08	0
REGGGYGGGGGGYGGR	2	A0A1B6QIY5	N-Term(TMT10)	1642.8	7.661e-12	91.4	5.68682e-09			90.25	6.75004e-09	1
LLADLAASMDEGDVAK	8	C5YKG9	N-Term(TMT10); M9(Oxidation); K16(TMT10)	2093.12	7.504e-10	91.38	2.05234e-08	72.14	1.78701e-06	91.6	2.01323e-08	0
ITHLVFCTTSGVDMPGADYQLTK	5	Q9XGX2;C5Y3P5	N-Term(TMT10); C7(Carbamidomethyl); M14(Oxidation); K23(TMT10)	3028.56	5.079e-15	91.38	1.86676e-08	52.13	0.000152169	103.53	1.14007e-09	0
NVLAHNVLFTSDAVLLSAPNTAR	8	C5XKP4	N-Term(TMT10)	2652.47	1.261e-12	91.37	2.14461e-08	91.43	2.09e-08	95.71	7.66666e-09	0
DYTDPPPAPLIDAAELGSWSLYR	6	C5X548	N-Term(TMT10)	2776.41	4.496e-14	91.33	1.53131e-08	73.62	9.64613e-07	70.39	2.09332e-06	0
YPLNEELVSEAPNINESAVQLIK	8	C5Z0R1	N-Term(TMT10); K23(TMT10)	3028.67	8.87e-14	91.32	2.06613e-08	91.35	2.05191e-08	93.06	1.30004e-08	0
MGNIEVLTGTQGEIR	64	C5XIY2	N-Term(TMT10)	1846.99	2.145e-12	91.32	2.10303e-08	89.54	3.15176e-08	83.06	1.39396e-07	0
QSGTTAGYSYSAGNK	15	C5YY64	N-Term(TMT10); K15(TMT10)	1950	3.999e-13	91.27	1.39213e-08	93.75	8.58152e-09	93.97	7.87703e-09	0
TLEETNANLDEIVK	6	A0A1B6QG50	N-Term(TMT10); K14(TMT10)	2047.14	2.428e-12	91.27	2.55659e-08	88.38	4.90814e-08	94.05	1.35381e-08	0
ASGEGALESAGVSGDHQPVVTPNTR	5	C5WTD6	N-Term(TMT10)	2665.32	5.72e-15	91.24	1.30031e-08	87.73	3.28035e-08	90.71	1.79177e-08	0
GTLAGGGGGGDDDPALDLR	9	A0A1Z5R632	N-Term(TMT10)	1942.97	5.422e-10	91.23	1.40124e-08	81.77	1.20082e-07	70.46	1.6191e-06	0
ALAEGNNGAVVFSEEQEALVLK	6	A0A1B6QPK7	N-Term(Acetyl); K22(TMT10)	2559.35	4.227e-08	91.21	2.31969e-08	90.87	2.46767e-08	68.35	4.44502e-06	0
GISGLNAGNAASIPSK	7	Q43193	N-Term(TMT10); K16(TMT10)	1915.11	3.419e-12	91.21	2.17589e-08	48.03	0.000476917	57.46	5.49188e-05	0
EAAEGQEGEAAAEEAK	25	C5XZ84	N-Term(TMT10); K16(TMT10)	2048.02	1.31e-12	91.19	1.18231e-08	98.86	2.01526e-09	113.06	7.68653e-11	0
GTDGSLQTFFCQDELR	6	A0A1Z5RE49	N-Term(TMT10); C11(Carbamidomethyl)	2103.01	1.719e-13	91.19	6.95699e-09	87.94	1.41411e-08	87.82	1.52806e-08	0
GALDGGLDIPHSEK	28	A0A1B6Q7J3	N-Term(TMT10); K14(TMT10)	1867.04	2e-11	91.16	2.55326e-08	91.26	2.4914e-08	87.33	6.07485e-08	0
CIADSDVITQVIEEK	9	C5YYX3	N-Term(TMT10); C1(Carbamidomethyl); K15(TMT10)	2178.19	1.746e-11	91.15	2.55915e-08	70.26	3.26365e-06	72.55	1.86228e-06	0
MTPGSSAAGSGVVVPR	3	C5X8W7	N-Term(Acetyl)	1514.77	5.643e-07	91.14	1.03833e-08	45.13	0.000434267	87.23	2.50736e-08	0
TMISDSDYTEFENFTK	8	A0A1B6Q9D0	N-Term(TMT10); K16(TMT10)	2386.15	7.108e-16	91.12	6.91549e-09	99.43	1.11744e-09	88.54	1.49756e-08	0
TVPDALTSDEIDQLLQANR	6	C5XZA3	N-Term(TMT10)	2328.23	3.822e-11	91.1	1.87464e-08	98.31	3.74829e-09	103.18	1.23335e-09	0
AEATDVANAVLDGSDAILLGAETLR	5	C5Y4L1;A0A1B6PB54	N-Term(TMT10)	2714.44	1.609e-13	91.09	2.26798e-08	70.84	2.41472e-06	89.56	3.24241e-08	0
TTDPDDVMVSATLQQMESAAGSK	2	Q9SBL1	N-Term(TMT10); M8(Oxidation); K23(TMT10)	2856.41	1.256e-12	91.08	1.17364e-08			81.39	7.62411e-08	0
ANNTLTIIDSGIGMTK	6	C5YJ75	N-Term(TMT10); K16(TMT10)	2107.18	5.845e-14	91.06	2.72634e-08	108.01	5.23393e-10	109.35	3.89085e-10	0
QQTCPQSGGDGNLASIDEQTPTR	2	C5Z470	N-Term(TMT10); C4(Carbamidomethyl)	2689.28	9.286e-13	91	7.14895e-09	70.56	8.17491e-07			0
AYGYGGEGGAAAIDPAFAER	4	C5Z3J3	N-Term(TMT10)	2172.05	3.152e-11	90.99	8.71794e-09			77.39	2.32547e-07	0
LYNFSGSADGIDPALSK	4	C5Z0N8	N-Term(TMT10); K17(TMT10)	2213.19	3.297e-10	90.98	2.37403e-08	75.88	7.60476e-07	91.21	2.22887e-08	0
DLYDSIAAGNYPEWK	7	C5Z2J6	N-Term(TMT10); K15(TMT10)	2200.14	3.952e-11	90.97	1.89161e-08	85.14	7.62429e-08	87.32	4.328e-08	0
ETIEIPATENSTVVWELR	6	A0A1Z5R2T2	N-Term(TMT10)	2316.24	5.917e-15	90.95	2.64762e-08	91.86	2.16015e-08	103.24	1.565e-09	0
SYDACDTNAPIDTFADGSTVFTFTR	6	C5XMC3	N-Term(TMT10); C5(Carbamidomethyl)	3001.37	5.6e-16	90.94	2.53694e-09	116.48	8.0966e-12	71.36	2.99767e-07	0
DSVVALGGPTWDVELGR	6	A0A1Z5RGB0	N-Term(TMT10)	2000.07	1.672e-10	90.94	2.1262e-08	81.78	1.65936e-07	97.55	4.86945e-09	0
ADGSHPAGALDSAADSSDATNSSR	3	A0A1Z5RKM4	N-Term(TMT10)	2489.13	5.467e-15	90.94	2.3356e-09			107.26	5.91985e-11	0
SLNAAVVGEGVPR	4	C5XZV7	N-Term(TMT10)	1497.86	7.323e-11	90.89	2.02454e-08	15.26	0.74314	5.5	7.17278	0
ADSATGAEDVGNSSSTGAILDGISGAR	3	A0A1B6PJS7	N-Term(TMT10)	2708.31	1.851e-15	90.87	9.65788e-09	70.19	1.30657e-06	72.76	6.83266e-07	0
WDQSQDSDAAAGAK	6	C5XUM0	N-Term(TMT10); K14(TMT10)	1907.95	7.419e-12	90.86	1.27975e-08	90.91	1.16778e-08	84.5	5.42864e-08	0
AAAAAAADADAAEVER	3	A0A1Z5RN99	N-Term(Acetyl)	1514.71	2.01e-08	90.85	4.399e-09	87.18	1.05284e-08	101.23	4.03045e-10	0
VTVANIEEGGQFTISGAEEILK	25	C5XG44	N-Term(TMT10); K22(TMT10)	2763.53	2.118e-17	90.83	2.80853e-08	105.37	9.26383e-10	83.23	1.5995e-07	0
AFGAELVLTDAAK	7	C5XFP1	N-Term(TMT10); K13(TMT10)	1764.03	6.713e-11	90.83	2.45746e-08	85.81	8.16132e-08	42.49	0.001736	0
MDITQVLLAAQSPDANLR	5	C5YWA7	N-Term(Acetyl); M1(Oxidation)	2014.04	7.195e-10	90.82	1.66416e-08	95.73	5.31928e-09	96.29	4.65227e-09	0
GVSDLAGGEPTWSSTSLMNLASINALK	7	A0A194YHP5	N-Term(TMT10); M18(Oxidation); K27(TMT10)	3193.69	1.255e-16	90.82	2.46727e-08	61.77	1.99249e-05	79.1	3.63544e-07	0
AGEQQGQGQGDLLGVR	5	C5Z6I6	N-Term(TMT10)	1841.97	4.106e-14	90.81	1.87546e-08	89.89	2.37438e-08	85.29	6.68511e-08	0
GAGANAGASTSGFDLIDTIK	4	A0A194YNW8	N-Term(TMT10); K20(TMT10)	2324.26	3.712e-12	90.8	2.35389e-08	76.71	5.96186e-07	82.41	1.64484e-07	0
VQSQEAWDLFTDQASK	7	A0A1Z5RF67	N-Term(TMT10); K16(TMT10)	2311.2	3.749e-14	90.72	2.30022e-08	100.21	2.51062e-09	73.47	1.18067e-06	0
DLADEIALVDALPDK	25	C5XRJ6;C5XRJ7	N-Term(TMT10); K15(TMT10)	2056.16	8.123e-11	90.7	2.48532e-08	92.84	1.47939e-08	75.45	8.11115e-07	0
DSVVLTGGLGYQVPSGR	192	C5Z0N8	N-Term(TMT10)	1934.05	9.007e-13	90.69	2.61475e-08	95.51	8.18263e-09	84.78	1.06285e-07	0
NILAYHGLLSSDEVLLTGSPATADLVK	6	C5XMX0	N-Term(TMT10); K27(TMT10)	3255.83	1.225e-16	90.68	1.9068e-08	87.97	3.54285e-08	79.4	2.48575e-07	0
MEDLSVEELASNLSTYK	6	C5YLV8	N-Term(Acetyl); K17(TMT10)	2200.09	9.226e-10	90.68	1.37238e-08	21.01	0.120064	29.28	0.0186491	0
LVDTNGAGDAFVGGFLSQLAQGK	2	A0A194YR04	N-Term(TMT10); K23(TMT10)	2723.48	1.517e-11	90.66	2.7016e-08	75.63	8.83492e-07			0
AAPHDEAAAWSEEAAR	4	A0A1Z5RKM4	N-Term(Acetyl)	1723.77	1.03e-09	90.65	2.45383e-09	64.55	1.01718e-06	82.52	1.59531e-08	0
ANASPYGLAAGVFTNSLDTANTLTR	7	Q8LST4	N-Term(TMT10)	2754.43	6.308e-13	90.61	2.57212e-08	92.26	1.77396e-08	86.96	5.78946e-08	0
ALAQLNLADAIK	9	A0A1B6QER6	N-Term(TMT10); K12(TMT10)	1699.05	1.775e-09	90.61	1.28172e-08	90.6	1.27161e-08	84.44	5.57611e-08	0
SEAEETNTAAEETPAAEEASETTEEEEAEKPEIK	15	A0A1B6QMT0	N-Term(TMT10); K30(TMT10); K34(TMT10)	4367.09	7.174e-17	90.61	9.34132e-09	86.16	2.63892e-08	74	4.27965e-07	0
AAAATADAAAEATAIAR	3	A0A1Z5RFF6	N-Term(Acetyl)	1557.79	1.119e-09	90.6	9.53705e-09	101.74	7.33524e-10	125.15	3.51316e-12	0
AQGDTAYGANLEAR	5	A0A1Z5R1K8	N-Term(TMT10)	1665.84	3.178e-11	90.59	1.28763e-08	75.44	4.25781e-07	73.21	6.92417e-07	0
ATGLPSTAYNGPSWQHNQGGLPQR	5	C5WZW8	N-Term(TMT10)	2766.39	4.238e-15	90.54	1.9207e-08	42.78	0.00111246	80.32	2.13198e-07	0
TIYPVGVNYLGGESHVQWK	5	C5X978	N-Term(TMT10); K19(TMT10)	2605.43	3.137e-17	90.53	2.99612e-08	113.86	1.38969e-10	62.99	1.70294e-05	0
KQESVEDVPCGNTVAMVGLDQFITK	8	C5XJZ3;A0A1B6QGY0	N-Term(TMT10); K1(TMT10); C10(Carbamidomethyl); M16(Oxidation); K25(TMT10)	3468.84	2.807e-16	90.49	2.56379e-08	90.61	2.47654e-08	88.45	4.08664e-08	1
VAGAAEVPYLADENADEDPELR	10	C5YM61	N-Term(TMT10)	2573.27	8.861e-13	90.49	1.26403e-08	83.21	7.09131e-08	87.46	2.5216e-08	0
AAAGGENSGAGEGEFYLR	8	C5YLJ8	N-Term(Acetyl)	1797.81	2.213e-06	90.46	3.10327e-09	94.85	1.12933e-09	81.74	2.27761e-08	0
DATDDFEDVGHSNTAR	82	C5YYE5	N-Term(TMT10)	1978.9	2.465e-11	90.45	2.65963e-09	88.37	4.36638e-09	80.8	2.41211e-08	0
AAEEKPSSGTETEAAPSTNDEAPPSVEDK	7	A0A1B6QMT0	N-Term(TMT10); K5(TMT10); K29(TMT10)	3631.81	7.158e-14	90.44	2.02869e-08	48.18	0.000322356	27.61	0.0371901	0
SVAGDSSSTPIAGDSER	6	A0A1W0W6T5	N-Term(TMT10)	1864.91	2.816e-11	90.43	1.06424e-08	52.95	4.94316e-05	78.31	1.74133e-07	0
GILAIDESNATCGK	11	A0A1B6Q2B4	N-Term(TMT10); C12(Carbamidomethyl); K14(TMT10)	1907.03	2.058e-12	90.42	2.91864e-08	90.45	2.86249e-08	73.61	1.38711e-06	0
ASNTGASGWFR	16	C5XTA6	N-Term(Acetyl)	1195.55	7.444e-06	90.42	1.99721e-09	59.04	2.61951e-06	61.15	1.64983e-06	0
DANFYGGHGIVGAQVPLGCGLAFAQK	12	C5XZ73	N-Term(TMT10); C19(Carbamidomethyl); K26(TMT10)	3105.64	4.115e-16	90.39	2.45896e-08	102.91	1.34572e-09	105.24	8.06415e-10	0
VTTDPSQDIISSDASK	6	A0A1B6QEW9	N-Term(TMT10); K16(TMT10)	2122.13	4.625e-11	90.39	2.50924e-08	72.08	1.70037e-06	96.15	6.58825e-09	0
GAETALTAIEMASLFR	9	C5Y9F9	N-Term(TMT10); M11(Oxidation)	1926.03	5.614e-10	90.38	2.55167e-08	82.78	1.41034e-07	90.47	2.4096e-08	0
EAALAAVPNDSPTIFDK	9	C5X1S5	N-Term(TMT10); K17(TMT10)	2217.21	8.333e-10	90.36	2.81197e-08	72.72	1.64913e-06	75.93	7.83679e-07	0
QAMEDAIEGMNGLDLDGR	12	A0A1B6QGY8	N-Term(TMT10); M3(Oxidation); M10(Oxidation)	2196.01	3.284e-10	90.33	5.37561e-09	85.19	1.54373e-08	103.81	2.12114e-10	0
VAAQAEAAGGPDGGIDDDLQAR	3	C5Y8J9	N-Term(TMT10)	2326.16	3.22e-12	90.32	1.62105e-08	78.84	2.26621e-07	68.52	2.34107e-06	0
AVAAEVEGLNIADNVTQLIGK	6	C5XFP1	N-Term(TMT10); K21(TMT10)	2583.48	2.51e-13	90.3	2.32847e-08	88.64	3.52874e-08	85.27	7.59261e-08	0
YATDQDAFFEDYAEAHAK	5	C5YSU3	N-Term(TMT10); K18(TMT10)	2550.22	2.083e-11	90.3	7.97932e-09	88.36	1.26187e-08	65.16	2.68215e-06	0
YIAVGNEVSGGDTNNILPAMK	11	C5XHR8	N-Term(TMT10); K21(TMT10)	2621.4	6.913e-15	90.29	2.78283e-08	91.13	2.30115e-08	88.55	4.16816e-08	0
HLNAGIFGTGSDGHTLPSEVVR	7	C5XXT8	N-Term(TMT10)	2493.31	2.235e-15	90.29	2.34319e-08	86.21	6.24655e-08	67.66	4.27632e-06	0
SIDGGAAFGFPETPEEAAR	8	A0A1B6Q1F1	N-Term(TMT10)	2151.06	1.175e-12	90.28	1.52823e-08	59.63	1.74229e-05	43.93	0.000645299	0
MSLGLPVAATVNCADNTGAK	14	C5WYX6	N-Term(TMT10); M1(Oxidation); C13(Carbamidomethyl); K20(TMT10)	2464.29	1.625e-12	90.24	2.70151e-08	81.45	2.14485e-07	73.72	1.27598e-06	0
QAEPALVSGDPTIQTIGNYEK	12	C5Z534	N-Term(TMT10); K21(TMT10)	2689.45	9.204e-13	90.22	3.07996e-08	88.5	4.48481e-08	73.75	1.35575e-06	0
MGQIEVLTGTQGEIR	74	C5Z0N9	N-Term(TMT10)	1861.01	8.431e-14	90.15	2.75325e-08	105.57	7.83463e-10	121.73	1.92029e-11	0
AMLYTAHPTESGSGSGGAAPR	7	C5XBI6	N-Term(TMT10); M2(Oxidation)	2263.1	2.059e-14	90.13	1.00933e-08	106.46	2.51927e-10	103.33	5.03999e-10	0
TAESQNNADQSVEQSPEPQSDK	5	C5Z7H7	N-Term(TMT10); K22(TMT10)	2847.36	4.943e-14	90.12	1.24998e-08	61.93	8.75251e-06	87.65	2.32777e-08	0
LLFVEMGVGYDQHGQDITAAAVR	4	A0A1W0VYG2	N-Term(TMT10); M6(Oxidation)	2735.4	1.222e-14	90.1	2.39423e-08	91.34	1.64531e-08	45.04	0.000678356	0
VAVAEGAGSTGNVSAVEQFIR	4	C5Y2M7	N-Term(TMT10)	2291.22	1.136e-12	90.05	2.70864e-08	97.13	5.32516e-09	99.88	2.83218e-09	0
HIIYIEDEPVEAETLNQVK	5	A0A1B6PPQ8	N-Term(TMT10); K19(TMT10)	2698.47	7.887e-12	90.04	3.23011e-08	92.72	1.73199e-08	86.2	7.85618e-08	0
MDITQVLLAAQSPDANLR	4	C5YWA7	N-Term(Acetyl)	1998.04	1.325e-10	90.02	2.54824e-08	100.04	2.4969e-09	82.19	1.50685e-07	0
ASLTDLVNLSLSDTTEK	13	A0A194YRE9	N-Term(Acetyl); K17(TMT10)	2078.11	2.391e-08	90.02	3.10566e-08	89.73	3.22967e-08	93.73	1.29211e-08	0
EGGGYGGGGGGYGGR	13	A0A1B6QIY5	N-Term(TMT10)	1486.69	1.75e-13	90	3.85e-09	107.04	7.71018e-11	91.89	1.90907e-09	0
TDVPIITPQELAEADGILFGFPTR	8	A0A1B6P9F4	N-Term(TMT10)	2829.53	2.076e-11	90	3.32e-08	99.9	3.40757e-09	83.87	1.35162e-07	0
NPNESALVAPDSVEQADSSYESK	6	A0A1B6PDD7	N-Term(TMT10); K23(TMT10)	2895.43	4.82e-11	90	1.775e-08	48.36	0.000250916	77.3	3.19348e-07	0
HCPNALVNMISNPVNSTVPIAAEVFK	10	C5YW21	N-Term(TMT10); C2(Carbamidomethyl); M9(Oxidation); K26(TMT10)	3296.76	4.207e-16	89.99	2.79643e-08	100.6	2.48225e-09	97.88	4.64349e-09	0
EGQGEGSIYEDDFSGDNR	33	A0A1B6QC86	N-Term(TMT10)	2203.96	5.525e-17	89.94	1.01151e-09	97.45	1.79461e-10	134.62	3.44326e-14	0
ALCAQVSDAVFEAVEGDAR	3	C5YPL2	N-Term(TMT10); C3(Carbamidomethyl)	2237.1	1.213e-12	89.94	1.56142e-08	78.86	2.08027e-07	89.7	1.9073e-08	0
LVSEGYVLTVLAPNDEAMAR	7	C5WY51	N-Term(TMT10); M18(Oxidation)	2393.25	2.661e-12	89.93	2.95728e-08	95.64	7.76394e-09	90.51	2.75208e-08	0
FQAQADAVNLICGAK	3	C5WR06	N-Term(TMT10); C12(Carbamidomethyl); K15(TMT10)	2064.13	5.208e-13	89.92	3.26968e-08	86.25	7.57654e-08	86.41	7.45105e-08	0
LAADNAGDTEATPHGHGTAED	4	C5YB94	N-Term(TMT10)	2279.03	1.53e-11	89.91	3.57329e-09	91.02	2.56971e-09	73.5	1.45172e-07	0
GTNIQSSACGYQEPLYDVEELR	4	C5YL06	N-Term(TMT10); C9(Carbamidomethyl)	2758.32	3.937e-13	89.9	9.87478e-09	75.11	3.20652e-07	90.35	1.01944e-08	0
VPVLETPDGAVFESNAIAR	19	C5Z529	N-Term(TMT10)	2214.21	4.774e-10	89.88	3.21255e-08	93.27	1.493e-08	91.93	1.99737e-08	0
LAFGSLGDSFSAASLK	8	C5YDH5	N-Term(TMT10); K16(TMT10)	2029.14	6.099e-14	89.86	3.31516e-08	94.08	1.27414e-08	95.97	8.22022e-09	0
ASEEGVVIACHTK	15	A0A1W0W2G8	N-Term(Acetyl); C10(Carbamidomethyl); K13(TMT10)	1671.86	5.442e-07	89.83	1.70027e-08	93.67	7.58132e-09	89.53	1.92216e-08	0
AHPGGPASSEFDWGTSDTPR	19	C5WR47	N-Term(TMT10)	2301.08	1.022e-13	89.81	7.15633e-09	85.94	1.75731e-08	55.13	2.53194e-05	0
VAASSDAIELQSINWR	18	C5XZW8	N-Term(TMT10)	1989.07	1.636e-13	89.79	2.79178e-08	82.37	1.57894e-07	94.74	9.0817e-09	0
NPEEIPWGEAGADYVVESTGVFTDKDK	17	A0A1B6PF49;A0A194YMM6	N-Term(TMT10); K25(TMT10); K27(TMT10)	3640.87	3.578e-23	89.77	2.44091e-08	91.61	1.591e-08	132.65	1.34454e-12	1
DGGSGGGGGGSFSEER	4	C5YQP0	N-Term(TMT10)	1641.73	3.985e-13	89.74	2.33573e-09	84.03	9.29112e-09	92.19	1.38908e-09	0
NQVAMNPINTVFDAK	4	C5WPF7;C5YPZ1	N-Term(TMT10); K15(TMT10)	2120.16	1.761e-12	89.73	3.33077e-08			78.01	4.87815e-07	0
EAGTTMDVVAAQTK	10	A0A1B6Q6Z6	N-Term(TMT10); K14(TMT10)	1880.02	1.374e-12	89.72	2.89581e-08	94.27	1.09053e-08	92.38	1.61867e-08	0
TDEEEVIDGLDR	9	A0A1B6PIP6	N-Term(TMT10)	1619.8	1.463e-09	89.68	1.0657e-08	85.43	2.86418e-08	33.52	0.00453524	0
MTEGHQEALTAQAADQAGAVQNEVEAR	2	C5Z6E9	N-Term(TMT10); M1(Oxidation)	3070.48	1.566e-11	89.68	1.36173e-08			88.47	1.79925e-08	0
GGGGGGGGGDVEPATSAAGGMCDR	3	C5Y704	N-Term(TMT10); M21(Oxidation); C22(Carbamidomethyl)	2295	2.507e-12	89.64	1.57532e-09	82.4	9.49476e-09	91.87	1.07271e-09	0
SNNGPMNTLATDGAAR	5	A0A1B6QD45	N-Term(TMT10); M6(Oxidation)	1834.9	2.355e-07	89.64	1.17877e-08	70.85	8.1402e-07	21.02	0.0976488	0
DVNWPLGWPVGGYPGPQGPYYCAAGADK	5	B5B9V8	N-Term(TMT10); C22(Carbamidomethyl); K28(TMT10)	3450.7	2.287e-15	89.61	1.85426e-08	86.79	3.54952e-08			0
GLAEAAGNVDAGGEDGR	6	C5Z4R7	N-Term(TMT10)	1787.88	1.144e-11	89.61	1.04473e-08	83.24	3.88878e-08	77.57	1.46112e-07	0
GVYETPGGTIMAAAVR	6	C5YU02	N-Term(TMT10)	1821.97	2.825e-10	89.6	2.68637e-08	66.25	5.78615e-06	70.2	2.36361e-06	0
VIAISDVTGAVK	7	A0A1B6QHH2	N-Term(TMT10); K12(TMT10)	1631.02	2.627e-09	89.57	2.59458e-08	80.94	1.9168e-07	88.01	3.71593e-08	0
GGGGYGNSDGNWR	12	Q99069;C5YSY6	N-Term(TMT10)	1525.7	1.628e-10	89.53	3.3986e-09	89	3.90267e-09	75.93	7.91337e-08	0
AEAAAEAVAEEPK	18	A0A1Z5R2T2	N-Term(TMT10); K13(TMT10)	1743.96	1.449e-10	89.53	3.35403e-08	70.92	2.35042e-06	90.26	2.77857e-08	0
EGNFDLVGNNMPVFFIR	5	C5Z2J6	N-Term(TMT10); M11(Oxidation)	2214.12	2.268e-11	89.52	2.33424e-08	96.51	4.88036e-09	61.54	1.48007e-05	0
NSTQEEGISHSAAAAAEPPR	3	A0A1B6Q8M8	N-Term(TMT10)	2252.11	1.258e-12	89.52	1.78698e-08	76.71	3.79682e-07	57.09	3.2442e-05	0
DSMQQFIDGLDIPEEVR	5	C5YCK7	N-Term(TMT10); M3(Oxidation)	2237.09	9.63e-09	89.46	1.61367e-08	76.21	3.43441e-07	64.64	5.23926e-06	0
QAASLLADDDPSDETASR	6	C5XZ82	N-Term(TMT10)	2091	7.927e-12	89.46	8.43638e-09	70.56	6.50477e-07	68.61	1.32212e-06	0
SAVPSGASTGIYEALELR	3	C5XBD4	N-Term(TMT10)	2050.1	1.317e-14	89.41	3.54536e-08	96.13	7.55721e-09	97.36	5.73918e-09	0
DSESQQQPTVDDANVNPR	8	A0A1B6PIL9	N-Term(TMT10)	2229.06	2.415e-10	89.41	8.99228e-09	83.85	3.46162e-08	95.54	2.63895e-09	0
SVTWAQVAANPALPAR	7	A0A1W0VX32	N-Term(TMT10)	1881.06	9.655e-13	89.41	3.99211e-08	70.19	3.34061e-06	37.84	0.00570597	0
VGDFNESTYYMEGNTGHPVFETAYGK	3	C5X8L4	N-Term(TMT10); M11(Oxidation); K26(TMT10)	3387.62	6.248e-13	89.38	1.04964e-08	4.29	2.8488			0
DIANYNQLDNQDEAQEETGWK	2	A0A1W0VTI5	N-Term(TMT10); K21(TMT10)	2939.41	7.709e-12	89.34	1.35621e-08			5.95	2.92212	0
TITLEVESSDTIDNVK	54	C5XCV9;C5WRN8;C5Z0N6;C5XIY6	N-Term(TMT10); K16(TMT10)	2222.22	5.799e-14	89.33	4.37554e-08	106.65	8.01287e-10	109.28	4.35538e-10	0
NYMNAQYFGEIGVGTPEQK	14	A0A1B6PAU7	N-Term(TMT10); M3(Oxidation); K19(TMT10)	2620.31	6.585e-14	89.33	2.46197e-08	101.34	1.63797e-09	109.06	2.61368e-10	0
VAIVGSGPAGLAAADQLNK	2	C5XGS0	N-Term(TMT10); K19(TMT10)	2210.29	3.14e-12	89.31	2.66674e-08			78.94	2.92943e-07	0
LINAASGSSTSASAK	4	C5XZV7	N-Term(TMT10); K15(TMT10)	1823.03	1.964e-13	89.29	3.67413e-08			82.08	1.90788e-07	0
ADRDESSPYAAMLASQDVAQR	24	C5Y9U0	N-Term(TMT10); M12(Oxidation)	2526.21	1.143e-12	89.25	1.37866e-08	93.98	4.43939e-09	90.87	8.96219e-09	1
AGSAAESSENEAESQSTSVDRK	4	C5YH76	N-Term(TMT10); K22(TMT10)	2698.32	2.938e-16	89.24	1.80473e-08	51.56	9.87999e-05	94.83	4.81768e-09	1
LFINGEFVDAASGK	5	C5XPJ0	N-Term(TMT10); K14(TMT10)	1926.07	2.314e-12	89.21	3.75443e-08	84.23	1.16859e-07	51.84	0.000205228	0
DVLVAEESVVQEPVADAPEVEASEVK	5	C5XHK0	N-Term(TMT10); K26(TMT10)	3196.69	2.153e-14	89.2	3.67292e-08	85.91	7.84732e-08	76.2	7.41239e-07	0
LAPILEEAATTLQSDEEVVIAK	4	A0A1B6PQQ6	N-Term(TMT10); K22(TMT10)	2798.59	7.292e-13	89.13	2.48025e-08	86.06	5.04155e-08	41.51	0.00170223	0
ADAAGSSDLYNAYK	6	A0A1B6QEW9	N-Term(TMT10); K14(TMT10)	1903.98	2.246e-12	89.11	2.30145e-08	91.53	1.39208e-08	96.91	3.88057e-09	0
GGIGCSPGDLSISELER	13	A0A1B6QHH2	N-Term(TMT10); C5(Carbamidomethyl)	1976	7.067e-11	89.11	1.98231e-08	64.57	6.3369e-06	74.14	5.68581e-07	0
MTPGSSAAGSGVVVPR	3	C5X8W7	N-Term(Acetyl); M1(Oxidation)	1530.76	6.199e-07	89.08	1.13089e-08	87.35	1.62908e-08	88.37	1.26625e-08	0
DLGMALEVGDGGEEANVLPGAALYR	2	C5YVL5	N-Term(TMT10); M4(Oxidation)	2762.39	1.476e-13	89.08	2.8056e-08	81.04	1.6646e-07			0
FAGAADSVLEVTR	10	C5YK12	N-Term(TMT10)	1564.85	1.887e-10	89.04	3.97915e-08	76.56	7.0325e-07	87.41	5.78242e-08	0
DFPLQDEPEMSDVPTVSNVR	9	C5XZQ1	N-Term(TMT10); M10(Oxidation)	2520.22	1.178e-10	89.03	1.75661e-08	81.5	9.76965e-08	87.47	2.52475e-08	0
VDPALVQEVFMGNVLSANLGQAPAR	2	A0A1B6Q2F4	N-Term(TMT10); M11(Oxidation)	2841.53	7.059e-12	89.01	3.64877e-08	89.22	3.65006e-08			0
GINQVYIIGGDGTQK	8	C5XLZ0;C5XJ72;A0A1Z5R3J0	N-Term(TMT10); K15(TMT10)	2021.15	1.105e-12	88.99	4.31545e-08	94.56	1.18456e-08	78.58	4.72884e-07	0
AEAAQVGVGVEEAK	10	C5Y8K8	N-Term(TMT10); K14(TMT10)	1816.03	6.507e-13	88.96	3.46231e-08	95.31	8.28855e-09	88.02	4.3621e-08	0
SLDGYCDCENDMLVNGTVDR	3	A0A1Z5S7K1	N-Term(TMT10); C6(Carbamidomethyl); C8(Carbamidomethyl); M12(Oxidation)	2578.11	7.524e-11	88.95	2.22863e-09	79.83	1.09192e-08	89.19	1.26529e-09	0
NMASDMNEELDR	5	C5YV35	N-Term(TMT10); M2(Oxidation); M6(Oxidation)	1685.73	1.302e-06	88.94	1.65937e-09	54.23	4.90844e-06	57.01	2.98601e-06	0
IIYGGSVNAANCAELAK	19	C5X695	N-Term(TMT10); C12(Carbamidomethyl); K17(TMT10)	2209.21	3.7e-16	88.93	4.10681e-08	93.83	1.32066e-08	101.08	2.48376e-09	0
EVELEDPVENIGAK	11	C5Z2S4;A0A194YN38	N-Term(TMT10); K14(TMT10)	2000.1	1.018e-11	88.92	4.2381e-08	93.59	1.43726e-08	80.54	2.90533e-07	0
SSAPAMDEMELEGGER	2	A0A1W0W7F3	N-Term(Acetyl)	1750.73	2.621e-05	88.92	1.27929e-09			88.24	1.49613e-09	0
VGAGPTESASASVSSDK	13	C5XMD1	N-Term(TMT10); K17(TMT10)	2008.06	2.133e-15	88.85	3.04941e-08	108.86	3.20492e-10	49.75	0.000249454	0
DAVSLAGGPSIAMPQGR	76	C5YB27	N-Term(TMT10); M13(Oxidation)	1871.99	1.873e-08	88.85	3.38823e-08	85.41	7.49562e-08	75.85	6.5134e-07	0
DKIPSEVASEIEAAIADLR	3	C5WVD3	N-Term(TMT10); K2(TMT10)	2485.4	1.567e-15	88.77	3.42468e-08			77.33	4.9283e-07	1
LAYIALDYDQEMETAK	5	P53504	N-Term(TMT10); M12(Oxidation); K16(TMT10)	2348.21	2.169e-09	88.76	3.11326e-08	93.55	1.09509e-08	79.41	2.60604e-07	0
LGLPDVGLISYGEMIDQGR	4	C5YBU8	N-Term(TMT10)	2262.2	3.951e-10	88.76	3.77184e-08	34.84	0.00880936	30.27	0.0268291	0
DDSLTASQEDSDNIMPSPR	3	C5X326	N-Term(TMT10)	2307.07	5.312e-13	88.75	5.46744e-09	81.59	2.80837e-08	85.05	1.20354e-08	0
NSWGASWGDGGYIK	14	C5X5T3	N-Term(TMT10); K14(TMT10)	1956.01	1.45e-11	88.75	2.91374e-08	67.48	3.83202e-06	70.12	2.13518e-06	0
GTEDIGEEYADLVAASEEAR	5	C5X761	N-Term(TMT10)	2354.12	1.085e-12	88.74	1.04923e-08			82.17	4.58086e-08	0
DNGVDDGGVVFDAGAR	13	C5XES8	N-Term(TMT10)	1792.87	1.3e-14	88.72	1.12792e-08	102	5.36314e-10	124.44	3.12982e-12	0
DNDISQITVGGSQYNK	13	C5YTP2	N-Term(TMT10); K16(TMT10)	2197.16	1.374e-13	88.72	3.91416e-08	79.75	2.99239e-07	84.97	8.62918e-08	0
ALVPSGSGAGQVIAEVAMNGGADPNATTVR	3	C5XY71	N-Term(Acetyl); M18(Oxidation)	2868.44	4.572e-08	88.71	2.7321e-08			83.46	7.84421e-08	0
SYPTVSAEYSEAVEK	45	C5WNL8	N-Term(TMT10); K15(TMT10)	2118.1	3.338e-13	88.69	3.25849e-08	78.82	3.06399e-07	88.78	3.00626e-08	0
QGLFHSDQELFNGGSQDALVK	19	C5Z471	N-Term(TMT10); K21(TMT10)	2748.44	7.213e-17	88.67	4.33981e-08	116.79	6.70116e-11	93.15	1.54693e-08	0
VPPQTSAIITNDGVGINPQQSAGNVFLK	9	C5XIN6	N-Term(TMT10); K28(TMT10)	3323.83	9.523e-15	88.65	3.84812e-08	52.29	0.00016142	66.81	5.55517e-06	0
IAMTAPVITTGGGDDGESAEK	3	A0A1W0W0G3	N-Term(TMT10); K21(TMT10)	2478.29	5.484e-12	88.64	3.5219e-08	89.97	2.73382e-08	20.91	0.201118	0
AAVEEGIVPGGGVALLYASK	9	C5WZF2	N-Term(TMT10); K20(TMT10)	2359.36	1.634e-17	88.59	3.07844e-08	111.85	1.41729e-10	116.17	5.3744e-11	0
QMLVNAGGLFETTVFPR	6	C5XES4	N-Term(TMT10); M2(Oxidation)	2125.13	1.566e-12	88.58	4.2088e-08	86.63	6.62674e-08	102.71	1.62614e-09	0
LQSHIPQPGDGSAESLESSQSK	5	A0A1B6Q7X0	N-Term(TMT10); K22(TMT10)	2740.42	3.804e-12	88.56	3.50379e-08	101.47	1.79995e-09	97.58	4.39947e-09	0
LLPDADELEGGEDDEDYPPAHR	13	C5X6G2	N-Term(TMT10)	2682.24	3.511e-10	88.51	7.89202e-09	90.48	5.50649e-09	87.41	1.06208e-08	0
EALENNAAVLEENTFADNAANSTER	4	A0A1B6QJE5	N-Term(TMT10)	2922.39	1.545e-13	88.5	1.4761e-08	90.65	8.78214e-09	84.48	3.70709e-08	0
LVPYNPEYQDESVLWTESR	6	C5X5M7	N-Term(TMT10)	2554.27	3.222e-15	88.5	2.64851e-08	89	2.37307e-08	87.73	3.16229e-08	0
TYSDGTGNPDTGADFGGAPDIDHLNPR	4	C5XSU8	N-Term(TMT10)	2989.37	2.521e-12	88.45	7.00158e-09	101.33	2.61354e-10	4.55	1.9116	0
ASIYNAMPLAGVEK	6	C5WWZ1	N-Term(TMT10); K14(TMT10)	1922.08	1.566e-11	88.43	4.22752e-08	73.79	1.23051e-06	86.52	6.71873e-08	0
LAASLPDGGVLLLENVR	6	A0A194YKQ5	N-Term(TMT10)	1966.15	1.66e-12	88.42	3.87037e-08	85.75	6.41235e-08	85.83	7.02671e-08	0
FDMGGSAAVFGAAK	6	C5XUF6	N-Term(TMT10); K14(TMT10)	1786.96	4.082e-12	88.39	3.47705e-08	81.22	1.85375e-07	88.4	3.50519e-08	0
VAESSGDSGANVK	15	C5YF66;C5XCQ9	N-Term(TMT10); K13(TMT10)	1678.9	6.468e-12	88.38	4.05139e-08	90.2	2.69308e-08	82.02	1.77112e-07	0
FGDVSSDVPASSTFSK	9	A0A1B6Q4S3	N-Term(TMT10); K16(TMT10)	2089.08	5.336e-13	88.38	3.39068e-08	88.42	3.43153e-08	88.18	3.57329e-08	0
SVDDVWSEAEETSK	6	C5X6E8	N-Term(TMT10); K14(TMT10)	2040.02	3.403e-11	88.37	2.6271e-08	72.32	9.3489e-07	77.29	3.30349e-07	0
TPTEVNAFLSNPGGYATAAR	6	C5Y2Z7;C5YQ24	N-Term(TMT10)	2266.18	4.455e-13	88.37	3.79147e-08	13.77	0.986434	101.71	1.80436e-09	0
AVAGAGVLAGYDK	8	C5WZZ8	N-Term(TMT10); K13(TMT10)	1649.96	1.473e-10	88.33	5.40565e-08	59.91	3.54266e-05	79.01	4.53427e-07	0
DAGVIAGLNVAR	17	A0A194YM64	N-Term(TMT10)	1384.81	1.548e-09	88.3	3.86787e-08	45.3	0.000758461	64.68	8.39106e-06	0
YAIICQENGLVPIVEPEILVDGPHDIDR	9	C5XFH6	N-Term(TMT10); C5(Carbamidomethyl)	3403.77	2.199e-14	88.28	4.02689e-08	85.37	7.95702e-08	86.76	5.77764e-08	0
SQGLQAVGFDGDVR	6	C5YG02	N-Term(TMT10)	1677.88	2.856e-09	88.28	3.41765e-08	83.02	1.09256e-07	80.71	1.85971e-07	0
GEEAEVDPALPGLAAVLR	6	A0A194YT38	N-Term(TMT10)	2036.13	2.475e-13	88.24	4.93396e-08	100.38	3.0052e-09	90.61	2.79371e-08	0
TSASVPSSSPNSEEISPETEEADDGK	5	C5XPF3	N-Term(TMT10); K26(TMT10)	3108.47	1.132e-12	88.24	1.33472e-08	79.5	1.01543e-07	80.62	7.88935e-08	0
EQAVWALGNVAGDSPK	6	C5Z0J7;A0A1B6Q2M6	N-Term(TMT10); K16(TMT10)	2100.15	6.184e-13	88.22	4.77594e-08	88.58	4.41682e-08	84.36	1.16527e-07	0
NLADLEGVVAGYAK	5	A0A1W0VUE2	N-Term(TMT10); K14(TMT10)	1878.07	5.491e-12	88.22	5.25806e-08	55.63	9.6555e-05	95.52	9.79096e-09	0
IPDTFGSTGAQYLVVANNQFTGPIPR	6	C5YA34	N-Term(TMT10)	2992.57	8.17e-12	88.21	4.09232e-08	100.01	2.67384e-09	107.91	4.34454e-10	0
SSSEGFGLGDVVK	21	C5XF29	N-Term(TMT10); K13(TMT10)	1739.96	1.022e-10	88.21	4.52269e-08	85.16	8.94557e-08	71.13	2.28958e-06	0
QLALAEGTDVCGSSK	8	C5X6W3	N-Term(TMT10); C11(Carbamidomethyl); K15(TMT10)	1994.06	1.102e-13	88.2	4.21527e-08	69.42	3.07434e-06	88.81	3.62344e-08	0
EGKETQEAADGSEETASAGPDEDTTAVDVK	3	C5XMQ3	N-Term(TMT10); K3(TMT10); K30(TMT10)	3724.83	3.524e-15	88.19	2.23765e-08			88.36	1.8454e-08	1
GGGGGCGGGGGGPR	5	C5YMI0	N-Term(TMT10); C6(Carbamidomethyl)	1288.61	2.377e-11	88.18	4.18151e-09	83.18	1.44252e-08	90.45	2.93011e-09	0
QGAGGDVEVPAGLGLTAAEYEQLR	6	A0A1Z5S851	N-Term(TMT10)	2630.37	3.696e-15	88.17	3.36816e-08	77.98	3.61431e-07	101.42	1.8208e-09	0
DLFTGTYMPSTSLTGGYR	9	A0A1Z5SAM0	N-Term(TMT10); M8(Oxidation)	2212.08	7.827e-10	88.1	1.91279e-08	76.69	2.52861e-07	81.05	8.51981e-08	0
AAAIQSGDGSANVNR	6	C5XZV7	N-Term(TMT10)	1659.86	2.837e-12	88.1	2.94275e-08	53.25	8.65867e-05	88.35	2.78545e-08	0
AQDPVAAPDADDAAGK	9	A0A1B6PAE0	N-Term(TMT10); K16(TMT10)	1970.02	3.313e-09	88.09	3.23673e-08	87.13	3.83412e-08	74.8	7.15243e-07	0
DTTLNGAVEQMYNEMASR	16	C5XG00;C5YVL1;C5Y895	N-Term(TMT10); M11(Oxidation)	2275.06	5.513e-11	88.09	8.69337e-09	71.72	3.49948e-07	76.91	1.01852e-07	0
LQDDDGDLGELGAHLGGP	8	C5X7D7	N-Term(TMT10)	2007.98	4.054e-11	88.08	1.66488e-08	71.66	7.09632e-07	92.55	6.00377e-09	0
DAFNTFFSETSAGK	6	C5WSQ3	N-Term(TMT10); K14(TMT10)	1980.01	6.735e-12	88.04	2.85806e-08	85.62	5.31865e-08	85.72	5.61286e-08	0
VLLQDFTGVPAVVDLAAMR	8	C5YIC1	N-Term(TMT10); M18(Oxidation)	2260.26	5.66e-07	87.97	5.17065e-08	74.08	1.26828e-06	71.58	2.25535e-06	0
ASQVGFIDSEAPSVK	22	A0A1Z5R526	N-Term(TMT10); K15(TMT10)	1993.1	3.775e-14	87.93	5.04937e-08	90.07	3.09963e-08	100.07	3.10948e-09	0
VIVSGGAPLSVPVEEFLR	6	C5Z4E9	N-Term(TMT10)	2098.21	1.872e-12	87.9	4.10318e-08	85.38	7.48963e-08	91.36	1.87537e-08	0
ASGLIVNSGMVNDADLGPVISR	5	C5XBV0	N-Term(TMT10); M10(Oxidation)	2430.29	1.229e-10	87.9	4.85732e-08	77.02	5.94835e-07	82.99	1.4794e-07	0
ADEAQAELPDSTHDVQQLIDNFAR	18	C5XI23;C5XI24	N-Term(TMT10)	2912.43	1.963e-17	87.89	1.92628e-08	86.4	3.18431e-08	99.06	1.71969e-09	0
GDPIEFDLGTGQVIK	16	C5X4M8	N-Term(TMT10); K15(TMT10)	2047.15	2.509e-13	87.88	5.65366e-08	82.1	2.07484e-07	90.14	3.20984e-08	0
ESSMPDTSELFTNVYK	14	C5XZ73	N-Term(TMT10); M4(Oxidation); K16(TMT10)	2322.16	7.866e-08	87.88	3.20971e-08	38.45	0.00287922	72.44	9.55025e-07	0
GAGQNIIPSSTGAAK	20	C5XW45	N-Term(TMT10); K15(TMT10)	1830.05	9.764e-12	87.81	4.91764e-08	86.85	5.99993e-08	84.24	1.06796e-07	0
KMPGMPGLDNDNWEVPR	2	C5YBI6	N-Term(TMT10); K1(TMT10)	2414.24	1.032e-12	87.8	3.70918e-08	77.27	3.90936e-07			1
FLYPGSPGLDDPLSNPFSEAAGGSAAR	5	C5Z6I6	N-Term(TMT10)	2922.45	1.374e-11	87.79	2.96087e-08	86.74	3.55885e-08	79.02	2.23059e-07	0
VATPAQAQEVHDGLR	13	A0A1B6Q6Z6	N-Term(TMT10)	1820.98	4.828e-09	87.78	4.65162e-08	81.64	1.80626e-07	79	3.37392e-07	0
WITSNGGLTTEEDYPYTGTTDACNR	6	C5X5T3	N-Term(TMT10); C23(Carbamidomethyl)	3051.38	8.502e-18	87.76	7.62099e-09	92.86	2.12219e-09	89.47	4.01078e-09	0
KPPLQYDASESADGGPGGK	8	A0A1B6Q7X0	N-Term(TMT10); K1(TMT10); K19(TMT10)	2561.39	3.007e-15	87.72	4.91918e-08	99.05	3.63398e-09	101.76	1.96041e-09	0
DGTSSAQEDEDAEEAK	13	C5Y466	N-Term(TMT10); K16(TMT10)	2140	1.027e-14	87.72	1.14105e-08	96.71	1.10918e-09	103.29	2.78944e-10	0
MDSSSPFSPDDQTDADFFDK	4	C5XRJ4;C5XRJ2	N-Term(Acetyl); M1(Oxidation); K20(TMT10)	2539.07	1.04e-07	87.71	1.69032e-09	79.85	1.03269e-08			0
LAIVSPLSGDQPLFNEDR	7	A0A1B6QNT6	N-Term(TMT10)	2200.18	3.466e-14	87.67	5.3438e-08	96.71	6.6871e-09	95.94	8.02252e-09	0
AIANECQANFISVK	12	C5WXV4;C5X0G5	N-Term(TMT10); C6(Carbamidomethyl); K14(TMT10)	2023.11	7.4e-13	87.66	5.90458e-08	77.13	6.72907e-07	74.23	1.30074e-06	0
DDLAVYSSFSAAPSSK	26	C5XE07	N-Term(TMT10); K16(TMT10)	2103.1	6.218e-12	87.63	4.51307e-08	77.72	4.39515e-07	85.05	8.12781e-08	0
FVDENGQELEEAVVAPGSEVVDEASGK	7	C5Z3E0	N-Term(TMT10); K27(TMT10)	3262.64	1.006e-16	87.62	3.7364e-08	67.82	3.36174e-06	92.8	1.06274e-08	0
GYEVLYMVDAIDEYAVGQLK	2	C5X3T9;C5X3T6	N-Term(TMT10); M7(Oxidation); K20(TMT10)	2750.44	8.244e-12	87.62	5.11161e-08			83.04	1.46246e-07	0
ALAISMEGIDAR	5	C5WRE1	N-Term(Acetyl)	1288.66	5.431e-06	87.59	1.93341e-08	87.52	1.96482e-08	63.73	4.68125e-06	0
IVVEGTDSFSNIIGSVYYPDGETAK	7	C5XTA6	N-Term(TMT10); K25(TMT10)	3119.62	5.844e-16	87.57	5.02206e-08	95.45	7.88307e-09	97.36	5.0413e-09	0
AASGAEAPNLQESALLIFAR	2	C5XCD3	N-Term(TMT10)	2258.24	1.574e-12	87.55	5.01008e-08	93.78	1.16215e-08			0
ADVPVAEQDEVSQALLDR	7	C5XK41	N-Term(TMT10)	2184.14	5.947e-13	87.55	3.90259e-08	84.96	7.59586e-08	89.53	2.64088e-08	0
GTVVDAAPAVVAEEVTENMLGGK	5	C5XTL6	N-Term(Acetyl); K23(TMT10)	2528.32	3.603e-10	87.53	4.34445e-08	101.96	1.57288e-09	96.32	5.25028e-09	0
QPQIETEGDADNEQMIPE	6	C5WTN6	N-Term(TMT10); M15(Oxidation)	2289.04	1.612e-09	87.52	7.34595e-09	72.48	2.42923e-07	91.73	2.61857e-09	0
VNTVEGDDDA	7	C5Z4C0	N-Term(TMT10)	1263.59	3.346e-05	87.51	6.20966e-09	87.31	6.40943e-09	88.66	4.76506e-09	0
LDMGGADDDDFEDDEDDVVESANKDEGGKTEK	2	A0A1B6QMY3	N-Term(TMT10); K24(TMT10); K29(TMT10); K32(TMT10)	4377.06	1.445e-17	87.51	1.78306e-08			84.69	3.43022e-08	2
DLALELVENGLAK	3	C5XTA6	N-Term(TMT10); K13(TMT10)	1843.09	7.988e-11	87.48	4.43049e-08	85.38	6.80876e-08	49.59	0.00027585	0
TGPGGSGETSGESSGGSGQGSSQRPER	6	A0A1Z5RF01	N-Term(TMT10)	2722.26	1.623e-15	87.43	6.68654e-09	85.72	1.24581e-08	91.07	3.71273e-09	0
HFDTAFLYGTEEPLGEAAAEAIR	2	A0A1B6PL66	N-Term(TMT10)	2737.37	1.024e-14	87.42	3.2423e-08	85.92	4.5287e-08			0
DNLTLWTSDITEEGTEEGK	5	C5YHK9	N-Term(TMT10); K19(TMT10)	2596.32	8.564e-16	87.4	3.93055e-08	60.38	1.9149e-05	92	1.36287e-08	0
KPAAHPPYAEMISEAIAALK	8	C5XB54	N-Term(TMT10); K1(TMT10); M11(Oxidation); K20(TMT10)	2811.61	3.341e-10	87.39	3.92138e-08	34.22	0.00792837	14.07	0.840286	0
EATAGLTQISDNEK	5	C5XSC5	N-Term(TMT10); K14(TMT10)	1935.05	9.954e-12	87.39	5.81823e-08	22.36	0.178295	36.18	0.0076635	0
GALDGGLDIPHSEKR	18	A0A1B6Q7J3	N-Term(TMT10); K14(TMT10)	2023.13	1.652e-12	87.37	6.51388e-08	90.19	3.40282e-08	83.75	1.49281e-07	1
VQLLEIAQVPDEHVNEFK	8	A0A1B6QE21	N-Term(TMT10); K18(TMT10)	2566.43	4.353e-12	87.37	5.91838e-08	87.36	5.93202e-08	69.61	3.5663e-06	0
RLPVVNPTTEAHIGEIPAGTAEDVDAAVAAAR	8	C5YL07	N-Term(TMT10)	3440.84	2.706e-17	87.35	4.33502e-08	74.44	8.616e-07	79.98	2.39099e-07	1
MDPGAGAHYSAR	3	C5YY53	N-Term(Acetyl); M1(Oxidation)	1290.55	5.022e-07	87.35	1.83641e-09	68.21	1.5065e-07	50.66	8.56979e-06	0
DDDPLAVYAVSK	22	C5Z0P5	N-Term(TMT10); K12(TMT10)	1750.97	2.627e-10	87.33	5.90841e-08	89.77	3.5691e-08	70.25	3.14372e-06	0
AGVGVATDDAGEAAGEADQVTIR	17	C5XA94	N-Term(TMT10)	2402.21	4.979e-14	87.3	3.45417e-08	101.25	1.52978e-09	99.54	2.19567e-09	0
MEEVTEAVNNLSISGGGATAGAGAGAEGHK	10	C5XXW6	N-Term(Acetyl); M1(Oxidation); K30(TMT10)	3072.48	8.117e-16	87.28	2.25417e-08	100.48	1.06548e-09	115.28	3.36508e-11	0
AELSTSSDGLVAEEAR	3	C5YW46	N-Term(Acetyl)	1676.8	9.54e-06	87.28	1.28142e-08	82.94	3.45548e-08			0
EAAYQIINDELMLDGNPR	3	C5WMY2;C5WRM9	N-Term(TMT10)	2291.15	2.233e-11	87.28	3.48882e-08	65.83	5.04147e-06	82.76	1.05933e-07	0
AGDSTPEELATATQVQGDYMPITR	24	C5XGD3	N-Term(TMT10); M20(Oxidation)	2796.36	8.428e-09	87.26	2.64044e-08	91.32	1.04044e-08	94.02	5.58752e-09	0
DMTALSGAHTVGQAR	71	C5Z471	N-Term(TMT10); M2(Oxidation)	1759.9	2.342e-07	87.24	3.31342e-08	81.44	1.28485e-07	79.98	1.69278e-07	0
AAAVAAVAAATTAEDEAR	2	C5WSY6	N-Term(Acetyl)	1700.85	8.717e-11	87.24	2.35999e-08			116.21	3.00361e-11	0
VEEEGDVATAFTLAR	21	C5XZW8	N-Term(TMT10)	1836.95	5.918e-12	87.23	4.39024e-08	80.37	2.13512e-07	95.1	7.16949e-09	0
VVVDEAIAYAEGLK	11	A0A1B6P7A4	N-Term(TMT10); K14(TMT10)	1935.12	1.614e-11	87.16	6.00005e-08	85.35	8.72311e-08	85.8	7.8908e-08	0
VALDVAEAQHLMEGLDWQGAVK	3	C5XM91	N-Term(TMT10); M12(Oxidation); K22(TMT10)	2854.52	1.469e-12	87.16	5.45197e-08	48.97	0.000325153	45.22	0.000849217	0
SAPVYITVGDGGNQEGLASR	7	A0A194YKI3	N-Term(TMT10)	2220.14	3.44e-15	87.13	4.96692e-08	127.09	4.58293e-12	107.46	4.63041e-10	0
FYDASCPYVEDIVSWHVTEALR	2	C5YB22	N-Term(TMT10); C6(Carbamidomethyl)	2886.39	2.455e-15	87.13	2.51735e-08			76.06	3.64181e-07	0
TLHGLQPPEAATNTLFNDK	15	C5Y9I0	N-Term(TMT10); K19(TMT10)	2525.37	7.078e-11	87.09	5.73599e-08	91.07	2.29408e-08	91.15	2.23686e-08	0
ASSHCWESPPALNPAGGVGEVVDDFGGLK	2	C5YXM2	N-Term(Acetyl); C5(Carbamidomethyl); K29(TMT10)	3224.56	1.543e-13	87.09	2.28658e-08					0
IQIDDDSDLIDEDSLLTEEDLK	6	A0A1B6PP24	N-Term(TMT10); K22(TMT10)	2992.52	8.905e-14	87.06	4.50646e-08	97.29	4.33e-09	90.41	2.0837e-08	0
LVPYNPNYQDESVLWTESR	9	C5X1Q1	N-Term(TMT10)	2539.27	1.787e-13	87.06	3.67011e-08	86.16	4.68469e-08	84.71	6.7782e-08	0
FSDGYNVADLVAK	3	C5Z1Z4	N-Term(TMT10); K13(TMT10)	1857.01	6.832e-11	87.06	5.57896e-08			72.37	1.6195e-06	0
QIGLLPGVVFDSTPHGVK	6	A0A1B6Q4S3	N-Term(TMT10); K18(TMT10)	2322.36	5.066e-14	87.05	4.82257e-08	84.78	7.98383e-08	64.96	8.09055e-06	0
FSDGPFLLGQSMSAVDMVYAPFVER	6	A0A1B6QGC4	N-Term(TMT10); M12(Oxidation); M17(Oxidation)	3024.47	6.776e-15	87.05	2.86001e-08	68.28	2.19176e-06	102.52	7.89258e-10	0
QTWELENNIPAAATDPDAMDAIYR	2	A0A1B6PNQ1	N-Term(TMT10); M19(Oxidation)	2950.38	3.975e-10	87.01	1.81151e-08			60.15	1.14477e-05	0
AAESFLFTSESVNEGHPDK	4	A0A1B6Q3B4	N-Term(Acetyl); K19(TMT10)	2336.14	5.634e-09	87	2.32448e-08	78.67	1.39227e-07	75.99	2.6058e-07	0
ANNLVFVSGVLGLNPETGK	7	A0A1B6QEI0	N-Term(TMT10); K19(TMT10)	2387.37	4.085e-13	86.97	4.74146e-08	79.08	2.89212e-07	72.32	1.36277e-06	0
VYEPATSATPSTFYYGDPLPDGVWYGFDR	10	C5XNE6	N-Term(TMT10)	3500.66	7.33e-14	86.96	1.79221e-08	75.74	2.13349e-07	75.03	3.04629e-07	0
LNALNSSGDADDDEDDE	4	C5WZW1	N-Term(TMT10)	2023.84	3.08e-10	86.95	2.52296e-09	96.93	2.5346e-10	11.47	0.0891066	0
NTVESITGIISK	4	C5XF87	N-Term(TMT10); K12(TMT10)	1720.02	3.202e-10	86.94	5.73526e-08	34.04	0.0105912	77.51	4.74596e-07	0
AGGTAFSNMAVGYNNVDVEAANR	5	A0A194YLZ3	N-Term(TMT10); M9(Oxidation)	2573.23	3.37e-14	86.93	2.04796e-08	89.79	1.07053e-08	87.69	1.59152e-08	0
QVGAAAGDVAAAEAEFSEAR	3	A0A1Z5R584	N-Term(TMT10)	2149.07	6.569e-12	86.93	3.60928e-08	83.1	8.71806e-08	80.8	1.414e-07	0
AASQEAGGDGDGDGDGEVGPAFR	3	C5Z0H7	N-Term(TMT10)	2364.06	2.816e-12	86.93	6.48858e-09	76.01	7.89424e-08	82.65	2.06435e-08	0
HIAEDIDDQTEDSALVITGIK	6	C5XAA7	N-Term(TMT10); K21(TMT10)	2741.47	6.429e-14	86.93	5.74848e-08	73.09	1.44572e-06	50.35	0.000262933	0
AGGAYTMNTASAVTVR	45	C5XVB4	N-Term(TMT10); M7(Oxidation)	1814.93	3.776e-08	86.86	3.94611e-08	92.15	1.17031e-08	75.96	4.76604e-07	0
VSVHHFHGNNVDLGTACGK	19	C5YZY2	N-Term(TMT10); C17(Carbamidomethyl); K19(TMT10)	2507.3	1.353e-13	86.86	5.31643e-08	85.37	7.66662e-08	87.41	4.4934e-08	0
AGLDLNCGNFLAQHTVAAVQAGK	9	C5Y8Y2	N-Term(TMT10); C7(Carbamidomethyl); K23(TMT10)	2813.51	4.439e-15	86.86	6.35704e-08	82.2	1.9071e-07	89.08	3.80054e-08	0
TVPASSIPDGWMGLDIGPDSIK	1	A0A194YKQ5	N-Term(TMT10); K22(TMT10)	2714.45	5.64e-11	86.81	6.32643e-08					0
LVSQNCLATVGQVGNVGVNQK	5	A1E9W6	N-Term(TMT10); C6(Carbamidomethyl); K21(TMT10)	2643.46	1.719e-14	86.8	6.26789e-08	96.37	6.7357e-09	91.34	2.14478e-08	0
ENPAPSDSEIEAAK	11	C5WN03;C5WPG5	N-Term(TMT10); K14(TMT10)	1916	1.92e-08	86.8	4.51288e-08	83.27	1.01731e-07	86.5	4.84683e-08	0
ADGSFAISEDTWNEPLGR	5	A0A194YLP4	N-Term(TMT10)	2194.06	1.208e-13	86.78	2.28784e-08	85.4	2.79751e-08	62.75	5.89282e-06	0
SSHDAVEAAGEGK	10	C5XEY3	N-Term(TMT10); K13(TMT10)	1715.9	6.18e-11	86.77	5.24893e-08	74.63	7.88561e-07	32.23	0.0151398	0
IIETTQGQSTYPADQQMLIYQGK	16	A0A194YIG2	N-Term(TMT10); M17(Oxidation); K23(TMT10)	3087.61	3.773e-12	86.74	5.95259e-08	83.11	1.35112e-07	80.06	2.4657e-07	0
CASDPSGNVVTQVLDVR	16	C5YB22	N-Term(TMT10); C1(Carbamidomethyl)	2046.05	1.041e-14	86.73	4.61806e-08	91.63	1.17832e-08	101.33	1.38775e-09	0
GNSGMKPSSPFAQSSGGSGSYGSGR	5	A0A1B6Q1G2	N-Term(TMT10); M5(Oxidation); K6(TMT10)	2821.36	1.684e-11	86.73	2.62221e-08	84.04	4.53626e-08	64.38	4.13996e-06	0
QAVTNPQNTFFGTK	12	C5WVD3	N-Term(TMT10); K14(TMT10)	2011.11	1.628e-10	86.73	6.92178e-08	60.18	3.09407e-05	72.2	2.00652e-06	0
MVGYALQAADILAK	6	A0A1B6PIL1	N-Term(TMT10); K14(TMT10)	1922.12	1.559e-13	86.7	7.36528e-08	93.82	1.41084e-08	106.97	6.7606e-10	0
DGVLETEVQDADDPR	11	C5XR81	N-Term(TMT10)	1887.91	1.791e-05	86.7	2.03106e-08	60.08	1.0112e-05	81.21	7.83322e-08	0
QLALPDNTDVCGESK	6	C5YH27	N-Term(TMT10); C11(Carbamidomethyl); K15(TMT10)	2105.1	1.159e-07	86.7	4.76766e-08	47.54	0.000373539	76.07	5.54902e-07	0
YLDELTLSDHMWDDGNSLGPK	1	C5X5E3	N-Term(TMT10); K21(TMT10)	2864.42	6.156e-13	86.7	4.10489e-08					0
QGNPDLIGTGALER	19	C5WZ12	N-Term(TMT10)	1669.91	9.062e-12	86.69	6.21438e-08	108	4.67543e-10	86.53	6.35867e-08	0
TVDDDNFIDDTGVDPADR	13	C5XQ13	N-Term(TMT10)	2209.01	1.012e-10	86.69	9.53586e-09	83.56	1.96047e-08	86.48	1.02332e-08	0
ATGAYSHSQGIK	9	A0A1B6QL52	N-Term(TMT10); K12(TMT10)	1677.93	8.55e-11	86.69	7.24297e-08	79.85	3.58159e-07	36.38	0.00783641	0
ETTPVDIQAQNWESLEER	5	A0A1Z5RKM9	N-Term(TMT10)	2374.18	5.026e-09	86.69	3.52506e-08	60.82	1.44062e-05	62.1	1.07288e-05	0
QVLINDANSSGDLPASVHK	6	A0A1B6QE29	N-Term(TMT10); K19(TMT10)	2423.34	2.578e-12	86.66	6.95873e-08	39.97	0.00326246	77.91	5.21022e-07	0
LVAALPEGGVLLLENVR	14	A0A194YMV2	N-Term(TMT10)	1992.21	2.235e-08	86.64	3.98858e-08	73.5	9.02301e-07	79.7	2.03053e-07	0
AAAVAALSSVLTAEQSGSSENLR	4	C5XHX1	N-Term(TMT10)	2461.31	5.099e-13	86.6	6.80394e-08	79.44	3.53802e-07	20	0.3095	0
GFGFVTYTSSEEASAAITAMDGK	14	C5YNX7	N-Term(TMT10); M20(Oxidation); K23(TMT10)	2814.39	1.984e-12	86.59	3.73873e-08	82.91	9.13352e-08	81.26	1.37289e-07	0
SNYMSAGQISVPIVFR	5	C5X5A2;A0A1B6PIL1	N-Term(TMT10); M4(Oxidation)	2014.07	1.731e-08	86.59	5.19695e-08	39.01	0.00290771	74.29	8.80706e-07	0
TTSETDLMTEYVVTR	5	C5WUG0	N-Term(TMT10)	1974.99	1.768e-11	86.58	3.86823e-08	59.83	1.97585e-05	33.07	0.0090744	0
GCDASVLLSVNPAGGNTER	18	C5XIY1	N-Term(TMT10); C2(Carbamidomethyl)	2146.09	1.835e-12	86.57	4.11947e-08	87.57	3.53469e-08	60.13	1.83912e-05	0
SSVDDDQLQHSSATDQQSVK	5	A0A1B6PMG7	N-Term(TMT10); K20(TMT10)	2633.3	1.683e-11	86.57	3.84411e-08	30.07	0.0155474	102.36	9.61165e-10	0
DTTLNGAVEQMYNEMASR	17	C5XG00;C5YVL1;C5Y895	N-Term(TMT10); M11(Oxidation); M15(Oxidation)	2291.05	1.389e-09	86.54	1.24219e-08	91.02	4.07199e-09	80.71	4.03361e-08	0
TTELAAAQDQLTDLER	8	A0A1B6QQ30	N-Term(TMT10)	2004.05	5.434e-12	86.54	5.27931e-08	57.3	4.04073e-05	43.62	0.00103631	0
DVVSQTGGPYYQVELGR	4	C5Z8S7	N-Term(TMT10)	2097.09	6.187e-10	86.54	5.24603e-08	10.35	1.35157	85.25	6.38872e-08	0
ASPSSSLETEAPR	7	C5WSN8	N-Term(Acetyl)	1373.66	6.11e-05	86.52	1.15879e-08	88.47	7.60946e-09	86.52	1.15879e-08	0
GVSLLLPTDVVVADK	9	A0A194YKQ5	N-Term(TMT10); K15(TMT10)	1984.21	8.596e-13	86.47	3.93365e-08	83.96	6.99116e-08	86.69	3.66434e-08	0
ALADAPAAAAAFSEGKK	5	C5WQT8	N-Term(TMT10); K16(TMT10); K17(TMT10)	2276.33	5.264e-12	86.46	5.82934e-08	37.51	0.00447096			1
STVYTPAPPTAAGAEAWVWR	13	C5XES7	N-Term(TMT10)	2360.22	7.06e-11	86.42	5.29039e-08	82.75	1.2582e-07	86.45	5.4125e-08	0
EGPALPVLDDLIADEK	6	C5Z4W3	N-Term(TMT10); K16(TMT10)	2153.21	2.404e-13	86.42	7.22868e-08	71.59	2.2363e-06	77.44	5.71557e-07	0
YIYTIDDDCFVAK	8	C5XDW6;C5WT90	N-Term(TMT10); C9(Carbamidomethyl); K13(TMT10)	2081.07	5.13e-11	86.42	5.336e-08	69.65	2.35212e-06	83.35	1.08197e-07	0
IEDLSSQLQSQAAEQFK	13	C5WZS8	N-Term(TMT10); K17(TMT10)	2380.27	3.17e-15	86.4	6.31134e-08	73.13	1.44463e-06	86.35	6.65092e-08	0
SQFASQVTTINDLK	13	C5XWE5	N-Term(TMT10); K14(TMT10)	2010.13	2.14e-11	86.32	7.21039e-08	85.91	7.9499e-08	82.81	1.59436e-07	0
GVAGSEQPAASQNQLSPQKEEEMLK	18	C5WZ12	N-Term(TMT10); K19(TMT10); K25(TMT10)	3343.78	5.922e-19	86.32	6.32367e-08	65.72	7.30073e-06	75.81	7.11163e-07	1
GAEADAAAADEEGESSGGGWSFGGLIK	2	C5XGM5	N-Term(TMT10); K27(TMT10)	2997.46	5.197e-14	86.32	3.02183e-08					0
QAVTLLQDNYPEFIAK	11	A0A1B6Q7A0	N-Term(TMT10); K16(TMT10)	2308.29	2.233e-11	86.23	7.84974e-08	88.84	4.28424e-08	84.92	1.0855e-07	0
DYDATASPEGAVYDK	23	A0A1Z5R526	N-Term(TMT10); K15(TMT10)	2060.02	4.159e-13	86.23	3.66877e-08	85.66	3.72152e-08	74.77	5.15144e-07	0
DNLTLWTSDISEDPAEEIR	15	C5Y9W4	N-Term(TMT10)	2433.2	8.5e-15	86.22	3.52202e-08	82.56	7.2656e-08	120.6	1.15403e-11	0
DFVFGTGSAAYQYEGAYNEGGK	7	C5X3X5	N-Term(TMT10); K22(TMT10)	2789.34	1.977e-13	86.2	2.54276e-08	93.08	4.84659e-09	51.35	6.92519e-05	0
DTVFIESAAETETEEMPAAFR	2	A0A1B6PG49	N-Term(TMT10); M16(Oxidation)	2589.23	6.076e-12	86.2	2.12297e-08	63.03	4.20588e-06			0
EGATDPTFLYFAHGLK	12	A0A1Z5RK96	N-Term(TMT10); K16(TMT10)	2225.2	1.426e-11	86.17	7.35508e-08	76.2	7.38841e-07	66.15	7.53462e-06	0
DQNSDALVEELTSQFAR	6	C5YAI9	N-Term(TMT10)	2152.08	8.485e-14	86.16	4.82995e-08	75.43	4.29627e-07	79.5	2.10378e-07	0
VVGDTTGPIIGSSFVSILDNAK	4	C5XWW4	N-Term(TMT10); K22(TMT10)	2648.5	6.365e-13	86.14	7.1142e-08			76.18	7.10922e-07	0
IAAWNSDQLPIYEPGLDDVVK	6	C5WTM9	N-Term(TMT10); K21(TMT10)	2801.51	1.275e-13	86.13	7.37438e-08	85.32	9.04796e-08	78.21	4.50759e-07	0
ASSSAAAATSDDSQGLK	6	A0A1B6Q2F4	N-Term(Acetyl); K17(TMT10)	1837.9	1.119e-09	86.12	2.46786e-08	86.09	2.82942e-08	86.24	2.51945e-08	0
AAAAAAAGDVSLK	5	C5YC31	N-Term(TMT10); K13(TMT10)	1573.94	3.771e-10	86.12	6.30405e-08	75.69	7.2839e-07	78.31	4.05081e-07	0
ATGGCNNPCTVFK	8	A0A1Z5S662	N-Term(TMT10); C5(Carbamidomethyl); C9(Carbamidomethyl); K13(TMT10)	1883.95	1.014e-10	86.1	4.08709e-08	65.5	4.5376e-06	63.31	8.53987e-06	0
ELSGTLLSEDDSK	5	C5X2I6	N-Term(TMT10); K13(TMT10)	1852	1.488e-10	86.08	7.25016e-08	79.74	3.22225e-07	81.65	1.94915e-07	0
ATSYEDFTNSLPENDCR	9	A0A1B6QH55	N-Term(TMT10); C16(Carbamidomethyl)	2248	1.702e-12	86.07	5.80855e-09	83.34	1.0891e-08	70.99	2.14963e-07	0
ETIEIPVTENSTIVWELR	5	A0A1B6Q7A0	N-Term(TMT10)	2358.27	3.7e-14	86.06	7.51898e-08	104.15	1.15185e-09	91.03	2.38236e-08	0
GEGGYNESGGDDYGR	30	C5YGE3	N-Term(TMT10)	1761.75	2.325e-14	86.06	3.09678e-09	98.37	1.81932e-10	103.62	5.43138e-11	0
YIIEAANHPSDPEADEILSK	9	A0A1B6QHH2	N-Term(TMT10); K20(TMT10)	2670.41	2.371e-10	86.05	7.12659e-08	75.32	8.19604e-07	72.21	1.71936e-06	0
DANAALEINPDSAK	8	A0A1Z5RK68	N-Term(TMT10); K14(TMT10)	1887.02	4.809e-10	86.04	8.97233e-08	35.91	0.00951424	74.81	1.22237e-06	0
AEETSDQSSTVALEER	6	A0A1Z5RKM9	N-Term(TMT10)	1980.96	6.376e-10	86.03	2.50707e-08	86.65	2.23841e-08	91.35	7.2916e-09	0
AHTYLGNPENESEIYPDFVTIAK	1	A0A1Z5RMP2	N-Term(TMT10); K23(TMT10)	3066.59	5.843e-15	86.01	5.95201e-08					0
VQVLTGDEGEIR	8	A0A1Z5R0P5	N-Term(TMT10)	1544.85	1.383e-08	85.99	7.01173e-08	86.23	6.49182e-08	70.81	2.33188e-06	0
WVDGSEVDSSESAPSWSLEDER	2	C5XBE9	N-Term(TMT10)	2696.23	9.397e-11	85.98	1.26174e-08	84.56	1.67974e-08			0
QQAAEQEAAPQQQAGAQQPQR	6	C5YWA4	N-Term(TMT10)	2492.24	2.098e-11	85.98	4.39086e-08	23.09	0.0859089	85.5	5.10127e-08	0
ENPAAANSAESDGLGR	20	C5XGM0	N-Term(TMT10)	1787.87	6.252e-11	85.97	2.27637e-08	88.8	1.1337e-08	101.43	5.89948e-10	0
LVVSTSCSLMHTAVDLVNETK	5	A0A1B6QJ05;A0A1B6PEC9	N-Term(TMT10); C7(Carbamidomethyl); M10(Oxidation); K21(TMT10)	2778.48	3.583e-12	85.93	7.64534e-08	93.27	1.3988e-08	84.37	1.08033e-07	0
EASDMVLADDNFSTIVAAVGEGR	3	C5WP97	N-Term(TMT10)	2596.28	5.226e-15	85.92	3.9786e-08	88.9	1.82931e-08	103.14	7.08521e-10	0
GQDADVNIDTNAITIEDEHVVAK	4	A0A194YRG8	N-Term(TMT10); K23(TMT10)	2925.52	6.701e-15	85.85	7.78748e-08	99.25	3.54768e-09	56	7.54822e-05	0
QNNVNSEGCLFDQHAR	8	A0A1B6PEZ5	N-Term(TMT10); C9(Carbamidomethyl)	2118	2.861e-13	85.84	1.83734e-08	83.46	3.51637e-08	87.77	1.17812e-08	0
DGYAVVASDGPGEYPVVTESR	5	C5Y9M4	N-Term(TMT10)	2397.19	1.386e-15	85.8	3.28783e-08	127.28	2.98374e-12	99.52	1.49101e-09	0
ASEQTDSDTSPLAGR	5	A0A1B6PD58	N-Term(TMT10)	1763.86	4.069e-08	85.8	2.80124e-08	64.56	3.88439e-06	68.59	1.52192e-06	0
DSVVALGGPSWTVPLGR	10	A0A1W0W7T8	N-Term(TMT10)	1940.08	1.586e-12	85.78	7.88759e-08	85.99	7.41456e-08	72.31	1.73309e-06	0
APAALGPYSQAIK	29	A0A1B6QEI0	N-Term(TMT10); K13(TMT10)	1745.04	2.113e-08	85.76	7.53908e-08	87.61	4.91533e-08	80.88	2.33134e-07	0
VETGIIKPGMVVTFGPSGLTTEVK	16	A0A194YJY9	N-Term(TMT10); K7(TMT10); M10(Oxidation); K24(TMT10)	3163.83	6.654e-11	85.75	4.84252e-08	92.83	9.19909e-09	82.93	9.01516e-08	0
AAEVVSTIVQNNPK	17	A0A1B6QH46	N-Term(TMT10); K14(TMT10)	1928.12	1.574e-12	85.75	6.29261e-08	86.79	4.95258e-08	68.1	3.46161e-06	0
STGISLYYEMTDESLK	13	C5XJZ3;A0A1B6QGY0	N-Term(TMT10); M10(Oxidation); K16(TMT10)	2311.18	2.919e-09	85.75	6.11967e-08	85.3	6.33034e-08	55.72	5.88077e-05	0
DLHTASNMDYDEEISAVLK	5	A0A1Z5RK68	N-Term(TMT10); K19(TMT10)	2609.32	2.156e-13	85.75	5.65404e-08	84.13	8.86712e-08	39.5	0.00258064	0
IDELEQSINDLK	13	C5Z8I6	N-Term(TMT10); K12(TMT10)	1875.05	1.776e-09	85.75	8.062e-08	50.96	0.000251326	71.17	2.28387e-06	0
MGQIEVLTGTQGEIR	96	C5Z0N9	N-Term(TMT10); M1(Oxidation)	1877.01	1.173e-09	85.74	9.38734e-08	76.69	7.54297e-07	84.42	1.26855e-07	0
GTGAYDSAAYSSENTPR	5	C5XHN0	N-Term(TMT10)	1975.92	2.453e-13	85.72	1.79504e-08	89.78	7.25854e-09	37.59	0.0011583	0
FAQLDDDDDDDEEDVPIK	9	C5XM67	N-Term(TMT10); K18(TMT10)	2552.19	2.941e-10	85.7	2.32818e-08	81.52	6.27177e-08	54.02	3.66557e-05	0
GVTLIPGDGIGPLVTGAVR	4	C5XWJ7	N-Term(TMT10)	2021.19	3.444e-09	85.6	7.3951e-08	65.3	7.65839e-06	85.91	6.6933e-08	0
DADGEAQLFQVYQCVDR	6	C5X369	N-Term(TMT10); C14(Carbamidomethyl)	2243.06	3.076e-13	85.59	2.63635e-08	84.29	3.16533e-08	91.18	5.48697e-09	0
YCPNALVNMISNPVNSTVPIAAEVFK	3	A0A1B6Q515	N-Term(TMT10); C2(Carbamidomethyl); M9(Oxidation); K26(TMT10)	3322.77	4.157e-13	85.55	7.04889e-08			85.97	6.39912e-08	0
VYGLNEIQAGEMVEFASGVK	11	Q09EM2;Q9MDQ1	N-Term(TMT10); K20(TMT10)	2599.38	2.908e-17	85.51	9.57452e-08	85.92	8.62243e-08	119.78	3.51355e-11	0
SDVYGEGAAHDDEESK	14	A0A1B6QFA6	N-Term(TMT10); K16(TMT10)	2167.03	6.435e-13	85.5	2.33926e-08	81.5	6.19453e-08	97.37	1.64908e-09	0
IVNAGGECLTFDQLALR	13	C5Z0J3;A0A1Z5S9X6	N-Term(TMT10); C8(Carbamidomethyl)	2106.12	1.917e-16	85.48	7.30499e-08	101.58	1.78621e-09	96.62	5.62938e-09	0
EAAWAISNATSGGSHEQIK	5	A0A1B6Q2M6	N-Term(TMT10); K19(TMT10)	2415.27	1.976e-15	85.48	9.17371e-08			120.18	2.95975e-11	0
ETAGATQATTTTSEK	9	A0A1B6PQQ6	N-Term(TMT10); K15(TMT10)	1955.03	7.441e-13	85.47	7.27926e-08	88.14	3.95164e-08	54.18	9.79687e-05	0
GPSGPDGLGQMFQGPELWSK	3	C5XS48	N-Term(TMT10); K20(TMT10)	2546.31	1.548e-11	85.47	7.71914e-08	85.57	7.5157e-08	87.84	4.63713e-08	0
IWVFSGDTDAVIPVTSTR	5	A0A194YHR5	N-Term(TMT10)	2193.18	4.32e-14	85.47	9.18067e-08	77.2	6.13558e-07	104.76	1.08112e-09	0
EAVANQDAEEQNKGSENGAEGESGGDVK	10	C5WTA3	N-Term(TMT10); K13(TMT10); K28(TMT10)	3506.71	1.516e-13	85.47	4.59743e-08	28.64	0.0195585	59.52	1.6362e-05	1
VTFDEPNPFATEGEEAASVAYR	6	C5XFY4	N-Term(TMT10)	2629.27	3.801e-13	85.46	3.35646e-08	93.28	6.08513e-09	89.17	1.56772e-08	0
ATIANMSPEYGATMGFFPVDAK	1	Q1KSB0	N-Term(TMT10); M14(Oxidation); K22(TMT10)	2792.41	1.334e-12	85.44	5.34369e-08					0
VSGPVVVADGMGGAAMYELVR	3	C5Z7B5;C5XW73	N-Term(TMT10)	2307.21	1.382e-13	85.43	7.54711e-08	91.71	1.92578e-08	49.77	0.000311571	0
ASAAAWEGPTAGELMSAGAAAIPGGVR	1	C5X056	N-Term(Acetyl)	2511.23	2.85e-08	85.42	3.91862e-08					0
NIMSPSTPFFFNTLYDPYR	6	C5WT90	N-Term(TMT10); M3(Oxidation)	2555.26	2.966e-09	85.41	3.88449e-08	84.1	5.60225e-08	84.55	5.69972e-08	0
QFAAEEISSMVLIK	6	C5XPN2;C5YPZ1	N-Term(TMT10); K14(TMT10)	2024.15	2.011e-12	85.41	8.89116e-08	82	1.9118e-07	83.75	1.36419e-07	0
KSQVFSTAADNQTQVGIR	5	C5WVD3	N-Term(TMT10); K1(TMT10)	2408.33	2.187e-15	85.4	8.42137e-08	91.19	2.23536e-08			1
DLAPLTCAQCLSTAVSR	7	C5WPD8	N-Term(TMT10); C7(Carbamidomethyl); C10(Carbamidomethyl)	2092.07	2.756e-13	85.4	7.02262e-08	86.76	5.1556e-08	99.53	2.45145e-09	0
DGDVGVFEDEER	7	C5WM23	N-Term(TMT10)	1595.74	5.002e-10	85.4	1.8602e-08	46.14	0.000145932	59.81	6.37279e-06	0
AADNQLFVATCGPAR	8	A0A1B6QQ64	N-Term(TMT10); C11(Carbamidomethyl)	1819.93	1.42e-11	85.38	5.44701e-08	75.33	5.33423e-07	77.93	3.32598e-07	0
QTADALVNTGLAK	7	C5WXC7	N-Term(TMT10); K13(TMT10)	1760.04	3.111e-12	85.36	8.76126e-08	100.95	2.40254e-09	97.83	4.96921e-09	0
SIQISDPLASSSWETVAEEK	4	C5XNS8	N-Term(TMT10); K20(TMT10)	2635.38	2.597e-13	85.35	8.21256e-08	87.59	4.80739e-08	85.25	8.26951e-08	0
DEADVSGDLSGLTDK	4	C5XUE1	N-Term(TMT10); K15(TMT10)	1980.02	9.484e-12	85.33	5.68593e-08	82.18	1.28635e-07	78.83	2.54636e-07	0
SNPAPLTGGGSGSDTDLNK	3	C5XWP7	N-Term(TMT10); K19(TMT10)	2246.17	3.922e-13	85.33	7.47378e-08	80.08	2.59181e-07	89.55	3.27207e-08	0
LQQQSENVSWDTLISQASK	5	A0A1B6QAG2;A0A1W0W3A8	N-Term(TMT10); K19(TMT10)	2620.4	2.633e-13	85.33	8.98319e-08	74.66	1.04817e-06	34.04	0.0122085	0
TIAECLADELINAAK	15	A0A1W0VWV3	N-Term(TMT10); C5(Carbamidomethyl); K15(TMT10)	2090.17	2.78e-12	85.32	8.85701e-08	95.63	8.21948e-09	77.56	5.28795e-07	0
ASEEDEGAYGSGGYR	3	C5Z7E6	N-Term(TMT10)	1776.79	2.506e-13	85.31	7.80272e-09	36.14	0.000644534			0
AVAHQPVSVAIEAGGR	13	C5YA35	N-Term(TMT10)	1791.01	1.499e-11	85.3	9.07497e-08	84.7	1.03686e-07	84.26	1.12304e-07	0
QICGPQSGGTDGNLAPLDAMSSVK	6	C5XYY5	N-Term(TMT10); C3(Carbamidomethyl); M20(Oxidation); K24(TMT10)	2877.45	2.162e-14	85.25	7.5978e-08	80.74	1.64029e-07	32.74	0.0125045	0
GSLPEGSLFLGLDSSTQSLK	6	C5X3D5	N-Term(TMT10); K20(TMT10)	2494.39	1.275e-10	85.24	7.86966e-08	74.62	9.16357e-07	55.55	7.80114e-05	0
DWLSSYETLDTFVVPR	6	C5YX05	N-Term(TMT10)	2157.11	3.743e-13	85.21	6.26705e-08	75.58	5.92126e-07	88.77	2.75434e-08	0
EVFPGIEIDTSQPPIVFK	6	C5XN14	N-Term(TMT10); K18(TMT10)	2474.39	4.733e-12	85.21	8.05979e-08	54.36	9.25255e-05	53	0.000127051	0
EIGFVSDDVGLDADR	20	A0A1B6Q3B4	N-Term(TMT10)	1836.92	1.909e-08	85.2	4.71112e-08	82.23	9.4549e-08	90.15	1.46357e-08	0
GVTFFDTSDAYGPHTNETLLGK	4	A0A1B6Q4Q3	N-Term(TMT10); K22(TMT10)	2828.45	1.387e-13	85.17	7.86069e-08			82.61	1.47761e-07	0
CPANPTSSGNDPTVMQDVVTPNAMDNQYYK	9	A0A1B6QN00	N-Term(TMT10); C1(Carbamidomethyl); M15(Oxidation); M24(Oxidation); K30(TMT10)	3804.76	3.861e-14	85.16	1.70682e-08	66.69	1.20002e-06	47.28	0.000101017	0
HPDASNNDTDICTNEAASAAAESSAPSVEK	11	C5XPF3	N-Term(TMT10); C12(Carbamidomethyl); K30(TMT10)	3517.65	4.141e-14	85.15	1.78713e-08	28.25	0.00882779	98.03	1.1254e-09	0
AYHEQLSVAEITNSAFEPSSMMAK	8	A0A1B6QIC5	N-Term(TMT10); K24(TMT10)	3099.56	1.554e-14	85.14	6.3995e-08	80.32	1.89974e-07	82.61	1.11849e-07	0
VHTVLISTQHDETVTNDEIAADLK	20	C5XI18;C5YZJ4;A0A1B6Q3B4	N-Term(TMT10); K24(TMT10)	3107.66	5.512e-15	85.12	8.96682e-08	95.88	7.51438e-09	84.88	9.42753e-08	0
QPLSVPAGSTVLYSK	11	A0A194YHU3	N-Term(TMT10); K15(TMT10)	2005.17	4.417e-13	85.08	9.06531e-08	87.99	4.7021e-08	89.43	3.42645e-08	0
YAGGAHTVDEVSAADYAACSSSK	13	C5Z6W2	N-Term(TMT10); C19(Carbamidomethyl); K23(TMT10)	2775.33	3.073e-16	85.05	3.20423e-08	80.01	1.08749e-07	83.05	5.44995e-08	0
YTPVDSALIPTGVVAPVAGTPYDFLAPTPVGAR	8	C5Y9T0	N-Term(TMT10)	3541.92	3.906e-12	85.05	9.00311e-08	78.61	3.81487e-07	82.03	1.80465e-07	0
DSSVSYASAAAK	7	C5XHX7	N-Term(TMT10); K12(TMT10)	1614.88	1.622e-10	85.03	7.01904e-08	90.22	2.14361e-08	87.36	4.12303e-08	0
VAAADAAAAPISEESK	3	C5XU43	N-Term(TMT10); K16(TMT10)	1959.08	5.633e-12	85.03	9.15458e-08			44.41	0.00106318	0
HSGNISLDDIVEIAK	17	C5YF43	N-Term(TMT10); K15(TMT10)	2069.16	7.015e-13	85.01	7.84019e-08	89.28	2.90949e-08	77.19	4.75553e-07	0
VVIGMDVAASEFFSEK	21	A0A194YGY2;A0A1W0VR66	N-Term(TMT10); M5(Oxidation); K16(TMT10)	2203.18	4.219e-10	85.01	9.21261e-08	54.04	0.00010177	84.37	1.04743e-07	0
IVVPQYEDGNFVGPTILADVK	10	C5XBV0	N-Term(TMT10); K21(TMT10)	2732.52	2.676e-11	85	8.11124e-08	76.78	5.36279e-07	87.55	4.7376e-08	0
GASSIEGVEAK	15	A0A1B6Q6I7	N-Term(TMT10); K11(TMT10)	1505.86	8.483e-09	85	1.04513e-07	71.97	2.12518e-06	73.72	1.28235e-06	0
AAELHKPLGAITADDLAAAAPGCDATALHSALR	4	A0A1B6QCA1	N-Term(Acetyl); K6(TMT10); C23(Carbamidomethyl)	3539.84	9.637e-15	84.97	9.66404e-08	84.72	1.00006e-07	83.77	1.27397e-07	0
ANFDSTVGIHPSAAEEFVTMR	3	A0A194YU12	N-Term(TMT10)	2508.24	6.038e-13	84.97	4.4738e-08	81.12	1.08562e-07	81.73	9.80286e-08	0
GIGDGTVSYGMDDADDIYMR	17	C5X8W7;C5Y076;C5WN29	N-Term(TMT10); M11(Oxidation); M19(Oxidation)	2412.05	2.082e-09	84.94	5.9316e-09	97.59	2.87398e-10	86.85	3.30461e-09	0
GCDGSVLLDASSDNPHPEK	39	C5XI23;C5XI24	N-Term(TMT10); C2(Carbamidomethyl); K19(TMT10)	2456.21	1.244e-13	84.94	4.84147e-08	84.53	5.42651e-08	84.51	5.59316e-08	0
YIAVGNEVGPGDGAAALLLPAMR	7	C5XHT5	N-Term(TMT10)	2484.35	2.007e-11	84.92	9.88868e-08	91.77	2.069e-08	90.23	2.89742e-08	0
VVGSSVPVLDDETTLSLR	5	D3U5B9	N-Term(TMT10)	2116.17	9.073e-13	84.92	9.77594e-08	80.75	2.5957e-07	74.76	1.02598e-06	0
LDTGNYSWGSEALTR	8	C5YDP0	N-Term(TMT10)	1898.95	5.094e-12	84.92	5.16982e-08	76.05	3.35223e-07	80.02	1.42841e-07	0
LYAANQDIFFQHFAQSMVK	7	C5XMX0	N-Term(TMT10); M17(Oxidation); K19(TMT10)	2732.44	9.302e-13	84.89	9.17881e-08	85.49	8.19215e-08	84.05	1.12949e-07	0
LLVWDELAAPN	2	C5X4S2	N-Term(TMT10)	1469.8	1.819e-06	84.89	7.10304e-08			85.1	7.43216e-08	0
GGLATPVGGGVSSLNVQLR	6	C5XWJ7	N-Term(TMT10)	2011.15	4.48e-12	84.88	9.55757e-08	80.24	2.76774e-07	76.02	7.2635e-07	0
SNFSVVDGPASSAAGNPDEIAK	7	C5Z7L1	N-Term(TMT10); K22(TMT10)	2591.34	4.149e-15	84.86	8.65458e-08	97.22	4.7797e-09	72.65	1.39344e-06	0
LYISNLDFGVSNEDIK	9	C5WPD6	N-Term(TMT10); K16(TMT10)	2285.25	6.236e-13	84.85	1.0344e-07	84.77	9.78607e-08	83.46	1.33216e-07	0
EAFSLFDKDGDGCITTK	26	A0A1B6QGF6	N-Term(TMT10); K8(TMT10); C13(Carbamidomethyl); K17(TMT10)	2591.36	8.895e-14	84.85	9.18191e-08	75.42	8.06689e-07	33.33	0.0130993	1
VFEVCLADLQGDEDQAYR	7	A0A1B6QPU3	N-Term(TMT10); C5(Carbamidomethyl)	2357.12	4.265e-13	84.8	2.61594e-08	89.99	1.01734e-08	86.94	2.60969e-08	0
VTGGEVGAASSLAPK	61	C5Y0E9;C5YF43	N-Term(TMT10); K15(TMT10)	1802.04	1.968e-12	84.8	9.81804e-08	72.67	1.5736e-06	80.26	2.7927e-07	0
LDGQLGGLLSEAAAEEDFTGK	2	C5XUF6	N-Term(TMT10); K21(TMT10)	2579.37	3.562e-13	84.8	9.55313e-08			83.22	1.35545e-07	0
GFVNAIDVVALSGAHTVGK	6	C5YB26	N-Term(TMT10); K19(TMT10)	2313.34	1.142e-15	84.79	1.01228e-07	103.27	1.38703e-09	91.52	2.12817e-08	0
LAGCHVVGSAGSK	7	C5XFP2	N-Term(TMT10); C4(Carbamidomethyl); K13(TMT10)	1700.95	1.261e-10	84.78	1.03124e-07	80.61	2.74591e-07	1.87	20.1865	0
KLEDIVPSSHNCDIPHVNR	21	A0A1B6QFD0;A0A1B6QHV2	N-Term(TMT10); K1(TMT10); C12(Carbamidomethyl)	2688.42	1.806e-14	84.72	9.61269e-08	75.78	7.87438e-07	84.85	9.86932e-08	1
AIESLPDSDDEDVLTSR	6	A0A194YKZ7	N-Term(TMT10)	2091.02	3.83e-08	84.71	3.92155e-08	90.89	9.24689e-09	59.58	1.52012e-05	0
TTGIVLDSGDGVSHTVPIYEGYALPHAILR	18	C5YY31;P53504;C5WW94;C5Y567;A0A1B6PBJ7	N-Term(TMT10)	3380.81	3.704e-16	84.71	9.3813e-08	81.62	1.9179e-07	61.08	2.19522e-05	0
ILNHLINNQNEYCMEVTPK	4	A0A1B6QE21	N-Term(TMT10); C13(Carbamidomethyl); M14(Oxidation); K19(TMT10)	2804.46	4.062e-12	84.68	1.01952e-07	32.96	0.0139608	82.85	1.43189e-07	0
ASTTSQASLLLQK	4	A0A1B6P916	N-Term(Acetyl); K13(TMT10)	1618.92	2.048e-07	84.67	1.07646e-07	68.37	4.62108e-06	68.2	5.04016e-06	0
ELEGICNPIIAK	10	C5XPN2;C5WPF7	N-Term(TMT10); C6(Carbamidomethyl); K12(TMT10)	1815.04	8.677e-10	84.66	9.19925e-08	38.46	0.0036852	24.29	0.0916084	0
DSVVAGFQWASK	6	C5XJZ3;C5XIE3;A0A1B6QGY0	N-Term(TMT10); K12(TMT10)	1752.97	2.185e-09	84.65	1.1894e-07	84.74	1.17676e-07	70.3	3.23839e-06	0
GDPSSEPDATSDNADTYNSNLIR	9	C5WSP4	N-Term(TMT10)	2668.22	3.129e-11	84.63	1.41183e-08	91.73	3.08857e-09	83.25	2.05821e-08	0
TDDYGRGEGGYNESGGDDYGR	3	C5YGE3	N-Term(TMT10)	2469.04	1.346e-13	84.63	3.43534e-09	73.2	4.77496e-08	64.23	3.76678e-07	1
FDGILGLGYPDISVGK	9	A0A1B6P6G7	N-Term(TMT10); K16(TMT10)	2109.2	1.284e-09	84.63	1.07782e-07	55.32	9.34173e-05	89.24	3.69285e-08	0
GMPPLAASTMYGYQGQSHQAGLR	2	A0A1B6PAB5	N-Term(TMT10); M2(Oxidation); M10(Oxidation)	2682.3	2.472e-11	84.62	5.17716e-08					0
ALVQETDQPEQFLK	7	C5Z0T6	N-Term(TMT10); K14(TMT10)	2104.18	3.926e-09	84.61	1.16928e-07	78.68	4.58054e-07	100.07	3.3604e-09	0
ALELDDEDISYLTNR	12	C5XS48	N-Term(TMT10)	1996	3.781e-11	84.6	5.73849e-08	81.43	1.20867e-07	74.06	7.1854e-07	0
LTGTEPAGSVLVR	13	C5XFP2	N-Term(TMT10)	1528.89	1.288e-08	84.55	9.36508e-08	72.48	1.47166e-06	70.84	2.19221e-06	0
AVAPGTDVVYSENPDAGFVQK	4	C5XTT9	N-Term(TMT10); K21(TMT10)	2622.37	6.993e-13	84.55	9.25985e-08	55.95	6.82251e-05	80.12	2.62155e-07	0
GSGPDDIEANFGLFYPNMEK	11	C5XAS4	N-Term(TMT10); M18(Oxidation); K20(TMT10)	2675.31	5.327e-14	84.52	4.69734e-08	62.07	8.2886e-06	82.69	6.88985e-08	0
GGDEDTDEVDEENVK	8	C5Y3V6	N-Term(TMT10); K15(TMT10)	2108.99	1.135e-08	84.5	2.0047e-08	65.03	1.77439e-06	58.15	7.73199e-06	0
AEYDSVTDQEALDAFK	11	Q8W0T4	N-Term(TMT10); K16(TMT10)	2260.14	4.733e-13	84.48	7.1112e-08	87.19	3.84835e-08	96.7	4.68214e-09	0
LSTGDSLDMSPHDEEVILSNDATVK	28	C5YHS5	N-Term(TMT10); M9(Oxidation); K25(TMT10)	3147.58	2.179e-15	84.46	6.73221e-08	95.91	4.75712e-09	95.93	4.76079e-09	0
AVQSGNVQEAIEK	5	C5WRN3	N-Term(TMT10); K13(TMT10)	1831.03	1.715e-10	84.46	1.06534e-07	9.26	3.55138	27.74	0.0489658	0
SSSAAESPASVEEGIEVLQAYSK	7	C5XD64	N-Term(TMT10); K23(TMT10)	2797.45	1.247e-14	84.44	9.87512e-08	88.26	4.13504e-08	88.41	3.90092e-08	0
GTEGIIQIENPNLVK	12	C5XK58	N-Term(TMT10); K15(TMT10)	2083.22	1.479e-12	84.44	8.95776e-08	86.32	6.03199e-08	84.58	9.28319e-08	0
ANEVEAVETAK	11	C5XG33	N-Term(TMT10); K11(TMT10)	1618.91	8.391e-09	84.43	1.20073e-07	84.81	1.11169e-07	80.54	2.98481e-07	0
KQQSFIQPSLVAQAAAR	8	C5WQR0	N-Term(TMT10); K1(TMT10)	2301.35	3.138e-12	84.43	8.41951e-08	70.49	2.00994e-06	8.44	3.32268	1
SEIVFVSPTGEEIK	21	C5YSF0	N-Term(TMT10); K14(TMT10)	1993.13	3.74e-11	84.41	1.09035e-07	79.62	3.41075e-07	84.71	1.05645e-07	0
RGDSVASGDGVEGGR	2	A0A194YS53	N-Term(TMT10)	1647.82	6.249e-11	84.4	4.93786e-08	61.52	9.61906e-06			1
EAGTTMDVVAAQTK	14	A0A1B6Q6Z6	N-Term(TMT10); M6(Oxidation); K14(TMT10)	1896.02	3.312e-09	84.4	1.13099e-07	61.23	2.41827e-05	74.42	1.18723e-06	0
ISVQGIDAVLFAPDDTK	9	C5WY51	N-Term(TMT10); K17(TMT10)	2247.26	5.7e-13	84.39	1.1809e-07	101.13	2.48231e-09	98.85	4.17013e-09	0
VATPEQAQEVHAAVR	11	C5X695	N-Term(TMT10)	1834.99	2.053e-09	84.39	1.04808e-07	81.65	1.9936e-07	73.51	1.29909e-06	0
GAASVEGVEVK	18	A0A1B6P9F4	N-Term(TMT10); K11(TMT10)	1503.88	1.03e-08	84.38	1.335e-07	88.04	5.80249e-08	81.52	2.40653e-07	0
GGSSLSGSAGGDR	3	A0A1B6QAQ0	N-Term(TMT10)	1336.67	3.354e-10	84.38	4.41352e-08	80.85	1.00314e-07	81.31	8.8013e-08	0
QICGPQSGGTDGNLAPLDAMSSVK	2	C5XYY5	N-Term(TMT10); C3(Carbamidomethyl); K24(TMT10)	2861.45	1.07e-14	84.36	8.538e-08	80.8	2.02119e-07			0
KVQSNNGLEVWAGPLSNNR	8	C5WXC7	N-Term(TMT10); K1(TMT10)	2541.4	1.005e-14	84.36	1.13596e-07	67.39	5.59936e-06	61.86	2.00376e-05	1
IDYAPGGQNPPHTHPR	296	C5XHF1	N-Term(TMT10)	1986.02	8.868e-13	84.35	7.43747e-08	96.2	5.03755e-09	92.75	1.0777e-08	0
AFVWDSGSTVGEFDGHSK	4	A0A1B6Q258	N-Term(TMT10); K18(TMT10)	2384.19	5.686e-14	84.35	6.66617e-08	24.04	0.0723829	93.12	8.79989e-09	0
SDYDQVVTEVAEATSAMF	5	C5XZE5	N-Term(TMT10); M17(Oxidation)	2208.03	1.768e-09	84.34	2.68734e-08	80.11	6.87368e-08	76.86	1.45274e-07	0
AAVSALQNQPIVNAVIDGDDIIYR	8	A0A1B6QPT2	N-Term(TMT10)	2784.5	4.174e-12	84.33	1.10693e-07	85.21	8.99382e-08	86.57	6.34443e-08	0
FEVVAVSLDSEESAFNESFAK	5	C5WWQ2	N-Term(TMT10); K21(TMT10)	2763.41	3.636e-13	84.33	8.78167e-08	78.78	3.19166e-07	36.16	0.00606468	0
DVQEACVHDGYVLPK	32	C5YZS0;A0A1Z5S482	N-Term(TMT10); C6(Carbamidomethyl); K15(TMT10)	2188.15	3.078e-13	84.32	1.22413e-07	84.81	1.09683e-07	78.52	4.71026e-07	0
KVIESIQENASYPADQQVLIHQGK	6	A0A1B6QCE6	N-Term(TMT10); K1(TMT10); K24(TMT10)	3382.89	4.255e-14	84.31	8.17351e-08			67.26	4.00294e-06	1
FSATQQTQEYAITFAR	9	C5XTM2	N-Term(TMT10)	2091.08	1.685e-12	84.3	9.45557e-08	77.01	5.1857e-07	80.24	2.42237e-07	0
LQEQPVIVAHTENHYDGSGVK	5	A0A1B6QPB8	N-Term(TMT10); K21(TMT10)	2779.48	7.079e-12	84.3	1.22792e-07	65.36	1.00565e-05	45.34	0.000966432	0
ESESSSNDDNAWDGFQSAQPVPSSEK	4	C5XBL1	N-Term(TMT10); K26(TMT10)	3256.5	1.198e-14	84.25	1.82281e-08	107.62	8.38961e-11			0
WTSAATTVTYFNK	2	A0A1Z5S3X9	N-Term(TMT10); K13(TMT10)	1948.06	4.266e-11	84.24	1.20922e-07			31.28	0.0238314	0
VQGGGNTGNALTAAAR	5	A0A1Z5RB50	N-Term(TMT10)	1686.91	3.288e-13	84.22	1.05585e-07	79.2	3.36033e-07	47.42	0.000501741	0
GSNQLVIDEAER	3	C5X0Z6	N-Term(TMT10)	1559.83	2.064e-09	84.22	8.06083e-08	66.58	4.80232e-06	75.04	6.12557e-07	0
QFGGGYGADGVFADEAEAQQHSK	3	C5WW80	N-Term(TMT10); K23(TMT10)	2827.38	7.836e-14	84.2	5.18959e-08	31.1	0.0100136			0
AAQDIALADLAPTHPIR	19	A0A1Z5RIM0	N-Term(TMT10)	2002.13	2.117e-13	84.18	1.22413e-07	96.46	7.36576e-09	74.37	1.20281e-06	0
SMPTSAALDVVAK	7	C5WN27	N-Term(TMT10); K13(TMT10)	1748.01	5.916e-10	84.17	1.30352e-07	71.41	2.57306e-06	84.26	1.27866e-07	0
ASGYDVESSASSDAILK	10	C5YRH3	N-Term(TMT10); K17(TMT10)	2158.12	1.988e-14	84.16	1.09357e-07	92.54	1.51555e-08	84.11	1.10623e-07	0
ATMENVIELVNR	4	A0A1B6QLU6	N-Term(Acetyl); M3(Oxidation)	1446.73	5.606e-06	84.16	3.77952e-08	67.96	1.72752e-06	60.23	9.57903e-06	0
ANAQAYNNNVINR	12	C5XAS4	N-Term(TMT10)	1690.88	2.486e-10	84.16	8.42237e-08	61.42	1.53596e-05	74.46	7.64536e-07	0
GSEGYTYNYYEDLTPK	11	A0A1B6P999	N-Term(TMT10); K16(TMT10)	2358.15	3.513e-12	84.16	5.60213e-08	55.39	4.23485e-05	80.41	1.34212e-07	0
GFQQTLYMGAGGGANSVNPGYTK	8	C5XW23	N-Term(TMT10); M8(Oxidation); K23(TMT10)	2792.41	1.276e-15	84.13	7.0512e-08	91.42	1.35208e-08	80.58	1.67122e-07	0
GTDFSEEDAETTLR	11	A0A1Z5SBP4	N-Term(TMT10)	1799.85	2.175e-11	84.12	3.09806e-08	53.13	3.57509e-05	75.44	2.21463e-07	0
AMSIMNSFINDIFEK	62	C5XE66;C5XPC7;C5YM38;C5Y096;C5X4Q7;C5XDK0;A0A1W0VY87;C5XP45;C5YJD0;C5YZA2	N-Term(TMT10); M2(Oxidation); M5(Oxidation); K15(TMT10)	2250.16	9.314e-09	84.11	9.66494e-08	107.89	4.33209e-10	96	6.5937e-09	0
ALAVGADVSLDTATGNLTK	11	C5XAN7	N-Term(TMT10); K19(TMT10)	2275.29	9.448e-17	84.11	1.081e-07	72.43	1.63443e-06	134.77	9.33594e-13	0
SPIFLGSYDDVEEIK	2	A0A1B6P8N4	N-Term(TMT10); K15(TMT10)	2170.17	5.823e-13	84.09	1.13863e-07	84.1	1.19631e-07			0
DSTTVSEFDAR	8	C5WUR3	N-Term(TMT10)	1456.71	1.19e-08	84.09	4.0554e-08	46.54	0.000228474	62.89	5.29465e-06	0
HVPEIEQGLTDAAESK	11	A0A1B6QJB9	N-Term(TMT10); K16(TMT10)	2182.18	1.915e-09	84.08	1.19597e-07	62.65	1.64062e-05	73.8	1.32356e-06	0
AGEDADSLGLTGHER	12	C5YIC1	N-Term(TMT10)	1756.86	4.376e-12	84.06	3.84792e-08	59.56	1.18409e-05	73.25	4.89712e-07	0
TPSEAGSEDDFMLPLEASDR	3	C5YH47	N-Term(TMT10)	2396.12	2.32e-12	84.04	2.38647e-08	89.11	8.83756e-09			0
RDQAPAVAGAASGNAAAK	7	C5WWE0;C5WWE1	N-Term(TMT10); K18(TMT10)	2084.16	4.742e-13	84.04	1.20507e-07	86.72	6.52275e-08	71.89	1.97702e-06	1
DAGLSQPQPVPIGALATALANAPPDQQR	5	A0A1B6QBF0	N-Term(TMT10)	3025.64	2.094e-14	84.03	1.07737e-07	70.88	2.22927e-06	87.66	4.63625e-08	0
INPLVPVDLVIDHSVQVDVAR	3	Q1KSB0;C5YIC1	N-Term(TMT10)	2527.46	7.237e-11	83.98	9.79865e-08			72.2	1.53653e-06	0
AGGTAFSNMAVGYNNVDVEAANR	5	A0A194YLZ3	N-Term(TMT10)	2557.23	1.101e-13	83.97	3.68797e-08	89.66	1.07603e-08	38.42	0.00189921	0
ATDSDQTLEVTSNDLR	7	C5X7D7	N-Term(TMT10)	1993.98	5.559e-11	83.97	4.97075e-08	74.92	4.31623e-07	81.84	8.80486e-08	0
YGGGANELSDGYSK	16	C5XXV1	N-Term(TMT10); K14(TMT10)	1875.95	2.453e-12	83.97	7.8169e-08	74.62	6.78207e-07	85.85	4.9533e-08	0
IFSNPEVAAEEPWYGIEQEYTLLQK	5	A0A194YRE9	N-Term(TMT10); K25(TMT10)	3412.78	2.189e-12	83.97	1.12644e-07	70.53	2.48275e-06	81.25	2.11845e-07	0
GGNTSYVTSDYSGDTTGEFSTQR	3	A0A1B6PGF3	N-Term(TMT10)	2659.19	1.291e-11	83.96	1.56698e-08	85.04	9.24319e-09	79.33	4.72558e-08	0
ASAAGAGAPEGAAADAAGGSER	3	C5WQ44	N-Term(TMT10)	2043.99	8.269e-11	83.94	4.03645e-08	75.04	3.25862e-07	75.06	3.07211e-07	0
DAETGEEAEEAPTEDATK	18	C5YSF0	N-Term(TMT10); K18(TMT10)	2351.12	1.837e-10	83.93	3.07478e-08	64.71	2.62e-06	97.28	1.59943e-09	0
LAYGGAQEYFGITPDVTTLGK	4	A0A1B6P988	N-Term(TMT10); K21(TMT10)	2659.43	1.557e-13	83.91	1.2681e-07	71.94	2.01836e-06	87.21	6.00741e-08	0
LTNLAEIDPLASLPK	15	C5WSV0	N-Term(TMT10); K15(TMT10)	2053.23	2.536e-12	83.89	8.10514e-08	85.58	5.3402e-08	86.19	4.85681e-08	0
DDMEVLDEPLYANFLR	6	A0A1B6QN33	N-Term(TMT10)	2169.08	1.198e-11	83.89	6.71685e-08	84.25	6.18253e-08	80.45	1.46055e-07	0
EEVTIAELAAASAEK	7	C5XHI9	N-Term(TMT10); K15(TMT10)	1990.11	1.343e-11	83.87	1.29009e-07	85.96	8.07438e-08	82.99	1.57233e-07	0
NLSSYGQDYGYGQYEQHK	3	C5WPG0	N-Term(TMT10); K18(TMT10)	2595.25	2.836e-13	83.87	4.51225e-08	76.57	2.48931e-07	84.13	3.94094e-08	0
GLSANEMIALSGGHTIGQAR	3	A0A1Z5RGB0	N-Term(TMT10)	2212.17	2.196e-16	83.86	1.17794e-07	90.88	2.38034e-08	87.32	5.38451e-08	0
GTEGLDTSVSAGPGVR	5	C5Y9Z2	N-Term(TMT10)	1731.91	2.424e-13	83.85	8.38618e-08	83.75	9.08756e-08	85.19	6.34138e-08	0
LATIPSSVVVLTPETFDSIVLDEAK	5	C5XJT8	N-Term(TMT10); K25(TMT10)	3102.77	3.382e-13	83.83	8.27999e-08	53.22	9.79066e-05	74.57	7.17483e-07	0
APTTSLNSGFTSSSVNPGQSPIVR	2	C5XPM3	N-Term(TMT10)	2633.39	2.471e-14	83.83	1.13643e-07			90.24	2.75355e-08	0
AAHPNVAVMAGLGGDSVQDIVK	5	C5Y7R1	N-Term(TMT10); M9(Oxidation); K22(TMT10)	2623.43	2.592e-13	83.82	1.45026e-07	97.73	5.9957e-09	26.41	0.0811388	0
LTDLWQSSSEFCGSLGGGGK	6	C5XCI9	N-Term(TMT10); C12(Carbamidomethyl); K20(TMT10)	2544.28	4.544e-12	83.81	7.75673e-08	79.82	2.01167e-07	55.83	4.62353e-05	0
STGSGDGNLAPLDTTTPYK	12	A0A1W0W7T8	N-Term(TMT10); K19(TMT10)	2353.23	3.132e-10	83.81	1.12088e-07	78.83	3.35805e-07	72.15	1.61223e-06	0
GWETENIEEIALK	5	A0A194YR04	N-Term(TMT10); K13(TMT10)	1990.1	3.196e-12	83.8	1.32773e-07	80.35	2.83691e-07	88.68	4.25529e-08	0
QLLLHPESDDSAQLSQIETEK	8	C5XZX0	N-Term(TMT10); K21(TMT10)	2839.51	7.507e-12	83.8	1.27562e-07	68.05	4.88826e-06	64.04	1.2169e-05	0
TNDLAGDGTTTSVVLAQGLIAEGVK	6	C5Z2S4	N-Term(TMT10); K25(TMT10)	2888.61	6.93e-13	83.77	1.15224e-07	87.33	5.02076e-08	82.98	1.38966e-07	0
HMAEEDDDDF	9	C5YH21	N-Term(TMT10)	1452.58	2.296e-05	83.77	4.18765e-09	83.57	4.385e-09	54.46	3.57248e-06	0
GDSSNASDLLFTAK	5	A0A1B6Q9W8	N-Term(TMT10); K14(TMT10)	1884.01	8.724e-12	83.76	1.20749e-07	83.35	1.37096e-07	51.62	0.000202464	0
VENLYEGPLDDVYATAIR	9	C5XJZ3;A0A1B6QGY0	N-Term(TMT10)	2267.18	6.367e-10	83.76	1.02657e-07	80.06	2.38186e-07	83.52	1.09824e-07	0
SDADLAAVTAPAPEAK	8	C5YSF0	N-Term(TMT10); K16(TMT10)	1985.09	1.149e-11	83.76	1.17383e-07	72.99	1.41409e-06	91.1	2.10751e-08	0
ESMADGSEYNLSELR	6	A0A1Z5RLA7	N-Term(TMT10)	1929.91	5.77e-10	83.74	3.17001e-08	74.55	2.78848e-07	75.22	1.83371e-07	0
GSDVVYVTDDGQEEQYNVPQVK	6	C5XG77	N-Term(TMT10); K22(TMT10)	2927.47	2.527e-13	83.69	8.35885e-08	84.13	7.95916e-08	84.61	6.79771e-08	0
SQADYISVPIEGPYKPAHYR	21	A0A1B6PRP0	N-Term(TMT10); K15(TMT10)	2749.47	2.995e-11	83.68	1.33064e-07	58.08	4.80793e-05	48.74	0.000413008	0
QVTGASQDTQELIDAELSAR	2	C5Z5Z7	N-Term(TMT10)	2361.21	6.396e-12	83.67	9.90081e-08	79.33	2.82951e-07			0
ADAVAQGGGANEAPASVVGDDGLGEER	1	C5XL76	N-Term(TMT10)	2741.31	4.446e-12	83.67	4.0806e-08					0
NVNSALSNAGLGK	15	C5XHR8	N-Term(TMT10); K13(TMT10)	1702.99	9.246e-12	83.64	1.28457e-07	86.4	6.76951e-08	90.81	2.43976e-08	0
AEEVLPPTLGSGSQPPNLFDGTTR	10	A0A1B6P694	N-Term(TMT10)	2712.4	3.817e-15	83.64	1.19374e-07	84.94	8.52868e-08	134.91	8.52322e-13	0
ADLNVPLDENQNITDDTR	15	C5Z0B5	N-Term(TMT10)	2272.13	4.12e-11	83.62	5.23585e-08	83.8	6.87834e-08	98.32	2.14958e-09	0
DVGQETAAADATDVTQILNLAVAK	3	A0A1B6Q508	N-Term(TMT10); K24(TMT10)	2872.57	6.821e-14	83.59	1.26663e-07			73.21	1.38006e-06	0
ADISADDFFFSGLR	178	C5XHF1	N-Term(TMT10)	1789.9	1.11e-10	83.58	6.24906e-08	74.34	5.22743e-07	69.43	1.64766e-06	0
DTGLFGVYAVAK	7	C5WSU8	N-Term(TMT10); K12(TMT10)	1698.97	3.634e-09	83.57	1.16698e-07	84.01	1.09228e-07	82.01	1.70911e-07	0
VLQNDIDLLNPPAELEK	31	C5X163	N-Term(TMT10); K17(TMT10)	2379.35	8.958e-12	83.55	1.37991e-07	92.21	1.87566e-08	105.5	9.21611e-10	0
VPGNPAPIAVGSTTMSSTEALK	3	A0A194YQE7	N-Term(TMT10); M15(Oxidation); K22(TMT10)	2602.41	6.07e-13	83.55	1.47043e-07			104.08	1.3015e-09	0
VTVHHFHGNNVDLGTACGK	11	C5Z9E0	N-Term(TMT10); C17(Carbamidomethyl); K19(TMT10)	2521.31	3.789e-14	83.54	1.1109e-07	83.77	1.07248e-07	91.84	1.63659e-08	0
SFAAVGVDPAVMGVGPAVAIPAAVK	13	A0A194YT53	N-Term(TMT10); M12(Oxidation); K25(TMT10)	2768.59	9.603e-14	83.53	1.03583e-07	91.06	1.66479e-08	87.17	4.55684e-08	0
TMISDSDYTEFENFTK	14	A0A1B6Q9D0	N-Term(TMT10); M2(Oxidation); K16(TMT10)	2402.15	1.616e-09	83.53	4.25864e-08	77.18	1.82811e-07	59.54	1.11173e-05	0
FVSDGVFYAELNEMLTR	3	C5YHF8	N-Term(TMT10)	2220.12	5.259e-11	83.52	8.64808e-08	75.85	5.34333e-07	87.87	3.18445e-08	0
AAPDAEAIDALPYIDGDYGDPAVK	9	C5XGI1	N-Term(TMT10); K24(TMT10)	2905.49	1.189e-11	83.51	1.02055e-07	87.53	3.98242e-08	104.65	7.38665e-10	0
AATAAEVPVEAPVR	10	C5Z2Q0	N-Term(Acetyl)	1422.76	1.135e-06	83.51	1.06289e-07	83.63	1.03392e-07	67.74	4.1562e-06	0
AVFSDLHTADGLK	26	C5X4T4	N-Term(Acetyl); K13(TMT10)	1644.88	4.287e-07	83.51	1.04729e-07	65.13	7.65721e-06	81.61	1.59445e-07	0
AMMDEYLVGEIDASTIPSR	4	C5YYE5	N-Term(TMT10)	2327.15	1.397e-12	83.5	5.47187e-08	89.95	1.39092e-08	83.13	6.00713e-08	0
WSSSVESDDDGGTTAAAAAPR	7	A0A1Z5RKY5	N-Term(TMT10)	2280.06	7.859e-13	83.5	2.85877e-08	88.07	9.66923e-09	93.2	3.06323e-09	0
ATDLAADESGGEVR	47	C5X4M5	N-Term(TMT10)	1619.81	1.842e-10	83.48	5.02595e-08	73.73	4.82953e-07	87.87	1.82902e-08	0
ATIANMSPEYGATMGFFPVDAK	8	Q1KSB0	N-Term(TMT10); M6(Oxidation); M14(Oxidation); K22(TMT10)	2808.41	5.218e-12	83.45	8.42711e-08	73.8	6.94088e-07	73.47	8.34342e-07	0
MEETAAAAAAATATSEK	3	C5XUJ1	N-Term(Acetyl); M1(Oxidation); K17(TMT10)	1910.92	7.574e-10	83.44	5.48006e-08	76.25	2.97607e-07	81.91	7.31132e-08	0
ESSMPDTSELFTNVYK	6	C5XZ73	N-Term(TMT10); K16(TMT10)	2306.16	5.693e-14	83.43	8.71568e-08			95.46	5.04892e-09	0
AFVDSGAQSTIISK	4	C5XXJ0	N-Term(TMT10); K14(TMT10)	1882.07	9.96e-13	83.42	1.38999e-07	92.26	1.74722e-08			0
GKESGEPVPEYDYLPYFYSR	5	A0A1B6QB11	N-Term(TMT10); K2(TMT10)	2854.43	5.09e-15	83.42	9.91874e-08	44.3	0.000798801	51.62	0.000148749	1
NPSADMLLTEAELNLDLIR	3	A0A1B6PEZ5	N-Term(TMT10); M6(Oxidation)	2373.26	3.934e-10	83.41	1.2427e-07	74.4	9.87572e-07	67.92	4.43949e-06	0
KVAAIAGASSQADAASSK	5	A0A1B6Q1K5	N-Term(TMT10); K1(TMT10); K18(TMT10)	2320.35	1.318e-14	83.38	1.27887e-07	87.82	4.58419e-08	72.49	1.58946e-06	1
AIAISQEAFDAMVR	2	A0A194YSE0	N-Term(Acetyl); M12(Oxidation)	1579.78	1e-05	83.38	6.01549e-08	83.46	5.5225e-08			0
ALAHQPLSVAIEASGR	11	A0A1B6P5Q3	N-Term(TMT10)	1849.05	6.077e-11	83.35	1.67613e-07	83.2	1.72546e-07	86.91	7.29261e-08	0
GNNLAIADPLTHTSDPYVVLQYGAQK	10	C5X978	N-Term(TMT10); K26(TMT10)	3243.74	7.34e-16	83.34	1.26753e-07	93.46	1.24876e-08	87.52	5.04481e-08	0
IEVLTGTQGEIR	221	C5Z0N8	N-Term(TMT10)	1544.89	1.159e-07	83.31	1.39998e-07	70.93	2.31273e-06	68.63	4.07837e-06	0
SLGYAYVNYNNPGDAAR	13	A0A1B6QBF0	N-Term(TMT10)	2074.02	4.247e-13	83.3	6.92248e-08	79.67	1.52671e-07	96.79	3.10976e-09	0
FEMWGDGLQTR	5	C5X1K7	N-Term(TMT10)	1568.78	2.383e-08	83.3	6.12733e-08	57.58	2.31321e-05	84.1	5.07704e-08	0
ALALSTIDGYSGYGAEQGEK	6	C5WNE7	N-Term(TMT10); K20(TMT10)	2488.29	1.204e-12	83.29	1.10874e-07	72.39	1.51978e-06	66.65	5.68795e-06	0
ATATSADAAAQPSK	6	C5Z729	N-Term(TMT10); K14(TMT10)	1747.96	3.828e-11	83.28	1.5389e-07	59.36	3.81238e-05	76.65	7.10453e-07	0
AGTDSSASNSLPSNMPTETAEENTVTR	2	C5YEK9	N-Term(TMT10); M15(Oxidation)	3012.4	6.781e-11	83.25	3.24109e-08	67.27	1.20937e-06			0
ETSTTELLAPSGWTK	19	C5WR47	N-Term(TMT10); K15(TMT10)	2079.15	8.095e-10	83.23	1.46166e-07	84.37	1.17539e-07	83.34	1.41351e-07	0
QHNLDVITPDSFDNR	19	C5YB26	N-Term(TMT10)	2000.01	6.996e-09	83.23	6.65469e-08	77.21	2.8231e-07	76.96	2.80915e-07	0
GVCVLSGAGTVTDVALR	6	A0A1B6PIE6	N-Term(TMT10); C3(Carbamidomethyl)	1904.05	8.56e-16	83.21	1.5066e-07	84.78	1.05287e-07	7.62	5.44892	0
ATPSLLGEQGEDTEWVTVK	4	A0A1Z5RAL5	N-Term(TMT10); K19(TMT10)	2518.35	1.374e-10	83.2	1.43828e-07	68.19	4.55115e-06	69.88	3.07891e-06	0
GNVSEEQSDAVEELK	9	C5YBH2	N-Term(TMT10); K15(TMT10)	2092.08	1.5e-12	83.19	1.23052e-07	81.02	2.08344e-07	81.07	1.91108e-07	0
ESMADGSEYNLSELR	4	A0A1Z5RLA7	N-Term(TMT10); M3(Oxidation)	1945.9	7.048e-08	83.15	2.32403e-08	65	1.37559e-06			0
EIVGQVEPYSITGSLPLIR	5	C5Y0S1	N-Term(TMT10)	2300.31	1.155e-15	83.1	1.42526e-07	86.35	6.72044e-08	86.3	6.73966e-08	0
GEATTFTNADLGAK	7	C5XGM0	N-Term(TMT10); K14(TMT10)	1854.01	3.09e-12	83.1	1.37138e-07	78.91	3.48955e-07	77.22	4.98834e-07	0
ELDYLVGAVANPK	20	A0A194YKQ5;A0A194YMV2	N-Term(TMT10); K13(TMT10)	1847.07	4.414e-10	83.07	1.45733e-07	49.51	0.000343667	75.6	8.51057e-07	0
DSGAFAWEIVPIEVPVGR	8	A0A1B6PEL7	N-Term(TMT10)	2171.17	4.938e-13	83.06	1.49282e-07	80.95	2.42665e-07	86	7.51054e-08	0
GLSMASTFIGNSTSIQEMFR	4	C5XMJ4;A0A1B6Q2X9	N-Term(TMT10); M4(Oxidation)	2422.2	8.113e-12	83.04	8.09445e-08	71.23	1.2242e-06	67.22	3.15802e-06	0
LVPVPATVTVFNVPVSASQGAVDVVTR	6	C5Z484	N-Term(TMT10)	2951.69	1.354e-12	83.03	1.28416e-07	95.92	6.35809e-09	89.36	2.87956e-08	0
IPLPCTCDQVDGADVMHFAYSVAK	17	A0A1B6QQP5	N-Term(TMT10); C5(Carbamidomethyl); C7(Carbamidomethyl); M16(Oxidation); K24(TMT10)	3168.56	6.589e-14	83.02	8.20665e-08	84	6.31e-08	79.2	2.09795e-07	0
HYGVEAQEGDSSDQSVEK	3	A0A1Z5RNN3	N-Term(TMT10); K18(TMT10)	2423.17	9.87e-13	83.02	6.06145e-08	74.85	3.64985e-07	19.88	0.121306	0
SGGMSVSLAAADGR	4	A0A194YMD8	N-Term(TMT10); M4(Oxidation)	1523.77	1.182e-06	83.01	7.10049e-08	64.91	4.21318e-06	74.17	5.32126e-07	0
AANPGQYDNISVVR	4	C5XTR1	N-Term(TMT10)	1732.92	1.776e-11	82.96	1.23674e-07	74.72	8.21295e-07	36.3	0.00583713	0
NGVEEVLGLGELSDFEK	10	A0A1B6Q515	N-Term(TMT10); K17(TMT10)	2293.23	2.507e-15	82.95	1.6173e-07	102.74	1.63091e-09	94.19	1.17178e-08	0
SFDSLLVSLQEK	6	A0A1B6Q7Z8	N-Term(TMT10); K12(TMT10)	1824.05	6.001e-10	82.94	1.51686e-07	88.39	4.31734e-08	82.14	1.82061e-07	0
GLQEEFEEYAEK	15	C5YHF4	N-Term(TMT10); K12(TMT10)	1929.99	3.663e-10	82.92	1.02356e-07	67.85	3.28118e-06	77.24	3.8515e-07	0
YTQGFSGADITEICQR	13	C5WXV4;C5X0G5	N-Term(TMT10); C14(Carbamidomethyl)	2075.01	2.578e-13	82.91	4.96331e-08	72.33	5.61398e-07	72.48	5.22567e-07	0
LAESGAFNLQNTISR	5	A0A1B6PEV7	N-Term(TMT10)	1850	3.082e-11	82.9	1.60269e-07	75.03	9.84549e-07	81.8	2.07788e-07	0
ASLDSISDSWTSSK	5	C5XWG6	N-Term(TMT10); K14(TMT10)	1942.01	1.474e-12	82.88	1.25973e-07	68.6	3.20939e-06	84.24	8.17447e-08	0
YIAPEQVPVQFGGLFK	8	A0A1B6Q7A0	N-Term(TMT10); K16(TMT10)	2251.29	4.718e-12	82.87	1.51568e-07	95.94	7.65322e-09	92.36	1.74229e-08	0
AAFDVYDVDGDGR	22	C5XQS6	N-Term(TMT10)	1628.79	5.116e-07	82.85	4.90266e-08	79.59	8.79205e-08	79.33	9.33448e-08	0
GSGDYGSGGGGGFDR	8	A0A1B6Q1J6	N-Term(TMT10)	1574.7	1.115e-13	82.84	1.19599e-08	88.26	3.06023e-09	89.74	2.17648e-09	0
SATGAVVWSSGTAGR	10	C5XIK1	N-Term(TMT10)	1635.86	1.599e-10	82.82	1.2198e-07	99.27	2.98126e-09	85.83	5.87736e-08	0
EEAEPAAAEEAAPAPAETPAAEEK	6	A0A1B6Q0M4	N-Term(TMT10); K24(TMT10)	2837.41	8.93e-11	82.82	9.79493e-08	79.76	2.1242e-07	57.75	3.44155e-05	0
IQDVDDLAPLADLR	6	A0A1W0W742	N-Term(TMT10)	1782.98	5.404e-11	82.81	1.4975e-07	79.15	3.5087e-07	72.45	1.68949e-06	0
IALYGTTVDTTNMK	5	C5WX81	N-Term(TMT10); K14(TMT10)	1986.1	7.495e-12	82.79	1.60172e-07	77.05	6.07506e-07	76.48	6.79214e-07	0
LSVETTANQDPLVTK	12	C5YVR0	N-Term(TMT10); K15(TMT10)	2074.18	2.038e-11	82.77	1.77558e-07	30.77	0.0269266	52.73	0.000178134	0
SESAQGEAAAGAMAGR	3	C5XVC9	N-Term(TMT10)	1692.83	4.627e-09	82.76	6.03816e-08	69.45	1.02151e-06			0
GAGLGDQLQTAYQEK	8	C5YUY0	N-Term(TMT10); K15(TMT10)	2037.11	1.892e-12	82.75	1.58204e-07	55.44	8.52991e-05	42.4	0.00174358	0
VETDAEAEGLFDAETK	9	C5YXK9	N-Term(TMT10); K16(TMT10)	2183.12	4.465e-15	82.74	1.01899e-07	111.49	1.40142e-10	55.61	5.27596e-05	0
LGNYTEAVADANK	15	C5XEC3	N-Term(TMT10); K13(TMT10)	1823.98	3.107e-10	82.73	1.64e-07	82.66	1.70459e-07	77.98	5.1508e-07	0
KQEAATSSSAGGSSK	11	C5Y9D6	N-Term(TMT10); K1(TMT10); K15(TMT10)	2083.15	8.399e-13	82.72	1.50213e-07	69.2	3.28819e-06	89.06	3.40834e-08	1
KPQVEESYGSEYGSGYGR	11	C5Z7E6	N-Term(TMT10); K1(TMT10)	2451.23	4.091e-11	82.71	9.02817e-08	62.65	8.66484e-06	50.83	0.000132166	0
DSAAPAEAGVQPETLK	2	A0A194YRT7	N-Term(TMT10); K16(TMT10)	2042.12	7.29e-12	82.69	1.8355e-07					0
VNNPALLDLPLVDVFR	6	C5YAS6	N-Term(TMT10)	2024.18	1.223e-09	82.67	1.34648e-07	81.05	2.00235e-07	62.83	1.3968e-05	0
LQAATSVENALEIAR	10	A0A1B6PFE9	N-Term(TMT10)	1815.02	1.456e-13	82.64	1.48649e-07	84.11	1.08876e-07	88.63	3.83161e-08	0
SEEQVTDAVESR	10	C5YG07	N-Term(TMT10)	1578.78	1.404e-09	82.6	6.73188e-08	78.02	1.97201e-07	64.64	4.20858e-06	0
AVFSDLHTADGLK	52	C5X4T4	N-Term(TMT10); K13(TMT10)	1832.04	2.135e-10	82.59	1.63039e-07	75.06	9.34107e-07	80.49	2.66652e-07	0
MSQMDVLTGTAGEIR	43	C5YB22	N-Term(TMT10); M1(Oxidation)	1853.93	3.373e-09	82.56	9.06813e-08	94.31	5.3934e-09	91.38	1.05892e-08	0
LQPHGEALTFEDGNVTLVESR	8	A0A1B6QM42	N-Term(TMT10)	2541.33	1.167e-12	82.56	1.50858e-07	71.37	1.82729e-06	51.94	0.00016793	0
KLSSALSAASSACDHIR	4	C5WYF2	N-Term(TMT10); K1(TMT10); C13(Carbamidomethyl)	2232.22	9.647e-14	82.55	2.10688e-07	76.82	7.94444e-07	80.7	3.23858e-07	1
QGSAGWSSMQNDDTLSPFTWFK	6	C5YSN7	N-Term(TMT10); M9(Oxidation); K22(TMT10)	2964.43	1.058e-13	82.55	6.89321e-08	75.92	2.64814e-07	94.18	4.06771e-09	0
DAVTPLSESEAIDLVK	9	A0A1W0W5X7	N-Term(TMT10); K16(TMT10)	2145.2	3.669e-13	82.54	1.76628e-07	84.63	1.09159e-07	66.71	6.91107e-06	0
EVAGAAAEILHAASTYGK	9	C5XF29	N-Term(TMT10); K18(TMT10)	2217.23	2.422e-10	82.54	1.69663e-07	82.33	1.76022e-07	84.33	1.15305e-07	0
LGTVTLAGDSFEAGGSIIHPR	3	C5YB59	N-Term(TMT10)	2327.26	1.488e-12	82.54	1.6632e-07	80.59	2.584e-07	75.4	8.68093e-07	0
DDLFNINAGIVK	24	C5YW21;A0A1B6Q515	N-Term(TMT10); K12(TMT10)	1777.03	3.541e-09	82.53	1.68937e-07	90.8	2.50777e-08	91.44	2.14262e-08	0
GIPSLVAIGPTGQTVSR	23	C5WWQ2	N-Term(TMT10)	1882.1	1.004e-08	82.53	1.31799e-07	82.51	1.36896e-07	87.3	4.47832e-08	0
IDYAPLGQNPPHTHPR	96	A0A1Z5R9A2;A0A1Z5R993;C5YIB8;A0A1Z5R992	N-Term(TMT10)	2042.08	3.607e-10	82.53	1.61398e-07	76.65	6.13131e-07	73.74	1.20461e-06	0
TATWVPDPYGIEIGDPDAAPEGYEER	5	C5YHM3	N-Term(TMT10)	3077.46	1.369e-11	82.52	4.98184e-08	38.94	0.00130197	68.04	1.5154e-06	0
EIPPIMTEYWEK	5	A0A1B6P6Y2	N-Term(TMT10); K12(TMT10)	1994.08	7.369e-07	82.51	1.5513e-07	63.83	1.15713e-05	46.42	0.000624814	0
IAQEEIFGPVQSILK	10	Q8LST4	N-Term(TMT10); K15(TMT10)	2130.26	6.77e-13	82.49	1.333e-07	80.42	2.12884e-07	78.56	3.33661e-07	0
KPVASDESGQGAAGGVK	5	C5YY06	N-Term(TMT10); K1(TMT10); K17(TMT10)	2245.27	2.399e-14	82.49	1.798e-07	75.49	8.75713e-07	38.26	0.00476948	0
DVAVGSNADASSGK	7	C5WZ12	N-Term(TMT10); K14(TMT10)	1735.92	1.67e-11	82.49	1.37528e-07	61.87	1.62857e-05	83	1.26049e-07	0
GLIAGVEYPLLADHMSDYMAK	1	A0A1B6PNZ3	N-Term(TMT10); K21(TMT10)	2752.44	1.41e-13	82.49	1.59791e-07					0
GQAVFATGSPFDPVEYNGK	6	A0A1B6Q5U5	N-Term(TMT10); K19(TMT10)	2442.28	3.604e-10	82.47	1.53168e-07	79.08	3.34324e-07	36.15	0.00619999	0
ISPDPIFLTAESSSTGGFYAINR	4	A0A1B6PAV5;C5Y2Y8	N-Term(TMT10)	2672.37	6.075e-13	82.45	1.32827e-07	91.94	1.4458e-08	17.34	0.482472	0
SLDVPFDTLDVLANEALR	4	C5WSV3	N-Term(TMT10)	2217.2	2.589e-10	82.43	1.67443e-07	64.87	9.3841e-06	75.6	8.23514e-07	0
AGDSTVEELATVTQVQGDYMPITR	12	C5Z173	N-Term(TMT10); M20(Oxidation)	2826.42	8.199e-13	82.42	9.82345e-08	87.79	2.97751e-08	102.53	1.1309e-09	0
KVAESSGDSGANVK	37	C5YF66;C5XCQ9	N-Term(TMT10); K1(TMT10); K14(TMT10)	2036.16	2.276e-12	82.42	1.68116e-07	78.54	4.26174e-07	67.09	5.97051e-06	1
LDGQIPSQLGDNFSK	8	C5YAY1	N-Term(TMT10); K15(TMT10)	2077.14	3.232e-09	82.41	1.87162e-07	37.6	0.00542194	79.55	3.59927e-07	0
SGSSFPADDPPVDVVK	24	C5YBP8	N-Term(TMT10); K16(TMT10)	2075.11	3.974e-10	82.38	1.71695e-07	77.86	4.7795e-07	77.42	5.37968e-07	0
AASSGTSLNTK	19	C5YK78	N-Term(TMT10); K11(TMT10)	1494.85	5.14e-09	82.37	2.20762e-07	85.75	1.03369e-07	85.73	1.01842e-07	0
TATENFSSNNLLGEGGYGSVYK	3	A0A1Z5RF05	N-Term(TMT10); K22(TMT10)	2766.4	7.183e-13	82.36	1.47224e-07	85.45	6.7284e-08			0
SEEAQLADSEQATYASANNDLK	3	C5XZV7	N-Term(TMT10); K22(TMT10)	2813.39	4.866e-13	82.35	8.73155e-08	94.04	6.2127e-09	71.57	1.02404e-06	0
FLYSPFTESSAEALSAAAADASNK	7	C5WS14	N-Term(TMT10); K24(TMT10)	2906.48	6.423e-12	82.34	1.22232e-07	78.47	2.994e-07	85.3	6.714e-08	0
VKDELILDGNDIELVSR	9	C5Z267	N-Term(TMT10); K2(TMT10)	2386.37	2.545e-13	82.32	1.42725e-07	75.54	7.09306e-07	73.84	1.00784e-06	1
DEEGNPAFALVNK	7	C5X1Q1	N-Term(TMT10); K13(TMT10)	1862.01	4.794e-11	82.31	1.52747e-07	70.98	2.08277e-06	35.43	0.00756143	0
YTVGDASGWTTTGDYATWASGK	7	C5Z6W2	N-Term(TMT10); K22(TMT10)	2753.35	3.172e-20	82.29	8.52841e-08	128.26	2.08991e-12	75.06	3.83623e-07	0
HIEVIDVSGGGGANAAYFDVTR	3	C5WT31	N-Term(TMT10)	2477.26	6.07e-14	82.29	1.4637e-07	98.19	3.69402e-09	99.41	2.70914e-09	0
TDPAEVAALNTILGR	7	A0A1B6PGF3	N-Term(TMT10)	1770	9.096e-10	82.29	1.70863e-07	67.89	4.73847e-06	60.69	2.44413e-05	0
ADIAGLMTDMVK	7	C5XAC2	N-Term(TMT10); K12(TMT10)	1722.96	1.342e-09	82.29	1.72044e-07	50.84	0.000243533	79.57	3.24599e-07	0
FAMTEGPVETGEENEK	3	C5XHI5;C5Z061	N-Term(TMT10); K16(TMT10)	2226.09	2.88e-10	82.28	7.89735e-08	27.12	0.0277547	66.49	3.28729e-06	0
VAETGWASSGDQNEAGASSENAR	1	A0A194YL73	N-Term(TMT10)	2523.16	5.635e-12	82.26	3.12003e-08					0
LALYSLEAGPEWIK	12	A0A1B6Q1B9	N-Term(TMT10); K14(TMT10)	2048.19	5.911e-10	82.22	1.81737e-07	87.42	5.23477e-08	82.17	1.81111e-07	0
LDCGATSPTGPDADGR	16	C5YGN6	N-Term(TMT10); C3(Carbamidomethyl)	1818.85	1.74e-09	82.21	3.39663e-08	90.83	4.66711e-09	85.34	1.63753e-08	0
AGEAAPGDEEEEK	6	A0A1B6PAA1	N-Term(TMT10); K13(TMT10)	1789.89	6.149e-07	82.2	7.38135e-08	71.29	8.24751e-07	73.81	4.86615e-07	0
AVSTGIVPSTPDGLQMYNLSEEVWGEK	3	C5Y071	N-Term(TMT10); M16(Oxidation); K27(TMT10)	3381.72	2.497e-11	82.2	1.43409e-07			53.74	0.000100172	0
LEAAVASGASIASAAPR	8	A0A1B6QID9	N-Term(TMT10)	1771	1.633e-11	82.19	1.70314e-07	56.44	6.46911e-05	87.42	5.25289e-08	0
VTGVAILQYSNSK	11	C5Z240	N-Term(TMT10); K13(TMT10)	1838.08	4.262e-10	82.15	1.49946e-07	80.63	2.12782e-07	80.56	2.20635e-07	0
VYGLNEIQAGEMVEFASGVK	9	Q09EM2;Q9MDQ1	N-Term(TMT10); M12(Oxidation); K20(TMT10)	2615.38	4.476e-13	82.15	1.67013e-07	50.92	0.000228974	94.44	1.0091e-08	0
AEPVVDGLDDEVVHK	3	C5YTS6	N-Term(TMT10); K15(TMT10)	2080.14	1e-10	82.13	1.89216e-07			89.85	3.31245e-08	0
IAVSSNDGDSWDEVMTLEDTK	2	A0A1W0W6J4	N-Term(TMT10); M15(Oxidation); K21(TMT10)	2786.35	2.067e-11	82.09	8.21962e-08	77.6	1.96371e-07			0
YSEAQFPYTLLFPNTSDK	21	C5XES7	N-Term(TMT10); K18(TMT10)	2579.34	3.695e-12	82.07	1.53665e-07	75.93	7.10927e-07	75.53	7.26336e-07	0
DGAADGSDEAALANDIMR	4	C5WMI3	N-Term(TMT10)	2020.95	1.629e-10	82.07	4.22191e-08	48.2	0.000100652	73.15	3.21975e-07	0
VDIFVAGSGSGGTVSGVGK	2	A0A194YH60	N-Term(TMT10); K19(TMT10)	2152.2	4.339e-12	82.06	1.87312e-07	79.36	3.54006e-07			0
ADNQVLGTAAK	6	A0A194YN38	N-Term(TMT10); K11(TMT10)	1545.9	7.541e-09	82.05	2.05209e-07	82.14	2.01e-07	12.51	1.87951	0
LEAACIGAVESGK	7	A0A1Z5R408	N-Term(TMT10); C5(Carbamidomethyl); K13(TMT10)	1762.98	7.231e-12	82.05	2.14253e-07	80.06	3.16596e-07	83.94	1.30781e-07	0
GFMGEEQLGEALEGSDVVIIPAGVPR	8	A0A1B6Q515	N-Term(TMT10); M3(Oxidation)	2915.51	1.181e-14	82.04	1.65983e-07	85.26	8.32495e-08	88.58	3.80664e-08	0
KVSGPVVVADGMGGAAMYELVR	9	C5Z7B5;C5XW73	K1(TMT10); N-Term(TMT10); M12(Oxidation); M17(Oxidation)	2696.45	2.112e-14	82.04	1.97555e-07	84.45	1.14137e-07	89.09	3.88428e-08	1
DADGNDLTAADGSFFDGAR	5	C5XXB7	N-Term(TMT10)	2143.97	2.86e-10	82.04	2.65698e-08	55.81	1.14154e-05	73.22	2.23923e-07	0
AAEAYLVANPDAYN	28	Q41298;Q4VQB2	N-Term(TMT10)	1710.86	1.129e-06	82.03	9.27389e-08	73.26	6.7505e-07	81.38	1.02617e-07	0
ADYDSCSNASPIATHNSGNDAIALASPGTR	15	C5X6P7	N-Term(TMT10); C6(Carbamidomethyl)	3262.52	2.588e-17	82.02	4.42781e-08	104.84	2.11621e-10	121.73	4.39786e-12	0
MQGASHMLLEEPVR	4	C5Y1S2	N-Term(Acetyl); M1(Oxidation)	1655.79	7.816e-09	82.01	3.96589e-08	95.57	1.74719e-09	109.38	6.92072e-11	0
ENINNFEENDFQILR	6	A0A1W0W6X5	N-Term(TMT10)	2124.06	1.831e-12	82.01	1.0859e-07	77.86	3.15087e-07	79.28	2.03015e-07	0
SGGMSNEMYNTIAR	4	A0A1B6Q3C2	N-Term(TMT10)	1759.83	1.42e-11	82.01	4.24917e-08	68.29	1.06741e-06	69.48	7.60858e-07	0
SGSEPVIPEVEMNAGADQAASTVR	2	C5XY70	N-Term(TMT10); M12(Oxidation)	2660.3	9.329e-09	82.01	1.00091e-07			88.83	2.11433e-08	0
ISLTQTTIGSGIPAPK	7	C5YBS5	N-Term(TMT10); K16(TMT10)	2042.23	3.922e-10	82	1.36918e-07	85.83	4.8978e-08	97.16	3.96157e-09	0
GTIAGGGVIPHIHK	52	C5XX54;A0A1B6PT29	N-Term(TMT10); K14(TMT10)	1815.1	5.549e-08	82	1.2493e-07	79.58	2.08191e-07	85.22	5.75664e-08	0
VAVAEGAGSAGNVLAVEQFIR	4	C5YKN8	N-Term(TMT10)	2287.27	1.603e-12	81.99	1.97945e-07	77.85	5.14325e-07	85.51	8.80125e-08	0
ASPALISDTEQWK	8	A0A1B6QHQ8	N-Term(Acetyl); K13(TMT10)	1716.91	2.764e-06	81.98	1.28042e-07	94.17	7.80962e-09	77.76	3.37501e-07	0
AEATDVANAVLDGTDGILLGAETFR	4	C5Y1S2	N-Term(TMT10)	2748.43	2.373e-14	81.98	1.94598e-07	72.53	1.72567e-06	66.88	6.14323e-06	0
DPAVPVIASAAELQEADGVLFGFPTR	3	A0A1B6QKM3	N-Term(TMT10)	2899.54	7.53e-12	81.98	1.98084e-07			86.26	7.47631e-08	0
EAVEAAVAGAEADAMLASAR	1	A0A1Z5RLH0	N-Term(TMT10); M15(Oxidation)	2148.08	3.847e-11	81.98	1.03004e-07					0
GFGDEALIGEGSFGR	9	C5YZJ5	N-Term(TMT10)	1740.87	9.993e-12	81.95	8.64847e-08	86.39	3.11128e-08	81.1	1.05181e-07	0
TISACSNEVSEGCK	8	C5X0T6	N-Term(TMT10); C5(Carbamidomethyl); C13(Carbamidomethyl); K14(TMT10)	1999.99	6.414e-12	81.95	7.88255e-08	63.56	4.97827e-06	75.63	2.95409e-07	0
YGQDATNVGDEGGFAPNIQENK	28	A0A194YGY2;A0A1W0VR66	N-Term(TMT10); K22(TMT10)	2782.37	4.995e-19	81.94	1.02677e-07	122.36	9.40838e-12	138.21	2.40858e-13	0
KVAGVVTSSSSPK	6	A0A1B6PL15	N-Term(TMT10); K1(TMT10); K13(TMT10)	1934.19	1.67e-11	81.93	1.24715e-07	53.04	9.70838e-05	68.26	3.00052e-06	1
INFGDTGSSDQQETPLNIYK	4	C5X6X8	N-Term(TMT10); K20(TMT10)	2685.39	1.673e-11	81.93	1.68638e-07			78.23	3.81046e-07	0
DAVNLLGGPTWTVYLGR	6	C5Z471	N-Term(TMT10)	2061.14	1.786e-11	81.92	2.18192e-07	93.59	1.47664e-08	98.33	4.987e-09	0
CDVIASGIVNAAK	4	C5XXS0	N-Term(TMT10); C1(Carbamidomethyl); K13(TMT10)	1776.01	1.815e-10	81.92	1.97948e-07	81.53	2.1514e-07	60.66	2.64576e-05	0
GTVVDAAPAVVAEEVTENMLGGK	3	C5XTL6	N-Term(Acetyl); M19(Oxidation); K23(TMT10)	2544.32	3.597e-08	81.91	1.58788e-07	87.78	4.36819e-08	78.42	3.54664e-07	0
DVPEASAMDFVGGYALALDMTAR	3	C5WU08	N-Term(TMT10); M20(Oxidation)	2645.28	7.725e-15	81.91	7.37574e-08	86.46	2.55316e-08	84.35	4.20538e-08	0
AEYDESGPSIVHR	11	P53504	N-Term(TMT10)	1688.84	1.407e-07	81.9	7.06991e-08	57.6	2.12881e-05	48.64	0.000167547	0
VSNPIVEMDGDEMTR	9	A0A1W0VYP8	N-Term(TMT10); M13(Oxidation)	1937.91	1.771e-08	81.9	5.32665e-08	43.17	0.000404836	65.07	2.64496e-06	0
EVSISDLPTETETLHSDAIIK	7	A0A1B6P9L2	N-Term(TMT10); K21(TMT10)	2756.51	6.276e-10	81.83	1.95203e-07	73.99	1.17712e-06	55.99	7.67891e-05	0
SVENATTQGTEDAER	7	A0A1Z5RBJ7	N-Term(TMT10)	1836.89	1.137e-11	81.83	5.05232e-08	67.57	1.36488e-06	85.57	2.24639e-08	0
ICANHLVASTTK	9	C5YWC4	N-Term(TMT10); C2(Carbamidomethyl); K12(TMT10)	1773.01	3.274e-10	81.82	1.84144e-07	65.94	7.11839e-06	65.87	7.22111e-06	0
EASYGHSLLQLK	21	A0A194YKI3	N-Term(TMT10); K12(TMT10)	1804.03	1.137e-09	81.81	2.2346e-07	70.3	3.22439e-06	66.7	7.37597e-06	0
TYPEEMIQTGISTIDVMNSIAR	3	A0A194YJS5;A0A194YNQ1	N-Term(TMT10)	2698.37	2.313e-13	81.8	1.31808e-07	90.51	1.77396e-08	88.93	2.55237e-08	0
DAGAAAAVIYTDAK	6	C5XK00	N-Term(TMT10); K14(TMT10)	1795.01	2.571e-11	81.8	1.92262e-07	47.51	0.000521612	76.51	6.54437e-07	0
AVSDGGENLDDDDGSR	4	C5WR39	N-Term(TMT10)	1850.82	1.604e-09	81.8	1.78387e-08	27.39	0.00492452	77.39	4.83332e-08	0
DGVEALGSMGNDTPLAVMSNR	3	C5XGS0	N-Term(TMT10); M9(Oxidation); M18(Oxidation)	2395.14	1.182e-12	81.78	6.47149e-08	95.34	2.69022e-09			0
NMDDDEVFAYAK	9	A0A1W0W1P7	N-Term(TMT10); K12(TMT10)	1875.92	7.519e-10	81.78	7.76579e-08	56.04	2.79996e-05	58.75	1.29352e-05	0
GFGFVTYTSSEEASAAITAMDGK	16	C5YNX7	N-Term(TMT10); K23(TMT10)	2798.4	4.69e-10	81.75	1.39016e-07	93.31	9.44985e-09	80.07	1.99262e-07	0
DSTVLVGGPSWDVPLGR	5	C5XGH2	N-Term(TMT10)	1984.07	6.601e-10	81.75	1.83126e-07	68.14	4.17416e-06	82.13	1.72377e-07	0
SDDLYQYILDTSVYPR	2	C5Z4W3	N-Term(TMT10)	2177.1	7.125e-13	81.75	9.62415e-08			83.9	6.06997e-08	0
EQPFTESDLEELQAR	8	C5Y7R2	N-Term(TMT10)	2021	1.582e-11	81.72	1.10705e-07	70.35	1.62373e-06	70.99	1.34949e-06	0
ADLVALSGAHTVGR	106	C5YB22	N-Term(TMT10)	1595.91	3.944e-07	81.71	2.23943e-07	70.96	2.36094e-06	76.63	7.18078e-07	0
LGSFAFAGLPSAAYPTPFVAPGEESTR	5	C5XRZ8	N-Term(TMT10)	2969.53	6.957e-14	81.7	1.83218e-07	84.47	9.50346e-08	83.72	1.11675e-07	0
VEPAAGGGSVVK	70	Q4VQB4;Q4VQB3;Q41298;Q4VQB2;A0A1B6QNQ4	N-Term(TMT10); K12(TMT10)	1528.91	1.547e-09	81.7	1.56175e-07	74.14	8.90455e-07	77.04	4.59645e-07	0
SAVEVNDGAGAGEYR	8	A0A194YPZ3	N-Term(TMT10)	1723.85	7.179e-13	81.69	6.74253e-08	85	3.13065e-08	84.77	3.30092e-08	0
LINAGGIFEMTVFPR	6	C5XES7	N-Term(TMT10); M10(Oxidation)	1910.04	2.536e-09	81.67	2.32483e-07	98.07	5.25569e-09	74.76	1.13292e-06	0
KHIVGMTGDGVNDAPALK	8	C5Y9I0	N-Term(TMT10); K1(TMT10); M6(Oxidation); K18(TMT10)	2526.44	1.105e-12	81.67	1.80063e-07	78.9	3.47183e-07	70.78	2.10154e-06	1
NIGFVSADVGLDADHCK	9	C5YZJ4	N-Term(TMT10); C16(Carbamidomethyl); K17(TMT10)	2276.18	4.971e-14	81.66	1.48409e-07	83.28	1.06901e-07	80.39	2.07961e-07	0
GGAAAGTAPTTEQLHAVVSSILK	10	C5XGD7	N-Term(TMT10); K23(TMT10)	2637.5	3.497e-12	81.66	1.94125e-07	75.54	8.18215e-07	86.09	7.17197e-08	0
DGYMISSGQPVNEYIDSAVR	7	C5YHF8	N-Term(TMT10)	2430.18	1.145e-17	81.64	7.78029e-08	92.5	6.29822e-09	99.86	1.12055e-09	0
GVQPAAGPSSNLDSSAGAK	3	A0A1B6QPY5	N-Term(TMT10); K19(TMT10)	2172.17	7.192e-10	81.62	1.8387e-07	94.28	1.0283e-08	78.37	3.89335e-07	0
EVEAIGGNVSASASR	5	A0A1Z5R3J0	N-Term(TMT10)	1675.88	5.311e-11	81.61	1.70489e-07	80.71	2.09748e-07	71.31	1.82683e-06	0
GNFGNTMVIDDKLTEGTSASSTTVGR	12	C5XRT7	N-Term(TMT10); M7(Oxidation); K12(TMT10)	3132.6	3.309e-12	81.61	1.65312e-07	76.98	4.63033e-07	68.61	3.19513e-06	1
THTQDATPLTLGQEFSGYTTQVK	3	A0A1B6QND7	N-Term(TMT10); K23(TMT10)	2981.57	1.73e-14	81.6	2.10663e-07			66.01	7.60604e-06	0
VASTHPLAVTNCNIDMESLISDQNR	1	C5XCM2	N-Term(TMT10); C12(Carbamidomethyl)	3014.5	5.873e-14	81.6	1.21762e-07					0
AFTEQQVTDEMMSNAAQTFPYNTPVNK	5	A0A1B6QNT6	N-Term(TMT10); K27(TMT10)	3520.72	1.079e-13	81.58	1.06339e-07	33.47	0.00667923	84.18	5.95833e-08	0
VENQEGVVNFDEILR	7	C5YAI8	N-Term(TMT10)	1990.05	1.503e-13	81.57	1.55348e-07	87.24	4.26686e-08	89.65	2.49845e-08	0
GSTNLESIQILK	9	C5XFR5	N-Term(TMT10); K12(TMT10)	1761.05	6.503e-10	81.57	1.75898e-07	64.32	9.33816e-06	74.09	9.96302e-07	0
AAALNIVPTSTGAAK	6	A0A1B6PLC6;A0A1B6QQR5	N-Term(TMT10); K15(TMT10)	1843.11	3.278e-09	81.53	1.62761e-07	85.48	6.75287e-08	68.26	3.41104e-06	0
ELLSNYEYDGDDVPIIAGSALK	4	C5XWJ8	N-Term(TMT10); K22(TMT10)	2840.49	1.856e-11	81.53	2.01079e-07	81.53	2.01079e-07	82.12	1.69398e-07	0
MQAPPKDPAVPVIASAAELQEADGVLFGFPTR	8	A0A1B6QKM3	N-Term(TMT10); M1(Oxidation); K6(TMT10)	3797.04	3.278e-14	81.5	1.68845e-07	89.6	2.52738e-08	76.74	5.12643e-07	1
LSSGEELVGDDDVSR	11	C5WSM7	N-Term(TMT10)	1806.89	4.218e-11	81.47	1.06572e-07	61.05	1.24067e-05	63.71	6.97981e-06	0
SQVFSTAADNQTQVGIR	14	C5WVD3	N-Term(TMT10)	2051.07	7.468e-11	81.45	1.99804e-07	74.81	8.96953e-07	73.36	1.24325e-06	0
ELAEDGYSGVEVR	29	C5XDY8;C5YHF8	N-Term(TMT10)	1652.84	7.478e-12	81.44	1.18795e-07	99.12	2.03899e-09	77.76	2.73016e-07	0
AETLDMTLDDIIK	12	C5WPD6	N-Term(Acetyl); M6(Oxidation); K13(TMT10)	1764.92	1.19e-06	81.43	1.51444e-07	86.72	4.51165e-08	94.69	7.21704e-09	0
AILEGGSDDEGASTEAQGR	1	A0A1B6QIE4	N-Term(TMT10)	2092	3.39e-12	81.43	5.43184e-08					0
KNEEQSYGGSGYGYEK	8	C5Z7E6	N-Term(TMT10); K1(TMT10); K16(TMT10)	2483.27	3.959e-16	81.4	1.66982e-07	77.81	3.82483e-07	86.2	5.3374e-08	1
ATAEDDELAALQAEMAL	5	C5XR17	N-Term(TMT10); M15(Oxidation)	2006.99	2.39e-07	81.38	1.06984e-07	77.1	2.63229e-07	73.24	7.04249e-07	0
ADVDVEPEVAAGAPK	35	C5XB53	N-Term(Acetyl); K15(TMT10)	1738.91	6.076e-08	81.35	1.7258e-07	81.42	1.6946e-07	84.2	8.97247e-08	0
MGDLDSYEIEGGETK	14	C5WST3	N-Term(TMT10); M1(Oxidation); K15(TMT10)	2118.03	1.636e-08	81.35	7.36489e-08	72.62	6.18128e-07	92.38	6.07001e-09	0
EIFDPTLVEESELADVAR	6	C5Y7H4	N-Term(TMT10)	2262.18	1.763e-11	81.34	1.85832e-07	93.43	1.25969e-08	92.05	1.61547e-08	0
IEPTPDVQEVQELGLTEETR	3	A0A1Z5RKM9	N-Term(TMT10)	2512.31	4.591e-11	81.34	2.01624e-07	82.8	1.46159e-07	77.31	4.86745e-07	0
VVPSDEQSEPAGSGPR	7	A0A1Z5RQW2	N-Term(TMT10)	1840.93	1.159e-08	81.33	9.86518e-08	76.25	3.21321e-07	83.09	7.85453e-08	0
YTIGGDLGGGEGHNGWVSCVR	3	C5YV24	N-Term(TMT10); C19(Carbamidomethyl)	2420.16	2.301e-13	81.3	7.48723e-08	81.13	7.97885e-08	43.81	0.000189239	0
AEGEADAAAAQK	4	C5WV20	N-Term(TMT10); K12(TMT10)	1589.85	1.567e-09	81.27	1.80641e-07	72.63	1.31801e-06	81.27	1.82507e-07	0
GNFGNTMVIDDKLTEGTSASSTTVGR	5	C5XRT7	N-Term(TMT10); K12(TMT10)	3116.59	1.277e-14	81.25	1.90473e-07	34.51	0.00959333	75.97	6.68999e-07	1
SNYMSAGQISVPIVFR	5	C5X5A2;A0A1B6PIL1	N-Term(TMT10)	1998.07	8.117e-12	81.24	2.1534e-07	88.62	4.02594e-08	78.78	3.89356e-07	0
GFGFVTFSTEEAMR	9	Q99069;C5YSY6	N-Term(TMT10); M13(Oxidation)	1823.88	4.177e-08	81.24	8.04236e-08	81.34	7.89602e-08	81.52	8.1392e-08	0
FKDGYMISSGQPVNEYIDSAVR	10	C5YHF8	N-Term(TMT10); K2(TMT10); M6(Oxidation)	2950.5	9.115e-13	81.24	1.80389e-07	80.38	2.22183e-07	81.19	2.07949e-07	1
SAMEGTDLDDDDEAAAESGK	3	C5YAQ1	N-Term(TMT10); K20(TMT10)	2485.13	2.333e-11	81.24	2.96891e-08	59.4	4.76484e-06	72.62	2.10601e-07	0
KSLGYAYVNYNNPGDAAR	4	A0A1B6QBF0	N-Term(TMT10); K1(TMT10)	2431.28	7.922e-14	81.24	2.04817e-07	53.71	0.000121934	68.57	3.97526e-06	1
SAMETDINAPPPPAPAGEGSSAAGPSSSTSR	3	C5XEZ9	N-Term(Acetyl); M3(Oxidation)	2955.33	1.27e-12	81.23	2.56141e-08	69.99	3.35772e-07	55.57	9.29062e-06	0
AAESEHGNCNAWAAR	5	C5Z5Y6	N-Term(Acetyl); C9(Carbamidomethyl)	1685.71	3.204e-06	81.21	7.5504e-09	59.42	1.14017e-06			0
AAGADVVGGDELIEEIR	8	C5Z466	N-Term(TMT10)	1943.03	2.059e-07	81.19	2.00726e-07	84.21	1.02794e-07	69.46	2.94424e-06	0
IFVGGLPSNVTEADFR	5	C5XCI6;C5XC00	N-Term(TMT10)	1951.05	1.83e-09	81.19	2.36081e-07	75.48	8.33845e-07	80.75	2.60412e-07	0
SGEPITADDLGVGGALTVLMK	3	A0A1W0W5I9	N-Term(TMT10); M20(Oxidation); K21(TMT10)	2518.4	9.186e-11	81.18	2.30148e-07	72.17	1.84751e-06	81.16	2.3121e-07	0
IPLSEADMQVELDR	9	C5WQV1	N-Term(TMT10); M8(Oxidation)	1860.96	8.755e-08	81.16	1.64986e-07	64.01	8.63892e-06	74.2	8.40219e-07	0
VCPGVVSCADILAIAAR	6	C5YQ75;C5Y360;C5Y359	N-Term(TMT10); C2(Carbamidomethyl); C8(Carbamidomethyl)	2001.09	1.048e-13	81.14	2.13434e-07	87.35	5.19098e-08	87.42	5.271e-08	0
LVPFNPEYQDESVLWTESGDVGK	8	C5X1Q1	N-Term(TMT10); K23(TMT10)	3067.57	1.17e-13	81.14	1.91513e-07	86.02	6.21336e-08	91.68	1.72857e-08	0
IQVGVFSATMPPEALEITR	9	C5XUM2;A0A1W0VUR3	N-Term(TMT10); M10(Oxidation)	2304.25	8.164e-11	81.13	2.47075e-07	69.67	3.35013e-06	90.1	3.10761e-08	0
EQLSQEVQEVASSGPSGTDENTEMER	3	A0A1W0VSF7	N-Term(TMT10)	3066.41	3.377e-11	81.13	4.39415e-08	59.13	7.26971e-06			0
VGSDALQSIVYAR	7	A0A1B6PRF6	N-Term(TMT10)	1607.89	6.701e-10	81.1	2.3986e-07	76.25	7.36312e-07	73.27	1.44826e-06	0
TPVHTIASNAGVEGAVVVGK	13	C5WZF2	N-Term(TMT10); K20(TMT10)	2364.36	5.567e-14	81.09	2.06569e-07	89.56	3.01555e-08	78.63	3.74936e-07	0
LPSACVGDMVMATVK	6	C5WYX6	N-Term(TMT10); C5(Carbamidomethyl); K15(TMT10)	2037.1	1.665e-12	81.09	2.25242e-07	76.75	6.24536e-07	84.83	9.68468e-08	0
QVFFFDPDGNGLEVTSAGAGSAK	10	C5WQF6	N-Term(TMT10); K23(TMT10)	2772.43	6.167e-12	81.09	1.98399e-07	61.3	1.89034e-05	71.04	2.05419e-06	0
DSVVALGGPSWTVLVGR	7	A0A1B6QGB6	N-Term(TMT10)	1942.1	1.761e-10	81.08	2.02756e-07	79.96	2.63415e-07	80.59	2.25227e-07	0
FTQANSEVSALLGR	12	A0A1B6PA06	N-Term(TMT10)	1721.94	1.126e-08	81.07	2.255e-07	74.67	1.00481e-06	77.87	4.82567e-07	0
VAVDFIAAHPQAK	23	C5WZS2	N-Term(TMT10); K13(TMT10)	1825.07	2.027e-09	81.06	1.90373e-07	80.23	2.16239e-07	73.68	1.06923e-06	0
QPGTILTLHNLECYLHGVAGEQGSAGGFK	1	A0A1B6PA80	N-Term(TMT10); C13(Carbamidomethyl); K29(TMT10)	3512.84	1.871e-14	81.02	2.07948e-07					0
LAQATTTQLTAPAFAGAIR	9	A0A1B6QC86	N-Term(TMT10)	2131.21	7.976e-13	81.01	2.65092e-07	89.27	3.94544e-08	83.09	1.64454e-07	0
SSGLDMSLDDLIK	8	C5XDI8	N-Term(Acetyl); M6(Oxidation); K13(TMT10)	1680.86	7.819e-06	80.99	1.46891e-07	81.22	1.40447e-07	68.26	2.94827e-06	0
YEGVLYNINTEESSIGLR	6	C5XEW0	N-Term(TMT10)	2286.19	9.456e-16	80.98	2.03888e-07	82.61	1.31861e-07	103.39	1.19117e-09	0
SGMAAAVQQEPR	18	C5XYY5	N-Term(TMT10)	1473.77	1.288e-09	80.98	1.38452e-07	81.45	1.27474e-07	78.19	2.4197e-07	0
DATDDFEDVGHSTTAR	26	C5XJD6	N-Term(TMT10)	1965.91	7.829e-11	80.97	2.71944e-08	81.32	1.91855e-08	78.43	4.45002e-08	0
SQESLEELYVMNDGISEEAAK	4	C5XXP2;C5XXQ0	N-Term(TMT10); K21(TMT10)	2800.41	4.299e-12	80.97	1.72364e-07	60.38	1.85993e-05	57.11	3.79345e-05	0
AVDNSGTVVGIK	3	C5X3Y6	N-Term(TMT10); K12(TMT10)	1617.96	2.397e-09	80.96	2.65756e-07	78.28	4.97788e-07	69.72	3.5091e-06	0
APNGDAWVETTDGK	7	C5WVD3	N-Term(TMT10); K14(TMT10)	1919	4.94e-11	80.95	1.77981e-07	83.63	9.97075e-08	34.16	0.00832645	0
SDKFDELMAAAAEERGEVEDGEEQA	11	C5XNE3	N-Term(TMT10); K3(TMT10); M8(Oxidation)	3200.5	6.459e-09	80.95	5.58451e-08	62.59	3.49763e-06	70.75	6.14218e-07	2
MEAAAAVADYGK	2	C5XCI6	N-Term(Acetyl); M1(Oxidation); K12(TMT10)	1483.73	5.193e-07	80.95	8.91914e-08			67.25	2.0626e-06	0
LEQEATENLGMAMVYTLVSSAK	9	C5XN31	N-Term(TMT10); M11(Oxidation); K22(TMT10)	2859.5	7.015e-12	80.93	2.19568e-07	89.46	3.14241e-08	84.95	8.50906e-08	0
LSQPNAEELGYADSVSVEEIGGTR	6	C5Y4Y9	N-Term(TMT10)	2750.38	2.323e-12	80.9	1.51186e-07	100.15	1.93693e-09	91.46	1.34683e-08	0
LANDGSGIGAALLAASHSQYGESH	3	C5Z1D3	N-Term(TMT10)	2555.27	3.673e-15	80.89	1.75569e-07	92.04	1.21284e-08	59.59	2.28044e-05	0
SGGGGGAGACYK	6	C5XT02	N-Term(TMT10); C10(Carbamidomethyl); K12(TMT10)	1499.77	1.716e-10	80.89	1.49906e-07	66.61	4.20176e-06	80.85	1.51293e-07	0
GAAAGSVQEVK	11	C5XXS0	N-Term(TMT10); K11(TMT10)	1474.86	8.349e-09	80.88	2.76821e-07	78.32	4.88072e-07	78.44	4.95537e-07	0
MENEASAQGPVNEESAPR	4	A0A1W0VSF7	N-Term(TMT10); M1(Oxidation)	2161.01	6.737e-11	80.88	4.69535e-08	73.89	2.26617e-07	74.08	2.28642e-07	0
AQGPVADISDAFAK	2	C5YIX6	N-Term(TMT10); K14(TMT10)	1848.02	6.085e-11	80.87	2.76641e-07	40.43	0.00311119			0
GVYNMSHGIGK	15	A0A1W0W7K4	N-Term(TMT10); K11(TMT10)	1620.89	7.129e-09	80.82	2.73635e-07	65.88	8.56019e-06	63.05	1.64489e-05	0
DSSQDEAGTAAIK	7	C5WZN4;C5XHX1	N-Term(TMT10); K13(TMT10)	1750.92	3.868e-11	80.79	1.84244e-07	93.19	1.09859e-08	92.9	1.21548e-08	0
ATEEEENIDPR	17	A0A1B6PN20	N-Term(TMT10)	1531.74	1.406e-05	80.79	5.54398e-08	79.07	9.29097e-08	79.12	9.18462e-08	0
LAAEGGGGGGAAAK	2	C5WYJ3	N-Term(TMT10); K14(TMT10)	1544.88	2.135e-11	80.79	2.44685e-07			17.23	0.542156	0
AMAADLEAFQAEEAASASAASASEEGQK	9	A0A1B6QJ51	N-Term(TMT10); M2(Oxidation); K28(TMT10)	3215.53	6.987e-13	80.78	9.98546e-08	78.82	1.75179e-07	69.93	1.33637e-06	0
SADGVEGDEMDYK	9	C5XCP3	N-Term(TMT10); K13(TMT10)	1873.89	2.404e-10	80.78	4.4287e-08	75.72	1.58071e-07	62.63	3.65658e-06	0
LVDTLAGDTILCK	5	A0A1B6QPR8	N-Term(TMT10); C12(Carbamidomethyl); K13(TMT10)	1877.08	1.004e-10	80.78	2.55277e-07	73.84	1.29284e-06	76.09	8.0577e-07	0
GLAYEYVEEDLGSK	7	C5WUH1	N-Term(TMT10); K14(TMT10)	2031.08	8.674e-13	80.77	2.25714e-07	83.66	1.15596e-07	54.94	8.76915e-05	0
IWASTNEDGWLLPSDSETWK	4	C5XZS6	N-Term(TMT10); K20(TMT10)	2793.43	1.698e-11	80.77	2.16501e-07	61.19	1.82478e-05	14.67	0.728447	0
IAAVQALSGTGACR	9	A0A194YNT6	N-Term(TMT10); C13(Carbamidomethyl)	1603.88	8.744e-11	80.77	2.13989e-07	60.94	2.22687e-05	52.34	0.000154613	0
ALESENVDSVK	10	A0A194YLP4	N-Term(TMT10); K11(TMT10)	1648.92	1.362e-09	80.76	2.70726e-07	75.6	8.93747e-07	72.69	1.7117e-06	0
NTETLVADFGESAIGR	4	C5Y625	N-Term(TMT10)	1908.99	2.799e-12	80.76	1.77546e-07	62.64	1.10806e-05	73.51	8.84628e-07	0
LAPELDEAAPVLAGLSEPIVVAK	6	C5Y8P0	N-Term(TMT10); K23(TMT10)	2760.63	1.273e-11	80.75	1.43458e-07	89.61	1.6464e-08	100.24	1.41462e-09	0
AGEDADTLGLTGHER	15	Q1KSB0	N-Term(TMT10)	1770.89	6.827e-12	80.75	1.60706e-07	76.55	3.99464e-07	53.56	8.43663e-05	0
GGSPYGAGTFAGADGSR	6	C5X760	N-Term(TMT10)	1756.84	9.455e-14	80.74	6.02984e-08	92.81	3.90082e-09	85.46	2.11912e-08	0
APFVASYQGYAAAGCTAPDAAACAR	7	C5Z8T4	N-Term(TMT10); C15(Carbamidomethyl); C23(Carbamidomethyl)	2746.29	2.051e-13	80.72	7.58269e-08	87.03	1.69421e-08	89.86	8.52028e-09	0
NFVGQAAATSPGLSGQTIQESMR	2	C5YET5	N-Term(TMT10); M22(Oxidation)	2595.3	9.173e-14	80.72	1.52501e-07			87.71	3.15994e-08	0
FGSFDILTDNDVR	8	A0A1B6QJZ2	N-Term(TMT10)	1727.88	6.075e-10	80.7	1.24692e-07	80.78	1.22834e-07	69.25	1.78275e-06	0
AFGMAVTVISSSPAK	22	C5XC51	N-Term(TMT10); M4(Oxidation); K15(TMT10)	1940.09	1.859e-09	80.69	2.38015e-07	93.44	1.28623e-08	93.65	1.2212e-08	0
VGNGLEESTSQGPLINEAAVQK	2	A0A194YMX1;A0A194YP12	N-Term(TMT10); K22(TMT10)	2699.46	5.675e-12	80.69	2.78111e-07			18.22	0.498687	0
LVLEVAQHLGENMVR	7	A0A1B6PA06	N-Term(TMT10)	1937.09	3.077e-12	80.68	2.95426e-07	86.83	7.19995e-08	65.87	8.91639e-06	0
GALTDGSVFDSSYDR	12	C5XG73	N-Term(TMT10)	1818.87	5.012e-11	80.67	6.72775e-08	80.66	6.57145e-08	74.1	3.15127e-07	0
DWNFTEQGLPADLVK	12	C5WNU9	N-Term(TMT10); K15(TMT10)	2191.18	3.426e-12	80.67	2.82822e-07	80.55	2.89425e-07	73.91	1.34126e-06	0
SSPFNSLTTENLQFLSSK	19	C5WW86	N-Term(TMT10); K18(TMT10)	2458.32	7.206e-18	80.67	2.57111e-07	80.06	3.02788e-07	90.54	2.64041e-08	0
SLDSALATGNLQK	7	C5Z6N7	N-Term(TMT10); K13(TMT10)	1776.03	8.459e-11	80.67	2.86679e-07	65.11	1.05137e-05	72.88	1.75951e-06	0
LSVETANAGPWLAVPAR	9	C5Z4N3	N-Term(TMT10)	1981.11	8.844e-11	80.64	2.79174e-07	85.16	9.70755e-08	82.36	1.88168e-07	0
MVIPVGTVFQELK	9	A0A1Z5RAC3	N-Term(TMT10); M1(Oxidation); K13(TMT10)	1935.14	9.923e-07	80.64	2.33867e-07	77.42	5.0627e-07	65.8	7.23324e-06	0
IFTAADGFGQALK	4	C5XMW3	N-Term(TMT10); K13(TMT10)	1797.03	1.606e-10	80.63	2.41326e-07	72.39	1.61783e-06			0
ANEAEAVETAK	10	A0A1B6QBT2	N-Term(TMT10); K11(TMT10)	1590.88	9.251e-09	80.62	2.64423e-07	80.47	2.76408e-07	80.61	2.69812e-07	0
FEDAANAFYEGVQLDPENK	2	C5YXY8	N-Term(TMT10); K19(TMT10)	2615.31	3.354e-12	80.61	1.68578e-07	74.47	6.96682e-07			0
SVAAGVSDAAIAVR	7	A0A1B6PPX4	N-Term(Acetyl)	1328.72	7.654e-07	80.61	1.43813e-07	66.31	3.74214e-06	49.2	0.000202582	0
ATAQASAAGSAGLGR	61	C5WPD8	N-Term(TMT10)	1517.83	3.805e-08	80.6	2.28628e-07	79.88	2.37472e-07	80.21	2.43916e-07	0
LVEEYGVAMEEHS	8	C5XKY0	N-Term(TMT10); M9(Oxidation)	1737.82	5.305e-08	80.57	6.13901e-08	22.34	0.0390908	35.47	0.00184465	0
VVQSGDDLGGHVNHPVFSPDGR	8	C5YBP9	N-Term(TMT10)	2518.27	1.356e-14	80.55	1.92509e-07	72.34	1.31275e-06	73.1	1.04813e-06	0
KLDLVPIGDDIEFFTK	5	A0A1Z5R526	N-Term(TMT10); K1(TMT10); K16(TMT10)	2537.49	4.255e-12	80.54	1.78824e-07	59.52	2.29515e-05	65.25	6.13496e-06	1
YFGTEFVAASTDAATGVASR	5	A0A1B6PI18	N-Term(TMT10)	2250.13	2.918e-15	80.52	1.59688e-07	119.06	2.30947e-11	113.55	8.1249e-11	0
AQQGGAAAAAPAPAGGDGPELGAFLAEADAAK	2	A0A1Z5R584	N-Term(TMT10); K32(TMT10)	3279.7	1.373e-12	80.5	2.38855e-07	55.7	7.17294e-05			0
GLFHSDGALLTDPTTR	16	C5Z0E3	N-Term(TMT10)	1930.03	3.93e-11	80.47	2.49036e-07	59.63	2.99456e-05	76.51	6.05298e-07	0
VNAQDLEDTYQPPFK	20	C5YCL4	N-Term(TMT10); K15(TMT10)	2223.16	9.667e-13	80.46	2.41515e-07	94.95	8.58903e-09	64.91	8.8945e-06	0
FANQGLDVVDLVALSGGHTIGDSR	4	C5YGF5	N-Term(TMT10)	2670.4	1.587e-15	80.44	2.53474e-07	86.57	6.15718e-08	98.43	3.84711e-09	0
INLDVTDLVALSGGHTVGVAHCSSFSNR	1	C5XIN9	N-Term(TMT10); C22(Carbamidomethyl)	3155.61	2.431e-13	80.43	2.48624e-07					0
VLNSYWVNEDSTYK	15	C5X957;C5XAD5	N-Term(TMT10); K14(TMT10)	2176.14	1.337e-11	80.41	2.35668e-07	80.11	2.54472e-07	79.85	2.64996e-07	0
NPFGQVPAFQDGDLHLWESR	11	A0A1B6QGT1	N-Term(TMT10)	2542.27	1.352e-12	80.4	1.81034e-07	76.11	4.86139e-07	58.94	2.438e-05	0
DEPHECPVCSQYFVLK	8	C5XQZ8	N-Term(TMT10); C6(Carbamidomethyl); C9(Carbamidomethyl); K16(TMT10)	2466.22	2.462e-11	80.4	1.45922e-07	58.95	2.00577e-05	64.23	5.79573e-06	0
LVAEAAASAFQQK	15	C5XF29	N-Term(TMT10); K13(TMT10)	1792.04	1.141e-10	80.39	2.98001e-07	85.78	8.7728e-08	80.28	3.03301e-07	0
DGVNLLSGPTWAVQLGR	11	C5XYY5	N-Term(TMT10)	2012.12	1.427e-09	80.39	2.91602e-07	81.89	2.07733e-07	80.81	2.67627e-07	0
IIYGGSVNGANCK	7	A0A1B6Q6Z6	N-Term(TMT10); C12(Carbamidomethyl); K13(TMT10)	1810.99	6.027e-10	80.39	2.75148e-07	81.72	2.07613e-07	27.1	0.0537182	0
VVAENLSEEEIVGLK	5	C5YWJ5	N-Term(TMT10); K15(TMT10)	2087.2	4.548e-12	80.38	2.83112e-07	61.08	2.41357e-05	67.76	5.12533e-06	0
ELGEGGIDNYLSVK	10	C5YL07	N-Term(TMT10); K14(TMT10)	1952.08	1.32e-11	80.37	2.68612e-07	73.84	1.19784e-06	89.35	3.40304e-08	0
VEAEEQPEISEAHGVSAVPYVVFYK	4	A0A1B6QJZ2	N-Term(TMT10); K25(TMT10)	3235.69	9.325e-15	80.36	2.75675e-07	78.47	4.33099e-07			0
TPSELALEGVAPVVNLR	8	C5X3Z2	N-Term(TMT10)	1994.15	7.361e-11	80.33	2.91025e-07	74.92	1.01303e-06	72.76	1.67109e-06	0
EAAEGQEGEAAAEEAKK	16	C5XZ84	N-Term(TMT10); K16(TMT10); K17(TMT10)	2405.28	1.463e-14	80.33	2.55342e-07	61.78	1.88171e-05	82.69	1.50177e-07	1
WCEFAEPVDGESTQFLQELAQK	1	C5X8L4	N-Term(TMT10); C2(Carbamidomethyl); K22(TMT10)	3070.52	3.258e-13	80.33	1.77951e-07					0
YLEDHPGGADVLLEATGK	4	Q84KI3	N-Term(TMT10); K18(TMT10)	2343.27	6.169e-10	80.32	2.70329e-07	59.62	3.01783e-05	19.47	0.329336	0
LQVDQNQLSGPIPK	10	C5YZU5	N-Term(TMT10); K14(TMT10)	1995.16	1.055e-11	80.32	2.98663e-07	35.13	0.0098976	73.54	1.42735e-06	0
AHNGEVTAIATPIDNSPFIVSASR	13	C5YV24	N-Term(TMT10)	2696.42	1.053e-13	80.3	2.85109e-07	74.52	1.06661e-06	77.87	4.96448e-07	0
KEDGGAEGSGSQGGGTGSTWDK	4	A0A1Z5R3E8	N-Term(TMT10); K1(TMT10); K22(TMT10)	2755.37	4.215e-16	80.3	1.75452e-07	64.81	7.61502e-06	57.2	3.43936e-05	1
ESDTGLAPPSQWDLVSDK	9	C5XTQ4;C5XFY9	N-Term(TMT10); K18(TMT10)	2403.24	3.009e-10	80.29	2.19353e-07	78.46	3.30741e-07	55.61	6.856e-05	0
FNIVSPGADMSVYYPYTETDKR	12	B9VAS9	N-Term(TMT10); K21(TMT10)	3011.52	2.606e-13	80.28	2.08608e-07	77.03	4.64668e-07	70.48	2.0862e-06	1
YNDENTVSFVTLNK	17	C5XY44;C5Z529	N-Term(TMT10); K14(TMT10)	2102.12	6.45e-12	80.27	2.44798e-07	75.31	7.62605e-07	69.55	2.88385e-06	0
GTSDCTVTSTYGSFPDR	8	A0A1B6PEZ8	N-Term(TMT10); C5(Carbamidomethyl)	2079.95	1.075e-12	80.26	3.3908e-08	98.26	5.8219e-10	68.29	4.81818e-07	0
FVSESGIEDDTYSEK	8	A0A194YLQ6	N-Term(TMT10); K15(TMT10)	2164.07	1.25e-09	80.26	1.34219e-07	70.85	1.06069e-06	61.26	1.05118e-05	0
AAAAAAADGER	13	C5YZ64	N-Term(Acetyl)	1015.48	6.647e-05	80.25	2.31295e-08	80.49	2.1886e-08	64.78	8.15016e-07	0
VFLEYADIDGAAK	9	C5Y7Z5	N-Term(TMT10); K13(TMT10)	1870.04	9.916e-10	80.25	2.56313e-07	53.15	0.000132421	74.24	1.02275e-06	0
AEEAAAGADGLSEFQK	12	A0A1B6PKJ4	N-Term(TMT10); K16(TMT10)	2052.07	1.333e-15	80.23	2.56073e-07	103.22	1.24348e-09	79.41	3.05279e-07	0
VMIHQPSGGAQGQATDIAIQAK	4	C5XY66	N-Term(TMT10); K22(TMT10)	2679.48	2.642e-14	80.23	2.88793e-07	94.33	1.13092e-08			0
ATTNLQGQLVEILDR	9	C5YF89;A0A1B6PKG7	N-Term(TMT10)	1900.07	2.361e-12	80.22	2.77101e-07	84.32	1.07065e-07	86.76	6.20991e-08	0
MVVSTYQAASGAGAAAMEELK	8	C5X054	N-Term(TMT10); M17(Oxidation); K21(TMT10)	2559.33	5.021e-14	80.21	2.92032e-07	78.49	4.24738e-07	74.81	1.00267e-06	0
MVGESTEAVGAGVGGGSSGQK	2	C5YF84	N-Term(TMT10); M1(Oxidation); K21(TMT10)	2339.19	4.873e-13	80.2	2.02458e-07	77.96	3.71897e-07			0
AASFNIIPSSTGAAK	123	C5XX52;A0A1B6PF49;A0A194YMM6	N-Term(TMT10); K15(TMT10)	1893.09	6.053e-10	80.19	3.09174e-07	92.15	2.00538e-08	86.79	6.74304e-08	0
LSDSGELNSLMNDEK	13	C5XW40	N-Term(TMT10); M11(Oxidation); K15(TMT10)	2126.08	2.88e-08	80.19	2.04361e-07	77.9	3.2274e-07	57.78	3.28448e-05	0
AAAPAAGGQGGVGMDTALVDDIIR	2	C5WQ33	N-Term(Acetyl); M14(Oxidation)	2284.12	1.767e-08	80.19	1.43579e-07	76.9	3.08302e-07			0
VGGDNGWAVPDATAESFNTWAEK	4	C5XVG9	N-Term(TMT10); K23(TMT10)	2880.43	3.444e-12	80.18	1.58781e-07	88.9	2.39614e-08	83.44	7.42752e-08	0
MEAGGGGGQLFSVDPLER	5	C5YHX2	N-Term(Acetyl); M1(Oxidation)	1877.87	1.937e-06	80.18	3.45384e-08	73.38	1.74495e-07	72.72	2.11153e-07	0
SKLDAATAECLTEK	5	C5X4T1	N-Term(TMT10); K2(TMT10); C10(Carbamidomethyl); K14(TMT10)	2224.25	2.911e-13	80.15	2.85468e-07	52.12	0.000186891	60	3.06e-05	1
AAGEESGSGVAGGR	5	A0A1B6PJD8	N-Term(TMT10)	1433.72	2.67e-11	80.13	1.00448e-07	79.43	1.29418e-07	83.23	5.39505e-08	0
DAFLSAASASAYSGFAQGGSEDDGKR	27	C5YBF0	N-Term(TMT10); K25(TMT10)	3023.49	8.043e-19	80.1	1.32416e-07	86.65	3.55767e-08	86.86	3.2661e-08	1
SAGEASGSGSGGK	6	C5Y1H6	N-Term(TMT10); K13(TMT10)	1509.79	3.202e-10	80.1	2.18901e-07	80.21	2.0104e-07	80.19	2.10104e-07	0
AVEFVEPGMTLGLGTGSTAAHALDR	4	C5Y4J8	N-Term(TMT10)	2729.42	1.562e-14	80.09	2.23813e-07			82.52	1.41619e-07	0
GFQQTLYMGAGGGANSVNPGYTK	3	C5XW23	N-Term(TMT10); K23(TMT10)	2776.42	2.157e-12	80.09	2.36057e-07			65.67	6.54511e-06	0
YFACAAASHCSQGQK	18	C5YGK4	N-Term(TMT10); C4(Carbamidomethyl); C10(Carbamidomethyl); K15(TMT10)	2144.04	3.377e-11	80.08	9.57204e-08	95.32	2.80546e-09	73.71	4.38366e-07	0
SILTDEEAALVGGR	8	A0A1Z5RKF8	N-Term(TMT10)	1659.91	8.872e-12	80.08	2.6949e-07	82.26	1.62539e-07	81.97	1.74081e-07	0
GFLGQPQLENALTGMDLVIIPAGVPR	6	A0A1B6PEI8	N-Term(TMT10); M15(Oxidation)	2951.64	9.048e-15	80.08	2.95997e-07	80.49	2.54145e-07	88.4	4.27127e-08	0
IFHAGTALDGDGNLVAVGGR	3	C5YUU7	N-Term(TMT10)	2169.16	1.148e-13	80.08	3.01887e-07	69.49	3.45254e-06	33.17	0.0148199	0
IINEPTAASLAYGFEK	7	C5YU58;A0A1B6QIR3	N-Term(TMT10); K16(TMT10)	2182.22	1.985e-13	80.07	3.02091e-07	54.48	0.000109252	72.44	1.74755e-06	0
IADPFDYGAGFVNPSK	8	C5YBS5	N-Term(TMT10); K16(TMT10)	2156.14	3.633e-13	80.06	2.5594e-07	98.55	3.46299e-09	99.53	2.70216e-09	0
SLIAGEDFQHILR	35	C5WY08;C5XAE4	N-Term(Acetyl)	1540.81	1.571e-07	80.04	1.97176e-07	78.46	2.78706e-07	83.19	1.01464e-07	0
DLVLVEDPEVVAVEDPEEAAATAALQEEMK	4	C5X8F1	N-Term(TMT10); M29(Oxidation); K30(TMT10)	3684.89	3.43e-10	80.04	2.38295e-07	64.01	9.73119e-06	71.08	1.78191e-06	0
GLLSSDQTLFESPETK	12	C5YLZ0	N-Term(TMT10); K16(TMT10)	2210.2	3.606e-13	80.02	3.26991e-07	103.25	1.5614e-09	63.48	1.53247e-05	0
FSPNTFQPTIVSGSWDR	11	C5YV24	N-Term(TMT10)	2168.1	3.579e-13	80.02	1.86141e-07	74.71	6.45704e-07	87.14	3.76734e-08	0
SAAETTEVQETPSGDQPASEGHIADNSR	3	C5WX23	N-Term(TMT10)	3113.43	4.855e-13	80.02	6.0222e-08			79.43	7.58266e-08	0
SAASGSGSGSTQEIAVAR	3	C5XTZ1	N-Term(TMT10)	1864.96	2.573e-16	80	2.005e-07	121.15	1.53089e-11			0
ASDSANLDSTAELLLR	7	A0A1B6QG06	N-Term(TMT10)	1905.02	4.065e-13	80	2.84e-07	93.33	1.31226e-08	81.74	1.87233e-07	0
KLEEVYGSFDAPSLK	14	A0A1B6Q9D0	N-Term(TMT10); K1(TMT10); K15(TMT10)	2370.35	1.03e-12	80	2.68e-07	68.29	3.90644e-06	67	5.28745e-06	1
IQELIDSMEVAEEAPVEASSSMQEEER	8	C5XTW7	N-Term(TMT10); M8(Oxidation); M22(Oxidation)	3297.53	3.397e-17	79.99	5.66302e-08	84.2	2.07203e-08	82.07	3.35269e-08	0
TASNEAVQVNIGK	6	C5WZC3	N-Term(TMT10); K13(TMT10)	1789.03	1.997e-10	79.99	2.97184e-07	80.1	2.91217e-07	79.37	3.44521e-07	0
AGYDYDEETFEK	9	C5Z7M3	N-Term(TMT10); K12(TMT10)	1924.92	1.192e-09	79.99	8.36925e-08	72.86	4.55494e-07	31.28	0.00655364	0
TIASSSPYATAQDSR	7	A0A1Z5RN99	N-Term(TMT10)	1783.9	2.91e-08	79.98	1.79324e-07	78.94	2.27844e-07	93.92	6.95447e-09	0
APAGTLTFNQGSMCGEPAR	9	A0A1Z5RAL5	N-Term(TMT10); M13(Oxidation); C14(Carbamidomethyl)	2210.05	2.427e-11	79.98	8.58947e-08	69.44	9.78359e-07	108.48	1.13525e-10	0
GIYAYGFEKPSAIQQR	16	C5XUM2;A0A1W0VUR3	N-Term(TMT10); K9(TMT10)	2286.27	4.93e-11	79.97	3.17687e-07	37.36	0.00579428	29.21	0.0379642	0
ADSVVAATEPDSQEDAAVESCR	2	A0A1W0W5N6	N-Term(TMT10); C21(Carbamidomethyl)	2536.17	9.168e-11	79.96	5.95459e-08			86.12	1.44162e-08	0
ATVPLNADVYNSPK	12	C5XAC2	N-Term(TMT10); K14(TMT10)	1947.1	5.853e-11	79.95	3.38879e-07	84.49	1.21804e-07	92.43	1.92017e-08	0
KVAIVGSGPAGLAAADQLNK	6	C5XGS0	N-Term(TMT10); K1(TMT10); K20(TMT10)	2567.54	4.185e-13	79.91	1.39869e-07	90.06	1.3512e-08	89.15	1.62969e-08	1
FAVAAPVAGADSGAAAAPKEEEK	14	C5YMX6	N-Term(TMT10); K19(TMT10); K23(TMT10)	2844.57	4.244e-17	79.91	3.00667e-07	71.5	2.02472e-06	73.92	1.1922e-06	1
VIAESLSEEEIGGLK	4	C5YSP8;C5Y5R0	N-Term(TMT10); K15(TMT10)	2032.16	9.405e-13	79.9	3.14151e-07	85.52	8.80906e-08	37.39	0.00556288	0
GPILLEDYHLIEK	12	C5Z2J6;A0A1Z5RKF8	N-Term(TMT10); K13(TMT10)	1998.17	1.871e-10	79.88	2.52892e-07	72.81	1.31947e-06	80.46	2.26673e-07	0
AIPGYGGGMSSAK	13	A0A1B6PH65	N-Term(TMT10); K13(TMT10)	1653.9	1.085e-09	79.87	2.73568e-07	73.63	1.09678e-06	47.84	0.000436581	0
ASGGEGAGSGESPPAASVEAAAGEATLHIR	7	C5WTK1	N-Term(Acetyl)	2749.3	1.766e-12	79.87	7.67638e-08	66.52	1.80503e-06	79.23	1.02086e-07	0
NLYYGVVPVVQK	83	C5XB39	N-Term(TMT10); K12(TMT10)	1837.1	1.184e-08	79.86	2.49412e-07	73.79	1.09472e-06	54.37	9.03019e-05	0
MSSTFIGNSTSIQEMFR	3	C5Z7S0	N-Term(TMT10)	2165.06	5.105e-10	79.86	1.30128e-07	64.37	4.60649e-06	59.83	1.10232e-05	0
MASTFIGNSTSIQEMFR	3	C5WMT4;C5XVI8	N-Term(TMT10); M1(Oxidation)	2165.06	4.919e-10	79.86	1.30128e-07	61.86	8.21052e-06	59.88	1.0897e-05	0
VASSYDPSSQTFSLK	6	C5YMT9	N-Term(TMT10); K15(TMT10)	2075.11	1.466e-08	79.85	3.01226e-07	78.42	4.27323e-07	61.55	1.97355e-05	0
KAPEPEATYQLLTNPAR	23	A0A1B6PN20	N-Term(TMT10); K1(TMT10)	2357.32	8.236e-13	79.84	3.15927e-07	67.72	5.19811e-06	72.22	1.82336e-06	1
AAGGDAAAWGEEPVAR	7	C5XH93	N-Term(Acetyl)	1569.73	2.002e-08	79.83	5.1476e-08	89.67	5.0171e-09	92.9	2.38481e-09	0
AAAAGASHPPYFEMIK	32	C5YEF5	N-Term(TMT10); K16(TMT10)	2119.15	4.33e-10	79.83	3.39534e-07	54.78	0.000108281	64.41	1.17729e-05	0
GLETATGGVPSLDDDAMIEEFVK	4	C5Y1H6	N-Term(TMT10); M17(Oxidation); K23(TMT10)	2868.45	1.879e-14	79.83	2.41781e-07	39.12	0.00308603	57.34	4.39114e-05	0
SAGAFSEQAQQALVPR	6	C5XQ20	N-Term(TMT10)	1889.01	5.37e-14	79.82	3.30415e-07	95.78	8.01971e-09	89.95	3.06003e-08	0
YIAVGNEVEGSDTQK	11	C5YQU5	N-Term(TMT10); K15(TMT10)	2068.09	1.029e-12	79.82	2.57974e-07	77.7	4.4494e-07	89.6	2.68089e-08	0
EAGSTMEVVAAQTK	19	C5XQ07	N-Term(TMT10); M6(Oxidation); K14(TMT10)	1896.02	6.52e-09	79.82	3.29893e-07	74.59	1.09995e-06	66.02	7.90109e-06	0
SLTIFIEDNQSGSDVSK	5	C5WX81	N-Term(TMT10); K17(TMT10)	2298.23	1.318e-09	79.8	3.14662e-07	63	1.51108e-05	14.29	1.10973	0
KTVPVEDGSTASTAPEASEATTEAEK	12	C5WWE9	N-Term(TMT10); K1(TMT10); K26(TMT10)	3293.71	2.031e-14	79.75	2.9871e-07	82.22	1.60144e-07	82.29	1.65847e-07	1
AAELYGLQVLADGIQDDAGNVTR	3	C5X5W2	N-Term(TMT10)	2618.36	3.368e-13	79.74	2.5693e-07	69.49	2.62595e-06	64.84	7.9071e-06	0
GFGFVTFESEDSVER	5	C5XYF2	N-Term(TMT10)	1934.94	4.06e-12	79.74	1.04577e-07	32.46	0.00519303	77.69	1.39577e-07	0
HTYLDFSQLEVNIPTSTGGQQVVK	6	A0A1B6Q4S3	N-Term(TMT10); K24(TMT10)	3119.68	6.694e-15	79.73	3.36801e-07	87.03	6.20218e-08	70.96	2.59343e-06	0
SAMDVPVSNFMEVYGIAENNQTIR	1	A0A1B6Q2M7	N-Term(TMT10)	2914.43	6.25e-14	79.72	1.70122e-07					0
AAAAAAAVSVDEKLDK	9	A0A1B6QE21	N-Term(Acetyl); K13(TMT10); K16(TMT10)	2030.16	5.904e-08	79.71	3.85929e-07	85.26	1.04844e-07	83	1.76418e-07	1
ASAADDDDMDPTQYYENR	12	C5WU56	N-Term(TMT10); M9(Oxidation)	2321.97	9.488e-10	79.71	1.06652e-08	81.74	6.68298e-09	84.65	3.41956e-09	0
QGSAVTPVNVAQIAGLNTLGISLAR	3	C5XRU5;C5XRV2	N-Term(TMT10)	2679.54	5.886e-13	79.7	2.7538e-07	83.37	1.18746e-07	68.84	3.36992e-06	0
QEVMIGYSDSGK	5	C5XYZ9;C5X951;C5YK81;A0A1B6Q660	N-Term(TMT10); K12(TMT10)	1771.93	3.043e-09	79.7	2.51807e-07	56.24	5.75195e-05	63.59	1.01286e-05	0
NVGSASITGGYVYR	18	C5XCI9	N-Term(TMT10)	1672.89	2.593e-11	79.69	2.19094e-07	76.05	5.06559e-07	77.71	3.592e-07	0
ASSSSSSSPSPDSSFGSR	6	A0A1Z5RAS2	N-Term(TMT10)	1945.89	1.677e-11	79.67	5.23289e-08	95.23	1.15468e-09	89.85	4.24408e-09	0
DSQIATSTVEEDVK	5	A0A194YLQ6	N-Term(TMT10); K14(TMT10)	1980.06	1.097e-12	79.66	3.00098e-07	79.91	2.79227e-07	43.34	0.00124435	0
IIYGGSVTAANCK	32	C5XQ07	N-Term(TMT10); C12(Carbamidomethyl); K13(TMT10)	1812.01	1.003e-10	79.65	2.9266e-07	81.24	1.98804e-07	79.45	3.0475e-07	0
VLGTFGYHAPEYAMTGQLTQK	5	C5X4Z8;C5YHJ9;A0A1B6QDK2	N-Term(TMT10); M14(Oxidation); K21(TMT10)	2786.46	3.311e-12	79.65	3.2301e-07	73.32	1.44797e-06	55.65	8.35869e-05	0
ASAADDDDMDPTQYYENR	13	C5WU56	N-Term(TMT10)	2305.97	2.827e-11	79.64	1.08385e-08	78.34	1.46208e-08	88.9	1.2852e-09	0
SQNNPSQLLPSELIDR	8	C5YXH0	N-Term(Acetyl)	1852.94	4.977e-09	79.62	1.67536e-07	79.83	1.67947e-07	87.91	2.48375e-08	0
DIIVSAPTAHELLEK	9	A0A1W0VZ71	N-Term(TMT10); K15(TMT10)	2094.22	3.453e-10	79.62	2.63037e-07	43.25	0.001119	58.38	3.47781e-05	0
SQESLEELYVMNDGISEEAAK	15	C5XXP2;C5XXQ0	N-Term(TMT10); M11(Oxidation); K21(TMT10)	2816.4	5e-11	79.61	2.09493e-07	70.83	1.52404e-06	72.61	1.03624e-06	0
AGLTEENLQEQIEQR	7	A0A1B6P960	N-Term(TMT10)	1987.03	1.31e-08	79.6	2.28616e-07	75.92	5.36024e-07	62	1.32186e-05	0
IAECLVGDETGIIVFTAR	4	C5X1A1	N-Term(TMT10); C4(Carbamidomethyl)	2193.18	2.577e-13	79.59	3.56627e-07	86.92	6.58484e-08	66.34	7.68826e-06	0
VLGAFLEGGSPDENK	6	A0A1B6QB11	N-Term(TMT10); K15(TMT10)	1991.08	3.559e-12	79.58	3.10634e-07	91.91	1.80367e-08	78.74	3.88949e-07	0
DAVSLAGGPSIAMPQGR	40	C5YB27	N-Term(TMT10)	1855.99	5.381e-10	79.58	2.94111e-07	67.58	4.63516e-06	68.71	3.57999e-06	0
VAAAEHISQFNEEAR	8	C5XI77	N-Term(TMT10)	1900.97	1.244e-12	79.58	2.11496e-07	52.33	0.000109941	55.52	5.26019e-05	0
EREEGGDPAADGGEAAAEEAAAAK	17	C5WUV9	N-Term(TMT10); K24(TMT10)	2730.32	1.294e-13	79.56	1.41648e-07	89.38	1.43028e-08	77.83	2.12613e-07	1
DAAAGSEQAFLR	7	A0A1B6QJR7	N-Term(TMT10)	1464.76	2.719e-09	79.56	2.51204e-07	78.4	3.31728e-07	76.4	5.56681e-07	0
IQNHNMALVETEGSYTMK	2	C5Z240	N-Term(TMT10); K18(TMT10)	2524.29	2.188e-12	79.55	2.61765e-07			23.9	0.0947159	0
GQDFPVQNYIVK	35	C5Y093	N-Term(TMT10); K12(TMT10)	1866.06	3.804e-09	79.53	3.91117e-07	69.92	3.59053e-06	81.68	2.39759e-07	0
NAFTGDASGVLGK	7	C5YXZ2	N-Term(TMT10); K13(TMT10)	1694.95	1.289e-10	79.52	3.51812e-07	87.76	5.21745e-08	74.82	1.03662e-06	0
GWDEGVMTMQVGEVAR	4	C5XSS1	N-Term(TMT10)	1993.98	2.95e-12	79.52	1.424e-07	60.13	1.02389e-05	64.47	4.43018e-06	0
IPVFSDSIVVHDSEGR	14	C5Y397	N-Term(TMT10)	1986.04	4.341e-10	79.51	3.01689e-07	85.35	7.3665e-08	72.73	1.42667e-06	0
SDVDMSEIEGETTAER	17	A0A194YRG8	N-Term(TMT10); M5(Oxidation)	2013.91	1.059e-08	79.5	5.32959e-08	81.72	3.19664e-08	74.33	1.6604e-07	0
GIQLCAYSPLGAK	14	C5WRM3	N-Term(TMT10); C5(Carbamidomethyl); K13(TMT10)	1836.05	9.893e-09	79.5	3.669e-07	73.75	1.37895e-06	80.96	2.6255e-07	0
TEIMSIFDDLTQDDQDSVR	3	A0A194YK10;A0A194YGU2	N-Term(TMT10); M4(Oxidation)	2473.16	8.716e-11	79.5	8.63954e-08	69.72	8.69276e-07	67.3	1.45243e-06	0
TNVGICLADPSLTK	6	A0A1Z5RFW9	N-Term(TMT10); C6(Carbamidomethyl); K14(TMT10)	1947.1	1.002e-09	79.48	3.78738e-07	73.2	1.57469e-06	94.27	1.23082e-08	0
LYGTNADAFSSDFAASMVR	2	A0A194YNW8	N-Term(TMT10); M17(Oxidation)	2268.1	6.611e-09	79.48	1.35264e-07					0
ADGSMAGGDAAALDYR	5	C5YYD3	N-Term(TMT10); M5(Oxidation)	1785.83	1.357e-05	79.46	4.69946e-08	63.3	2.10481e-06	84.25	1.6161e-08	0
ELQDEGFDVQTAGYGLLK	7	C5Y0S1	N-Term(TMT10); K18(TMT10)	2441.29	4.768e-12	79.41	3.60264e-07	81.76	2.0671e-07	81.67	2.0389e-07	0
GTDGHWALQDFEQI	10	A0A1B6PA80	N-Term(TMT10)	1845.9	3.323e-06	79.41	1.07105e-07	75.15	2.7647e-07	74.58	3.08279e-07	0
QAADSAEGDEPSL	8	C5WSN2	N-Term(TMT10)	1518.71	2.194e-06	79.41	5.26936e-08	73.64	2.07607e-07	64.78	1.53023e-06	0
MDGGAGEEGK	3	A0A1Z5RNH6	N-Term(Acetyl); M1(Oxidation); K10(TMT10)	1237.55	9.195e-06	79.4	2.06668e-08	70.13	2.0866e-07	50.46	1.70905e-05	0
AVGIYASLVNINAYHQPGVEAGK	2	C5X2Z4	N-Term(TMT10); K23(TMT10)	2829.56	2.581e-13	79.4	3.57076e-07	52.71	0.000161543			0
EAAPSTANQCGDSQQGSK	3	C5Y071	N-Term(TMT10); C10(Carbamidomethyl); K18(TMT10)	2294.11	3.574e-12	79.38	1.67251e-07	68.7	1.90878e-06			0
VWLDPNEVSEISMANSR	15	C5XNT6;C5Z5W5;C5XVB3	N-Term(TMT10); M13(Oxidation)	2192.09	6.764e-12	79.35	1.64345e-07	86.66	3.12873e-08	93.08	7.4544e-09	0
SAAAPQLNDGSLSIHVADGR	4	A0A1Z5RAC3	N-Term(TMT10)	2208.16	2.565e-13	79.31	3.12976e-07	79.31	3.14734e-07	89.12	3.32483e-08	0
AAINDIAESVMAFNTNYK	11	C5WSU8	N-Term(TMT10); K18(TMT10)	2430.28	3.942e-11	79.31	3.28801e-07	60.73	2.35833e-05	58.96	3.62114e-05	0
LLTSEAQEDVVK	7	C5YLL7	N-Term(TMT10); K12(TMT10)	1790.03	1.489e-10	79.3	4.259e-07	76.64	7.80373e-07	82.48	2.0366e-07	0
ASPDPSAAGAGAGGESTSQAAAVEPIR	2	C5WNG9	N-Term(TMT10)	2654.32	3.266e-13	79.28	2.14228e-07	76.1	4.51666e-07			0
HTPGTFTNQLQTSFSEPR	25	A0A1B6PU65;A0A1B6QFI3	N-Term(TMT10)	2277.15	7.741e-12	79.28	2.18949e-07	65.14	5.72587e-06	62.71	9.83187e-06	0
LTGMPTETFEQISQAAGECHK	5	C5XFY6	N-Term(TMT10); C19(Carbamidomethyl); K21(TMT10)	2793.4	8.186e-13	79.26	2.45454e-07	43.26	0.000979531	64.08	9.02842e-06	0
WNYDGSSTGQAPGEDSEVILYPQAIFK	15	B5B9V8;A0A1B6PNS7;A0A194YRE9	N-Term(TMT10); K27(TMT10)	3430.73	2.008e-13	79.22	2.9021e-07	111.6	1.68115e-10	117.54	4.27279e-11	0
GLLSSDEVLLTK	15	C5XGH3;C5XGH2	N-Term(TMT10); K12(TMT10)	1733.04	9.578e-10	79.18	3.32753e-07	77.35	4.88725e-07	79.11	3.26499e-07	0
AYFDSADWALGK	5	C5YQY4;C5XJH1	N-Term(TMT10); K12(TMT10)	1801.95	1.791e-09	79.17	3.20809e-07	69.03	3.21317e-06	68.68	3.48284e-06	0
GFTATEMATLSGAHTIGQAQCQFFR	2	A0A1W0W7T8	N-Term(TMT10); C21(Carbamidomethyl)	2959.44	6.303e-16	79.16	1.56527e-07	63.87	5.04551e-06			0
FDNAYYSNLLNQK	11	A0A1W0W7T8	N-Term(TMT10); K13(TMT10)	2048.09	1.171e-10	79.15	3.16208e-07	66.91	5.22501e-06	76.06	6.52801e-07	0
FYAISAEYPEFSSK	13	A0A1B6QA33	N-Term(TMT10); K14(TMT10)	2097.1	2.438e-10	79.14	3.1328e-07	84.71	8.43472e-08	78.93	3.17926e-07	0
VVVTGDVTNNSK	5	C5Y4G6	N-Term(TMT10); K12(TMT10)	1690.97	3.564e-09	79.14	3.88248e-07	55.73	8.4868e-05	67.96	5.0626e-06	0
AFNLIDGGVAANNPTLLAMTDVSK	9	C5YMM3	N-Term(TMT10); K24(TMT10)	2890.58	3.654e-15	79.12	4.39637e-07	86.6	7.79937e-08	84.59	1.24939e-07	0
LMVMLPNENLADAAR	11	C5XAS4	N-Term(TMT10); M2(Oxidation); M4(Oxidation)	1918.99	1.12e-07	79.1	2.66353e-07	41.44	0.00167605	76.05	5.50014e-07	0
LVVPNSSCGGIIGK	5	C5XW10	N-Term(TMT10); C8(Carbamidomethyl); K14(TMT10)	1859.09	1.706e-06	79.09	3.62533e-07	85.91	7.6037e-08	78.92	3.9624e-07	0
YGVLLSGGPDYDVLLGR	6	C5WRN4	N-Term(TMT10)	2023.1	6.943e-10	79.09	4.23572e-07	71.64	2.36151e-06	71.24	2.56303e-06	0
HIEIFDTAAGAGQPPLQITQK	7	C5YBP9	N-Term(TMT10); K21(TMT10)	2693.49	2.136e-13	79.08	3.81908e-07	79.22	3.79367e-07	82.29	1.82372e-07	0
ESGEPVPEYDYLPYFYSR	11	A0A1B6QB11	N-Term(TMT10)	2440.16	1.384e-13	79.08	9.455e-08	78.19	1.41086e-07	80.18	9.30619e-08	0
YYQAGSSEMFGSTPPPQSEDTPFHPR	6	C5Z3Q8;C5Z3Q6	N-Term(TMT10); M9(Oxidation)	3158.44	2.216e-13	79.06	5.46327e-08	79.69	6.65873e-08	88.63	7.12859e-09	0
DSEIAMGAYQPYHLATR	7	A0A1B6Q1F1	N-Term(TMT10); M6(Oxidation)	2168.07	2.963e-10	79.06	1.81902e-07	62.9	6.94927e-06	68.46	1.98872e-06	0
GFTVSTVEEEVAYNAR	7	C5XG02	N-Term(TMT10)	2001.02	1.383e-12	79.05	2.01611e-07	77.4	3.29366e-07	80.77	1.49499e-07	0
ATGDNVGPLLVK	4	C5X8F2	N-Term(TMT10); K12(TMT10)	1642	3.275e-09	79.04	2.56337e-07	34.44	0.00777059	44.18	0.000758159	0
AEDATAAEGEADSK	5	C5X6D0	N-Term(TMT10); K14(TMT10)	1822.91	1.155e-11	79.02	2.13034e-07	68.29	2.37203e-06	61.02	1.37183e-05	0
YGCSVPLLLMNSFNTHDDTQK	2	A0A1B6QE21	N-Term(TMT10); C3(Carbamidomethyl); K21(TMT10)	2898.46	2.366e-14	79.02	2.83836e-07			75.14	7.04252e-07	0
LAWHSAGTFDVATK	52	C5X6H6	N-Term(TMT10); K14(TMT10)	1962.09	4.659e-12	78.99	3.77917e-07	87.74	5.04802e-08	72.19	1.80581e-06	0
GSGADLGGFDGEADDDDNVELEK	5	A0A194YQF1	N-Term(TMT10); K23(TMT10)	2783.29	2.307e-13	78.98	7.9046e-08	88.21	1.0344e-08	78.08	1.02694e-07	0
AVTTSATADAIEECR	5	C5Z4S4	N-Term(TMT10); C14(Carbamidomethyl)	1823.9	2.206e-12	78.98	1.62519e-07	56.16	3.03839e-05	82.9	6.51334e-08	0
EAGGAGAGAAAAGR	2	C5Y312	N-Term(TMT10)	1315.69	6.082e-12	78.98	1.7896e-07			80.74	1.12585e-07	0
AFVDLVDASGYAYAVMPSAK	6	C5WNH9	N-Term(TMT10); M16(Oxidation); K20(TMT10)	2549.34	2.572e-10	78.97	3.93606e-07	80.85	2.58595e-07	74.98	1.0023e-06	0
DGTTTAGNASQVSDGAGAVLLMR	6	C5WZG9	N-Term(TMT10); M22(Oxidation)	2437.22	7.364e-14	78.96	2.11551e-07	81.5	1.16457e-07	90.7	1.41714e-08	0
QVLDVYDEILSK	11	C5WZ08	N-Term(TMT10); K12(TMT10)	1880.07	3.241e-09	78.96	4.23736e-07	65.26	9.69507e-06	79.21	3.8444e-07	0
MDPKPSADAPAAAAEEHVAYPR	1	C5X2G7	N-Term(Acetyl); M1(Oxidation); K4(TMT10)	2581.25	7.229e-10	78.96	1.57551e-07					0
GNSVVMIEALEPVAK	5	C5XDY9	N-Term(TMT10); K15(TMT10)	2015.16	9.906e-13	78.95	3.75683e-07	97.2	5.56395e-09	54.13	0.00011591	0
LSTGDSLDMSPHDEEVILSNDATVK	10	C5YHS5	N-Term(TMT10); K25(TMT10)	3131.59	1.949e-13	78.95	2.82718e-07	78.06	3.6265e-07	67.76	3.6095e-06	0
ENTEGEYSGLEHQVVR	9	C5XH85	N-Term(TMT10)	2076.02	4.052e-12	78.94	1.49343e-07	81.97	7.02041e-08	100.97	9.87795e-10	0
GYNTGIDASPLQGATAMMICYGR	2	A0A1B6Q5V4	N-Term(TMT10); M17(Oxidation); M18(Oxidation); C20(Carbamidomethyl)	2708.26	2.509e-10	78.93	4.73371e-08	66.05	1.0305e-06			0
EAAAAAAQAAAAAASAASAATVQVR	6	A0A1B6Q508	N-Term(TMT10)	2399.28	4.909e-13	78.89	3.80264e-07	75.33	8.95388e-07	78.59	4.12303e-07	0
EATAAMEAVEAQQQQVTYER	5	A0A1Z5SAS8	N-Term(TMT10)	2482.21	1.653e-12	78.88	1.53362e-07	82.69	6.94368e-08	92.89	6.37414e-09	0
FIVEAANHPTDPEADEILAK	14	C5YD28	N-Term(TMT10); K20(TMT10)	2638.41	5.193e-12	78.88	3.62375e-07	74.91	9.94376e-07	73.89	1.27396e-06	0
FNIVSPGADMSVYYPYTETDKR	10	B9VAS9	N-Term(TMT10); M10(Oxidation); K21(TMT10)	3027.51	2.318e-09	78.88	2.31661e-07	67.07	3.88745e-06	51.56	0.000124984	1
SVYVGNVPANVNEADLESEFKK	9	A0A1B6QFA6	N-Term(TMT10); K21(TMT10); K22(TMT10)	3096.68	9.333e-14	78.85	3.81828e-07	90.62	2.48818e-08	78.95	3.64859e-07	1
AAQDIALAELAPTHPIR	47	C5Y9W4;C5YHK9;A0A1B6PHN8	N-Term(TMT10)	2016.15	6.17e-12	78.85	4.0724e-07	76.16	7.55361e-07	65.23	9.50735e-06	0
VAGGGDGGDEGVGLEALAR	6	A0A1Z5SA56	N-Term(TMT10)	1928.99	6.054e-11	78.84	2.03763e-07	92.02	1.10224e-08	87.11	3.32657e-08	0
AAAGKPDTLGDCPFSQR	40	C5YYX3	N-Term(TMT10); K5(TMT10); C12(Carbamidomethyl)	2249.18	1.206e-08	78.84	3.55932e-07	72.78	1.41825e-06	59.66	3.06046e-05	0
ADVHATCGPTVSCADITTLATR	10	C5YB22	N-Term(TMT10); C7(Carbamidomethyl); C13(Carbamidomethyl)	2546.25	1.561e-15	78.83	1.83285e-07	90.72	1.45723e-08	83.53	7.56353e-08	0
LDVLSGLSEIK	9	C5WVV2	N-Term(TMT10); K11(TMT10)	1632	1.585e-08	78.83	3.55443e-07	61.77	1.59998e-05	65.19	7.62782e-06	0
KIIGATNPLASEPGTIR	55	C5WRH5	N-Term(TMT10); K1(TMT10)	2196.32	2.004e-10	78.83	2.18633e-07	60.66	1.4818e-05	55.57	4.72851e-05	1
LANDTQGTVEAAK	13	A0A1B6Q7Z8	N-Term(TMT10); K13(TMT10)	1775.99	1.045e-11	78.82	4.14655e-07	81.44	2.21798e-07	79.29	3.58581e-07	0
IINAGGECLTFDQLALR	6	C5X5J2	N-Term(TMT10); C8(Carbamidomethyl)	2120.14	1.511e-13	78.82	3.85131e-07	61.21	2.104e-05	78.72	3.68589e-07	0
ATWYGAPYGAGPDDNGGACGFK	5	C5WSF3	N-Term(TMT10); C19(Carbamidomethyl); K22(TMT10)	2690.28	3.854e-13	78.81	1.63088e-07	75.6	2.50635e-07	74.3	2.84224e-07	0
CVVALEEAGAEYQIVPIDFATAEHK	10	A0A1B6QGT1	N-Term(TMT10); C1(Carbamidomethyl); K25(TMT10)	3218.67	2.263e-16	78.8	3.72408e-07	111.07	2.20028e-10	108.2	4.30608e-10	0
KPMPAPGSEEYAELGK	5	C5XES4	N-Term(TMT10); K1(TMT10); K16(TMT10)	2391.33	1.214e-12	78.79	4.17529e-07	80.26	2.95282e-07	78.48	4.50551e-07	0
EGDPWVAEAADLGR	6	A0A1W0W284	N-Term(TMT10)	1714.86	2.964e-10	78.79	1.75072e-07	10.7	1.17031	46.45	0.000305727	0
VAECLVGDSTGTVLVTAR	6	C5Z230	N-Term(TMT10); C4(Carbamidomethyl)	2077.12	1.33e-11	78.78	3.90019e-07	81.68	1.96629e-07	50.68	0.000265071	0
MGDLDSYEIEGGETK	13	C5WST3	N-Term(TMT10); K15(TMT10)	2102.04	1.908e-10	78.76	1.66972e-07	66.2	2.99854e-06	50.49	0.00012149	0
VPLEDVLAADDLSLGTR	6	C5YJC5	N-Term(TMT10)	2013.11	5.932e-13	78.75	3.66718e-07	73.2	1.31863e-06	80.49	2.52805e-07	0
EGSSSAEQEAAAR	5	A0A1B6PNH0	N-Term(TMT10)	1521.74	9.17e-12	78.74	8.82153e-08	82.53	3.60213e-08	82.05	3.83597e-08	0
EIPIFLSCATPDEFLESMIK	2	C5X4S3	N-Term(TMT10); C8(Carbamidomethyl); M18(Oxidation); K20(TMT10)	2814.48	3.421e-10	78.73	4.31376e-07			67.37	5.98251e-06	0
YLDSVDVDDSDVK	15	C5XVQ2	N-Term(TMT10); K13(TMT10)	1927.99	8.332e-11	78.71	3.18969e-07	79.22	2.60889e-07	79.57	2.47866e-07	0
VNAMIEDQEPFEGEALLDAK	6	C5XY44;C5Z529	N-Term(TMT10); K20(TMT10)	2677.38	5.127e-11	78.71	3.27044e-07	68.8	3.03199e-06	81.06	1.79797e-07	0
VSHAAEQVVAK	11	C5Z067	N-Term(TMT10); K11(TMT10)	1596.95	1.321e-08	78.71	2.90033e-07	62.94	1.14336e-05	35.44	0.0070011	0
AGMASAVAAEK	15	C5Z471	N-Term(TMT10); K11(TMT10)	1463.83	1.393e-08	78.69	5.08379e-07	76.75	7.84104e-07	68.24	5.64631e-06	0
AVGHGDLPIVVGEVGWPTDGDK	7	C5XAC2	N-Term(TMT10); K22(TMT10)	2676.44	2.744e-16	78.69	4.61733e-07	72.83	1.74861e-06	80.17	3.27429e-07	0
DSNTQSGSSGQGPIIEDVTGR	3	A0A1B6PID8	N-Term(TMT10)	2334.14	2.662e-12	78.66	1.87879e-07	86.17	3.5145e-08	77.35	2.20893e-07	0
YPDDAAGAGGDAAGATDELHTVPEDEPVYHDAPEVQKEN	5	C5XLR6	N-Term(TMT10); K37(TMT10)	4509.1	1.489e-16	78.65	6.27708e-08	2.82	2.58586	78.66	6.60301e-08	1
EISSSVTAIANEK	13	C5XT21	N-Term(TMT10); K13(TMT10)	1807.03	1.746e-10	78.63	5.17508e-07	79.75	3.96691e-07	39.13	0.00452677	0
KLPSILVDETSVQK	32	C5XY69;C5WXR7	N-Term(TMT10); K1(TMT10); K14(TMT10)	2244.38	9.226e-13	78.62	1.38091e-07	76.6	2.26433e-07	56.58	2.27478e-05	1
DLYGNVVLSGGSTMFPGIGDR	2	C5XQM4	N-Term(TMT10); M14(Oxidation)	2400.2	6.233e-13	78.61	2.69244e-07	85.11	5.64223e-08			0
ALLQDIAIVTGAEYQSK	12	C5WRV5	N-Term(TMT10); K17(TMT10)	2278.31	1.113e-10	78.61	3.97325e-07	70.47	2.56216e-06	72.85	1.54343e-06	0
GQLQVAQAEAQR	6	C5Y3Z1	N-Term(TMT10)	1527.85	6.879e-09	78.61	3.63583e-07	63.98	1.06385e-05	66.27	5.96021e-06	0
IAECLVGDETGAIVFTAR	4	C5XJI8	N-Term(TMT10); C4(Carbamidomethyl)	2151.14	1.054e-10	78.6	3.25771e-07	71.93	1.59661e-06	81.08	1.96907e-07	0
VHAVCGATVSCADIIALATR	3	C5YB27	N-Term(TMT10); C5(Carbamidomethyl); C11(Carbamidomethyl)	2314.22	1.968e-13	78.6	3.65802e-07	68.63	3.77678e-06	81.52	1.86744e-07	0
LTISTASASGVGLTSTAVK	10	C5WTT2	N-Term(TMT10); K19(TMT10)	2222.31	6.346e-11	78.59	3.1407e-07	72.52	1.35181e-06	76.3	5.53238e-07	0
AFQTDAGVVDSIK	3	C5XHX4	N-Term(TMT10); K13(TMT10)	1809.01	5.998e-10	78.59	4.37207e-07			78.86	4.21255e-07	0
AIMQAAEEVAEGK	8	A0A1B6QND7	N-Term(TMT10); M3(Oxidation); K13(TMT10)	1820.98	1.714e-08	78.57	3.70422e-07	65.82	6.89891e-06	78.14	4.38133e-07	0
AVDNSGTIVGIK	8	C5XN40	N-Term(TMT10); K12(TMT10)	1631.98	8.849e-10	78.56	4.26306e-07	78.39	4.37529e-07	78.43	4.49308e-07	0
IADVLGQLLTSEENVER	2	A0A1Z5RN99	N-Term(TMT10)	2115.15	1.704e-09	78.56	4.11678e-07			56.18	7.04897e-05	0
QSYPNESSESPYFGSSVHYGGR	3	C5YZ68	N-Term(TMT10)	2664.22	2.686e-14	78.55	5.16656e-08	82.72	2.59264e-08	75.89	1.13358e-07	0
MDEEYDVIVLGTGLK	11	C5YXW7;A0A1B6P8G3	N-Term(Acetyl); M1(Oxidation); K15(TMT10)	1969.01	2.287e-08	78.55	3.07201e-07	74.42	7.91488e-07	78.49	3.02272e-07	0
AGAPAAGAAAAPSAGATGGPAGAGTER	4	R4NF02	N-Term(TMT10)	2365.2	2.003e-09	78.53	3.01605e-07	82.8	9.9451e-08	67.43	3.84928e-06	0
NVFGEGVYPDVFMTNLYYGGTGIAGSK	2	C5WW86	N-Term(TMT10); M13(Oxidation); K27(TMT10)	3330.69	2.421e-10	78.51	3.32592e-07					0
EASDLQPSTGEAASADIHR	7	A0A1B6QEZ9	N-Term(TMT10)	2184.07	2.422e-10	78.49	2.02459e-07	65.51	4.14755e-06	69.96	1.57948e-06	0
RGDGGGGVVDSVVAR	2	C5WNF5	N-Term(TMT10)	1629.89	9.566e-10	78.49	3.57488e-07	26.7	0.0531284			1
ANTFVAEVLGVDPR	2	A0A1B6QHU0	N-Term(TMT10)	1716.95	1.489e-08	78.48	4.14365e-07			16.72	0.603327	0
LESAGSETVDQLLR	6	C5X5G7	N-Term(TMT10)	1746.94	4.903e-11	78.44	4.0889e-07	71.73	1.91693e-06	56.63	6.1922e-05	0
ITASNDLNEETIDALNK	3	C5WTX0	N-Term(TMT10); K17(TMT10)	2319.24	1.442e-09	78.41	4.31914e-07	65.34	8.97715e-06	71.77	2.03241e-06	0
NALELGLLEVLQK	6	C5YH12;S4SJN4	N-Term(TMT10); K13(TMT10)	1898.18	2.648e-10	78.37	2.00126e-07	81.83	9.0548e-08	78.49	2.17324e-07	0
AAHAPYSQCPSGFAVADGDGR	5	C5XI87	N-Term(TMT10); C9(Carbamidomethyl)	2363.1	2.91e-12	78.36	8.09642e-08	68.8	6.98676e-07	81.05	4.20101e-08	0
STICYIDGDEGILR	6	C5XYK7	N-Term(TMT10); C4(Carbamidomethyl)	1840.93	3.806e-11	78.36	2.39975e-07	62.89	8.71304e-06	75.33	5.20234e-07	0
GALGALLVYDITR	5	C5WUT9	N-Term(TMT10)	1590.95	5.812e-09	78.36	4.38374e-07	37.46	0.00529446	65.01	9.18106e-06	0
IDPALEAETGAQFEADLDAMLPK	2	C5Y093	N-Term(TMT10); K23(TMT10)	2903.52	2.416e-10	78.34	4.38199e-07	85.06	9.24751e-08			0
FNDLSTNHNNQLQTQISSLQAK	6	C5Z4E5	N-Term(TMT10); K22(TMT10)	2959.57	5.519e-13	78.34	4.00827e-07	74.46	9.88346e-07	1.68	18.6441	0
YEGGQIFSVPLGGTILK	17	C5YH49	N-Term(TMT10); K17(TMT10)	2237.3	3.522e-11	78.33	4.13503e-07	111.96	1.74164e-10	98.85	3.6619e-09	0
QSVDMNAIAFLFDGR	4	C5XG88	N-Term(TMT10)	1912.98	1.489e-10	78.33	2.59265e-07	82.47	9.99412e-08			0
LNYYASTCPNVETIVR	12	C5X040	N-Term(TMT10); C8(Carbamidomethyl)	2129.09	1.253e-10	78.3	2.96561e-07	74.44	7.59071e-07	77.69	2.92771e-07	0
LGLSIDEDESAEAEAEMPPLEDDAGESK	5	C5X3T9	N-Term(TMT10); M17(Oxidation); K28(TMT10)	3421.62	4.419e-10	78.29	1.48252e-07	81.88	7.362e-08	88.04	1.69599e-08	0
SGLATAFFNDNNSSLAR	3	A0A1B6PT78	N-Term(TMT10)	2014.02	5.635e-10	78.29	2.59441e-07	63.82	7.05422e-06	77.04	3.44981e-07	0
AGYDACSGGSNAVK	12	C5X750	N-Term(TMT10); C6(Carbamidomethyl); K14(TMT10)	1814.91	1.121e-11	78.24	2.3995e-07	82.75	8.75959e-08	82.28	8.10439e-08	0
GSENGAEGESGGDVK	4	C5WTA3	N-Term(TMT10); K15(TMT10)	1850.92	5.993e-12	78.19	2.19972e-07	59.13	1.51503e-05	66.68	2.79218e-06	0
SMTGSDNTFYEIDPTNIGAASYYVTGQTR	5	A0A1B6PGF3	N-Term(TMT10); M2(Oxidation)	3404.59	6.415e-15	78.18	9.95959e-08	78.44	8.52152e-08	59.26	7.29248e-06	0
VDVNGNNAAPIYK	11	Q6JAG4	N-Term(TMT10); K13(TMT10)	1833.03	1.815e-10	78.17	5.23512e-07	72.78	1.85058e-06	76.53	7.71489e-07	0
MFVLDEADEMLSR	6	C5XUM2;A0A1W0VUR3	N-Term(TMT10)	1784.88	2.741e-07	78.17	1.85934e-07	54.92	3.54318e-05	76.67	2.66945e-07	0
ISGNYYSPGSGTLYFDR	5	C5Y675	N-Term(TMT10)	2126.04	1.284e-09	78.16	2.1997e-07	81.53	9.17509e-08	22.8	0.0779339	0
ALGNAAGAESSQR	3	A0A1W0W6T5	N-Term(TMT10)	1460.77	2.897e-10	78.14	3.00018e-07			78.21	2.93711e-07	0
LYFHDIVAGTSSPTAVR	17	C5Y651	N-Term(TMT10)	2063.11	2.785e-11	78.13	4.61446e-07	89.32	3.57282e-08	76.81	6.34727e-07	0
VVSIDAFEDVPENDEK	8	C5YA35	N-Term(TMT10); K16(TMT10)	2264.17	2.16e-10	78.13	4.43758e-07	77.94	4.70834e-07	78.02	4.80383e-07	0
DVIALAGGPSYAVELGR	4	C5X039	N-Term(TMT10)	1917.07	2.619e-10	78.13	4.88364e-07	76.22	7.44997e-07	98.1	4.86328e-09	0
LIDDMVAYALK	11	A0A1W0VYP8;A0A1Z5R408	N-Term(TMT10); K11(TMT10)	1710	2.005e-08	78.13	4.84519e-07	63.96	1.24756e-05	64.12	1.26633e-05	0
FEGALPANQMIEQIENALAVTK	6	C5XIP9	N-Term(TMT10); M10(Oxidation); K22(TMT10)	2861.55	7.017e-13	78.12	4.78698e-07	73.33	1.46787e-06	85.86	8.43108e-08	0
DFAVVAADTSAVQSILVHK	5	C5WNX2	N-Term(TMT10); K19(TMT10)	2429.39	2.02e-13	78.11	4.06402e-07	78.96	3.12561e-07	76.89	5.47424e-07	0
YSVNQLQLPVAAK	11	A0A1W0W7U5	N-Term(TMT10); K13(TMT10)	1889.13	1.177e-10	78.1	4.42187e-07	86.76	5.93579e-08	53.36	0.000135397	0
DVPANENDLHLQELAR	53	Q41294;A0A1B6Q6M7	N-Term(TMT10)	2063.08	1.964e-10	78.1	3.74814e-07	84.72	8.36473e-08	76.57	5.37514e-07	0
IFGPGNQYVTAAK	11	A0A1Z5S4K9	N-Term(TMT10); K13(TMT10)	1824.04	4.535e-09	78.09	4.92107e-07	70.18	3.01252e-06	60.94	2.54097e-05	0
VEPAANGGSVVK	8	Q4VQB5	N-Term(TMT10); K12(TMT10)	1585.93	4.29e-09	78.09	4.11383e-07	66.55	5.87577e-06	61.59	1.92426e-05	0
SGVDSGANLVTGGDR	6	Q8LST4	N-Term(TMT10)	1633.84	1.965e-10	78.08	2.70738e-07	76.48	4.10452e-07	68.16	2.5434e-06	0
GFHGIPDENDVFLSLPAR	2	C5XRJ6	N-Term(TMT10)	2213.16	1.61e-08	78.08	4.01439e-07			77.35	4.93327e-07	0
AGATTLNIPDTVGYTLPYEFGK	4	C5Y4G6	N-Term(TMT10); K22(TMT10)	2786.5	3.092e-10	78.06	5.19747e-07			70.57	2.94672e-06	0
LDMGGADDDDFEDDEDDVVESANKDEGGK	6	A0A1B6QMY3	N-Term(TMT10); K24(TMT10); K29(TMT10)	3789.71	7.237e-18	78.05	4.93527e-08	98.53	3.85774e-10	59.54	3.05726e-06	1
ALFVDLEPTVIDEVK	8	C5WSQ3	N-Term(TMT10); K15(TMT10)	2146.25	1.08e-09	78.05	4.66892e-07	68.09	4.96764e-06	77.39	5.572e-07	0
SATSLYEQAAIAYR	5	C5YG37	N-Term(TMT10)	1772.94	5.969e-11	78.04	4.59331e-07	77.88	4.60276e-07			0
EMVVVHPDNDFLEDITGK	2	A0A1W0VU35	N-Term(TMT10); M2(Oxidation); K18(TMT10)	2532.32	2.28e-09	78.01	3.94521e-07					0
TGCSFSGGSGHCDSGDCAGK	10	C5YSK5;C5YSK6	N-Term(TMT10); C3(Carbamidomethyl); C12(Carbamidomethyl); C17(Carbamidomethyl); K20(TMT10)	2462.06	4.152e-14	77.99	2.06511e-08	83.15	6.77841e-09	85.29	4.14122e-09	0
SAILANLESQASLTEDMGR	3	A0A1B6Q140	N-Term(TMT10); M17(Oxidation)	2251.15	1.631e-10	77.99	3.0103e-07	78.75	2.74039e-07	73.69	8.82917e-07	0
QELIDSLGTIASSGTAK	3	A0A1B6PCZ0	N-Term(TMT10); K17(TMT10)	2149.21	4.473e-11	77.99	5.32957e-07	74.1	1.28385e-06	60.33	3.09561e-05	0
TNLNVEQVFFSIAR	5	C5YZA7;C5WV20;A0A1B6QA23	N-Term(TMT10)	1867.03	2.838e-11	77.99	5.09129e-07	59.11	3.93394e-05	50.52	0.000286551	0
LMVMLPNENLADAAR	4	C5XAS4	N-Term(TMT10)	1887.01	3.043e-07	77.98	5.34982e-07			81.01	2.78168e-07	0
TSAVKPGQSVGTAAVGGPFK	2	C5XVE3	N-Term(TMT10); K5(TMT10); K20(TMT10)	2546.49	9.283e-14	77.97	3.04015e-07	69.26	2.31225e-06			0
EMLAGAALMDEETR	12	C5X2Z4	N-Term(TMT10); M2(Oxidation); M9(Oxidation)	1797.86	3.653e-09	77.96	1.05571e-07	80.96	5.33116e-08	64	2.5877e-06	0
AYAEGQGDDDISK	36	A0A1B6P694	N-Term(TMT10); K13(TMT10)	1826.92	2.522e-11	77.96	2.14341e-07	80.26	1.21504e-07	68.71	1.75635e-06	0
LSPTAAAASGGGK	11	A0A194YHK2	N-Term(TMT10); K13(TMT10)	1545.9	1.792e-08	77.95	5.37087e-07	82.33	1.92104e-07	80.37	3.01672e-07	0
FFPPNTTTDMDLITPAVLDNK	7	C5XIY2	N-Term(TMT10); M10(Oxidation); K21(TMT10)	2824.49	1.008e-11	77.95	5.37889e-07	79.17	4.06761e-07	69.65	3.6149e-06	0
FVGLPLTIDPAGSAPTLR	8	C5WYW2	N-Term(TMT10)	2054.18	6.657e-12	77.94	4.95741e-07	82.89	1.61667e-07	77.83	5.07634e-07	0
FAEINNAYEVLTDQEK	3	C5Z0K5	N-Term(TMT10); K16(TMT10)	2342.23	3.403e-09	77.93	4.34874e-07			78.65	3.68437e-07	0
IQYDQLTGSAGSIDDCSK	2	A0A1Z5RB28	N-Term(TMT10); C16(Carbamidomethyl); K18(TMT10)	2416.2	3.935e-12	77.92	2.6314e-07	68.33	2.6e-06			0
IAPDHLSDLQGVSVK	17	C5YWU4	N-Term(TMT10); K15(TMT10)	2037.18	1.669e-11	77.91	4.77334e-07	74.63	1.07265e-06	48.47	0.000430966	0
TMEINPENAIMEELR	15	C5YJ75	N-Term(TMT10); M2(Oxidation); M11(Oxidation)	2051	3.338e-08	77.91	2.41903e-07	74.38	5.48955e-07	71.81	9.85465e-07	0
EAGSTMEVVAAQTK	11	C5XQ07	N-Term(TMT10); K14(TMT10)	1880.02	6.449e-13	77.9	4.52485e-07	94.92	9.13173e-09	85	8.85438e-08	0
SALQEAEAELDR	7	C5X622	N-Term(TMT10)	1560.81	9.652e-10	77.9	3.14631e-07	79.07	2.40327e-07	94.71	6.55846e-09	0
VVSCADITALAAR	138	C5XIN9	N-Term(TMT10); C4(Carbamidomethyl)	1575.87	1.295e-09	77.89	4.92541e-07	74.74	1.01728e-06	82.17	1.81718e-07	0
LTPDEMAELESYAAAGEVLGDR	3	C5Z396	N-Term(TMT10)	2566.25	1.239e-12	77.89	2.00755e-07	73.27	6.40529e-07	67.3	2.6721e-06	0
EAEAAEAAPAAETEEVK	18	A0A1B6PJ24	N-Term(TMT10); K17(TMT10)	2174.12	5.553e-14	77.88	3.78811e-07	89.03	2.98812e-08	86.16	5.84679e-08	0
GLFQSDAALLTDATTR	12	C6JST4	N-Term(TMT10)	1909.02	4.185e-13	77.88	4.81457e-07	82.86	1.45189e-07	64.69	1.00359e-05	0
GLEFEIIPVDLTTGAHK	40	A0A1B6Q818	N-Term(TMT10); K17(TMT10)	2298.31	4.499e-14	77.88	5.35224e-07	75.17	9.92849e-07	70.51	2.96104e-06	0
IQALTPNIGVVYSGMGPDFR	9	C5XY69;C5WXR7	N-Term(TMT10); M15(Oxidation)	2380.25	2.793e-06	77.87	4.33575e-07	81.34	1.97584e-07	70.2	2.54983e-06	0
AFIAGVADDNGYGWAISK	2	A0A1B6QBF1	N-Term(TMT10); K18(TMT10)	2313.23	5.536e-11	77.87	5.16861e-07	75.95	7.87702e-07			0
EHHQPQEEEDDDDTAGVVK	8	C5Z7L0	N-Term(TMT10); K19(TMT10)	2636.24	1.15e-12	77.87	1.91067e-07	73.71	5.0859e-07	101.47	7.19982e-10	0
EILHIQGGQCGNQIGAK	9	C5WMT4;C5XVI8;C5WQE5;C5WZ25;C5Z7S0;C5XMJ4	N-Term(TMT10); C10(Carbamidomethyl); K17(TMT10)	2281.25	4.11e-10	77.87	4.93998e-07	68.74	4.11671e-06	77.92	4.93187e-07	0
GIMGYVEEDLVSTDFVGDSR	19	A0A1B6PF49;A0A194YMM6;A0A1W0VUY8	N-Term(TMT10); M3(Oxidation)	2434.17	4.043e-12	77.85	1.60778e-07	103.72	4.37358e-10	55.66	2.56704e-05	0
VPVLQDGDDLTIFESR	6	C5Z026	N-Term(TMT10)	2033.07	1.43e-08	77.85	4.55264e-07	79.2	3.36634e-07	67.93	4.4937e-06	0
LVGVSEETTTGVK	15	A0A1B6PRP0	N-Term(TMT10); K13(TMT10)	1778.03	9.281e-11	77.85	5.18426e-07	77.33	6.00088e-07	79.73	3.43718e-07	0
EIAPIMAAYWEK	2	A0A1B6Q1M9	N-Term(TMT10); K12(TMT10)	1880.05	4.658e-08	77.85	5.33192e-07	41.11	0.00243181			0
IVMELYANEVPR	10	C5XT06	N-Term(TMT10)	1662.91	1.019e-06	77.84	5.13044e-07	54.03	0.000122366	70.98	2.46979e-06	0
QSLDVITPDAFDNR	116	C5YB27	N-Term(TMT10)	1819.94	1.75e-07	77.83	3.74957e-07	72.25	1.42661e-06	83.33	1.06374e-07	0
ESNWMGYVAVATDDGVAALGR	3	A0A1B6PA80	N-Term(TMT10)	2411.19	2.495e-13	77.81	2.32636e-07	91.79	9.83392e-09	91.76	9.86874e-09	0
QTPGYQAPVYVEQPR	9	C5WLV7	N-Term(TMT10)	1962.04	7.077e-05	77.81	3.90762e-07	75.49	6.00287e-07	78.43	3.2155e-07	0
FYGASGVEYSEQAEK	5	A0A1W0W5I9	N-Term(TMT10); K15(TMT10)	2123.08	4.392e-14	77.78	3.20945e-07	76.86	3.90489e-07	80.73	1.70746e-07	0
AAAAEEEPEEAK	8	C5Z0G0	N-Term(TMT10); K12(TMT10)	1702.89	1.569e-09	77.78	3.90136e-07	67.51	4.00967e-06	60.76	1.89718e-05	0
FDSTADGNFDDEYFK	5	C5YV35	N-Term(TMT10); K15(TMT10)	2229.05	1.933e-12	77.78	1.27544e-07	59.24	8.99388e-06	70.62	6.80565e-07	0
SGLIDHLGIEPLMMEALEK	5	C5XTU6	N-Term(TMT10); M13(Oxidation); M14(Oxidation); K19(TMT10)	2586.39	1.143e-10	77.78	5.11011e-07	17.19	0.593009	75.88	7.8888e-07	0
VLYEVFPMSFLMEQAGGQSFTGK	5	A0A1B6P8N4	N-Term(TMT10); M8(Oxidation); M12(Oxidation); K23(TMT10)	3056.56	4.59e-11	77.77	4.43675e-07	77.25	4.88807e-07	71.98	1.73997e-06	0
ADVPPGEQEEVSQSLIDGFR	2	A0A1Z5R4L3	N-Term(TMT10)	2402.21	2.946e-08	77.77	3.40902e-07	76.88	4.21514e-07			0
LTFDEPESGVTIIK	8	C5YM61	N-Term(TMT10); K14(TMT10)	2007.15	5.938e-11	77.76	5.44356e-07	71.08	2.54615e-06	71.35	2.4513e-06	0
FWEPTYEDCLNLIAR	7	A0A194YPD4	N-Term(TMT10); C9(Carbamidomethyl)	2156.07	4.009e-10	77.75	3.27367e-07	76.64	4.2487e-07	77.69	2.72345e-07	0
ASASSWTLEIPSPVAAPR	4	Q4VQB3;C5WMM0	N-Term(Acetyl)	1881.96	5.843e-07	77.74	3.17184e-07	77.29	3.4808e-07	78.91	2.37135e-07	0
GSVVVGDGDAGFTR	12	A0A1B6QC86	N-Term(TMT10)	1565.81	2.13e-10	77.74	3.55886e-07	37.62	0.00351153	69.83	2.24103e-06	0
AMMDEYLVGEIDASTIPSR	28	C5YYE5	N-Term(TMT10); M2(Oxidation); M3(Oxidation)	2359.14	7.225e-08	77.73	1.70342e-07	74.22	3.91688e-07	64.7	3.71034e-06	0
YSGNAAMFAADFAK	8	C5Z471	N-Term(TMT10); K14(TMT10)	1921.99	1.914e-12	77.7	3.59179e-07	89.63	2.30853e-08	93.56	9.27368e-09	0
DAAAPEEEEMPVAAEGQAAPAAATVK	3	C5XUW2	N-Term(TMT10); M10(Oxidation); K26(TMT10)	2998.51	1.304e-08	77.69	3.56602e-07					0
EEAAVNSGAGGFDSDMSR	9	A0A194YNI9	N-Term(TMT10); M16(Oxidation)	2044.91	2.92e-07	77.65	4.29477e-08	82.59	1.37702e-08	66.28	5.06336e-07	0
GNFDDFESGYEQK	6	C5XB25	N-Term(TMT10); K13(TMT10)	1993.96	6.717e-11	77.65	1.46881e-07	56.35	2.01613e-05	34.93	0.00311725	0
GATAVGSLQPGAENLQAQDYK	1	A0A1B6Q971	N-Term(TMT10); K21(TMT10)	2576.38	1.841e-10	77.64	5.93184e-07					0
MTLFNIFGDDASPK	9	C5XMG1	N-Term(TMT10); M1(Oxidation); K14(TMT10)	2030.07	5.864e-09	77.62	4.09102e-07	80.15	2.24124e-07	75.76	6.2516e-07	0
SCDYNDSGPDDTVEWSAAAPEFSK	5	C5XHD8	N-Term(TMT10); C2(Carbamidomethyl); K24(TMT10)	3106.4	5.489e-10	77.61	7.9755e-08	70.65	3.91752e-07	55.49	1.07345e-05	0
DAPLDEDNDDVEVANDDASLVK	2	C5XGU3	N-Term(TMT10); K22(TMT10)	2817.37	1.735e-11	77.59	2.56917e-07			80.81	1.18254e-07	0
GSDPIVGSGSQVASLETYGTLGAIVK	1	A0A1B6PP02	N-Term(TMT10); K26(TMT10)	2964.65	3.445e-12	77.59	4.45903e-07					0
IQNHNMALVETEGSYTMK	13	C5Z240	N-Term(TMT10); M6(Oxidation); K18(TMT10)	2540.29	3.802e-10	77.58	3.81462e-07	63.35	9.77936e-06	57.07	4.16232e-05	0
AATSTAAPHVALLSSPGMGHVAPLAELAR	2	C5XUM3	N-Term(TMT10); M18(Oxidation)	3041.64	7.329e-11	77.57	5.40703e-07	75.51	8.71689e-07			0
SEVPAYLEVTDIAGLIR	6	C5YIF8	N-Term(TMT10)	2075.16	6.901e-14	77.57	5.52077e-07	70.64	2.73133e-06	90.92	2.5527e-08	0
HAAGSGGVVCITSGGTTVPLEQR	1	C5YHW1	N-Term(TMT10); C10(Carbamidomethyl)	2483.29	1.014e-12	77.57	4.67209e-07					0
TYVDLSPGEFNSFK	6	C5XES4	N-Term(TMT10); K14(TMT10)	2062.1	2.861e-08	77.54	5.13616e-07	56.01	7.12988e-05	75.94	7.58955e-07	0
ESGFEIGAATPIAR	9	A0A1B6QAG2	N-Term(TMT10)	1647.89	3.58e-11	77.52	5.03596e-07	55.52	7.72897e-05	72.99	1.40656e-06	0
GLGLEYDMSGLTGNTMDSHR	4	C5WT92	N-Term(TMT10); M8(Oxidation)	2399.12	3.513e-11	77.51	1.13548e-07	64.36	3.31626e-06	29.01	0.00715937	0
LGDLSQTQIFAK	9	A0A1B6PB54	N-Term(TMT10); K12(TMT10)	1779.04	4.044e-10	77.51	5.40241e-07	63.86	1.22934e-05	77.3	5.65143e-07	0
ETAAEHLEER	4	C5X5S0	N-Term(TMT10)	1413.72	2.058e-07	77.51	2.51935e-07	32.89	0.00747934	53.51	6.4843e-05	0
EGYQTLLNTDMK	4	A0A1B6QG50	N-Term(TMT10); K12(TMT10)	1871	4.037e-10	77.5	4.69466e-07	26.37	0.0627435	32.79	0.0145444	0
ADEHVDVTNPATQEVVSR	16	C5XBV0	N-Term(TMT10)	2196.11	2.747e-11	77.49	3.53802e-07	77.4	3.68489e-07	69.59	2.22549e-06	0
DPAAAPAAVGPGAEGAPPSQLPR	13	C5WQF6	N-Term(TMT10)	2326.24	3.765e-11	77.48	5.32373e-07	89.03	3.78828e-08	75.11	8.57126e-07	0
CPTADAGEEEDTR	3	C5YWW2	N-Term(TMT10); C1(Carbamidomethyl)	1679.74	2.003e-08	77.48	2.67973e-08			69.21	1.85922e-07	0
VNMEYGLDPTIGK	4	A0A1B6QND7	N-Term(TMT10); K13(TMT10)	1895.05	3.79e-08	77.47	5.51507e-07			51.61	0.000206727	0
ESENGEISTDSQDEEK	8	A0A1B6QEZ9	N-Term(TMT10); K16(TMT10)	2255.06	1.053e-09	77.43	1.38249e-07	81.48	5.47634e-08	72.45	4.69304e-07	0
ACGESESVSASNTASTAEK	5	C5YNL6	N-Term(TMT10); C2(Carbamidomethyl); K19(TMT10)	2344.14	9.902e-12	77.43	2.10536e-07	62.95	5.93179e-06	64.91	3.72891e-06	0
VTLFLNLANDPTIER	3	A0A194YJS5;A0A194YNQ1	N-Term(TMT10)	1945.09	2.022e-08	77.43	6.56908e-07	47.14	0.000700339	55.88	9.11538e-05	0
GQALADEYGIK	9	C5YZA7;C5WV20;A0A1B6QA23	N-Term(TMT10); K11(TMT10)	1622.91	5.62e-09	77.41	5.96397e-07	77.05	6.47941e-07	71.36	2.31771e-06	0
LGVCANVLDLIK	6	A0A1Z5S8B3	N-Term(TMT10); C4(Carbamidomethyl); K12(TMT10)	1773.07	5.675e-10	77.4	3.76678e-07	77.41	3.95782e-07	73.08	1.06035e-06	0
NADAESGGELVFGGVDPDHFK	17	A0A1B6P6G7	N-Term(TMT10); K21(TMT10)	2619.31	7.76e-15	77.39	3.53836e-07	84.96	6.27137e-08	83.64	8.26101e-08	0
SGTLFDNFIITDDPALAK	13	A0A1B6QA33	N-Term(TMT10); K18(TMT10)	2396.31	4.825e-16	77.38	5.51172e-07	86.55	6.81633e-08	74.78	1.03457e-06	0
VNQIGSVTESIEAVR	42	A0A194YGY2;A0A1W0VR66	N-Term(TMT10)	1831.01	2.595e-13	77.38	5.33805e-07	77.76	4.90758e-07	90.17	2.81752e-08	0
KVVFGGQVTEEGAGGHNK	3	C5WXR5	N-Term(TMT10); K1(TMT10); K18(TMT10)	2501.4	4.854e-13	77.36	5.20659e-07	69.66	3.0929e-06	60.16	2.78547e-05	1
ADGEDIQPLVCDNGTGMVK	11	C5YY31;C5Y567;C5WTY3;A0A1B6PBJ7	N-Term(Acetyl); C11(Carbamidomethyl); M17(Oxidation); K19(TMT10)	2306.09	1.19e-07	77.35	1.70271e-07	42.75	0.000491068	64.43	3.29929e-06	0
TIAMDGTEGLVR	17	A0A1B6PA06	N-Term(TMT10)	1491.8	7.513e-07	77.34	4.30811e-07	77.78	3.88469e-07	71.91	1.47515e-06	0
ASVISYGELAQATYDGFNTEPR	5	C5WZL9	N-Term(TMT10)	2618.3	6.516e-12	77.33	2.73692e-07	71.75	9.65757e-07	73.56	6.60832e-07	0
QQDGVAVTGEDGMINTIGESK	5	A0A1Z5RBJ7	N-Term(TMT10); M13(Oxidation); K21(TMT10)	2623.34	1.607e-10	77.32	5.04161e-07	72.44	1.548e-06	66.86	5.36794e-06	0
NPDDNTQVSLIYANVSPDDILLK	1	C5XND6	N-Term(TMT10); K23(TMT10)	3002.61	8.807e-13	77.32	5.50499e-07					0
ISQAYGDGDIDAQQSQK	5	C5X3C4	N-Term(TMT10); K17(TMT10)	2282.17	6.108e-10	77.31	4.17077e-07	78.7	3.10261e-07	77.98	3.27995e-07	0
SCSCGSSCNCGSSCK	3	C5Y8K6	N-Term(TMT10); C2(Carbamidomethyl); C4(Carbamidomethyl); C8(Carbamidomethyl); C10(Carbamidomethyl); C14(Carbamidomethyl); K15(TMT10)	2155.87	6.103e-13	77.31	1.8534e-08	38.83	0.000130608	43.41	4.54957e-05	0
DSAPSASEEQAMMNNSSK	4	A0A1B6QEW9	N-Term(TMT10); M12(Oxidation); M13(Oxidation); K18(TMT10)	2374.1	2.296e-10	77.3	1.04277e-07	72.22	3.05893e-07	82.58	3.22965e-08	0
ETGGYYAFVEFEELSGVHNALK	4	A0A1B6QFA6	N-Term(TMT10); K22(TMT10)	2918.51	3.943e-15	77.3	5.13936e-07	44.28	0.000957387	42.81	0.00132209	0
EMLAGAALMDEETR	6	C5X2Z4	N-Term(TMT10)	1765.87	1.743e-12	77.29	2.6316e-07	93.72	6.0296e-09	78.24	2.11456e-07	0
AQISIYDPQVTEDQIQR	14	A0A1B6QHY1	N-Term(TMT10)	2233.16	2.051e-15	77.28	4.48028e-07	97.58	4.01539e-09	67.22	4.52364e-06	0
DAIASYAFGCVGAVTGPTTNLPK	1	A0A1B6QQ39	N-Term(TMT10); C10(Carbamidomethyl); K23(TMT10)	2768.47	1.422e-11	77.27	5.41873e-07					0
LDMGGADDDDFEDDEDDVVESANK	4	A0A1B6QMY3	N-Term(TMT10); K24(TMT10)	3074.33	1.307e-11	77.26	2.25518e-08	55.81	3.41148e-06	40.05	0.000138397	0
QAPGASGAEAGASAGAAQDDDDDVPELVPGETFEEAVEEKK	1	C5WYC3	N-Term(TMT10); K40(TMT10); K41(TMT10)	4745.31	2.835e-17	77.26	2.17061e-07					1
LTSFNIAPDNLGK	6	C5WSR6	N-Term(TMT10); K13(TMT10)	1848.07	2.773e-08	77.25	6.60219e-07	56.16	8.52202e-05	60.08	3.50975e-05	0
YYGGNDVIDEIENLCR	4	C5Y297	N-Term(TMT10); C15(Carbamidomethyl)	2159.04	3.287e-14	77.24	1.66143e-07	90.61	8.47236e-09	65.72	2.43804e-06	0
NSDDGYGYGGGGGGGYSSGAR	3	C5XB79	N-Term(TMT10)	2139.92	1.531e-12	77.24	1.88352e-08	89.01	1.25305e-09	92.83	5.1996e-10	0
GLQPAQDSVQVMNHGHSAADSK	3	A0A1B6P9Z4	N-Term(TMT10); M12(Oxidation); K22(TMT10)	2751.4	2.478e-11	77.23	3.98338e-07	72.38	1.15619e-06	78.96	2.6555e-07	0
GSTVLSGGPYWELPLGR	6	C5XGH1	N-Term(TMT10)	2018.09	5.176e-13	77.23	6.00819e-07	69.24	3.78815e-06	77.59	5.65216e-07	0
FVQAGSEVSALLGR	10	A1E9T1	N-Term(TMT10)	1662.94	1.351e-08	77.19	6.87547e-07	73.29	1.69945e-06	77.33	6.54641e-07	0
LDLSFNDLQGEVPK	3	A0A1W0VVY9	N-Term(TMT10); K14(TMT10)	2033.13	1.638e-08	77.18	6.02033e-07	49.51	0.000357101	46.81	0.00066391	0
HIPVIDGTGMLGMVSIGDVVR	8	A0A1B6QIA3	N-Term(TMT10); M10(Oxidation); M13(Oxidation)	2427.3	1.407e-13	77.16	5.19235e-07	104.39	9.8621e-10	79.6	3.03176e-07	0
NCDDFQVTGNDVEK	8	Q1KSB0	N-Term(TMT10); C2(Carbamidomethyl); K14(TMT10)	2099.02	3.322e-11	77.16	2.39425e-07	81.06	9.79287e-08	45.57	0.000341118	0
EAGYETIMMNSNPETVSTDYDTSDR	3	C5XNR5	N-Term(TMT10); M8(Oxidation); M9(Oxidation)	3087.33	2.218e-12	77.15	2.69853e-08			77.99	2.22397e-08	0
TIILADSDVLTGGSCPALR	2	A0A1W0VZ00	N-Term(TMT10); C15(Carbamidomethyl)	2188.19	1.725e-10	77.15	6.74634e-07			45.94	0.000878656	0
QPGIGGEVVPHQDNTFLYTEPR	8	C5WNQ9	N-Term(TMT10)	2683.37	2.152e-12	77.14	4.82026e-07	69.91	2.59319e-06	60.56	2.25909e-05	0
AIFVDLEPTVIDEVR	15	A0A1B6QF50;C5WZ62	N-Term(TMT10)	1945.09	7.265e-11	77.13	7.0873e-07	77.07	6.88158e-07	71.23	2.68195e-06	0
ATIVNTTEEEPMLAVVR	5	C5XZC2	N-Term(Acetyl)	1914.99	5.339e-07	77.1	4.06543e-07	89.77	2.20367e-08	82.47	1.18344e-07	0
EPYTVTHNIILAHAEAVALYNAK	3	C5X3X5	N-Term(TMT10); K23(TMT10)	2996.67	8.646e-14	77.08	5.55332e-07	68.41	4.11003e-06	46.66	0.000606326	0
DLVGSAYYVAPEVLK	10	C5XR62;C5YWJ5;C5X4C2	N-Term(TMT10); K15(TMT10)	2082.19	2.131e-10	77.07	5.70356e-07	38.72	0.00386716	80.8	2.39548e-07	0
LISGSSEGGAAVFK	11	A0A1B6Q0S3	N-Term(TMT10); K14(TMT10)	1781.03	1.43e-11	77.06	6.34643e-07	77.01	6.40997e-07	81.13	2.46304e-07	0
MEAAAAAAVADYGK	5	C5XC00	N-Term(Acetyl); M1(Oxidation); K14(TMT10)	1625.81	8.583e-08	77.06	2.19419e-07	76.81	2.30336e-07	78.98	1.44812e-07	0
SVGGQPIVFDSVK	10	A0A1B6P988	N-Term(TMT10); K13(TMT10)	1791.04	9.59e-10	77.04	6.12861e-07	74.69	1.02227e-06	66.62	6.64201e-06	0
VTVSPTALSFSGK	8	C5Y8M5	N-Term(TMT10); K13(TMT10)	1752.03	1.988e-07	77.04	5.42678e-07	37.32	0.00517135	79.53	3.05874e-07	0
SYAPFPAGCMFHSEGGLK	16	C5YAK8	N-Term(TMT10); C9(Carbamidomethyl); M10(Oxidation); K18(TMT10)	2430.2	9.264e-08	77.03	2.99211e-07	66.89	3.28454e-06	69.01	1.89033e-06	0
APSAPAPSQPADQHATLMSR	3	C5Z3N8	N-Term(TMT10)	2262.15	3.054e-11	77	4.66891e-07	63.04	1.19182e-05			0
APELQEEAVYGLTELQR	5	A0A1B6QJB9	N-Term(TMT10)	2175.15	1.156e-10	76.99	5.8296e-07	64.52	1.01893e-05	73.33	1.33548e-06	0
LVQLQQHQQQQQLAAAAR	4	A0A1B6PIZ2	N-Term(TMT10)	2288.29	2.623e-12	76.99	6.06958e-07	63.63	1.40024e-05	68.38	4.46524e-06	0
ADQLTDDQIAEFK	100	A0A1B6QGF6	N-Term(Acetyl); K13(TMT10)	1764.89	1.993e-06	76.98	2.89646e-07	87.93	2.3757e-08	76.64	3.12149e-07	0
SVGDLTEADLEGK	3	C5Z0B5	N-Term(TMT10); K13(TMT10)	1791.98	5.989e-10	76.97	5.74601e-07	35.71	0.00687448	60.65	2.29885e-05	0
HPGGADDDAGETAAR	1	A0A1Z5R783	N-Term(TMT10)	1668.78	1.428e-09	76.96	9.96794e-08					0
ITELQSSLDSSVSK	6	C5YG07	N-Term(TMT10); K14(TMT10)	1952.11	3.596e-11	76.95	5.82299e-07	82.53	1.70054e-07	76.79	6.17763e-07	0
EVSTEEYNEFYK	6	A0A1B6PCZ0	N-Term(TMT10); K12(TMT10)	1996	7.718e-10	76.95	3.24957e-07	61.56	1.15208e-05	65.96	4.13226e-06	0
QVDEIFVQAIK	3	C5YB33	N-Term(TMT10); K11(TMT10)	1748.04	5.328e-08	76.95	5.91381e-07	27.24	0.0573005	28.31	0.0444926	0
MDVSGAGAGGK	15	C5WS22	N-Term(Acetyl); M1(Oxidation); K11(TMT10)	1236.61	6.51e-06	76.94	2.07359e-07	73.72	4.56466e-07	67.04	2.03628e-06	0
EQEQSLIDAIAR	4	A0A1B6QBI6	N-Term(TMT10)	1601.87	4.818e-09	76.94	5.61388e-07	50.95	0.000221371	68.34	4.0669e-06	0
SQDYEIGDGTTGVVVMAGALLEQAEK	1	C5X7Z0	N-Term(TMT10); K26(TMT10)	3139.64	1.072e-12	76.91	5.55094e-07					0
IGVNTIPGIEEVNIFK	10	C5WYC3;C5WMP6	N-Term(TMT10); K16(TMT10)	2201.3	2.529e-13	76.9	4.52245e-07	81.81	1.41063e-07	91.52	1.46929e-08	0
GQGQGQGQGQGPPPQQR	2	C5XUI0	N-Term(TMT10)	1933.98	1.159e-10	76.9	3.83847e-07	72.95	1.05201e-06			0
VYTPAHTGVEGHIWQLAK	11	C5WNU8	N-Term(TMT10); K18(TMT10)	2465.37	4.68e-12	76.9	6.25793e-07	72.71	1.6824e-06	69.05	3.90778e-06	0
KGLSSTDMVALSGAHTAGQAQCQNYQAR	1	C5XD24	K1(TMT10); N-Term(TMT10); M8(Oxidation); C22(Carbamidomethyl)	3424.71	3.808e-13	76.89	4.0008e-07					1
SLSLADSELLLAPVTSALGSGSAK	1	C5WQY7	N-Term(TMT10); K24(TMT10)	2745.57	2.746e-13	76.89	4.96263e-07					0
LIGLAGETNVQGEEQK	5	A0A1B6P8N4	N-Term(TMT10); K16(TMT10)	2144.2	3.37e-10	76.87	6.28075e-07	51.24	0.000217595	62.89	1.51129e-05	0
LVEAPAHESTFPK	60	C5YHS5	N-Term(TMT10); K13(TMT10)	1884.06	1.92e-10	76.86	5.76976e-07	79.3	3.4777e-07	83.91	1.22949e-07	0
TVSCADIIAFAAR	136	A0A1Z5R0P5;C5XIY2	N-Term(TMT10); C4(Carbamidomethyl)	1623.87	3.707e-10	76.86	5.11036e-07	78.65	3.41146e-07	71.14	1.89591e-06	0
EFFDLIDAADATGQSDIAR	2	A0A1B6Q508	N-Term(TMT10)	2284.13	1.755e-10	76.85	3.58343e-07	46.24	0.00039099			0
AVEEENYDDLIDPR	18	A0A1B6Q631	N-Term(TMT10)	1906.92	1.257e-07	76.83	1.74293e-07	62.25	5.83749e-06	43.46	0.000464341	0
QGANFAVAGATALDR	9	C5XKG0	N-Term(TMT10)	1690.91	6.886e-12	76.83	5.37403e-07	62.2	1.50339e-05	66.05	6.49339e-06	0
EGQIYLASPYTAAASALTGYVTDPR	2	C5XT62	N-Term(TMT10)	2844.47	5.602e-16	76.83	5.32215e-07			99.29	3.0029e-09	0
ALTVPELTQQMWDAK	10	C5WMT4;C5XVI8;C5WQE5;C5WZ25;C5XMJ4;A0A1B6Q2X9	N-Term(TMT10); M11(Oxidation); K15(TMT10)	2205.2	1.947e-11	76.82	7.07097e-07	88.47	4.6439e-08	88.08	5.27472e-08	0
LQQALGAGAGGAAR	5	A0A1Z5RAK5	N-Term(TMT10)	1469.84	5.179e-11	76.82	4.90808e-07	34.93	0.00758424	70.37	2.13512e-06	0
AADATEPTAAAK	5	A0A1B6QQE2	N-Term(TMT10); K12(TMT10)	1574.88	8.336e-09	76.8	6.50816e-07	76.97	5.90673e-07	73.38	1.40974e-06	0
VPLPTYAADGAAEEGGGGGGGGK	3	C5YAI2	N-Term(TMT10); K23(TMT10)	2446.27	1.365e-10	76.8	4.8994e-07			39.66	0.00253596	0
EAGVHGLVVPDVPLEETDVLR	4	C5XB29	N-Term(TMT10)	2473.36	1.279e-10	76.79	6.53363e-07	59.57	3.4116e-05	61.88	2.0432e-05	0
SYQIWLGGTPNQSTLAESFMDK	3	C5Z0R1	N-Term(TMT10); M20(Oxidation); K22(TMT10)	2947.48	1.91e-11	76.79	4.32434e-07			71.08	1.64934e-06	0
FIGTAGAASSTMNPK	11	C5YU67;C5YU66	N-Term(TMT10); M12(Oxidation); K15(TMT10)	1927.03	5.238e-08	76.76	5.54569e-07	72.93	1.36501e-06	76.69	5.76438e-07	0
MAAQTVGNSVSEFLSGFSDTK	9	A0A1W0W666	N-Term(TMT10); M1(Oxidation); K21(TMT10)	2650.35	5.116e-11	76.75	4.50173e-07	74.21	8.13631e-07	70.84	1.75541e-06	0
NFVGQAAATSPGLSGQTIQESMR	3	C5YET5	N-Term(TMT10)	2579.31	3.56e-13	76.74	4.17317e-07	84.03	7.88756e-08	87.75	3.47512e-08	0
EVTAELPIYLANSLNSLR	3	C5YUZ5;A0A1W0VZ25	N-Term(TMT10)	2232.25	5.985e-10	76.73	7.56937e-07	67.56	6.28766e-06	66.1	8.78786e-06	0
VAVITGGASGIGK	8	C5X4U5;C5X4U4;A0A1Z5R9L6	N-Term(TMT10); K13(TMT10)	1587.98	2.108e-10	76.72	4.53294e-07	84.8	7.01998e-08	76.64	4.37876e-07	0
GVYETPGGTIMAAAVR	8	C5YU02	N-Term(TMT10); M11(Oxidation)	1837.97	2.768e-06	76.72	4.71383e-07	68.13	3.36087e-06	64.84	7.9235e-06	0
TMLELLNQLDGFEASNK	2	C5XXY0	N-Term(TMT10); K17(TMT10)	2381.28	4.793e-09	76.72	6.75684e-07	55.94	7.99705e-05			0
DLIGPAMYFGLMGDGQPIGR	4	C5WT90	N-Term(TMT10); M7(Oxidation); M12(Oxidation)	2369.18	6.04e-11	76.72	3.51143e-07	55.38	4.911e-05	67.52	2.82332e-06	0
YVSGSYDTGEGFQK	7	A0A1B6PLP8	N-Term(TMT10); K14(TMT10)	1996.01	1.829e-12	76.7	3.45281e-07	100.95	1.40617e-09	79.28	2.05966e-07	0
GTETIDVTDAVGSNIR	5	C5WN22	N-Term(TMT10)	1876.98	1.159e-09	76.69	6.04295e-07	71.95	1.92436e-06	76.5	6.81691e-07	0
VADTVTNIIVPAFDVK	9	C5Y6D5;Q9XE75	N-Term(TMT10); K16(TMT10)	2160.27	3.397e-13	76.68	5.51992e-07	111.31	2.01542e-10	108.47	3.8474e-10	0
SDAVAADLAPGTK	11	C5YSF0	N-Term(TMT10); K13(TMT10)	1673.95	1.425e-08	76.68	6.77641e-07	75.28	9.41334e-07	76.61	6.99565e-07	0
VPGLLVIDTPGHESFSNLR	3	A0A1B6PAE0	N-Term(TMT10)	2280.26	3.459e-10	76.68	7.74293e-07	72.21	1.90873e-06	64.74	1.07772e-05	0
FPDQPTAAAGSAGAADPFASAAAAADDDDLYN	7	C5WXV4	N-Term(TMT10)	3283.49	1.207e-11	76.68	6.65827e-08	68.88	4.52969e-07	68.38	4.13852e-07	0
AQVPISDFQVGAVGLGASGR	5	C5XI87	N-Term(TMT10)	2158.19	1.778e-13	76.67	6.44758e-07	92.11	1.85168e-08	74.66	1.02081e-06	0
NGGIQILTSHTLQPVPVAIGGPGLHSGVK	8	A0A1B6Q6S1	N-Term(TMT10); K29(TMT10)	3305.92	2.159e-12	76.67	2.44341e-07	77.78	2.1174e-07	75.03	4.75787e-07	0
SHYLNTEEFIDAVATELR	4	A0A1W0VYP8	N-Term(TMT10)	2337.19	8.174e-13	76.66	4.52047e-07	49.52	0.000241801	65.19	6.44733e-06	0
AAAGPGLYSEIGK	12	C5YUI7	N-Term(Acetyl); K13(TMT10)	1504.82	5.068e-06	76.65	5.82853e-07	76.45	6.10322e-07	74.6	9.13652e-07	0
HGAINLGQGFPNFDGPDFVK	4	C5X291	N-Term(TMT10); K20(TMT10)	2588.36	2.786e-11	76.64	6.00454e-07	66.7	5.98629e-06	58.95	3.53397e-05	0
LSSINVENVEENRR	19	C5XFH6	N-Term(TMT10)	1888.01	1.224e-10	76.63	5.54039e-07	76.57	5.59543e-07	78.35	3.58233e-07	1
KVVGGAQGNLVSPTR	7	C5Y9Y1	N-Term(TMT10); K1(TMT10)	1941.17	3.026e-12	76.63	5.19276e-07	69.44	2.69049e-06	69.94	1.98727e-06	1
LYEVVPPILTELGK	6	A0A194YPD4	N-Term(TMT10); K14(TMT10)	2029.23	3.038e-08	76.63	3.80223e-07	42.37	0.000921292	50.97	0.000131973	0
GNWGTATDEVLAQETEEALK	8	C5XID4	N-Term(TMT10); K20(TMT10)	2620.35	9.078e-12	76.61	6.03525e-07	85.25	8.34414e-08	74.28	1.03577e-06	0
TYGFLTPEFWTETK	5	C5XCR2	N-Term(TMT10); K14(TMT10)	2178.15	1.173e-08	76.6	6.78206e-07	55.7	8.16881e-05	61.11	2.43181e-05	0
MDAIDSVVDPLR	4	C5Z769	N-Term(Acetyl); M1(Oxidation)	1388.67	2.65e-06	76.57	1.49799e-07	79.25	8.31952e-08	93.84	2.89133e-09	0
DLIGPAMYFGLMGDGQPIGR	4	C5WT90	N-Term(TMT10); M12(Oxidation)	2353.19	7.524e-11	76.56	4.50433e-07	74.49	7.61051e-07	73.56	9.11949e-07	0
DGVNLLGGPTWSVPLGR	61	C5Z475	N-Term(TMT10)	1967.09	1.791e-14	76.55	7.28108e-07	99.75	3.47435e-09	86.17	8.00725e-08	0
ADPAEHRPAEEEEEAAAAGEDEDTGAQVAPIVK	14	C5WNI3	N-Term(Acetyl); K33(TMT10)	3673.74	4.9e-16	76.55	1.859e-07	48.56	0.000110756	54.82	2.6204e-05	0
FAQEAIAPHAAAIDASNHFPR	5	C5YZ44	N-Term(TMT10)	2463.28	6.196e-13	76.54	5.54549e-07	55.88	6.30071e-05	81.88	1.58267e-07	0
EISGAADSASTAAPWDETSR	3	C5WQ60	N-Term(TMT10)	2251.07	2.226e-11	76.54	2.00747e-07			74.38	3.44692e-07	0
GVPDYAPAAMPALPAHTDVVTAGR	8	C5XPU4	N-Term(TMT10); M10(Oxidation)	2622.35	1.247e-13	76.53	5.79172e-07	78.79	3.44858e-07	75.08	8.21156e-07	0
ENGGGLYDEEYVQK	8	A0A1B6QPW6	N-Term(TMT10); K14(TMT10)	2059.04	2.361e-11	76.51	4.09861e-07	79.21	2.24906e-07	82.3	1.10703e-07	0
IVSPSGVDVTVSPSK	12	C5XTM6	N-Term(TMT10); K15(TMT10)	1930.13	2.721e-11	76.51	6.36568e-07	74.16	1.11659e-06	76.52	6.44018e-07	0
ELDDQGNEQGGLLK	7	C5XKY2	N-Term(TMT10); K14(TMT10)	1974.06	8.379e-13	76.5	6.94004e-07	88.67	4.38735e-08	88.79	4.15547e-08	0
EVSAGQGTEGFL	3	C5XZA0	N-Term(TMT10)	1423.73	6.159e-06	76.49	3.98289e-07	70.68	1.51774e-06	64.71	6.01755e-06	0
SSGDDAYTGGGYNR	13	C5YGE3	N-Term(TMT10)	1648.74	2.235e-10	76.49	5.16093e-08	65.16	5.9434e-07	66.69	5.14294e-07	0
SIPTVMEIYNLDDVVTPSQLR	9	C5XLB7	N-Term(TMT10); M6(Oxidation)	2635.39	1.125e-09	76.49	6.18189e-07	59.1	3.27867e-05	56.05	6.60513e-05	0
LTDFGTPGADSNNILYLR	6	A0A1B6QB11	N-Term(TMT10)	2196.15	1.948e-11	76.47	6.12026e-07	91.37	1.9513e-08	89.14	3.33394e-08	0
AINAAHVEASSAENGIGLVK	3	C5XJ72	N-Term(TMT10); K20(TMT10)	2409.35	1.096e-12	76.47	7.17975e-07	40.21	0.00303466	60.54	2.86559e-05	0
LPTAQILPQAVPISSSSTSGSSGNR	5	A0A1B6Q1G2	N-Term(TMT10)	2684.45	1.304e-13	76.46	6.23604e-07	82.2	1.68114e-07	77.03	5.53837e-07	0
MDAGDDEPPVLLDR	4	C5YLF7	N-Term(Acetyl); M1(Oxidation)	1600.72	0.0002268	76.46	4.51887e-08	31.45	0.00114583	22.11	0.0116884	0
EAFSGFGDVTEAR	22	C5XG78	N-Term(TMT10)	1614.8	6.909e-10	76.45	2.79684e-07	78.33	1.83616e-07	82.27	7.44121e-08	0
EQHNVYQVTQDEFR	15	C5X6X2	N-Term(TMT10)	2021.99	1.178e-11	76.45	2.66096e-07	73.63	5.67899e-07	46.18	0.000278344	0
VEIESLFDGTDFSEPLTR	10	A0A194YM64	N-Term(TMT10)	2284.16	2.402e-15	76.43	4.94834e-07	87.96	3.48704e-08	76.1	5.33899e-07	0
VFFDMTVGGAAAGR	38	B3GQV9	N-Term(TMT10); M5(Oxidation)	1643.84	3.825e-09	76.42	3.55733e-07	78.25	2.31917e-07	83.46	7.03274e-08	0
VACGIIGLQG	31	A0A1B6QN96;A0A1B6QG56	N-Term(TMT10); C3(Carbamidomethyl)	1216.69	0.0001832	76.42	7.11467e-07	67.5	5.35262e-06	65.09	9.32323e-06	0
GAAAAQGFAAK	4	C5YUE1	N-Term(TMT10); K11(TMT10)	1420.83	2.069e-09	76.41	7.08536e-07	77.59	5.48669e-07	78.29	4.62546e-07	0
FEVLFVSPTGEEIK	10	C5WR47	N-Term(TMT10); K14(TMT10)	2053.16	1.07e-08	76.4	7.22769e-07	74.8	1.06128e-06	76.45	7.22422e-07	0
LALNEQLEDLKAEGDESVVVTLVPR	1	C5XMC9	N-Term(TMT10); K11(TMT10)	3195.79	2.635e-13	76.39	5.17782e-07					1
EDDLNEIVQLVGK	10	C5Z7B5;C5XW73	N-Term(TMT10); K13(TMT10)	1930.09	1.213e-11	76.38	6.8583e-07	85.47	8.41443e-08	70.06	2.87007e-06	0
LFDAEDTILGALK	3	C5YIX7	N-Term(TMT10); K13(TMT10)	1864.08	1.558e-10	76.38	6.68569e-07	79.06	3.71254e-07	79.07	3.66064e-07	0
ATWYGAPTGAGPDDNGGACGFK	3	C5WSF9;A0A1B6QLY5	N-Term(TMT10); C19(Carbamidomethyl); K22(TMT10)	2628.25	2.574e-13	76.35	1.96979e-07	22.04	0.0640802			0
STENIDVISAAPR	6	A0A1W0W5Y4	N-Term(TMT10)	1601.86	9.917e-10	76.34	6.41075e-07	20.8	0.230399	74.22	1.04072e-06	0
AMMDEYLVGEIDASTIPSR	28	C5YYE5	N-Term(TMT10); M3(Oxidation)	2343.14	3.998e-12	76.32	2.41513e-07	85.88	3.11162e-08	96.4	2.42832e-09	0
VLQFAGIEDVFTSSR	8	C5WW47;C5XCR2	N-Term(TMT10)	1898.02	8.883e-11	76.32	6.98871e-07	75.27	8.97443e-07	83.22	1.43168e-07	0
VAAQVPDSGPCVTYIGK	12	A0A194YGQ1	N-Term(TMT10); C11(Carbamidomethyl); K17(TMT10)	2220.22	2.807e-09	76.31	7.81172e-07	106.65	7.19104e-10	89.54	3.44081e-08	0
GVITLEECNLEEVEEEEPSK	6	C5Z7L3	N-Term(TMT10); C8(Carbamidomethyl); K20(TMT10)	2791.39	5.581e-14	76.31	4.28007e-07	81.67	1.25602e-07	77.52	3.2747e-07	0
GLETATGGVPSLDDDAMIEEFVK	6	C5Y1H6	N-Term(TMT10); K23(TMT10)	2852.46	1.164e-15	76.31	6.09267e-07	63.8	1.07761e-05	88.02	3.92825e-08	0
ASQASNVVRPSDAELLQAQADLWR	3	C5Y1V4	N-Term(Acetyl)	2667.35	2.47e-11	76.29	4.57004e-07	77.37	3.64631e-07	74.08	7.97315e-07	0
TQELEQELNNTYEK	11	C5YG07	N-Term(TMT10); K14(TMT10)	2197.14	3.061e-11	76.28	6.33508e-07	96.98	5.40205e-09	93.45	1.21775e-08	0
[truncated: 58,120 more rows]

## Sheet: Sheet2
Accession	Protein Name	Gene Name	Function	Description	Identified or Quantified
C5YGE3	Uncharacterized protein	SORBI_3006G078500		Uncharacterized protein OS=Sorghum bicolor OX=4558 GN=SORBI_3006G078500 PE=3 SV=1 - [C5YGE3_SORBI]	Quantified
C5XD64	WPP domain-containing protein	SORBI_3002G361900		WPP domain-containing protein OS=Sorghum bicolor OX=4558 GN=SORBI_3002G361900 PE=4 SV=1 - [C5XD64_SORBI]	Quantified
C5YZ68	Uncharacterized protein	SORBI_3009G159700		Uncharacterized protein OS=Sorghum bicolor OX=4558 GN=SORBI_3009G159700 PE=4 SV=1 - [C5YZ68_SORBI]	Quantified
C5XF29	Uncharacterized protein	SORBI_3003G106500		Uncharacterized protein OS=Sorghum bicolor OX=4558 GN=SORBI_3003G106500 PE=4 SV=1 - [C5XF29_SORBI]	Quantified
B3GQV9	Peptidyl-prolyl cis-trans isomerase	Cyp	FUNCTION: PPIases accelerate the folding of proteins. It catalyzes the cis-trans isomerization of proline imidic peptide bonds in oligopeptides. {ECO:0000256|RuleBase:RU363019}.	Peptidyl-prolyl cis-trans isomerase OS=Sorghum bicolor OX=4558 GN=Cyp PE=3 SV=1 - [B3GQV9_SORBI]	Quantified
A0A1B6Q0M4	Uncharacterized protein	SORBI_3003G005800		Uncharacterized protein OS=Sorghum bicolor OX=4558 GN=SORBI_3003G005800 PE=4 SV=1 - [A0A1B6Q0M4_SORBI]	Quantified
C5WR47	MBD domain-containing protein	SORBI_3001G153400		MBD domain-containing protein OS=Sorghum bicolor OX=4558 GN=SORBI_3001G153400 PE=4 SV=1 - [C5WR47_SORBI]	Quantified
C5YQY4	Uncharacterized protein	SORBI_3008G150300		Uncharacterized protein OS=Sorghum bicolor OX=4558 GN=SORBI_3008G150300 PE=3 SV=1 - [C5YQY4_SORBI]	Quantified
A0A1B6QMT0	Uncharacterized protein	SORBI_3001G350600		Uncharacterized protein OS=Sorghum bicolor OX=4558 GN=SORBI_3001G350600 PE=4 SV=1 - [A0A1B6QMT0_SORBI]	Quantified
Q4VQB3	Pathogenesis-related protein 10d	PR10		Pathogenesis-related protein 10d OS=Sorghum bicolor OX=4558 GN=PR10 PE=3 SV=1 - [Q4VQB3_SORBI]	Quantified
C5WMM0	Bet_v_1 domain-containing protein	SORBI_3001G400900		Bet_v_1 domain-containing protein OS=Sorghum bicolor OX=4558 GN=SORBI_3001G400900 PE=3 SV=1 - [C5WMM0_SORBI]	Quantified
A0A1B6QFD0	Eukaryotic translation initiation factor 5A	SORBI_3002G363100		Eukaryotic translation initiation factor 5A OS=Sorghum bicolor OX=4558 GN=SORBI_3002G363100 PE=3 SV=1 - [A0A1B6QFD0_SORBI]	Quantified
Q4VQB5	Pathogenesis-related protein 10a	PR10		Pathogenesis-related protein 10a OS=Sorghum bicolor OX=4558 GN=PR10 PE=3 SV=1 - [Q4VQB5_SORBI]	Quantified
Q4VQB2	Pathogenesis-related protein 10b	PR10		Pathogenesis-related protein 10b OS=Sorghum bicolor OX=4558 GN=PR10 PE=3 SV=1 - [Q4VQB2_SORBI]	Quantified
Q4VQB4	Pathogenesis-related protein 10c	PR10		Pathogenesis-related protein 10c OS=Sorghum bicolor OX=4558 GN=PR10 PE=3 SV=1 - [Q4VQB4_SORBI]	Quantified
A0A1B6QNQ4	Bet_v_1 domain-containing protein	SORBI_3001G400700		Bet_v_1 domain-containing protein OS=Sorghum bicolor OX=4558 GN=SORBI_3001G400700 PE=3 SV=1 - [A0A1B6QNQ4_SORBI]	Quantified
C5XCQ9	V-type proton ATPase subunit G	SORBI_3002G073800	FUNCTION: Catalytic subunit of the peripheral V1 complex of vacuolar ATPase (V-ATPase). V-ATPase is responsible for acidifying a variety of intracellular compartments in eukaryotic cells. {ECO:0000256|RuleBase:RU364019}.	V-type proton ATPase subunit G OS=Sorghum bicolor OX=4558 GN=SORBI_3002G073800 PE=3 SV=1 - [C5XCQ9_SORBI]	Quantified
C5XT06	Peptidyl-prolyl cis-trans isomerase	SORBI_3004G018400	FUNCTION: PPIases accelerate the folding of proteins. It catalyzes the cis-trans isomerization of proline imidic peptide bonds in oligopeptides. {ECO:0000256|RuleBase:RU363019}.	Peptidyl-prolyl cis-trans isomerase OS=Sorghum bicolor OX=4558 GN=SORBI_3004G018400 PE=3 SV=1 - [C5XT06_SORBI]	Quantified
C5YYF0	Uncharacterized protein	SORBI_3009G009500		Uncharacterized protein OS=Sorghum bicolor OX=4558 GN=SORBI_3009G009500 PE=3 SV=1 - [C5YYF0_SORBI]	Quantified
C5Z8I6	Uncharacterized protein	SORBI_3010G114700		Uncharacterized protein OS=Sorghum bicolor OX=4558 GN=SORBI_3010G114700 PE=3 SV=1 - [C5Z8I6_SORBI]	Quantified
C5WMM1	Bet_v_1 domain-containing protein	SORBI_3001G401100		Bet_v_1 domain-containing protein OS=Sorghum bicolor OX=4558 GN=SORBI_3001G401100 PE=3 SV=1 - [C5WMM1_SORBI]	Quantified
A0A1B6QKP6	1,2-dihydroxy-3-keto-5-methylthiopentene dioxygenase	SORBI_3001G243100	FUNCTION: Catalyzes the formation of formate and 2-keto-4-methylthiobutyrate (KMTB) from 1,2-dihydroxy-3-keto-5-methylthiopentene (DHK-MTPene). {ECO:0000256|HAMAP-Rule:MF_03154, ECO:0000256|SAAS:SAAS00003715}.	1,2-dihydroxy-3-keto-5-methylthiopentene dioxygenase OS=Sorghum bicolor OX=4558 GN=SORBI_3001G243100 PE=3 SV=1 - [A0A1B6QKP6_SORBI]	Quantified
C5X3E1	Uncharacterized protein	SORBI_3002G393400		Uncharacterized protein OS=Sorghum bicolor OX=4558 GN=SORBI_3002G393400 PE=3 SV=1 - [C5X3E1_SORBI]	Quantified
A0A1Z5R892	Uncharacterized protein	SORBI_3007G019501		Uncharacterized protein OS=Sorghum bicolor OX=4558 GN=SORBI_3007G019501 PE=4 SV=1 - [A0A1Z5R892_SORBI]	Quantified
C5X8W7	UBC core domain-containing protein	SORBI_3002G159500		UBC core domain-containing protein OS=Sorghum bicolor OX=4558 GN=SORBI_3002G159500 PE=4 SV=1 - [C5X8W7_SORBI]	Quantified
C5Y076	UBC core domain-containing protein	SORBI_3004G130100		UBC core domain-containing protein OS=Sorghum bicolor OX=4558 GN=SORBI_3004G130100 PE=4 SV=1 - [C5Y076_SORBI]	Quantified
C5YW39	40S ribosomal protein S12	SORBI_3009G242400		40S ribosomal protein S12 OS=Sorghum bicolor OX=4558 GN=SORBI_3009G242400 PE=3 SV=1 - [C5YW39_SORBI]	Quantified
C5XQE3	Uncharacterized protein	SORBI_3003G215700		Uncharacterized protein OS=Sorghum bicolor OX=4558 GN=SORBI_3003G215700 PE=3 SV=1 - [C5XQE3_SORBI]	Quantified
C5YSH7	HMA domain-containing protein	SORBI_3008G179500		HMA domain-containing protein OS=Sorghum bicolor OX=4558 GN=SORBI_3008G179500 PE=4 SV=1 - [C5YSH7_SORBI]	Quantified
C6JSA6	Uncharacterized protein	Sb0199s002010		Uncharacterized protein OS=Sorghum bicolor OX=4558 GN=Sb0199s002010 PE=4 SV=1 - [C6JSA6_SORBI]	Quantified
C5XS48	Uncharacterized protein	SORBI_3004G301700		Uncharacterized protein OS=Sorghum bicolor OX=4558 GN=SORBI_3004G301700 PE=4 SV=1 - [C5XS48_SORBI]	Quantified
C5WSV6	Nascent polypeptide-associated complex subunit beta	SORBI_3001G011200		Nascent polypeptide-associated complex subunit beta OS=Sorghum bicolor OX=4558 GN=SORBI_3001G011200 PE=3 SV=1 - [C5WSV6_SORBI]	Quantified
C5XFL0	Uncharacterized protein	SORBI_3003G397500		Uncharacterized protein OS=Sorghum bicolor OX=4558 GN=SORBI_3003G397500 PE=4 SV=1 - [C5XFL0_SORBI]	Quantified
C5WQF6	VOC domain-containing protein	SORBI_3001G147300		VOC domain-containing protein OS=Sorghum bicolor OX=4558 GN=SORBI_3001G147300 PE=4 SV=1 - [C5WQF6_SORBI]	Quantified
A0A1Z5RIM0	14_3_3 domain-containing protein	SORBI_3005G145201		14_3_3 domain-containing protein OS=Sorghum bicolor OX=4558 GN=SORBI_3005G145201 PE=3 SV=1 - [A0A1Z5RIM0_SORBI]	Quantified
C5XTE0	HMA domain-containing protein	SORBI_3004G164200		HMA domain-containing protein OS=Sorghum bicolor OX=4558 GN=SORBI_3004G164200 PE=4 SV=1 - [C5XTE0_SORBI]	Quantified
C5XDG5	40S ribosomal protein S12	SORBI_3002G081600		40S ribosomal protein S12 OS=Sorghum bicolor OX=4558 GN=SORBI_3002G081600 PE=3 SV=1 - [C5XDG5_SORBI]	Quantified
C5YCX2	Uncharacterized protein	SORBI_3006G159300		Uncharacterized protein OS=Sorghum bicolor OX=4558 GN=SORBI_3006G159300 PE=3 SV=1 - [C5YCX2_SORBI]	Quantified
C5XEJ6	Adenylate kinase	SORBI_3003G233500		Adenylate kinase OS=Sorghum bicolor OX=4558 GN=SORBI_3003G233500 PE=3 SV=1 - [C5XEJ6_SORBI]	Quantified
A0A1B6PHN8	14_3_3 domain-containing protein	SORBI_3007G134000		14_3_3 domain-containing protein OS=Sorghum bicolor OX=4558 GN=SORBI_3007G134000 PE=3 SV=1 - [A0A1B6PHN8_SORBI]	Quantified
C5YHK9	14_3_3 domain-containing protein	SORBI_3007G186800		14_3_3 domain-containing protein OS=Sorghum bicolor OX=4558 GN=SORBI_3007G186800 PE=3 SV=1 - [C5YHK9_SORBI]	Quantified
C5WS57	Prefoldin subunit 4	SORBI_3001G162000	FUNCTION: Binds specifically to cytosolic chaperonin (c-CPN) and transfers target proteins to it. Binds to nascent polypeptide chain and promotes folding in an environment in which there are many competing pathways for nonnative proteins. {ECO:0000256|PIRNR:PIRNR016477}.	Prefoldin subunit 4 OS=Sorghum bicolor OX=4558 GN=SORBI_3001G162000 PE=3 SV=1 - [C5WS57_SORBI]	Quantified
C5WNX2	Proteasome subunit beta	SORBI_3001G128400	FUNCTION: The proteasome is a multicatalytic proteinase complex which is characterized by its ability to cleave peptides with Arg, Phe, Tyr, Leu, and Glu adjacent to the leaving group at neutral or slightly basic pH. {ECO:0000256|RuleBase:RU004203}.	Proteasome subunit beta OS=Sorghum bicolor OX=4558 GN=SORBI_3001G128400 PE=3 SV=1 - [C5WNX2_SORBI]	Quantified
B3TSB9	Granule-bound starch synthase (Fragment)	Wx		Granule-bound starch synthase (Fragment) OS=Sorghum bicolor OX=4558 GN=Wx PE=4 SV=1 - [B3TSB9_SORBI]	Quantified
C5YJQ8	14_3_3 domain-containing protein	SORBI_3007G226100		14_3_3 domain-containing protein OS=Sorghum bicolor OX=4558 GN=SORBI_3007G226100 PE=3 SV=1 - [C5YJQ8_SORBI]	Quantified
A0A1W0VUZ4	Complex I-B22	SORBI_3010G264300		Complex I-B22 OS=Sorghum bicolor OX=4558 GN=SORBI_3010G264300 PE=3 SV=1 - [A0A1W0VUZ4_SORBI]	Quantified
A0A1Z5RD91	Uncharacterized protein	SORBI_3006G109700		Uncharacterized protein OS=Sorghum bicolor OX=4558 GN=SORBI_3006G109700 PE=4 SV=1 - [A0A1Z5RD91_SORBI]	Quantified
A0A1W0W2G8	Thioredoxin	SORBI_3002G057900		Thioredoxin OS=Sorghum bicolor OX=4558 GN=SORBI_3002G057900 PE=3 SV=1 - [A0A1W0W2G8_SORBI]	Quantified
C5XUE1	Cytochrome b5 heme-binding domain-containing protein	SORBI_3004G327800		Cytochrome b5 heme-binding domain-containing protein OS=Sorghum bicolor OX=4558 GN=SORBI_3004G327800 PE=4 SV=1 - [C5XUE1_SORBI]	Quantified
C5YK78	HTH cro/C1-type domain-containing protein	SORBI_3007G106400		HTH cro/C1-type domain-containing protein OS=Sorghum bicolor OX=4558 GN=SORBI_3007G106400 PE=4 SV=1 - [C5YK78_SORBI]	Quantified
C5YH46	Uncharacterized protein	SORBI_3007G178600		Uncharacterized protein OS=Sorghum bicolor OX=4558 GN=SORBI_3007G178600 PE=3 SV=1 - [C5YH46_SORBI]	Quantified
A0A1B6QMI3	Uncharacterized protein	SORBI_3001G334300		Uncharacterized protein OS=Sorghum bicolor OX=4558 GN=SORBI_3001G334300 PE=3 SV=1 - [A0A1B6QMI3_SORBI]	Quantified
C5YU10	Adenylate kinase	SORBI_3008G084600		Adenylate kinase OS=Sorghum bicolor OX=4558 GN=SORBI_3008G084600 PE=3 SV=2 - [C5YU10_SORBI]	Quantified
C5Z841	Acylphosphatase	SORBI_3010G109300		Acylphosphatase OS=Sorghum bicolor OX=4558 GN=SORBI_3010G109300 PE=3 SV=1 - [C5Z841_SORBI]	Quantified
C5YU07	Adenylate kinase	SORBI_3008G084100		Adenylate kinase OS=Sorghum bicolor OX=4558 GN=SORBI_3008G084100 PE=3 SV=1 - [C5YU07_SORBI]	Quantified
C5XLB7	Uncharacterized protein	SORBI_3003G170300		Uncharacterized protein OS=Sorghum bicolor OX=4558 GN=SORBI_3003G170300 PE=3 SV=1 - [C5XLB7_SORBI]	Quantified
C5X4T1	Uncharacterized protein	SORBI_3002G406200		Uncharacterized protein OS=Sorghum bicolor OX=4558 GN=SORBI_3002G406200 PE=4 SV=1 - [C5X4T1_SORBI]	Quantified
C5Y5I9	Uncharacterized protein	SORBI_3005G050200		Uncharacterized protein OS=Sorghum bicolor OX=4558 GN=SORBI_3005G050200 PE=3 SV=1 - [C5Y5I9_SORBI]	Quantified
C5Y0E9	Uncharacterized protein	SORBI_3004G271400		Uncharacterized protein OS=Sorghum bicolor OX=4558 GN=SORBI_3004G271400 PE=3 SV=1 - [C5Y0E9_SORBI]	Quantified
C5YF43	Uncharacterized protein	SORBI_3006G201500		Uncharacterized protein OS=Sorghum bicolor OX=4558 GN=SORBI_3006G201500 PE=3 SV=1 - [C5YF43_SORBI]	Quantified
C5WU09	HYPK_UBA domain-containing protein	SORBI_3001G025600		HYPK_UBA domain-containing protein OS=Sorghum bicolor OX=4558 GN=SORBI_3001G025600 PE=4 SV=1 - [C5WU09_SORBI]	Quantified
C5YHR0	Uncharacterized protein	SORBI_3007G191700		Uncharacterized protein OS=Sorghum bicolor OX=4558 GN=SORBI_3007G191700 PE=3 SV=1 - [C5YHR0_SORBI]	Quantified
C5WYX6	Uncharacterized protein	SORBI_3001G225700		Uncharacterized protein OS=Sorghum bicolor OX=4558 GN=SORBI_3001G225700 PE=3 SV=1 - [C5WYX6_SORBI]	Quantified
A0A1B6QIY5	RRM domain-containing protein	SORBI_3001G141300		RRM domain-containing protein OS=Sorghum bicolor OX=4558 GN=SORBI_3001G141300 PE=4 SV=1 - [A0A1B6QIY5_SORBI]	Quantified
C5YMN5	ATP synthase subunit d, mitochondrial	SORBI_3007G159700	FUNCTION: Mitochondrial membrane ATP synthase (F(1)F(0) ATP synthase or Complex V) produces ATP from ADP in the presence of a proton gradient across the membrane which is generated by electron transport complexes of the respiratory chain. F-type ATPases consist of two structural domains, F(1) - containing the extramembraneous catalytic core, and F(0) - containing the membrane proton channel, link…	ATP synthase subunit d, mitochondrial OS=Sorghum bicolor OX=4558 GN=SORBI_3007G159700 PE=3 SV=1 - [C5YMN5_SORBI]	Quantified
C5WT90	UDP-arabinopyranose mutase	SORBI_3001G173300		UDP-arabinopyranose mutase OS=Sorghum bicolor OX=4558 GN=SORBI_3001G173300 PE=3 SV=1 - [C5WT90_SORBI]	Quantified
C5YYX3	Uncharacterized protein	SORBI_3009G017800		Uncharacterized protein OS=Sorghum bicolor OX=4558 GN=SORBI_3009G017800 PE=4 SV=1 - [C5YYX3_SORBI]	Quantified
C5WNI3	RanBD1 domain-containing protein	SORBI_3001G405900		RanBD1 domain-containing protein OS=Sorghum bicolor OX=4558 GN=SORBI_3001G405900 PE=4 SV=1 - [C5WNI3_SORBI]	Quantified
C5YZJ4	S-adenosylmethionine synthase	SORBI_3009G033600	FUNCTION: Catalyzes the formation of S-adenosylmethionine from methionine and ATP. {ECO:0000256|RuleBase:RU000541}.	S-adenosylmethionine synthase OS=Sorghum bicolor OX=4558 GN=SORBI_3009G033600 PE=3 SV=1 - [C5YZJ4_SORBI]	Quantified
C5YZY2	Ribosomal_L7Ae domain-containing protein	SORBI_3009G179100		Ribosomal_L7Ae domain-containing protein OS=Sorghum bicolor OX=4558 GN=SORBI_3009G179100 PE=3 SV=1 - [C5YZY2_SORBI]	Quantified
C5YFT4	Uncharacterized protein	SORBI_3006G067800		Uncharacterized protein OS=Sorghum bicolor OX=4558 GN=SORBI_3006G067800 PE=3 SV=1 - [C5YFT4_SORBI]	Quantified
C5WU37	Uncharacterized protein	SORBI_3001G028800		Uncharacterized protein OS=Sorghum bicolor OX=4558 GN=SORBI_3001G028800 PE=4 SV=1 - [C5WU37_SORBI]	Quantified
A0A1W0VUY8	Gp_dh_C domain-containing protein	SORBI_3010G262433		Gp_dh_C domain-containing protein OS=Sorghum bicolor OX=4558 GN=SORBI_3010G262433 PE=3 SV=1 - [A0A1W0VUY8_SORBI]	Quantified
A0A1B6PQQ6	Protein disulfide-isomerase	SORBI_3005G074400		Protein disulfide-isomerase OS=Sorghum bicolor OX=4558 GN=SORBI_3005G074400 PE=3 SV=1 - [A0A1B6PQQ6_SORBI]	Quantified
A0A194YMM6	Glyceraldehyde-3-phosphate dehydrogenase	SORBI_3010G262500		Glyceraldehyde-3-phosphate dehydrogenase OS=Sorghum bicolor OX=4558 GN=SORBI_3010G262500 PE=3 SV=1 - [A0A194YMM6_SORBI]	Quantified
A0A1B6PF49	Glyceraldehyde-3-phosphate dehydrogenase	SORBI_3007G025400		Glyceraldehyde-3-phosphate dehydrogenase OS=Sorghum bicolor OX=4558 GN=SORBI_3007G025400 PE=3 SV=1 - [A0A1B6PF49_SORBI]	Quantified
C5Y9W4	14_3_3 domain-containing protein	SORBI_3006G108400		14_3_3 domain-containing protein OS=Sorghum bicolor OX=4558 GN=SORBI_3006G108400 PE=3 SV=1 - [C5Y9W4_SORBI]	Quantified
C5XIN6	Ubiquitin-fold modifier 1	SORBI_3003G436500	FUNCTION: Ubiquitin-like modifier. {ECO:0000256|PIRNR:PIRNR038027}.	Ubiquitin-fold modifier 1 OS=Sorghum bicolor OX=4558 GN=SORBI_3003G436500 PE=3 SV=1 - [C5XIN6_SORBI]	Quantified
C5WT87	RRM domain-containing protein	SORBI_3001G172800		RRM domain-containing protein OS=Sorghum bicolor OX=4558 GN=SORBI_3001G172800 PE=4 SV=1 - [C5WT87_SORBI]	Quantified
C5Y267	Uncharacterized protein	SORBI_3005G110800		Uncharacterized protein OS=Sorghum bicolor OX=4558 GN=SORBI_3005G110800 PE=4 SV=1 - [C5Y267_SORBI]	Quantified
C5Z475	Peroxidase	SORBI_3010G162000	FUNCTION: Removal of H(2)O(2), oxidation of toxic reductants, biosynthesis and degradation of lignin, suberization, auxin catabolism, response to environmental stresses such as wounding, pathogen attack and oxidative stress. {ECO:0000256|RuleBase:RU362060}.	Peroxidase OS=Sorghum bicolor OX=4558 GN=SORBI_3010G162000 PE=3 SV=1 - [C5Z475_SORBI]	Quantified
C5XX52	Glyceraldehyde-3-phosphate dehydrogenase	SORBI_3004G205100		Glyceraldehyde-3-phosphate dehydrogenase OS=Sorghum bicolor OX=4558 GN=SORBI_3004G205100 PE=3 SV=1 - [C5XX52_SORBI]	Quantified
C5YY64	Cytochrome c domain-containing protein	SORBI_3009G141800	FUNCTION: Electron carrier protein. The oxidized form of the cytochrome c heme group can accept an electron from the heme group of the cytochrome c1 subunit of cytochrome reductase. Cytochrome c then transfers this electron to the cytochrome oxidase complex, the final protein carrier in the mitochondrial electron-transport chain. {ECO:0000256|RuleBase:RU004427}.	Cytochrome c domain-containing protein OS=Sorghum bicolor OX=4558 GN=SORBI_3009G141800 PE=3 SV=1 - [C5YY64_SORBI]	Quantified
C5YHF8	KH type-2 domain-containing protein	SORBI_3007G053300		KH type-2 domain-containing protein OS=Sorghum bicolor OX=4558 GN=SORBI_3007G053300 PE=3 SV=1 - [C5YHF8_SORBI]	Quantified
C5YHF4	ACB domain-containing protein	SORBI_3007G052700		ACB domain-containing protein OS=Sorghum bicolor OX=4558 GN=SORBI_3007G052700 PE=3 SV=1 - [C5YHF4_SORBI]	Quantified
C5YGR1	Sm domain-containing protein	SORBI_3006G231700		Sm domain-containing protein OS=Sorghum bicolor OX=4558 GN=SORBI_3006G231700 PE=3 SV=1 - [C5YGR1_SORBI]	Quantified
A0A1Z5SB28	Uncharacterized protein	SORBI_3001G461000		Uncharacterized protein OS=Sorghum bicolor OX=4558 GN=SORBI_3001G461000 PE=4 SV=1 - [A0A1Z5SB28_SORBI]	Quantified
C5WP84	Uncharacterized protein	SORBI_3001G412500		Uncharacterized protein OS=Sorghum bicolor OX=4558 GN=SORBI_3001G412500 PE=4 SV=1 - [C5WP84_SORBI]	Quantified
A0A194YHU3	Uncharacterized protein	SORBI_3010G073700		Uncharacterized protein OS=Sorghum bicolor OX=4558 GN=SORBI_3010G073700 PE=3 SV=1 - [A0A194YHU3_SORBI]	Quantified
A0A1Z5RJG6	Uncharacterized protein	SORBI_3005G195301		Uncharacterized protein OS=Sorghum bicolor OX=4558 GN=SORBI_3005G195301 PE=3 SV=1 - [A0A1Z5RJG6_SORBI]	Quantified
C5XFH6	Fructose-bisphosphate aldolase	SORBI_3003G393900		Fructose-bisphosphate aldolase OS=Sorghum bicolor OX=4558 GN=SORBI_3003G393900 PE=3 SV=1 - [C5XFH6_SORBI]	Quantified
A0A1W0W654	HMG box domain-containing protein	SORBI_3002G289800		HMG box domain-containing protein OS=Sorghum bicolor OX=4558 GN=SORBI_3002G289800 PE=4 SV=1 - [A0A1W0W654_SORBI]	Quantified
A0A1Z5R3K4	GLOBIN domain-containing protein	SORBI_3009G199601		GLOBIN domain-containing protein OS=Sorghum bicolor OX=4558 GN=SORBI_3009G199601 PE=3 SV=1 - [A0A1Z5R3K4_SORBI]	Quantified
A0A1B6Q3B4	S-adenosylmethionine synthase	SORBI_3003G151600	FUNCTION: Catalyzes the formation of S-adenosylmethionine from methionine and ATP. {ECO:0000256|RuleBase:RU000541}.	S-adenosylmethionine synthase OS=Sorghum bicolor OX=4558 GN=SORBI_3003G151600 PE=3 SV=1 - [A0A1B6Q3B4_SORBI]	Quantified
A0A1B6PEZ5	PfkB domain-containing protein	SORBI_3007G014700		PfkB domain-containing protein OS=Sorghum bicolor OX=4558 GN=SORBI_3007G014700 PE=4 SV=1 - [A0A1B6PEZ5_SORBI]	Quantified
C5Z3N8	Uncharacterized protein	SORBI_3010G154700		Uncharacterized protein OS=Sorghum bicolor OX=4558 GN=SORBI_3010G154700 PE=4 SV=1 - [C5Z3N8_SORBI]	Quantified
Q99069	Glycine-rich RNA-binding protein 1 (Fragment)	GRP1	FUNCTION: Possibly has a role in RNA transcription or processing during stress.	Glycine-rich RNA-binding protein 1 (Fragment) OS=Sorghum bicolor OX=4558 GN=GRP1 PE=2 SV=1 - [GRP1_SORBI]	Quantified
C5XTW7	Proteasome subunit alpha type	SORBI_3004G032000	FUNCTION: The proteasome is a multicatalytic proteinase complex which is characterized by its ability to cleave peptides with Arg, Phe, Tyr, Leu, and Glu adjacent to the leaving group at neutral or slightly basic pH. {ECO:0000256|RuleBase:RU000551}.	Proteasome subunit alpha type OS=Sorghum bicolor OX=4558 GN=SORBI_3004G032000 PE=3 SV=1 - [C5XTW7_SORBI]	Quantified
C5YYE5	Cytochrome b5 heme-binding domain-containing protein	SORBI_3009G008900		Cytochrome b5 heme-binding domain-containing protein OS=Sorghum bicolor OX=4558 GN=SORBI_3009G008900 PE=3 SV=1 - [C5YYE5_SORBI]	Quantified
A0A1Z5S851	Uncharacterized protein	SORBI_3001G289100		Uncharacterized protein OS=Sorghum bicolor OX=4558 GN=SORBI_3001G289100 PE=4 SV=1 - [A0A1Z5S851_SORBI]	Quantified
C5X6W1	SKP1-like protein	SORBI_3002G280200		SKP1-like protein OS=Sorghum bicolor OX=4558 GN=SORBI_3002G280200 PE=3 SV=1 - [C5X6W1_SORBI]	Quantified
C5X533	Uncharacterized protein	SORBI_3007G068800		Uncharacterized protein OS=Sorghum bicolor OX=4558 GN=SORBI_3007G068800 PE=3 SV=1 - [C5X533_SORBI]	Quantified
C5YL42	H15 domain-containing protein	SORBI_3007G132900		H15 domain-containing protein OS=Sorghum bicolor OX=4558 GN=SORBI_3007G132900 PE=4 SV=1 - [C5YL42_SORBI]	Quantified
A0A1Z5RK96	TCTP domain-containing protein	SORBI_3004G006300		TCTP domain-containing protein OS=Sorghum bicolor OX=4558 GN=SORBI_3004G006300 PE=3 SV=1 - [A0A1Z5RK96_SORBI]	Quantified
A0A1W0W5X7	Proteasome endopeptidase complex	SORBI_3002G257400		Proteasome endopeptidase complex OS=Sorghum bicolor OX=4558 GN=SORBI_3002G257400 PE=4 SV=1 - [A0A1W0W5X7_SORBI]	Quantified
C5YLJ8	Uncharacterized protein	SORBI_3007G007900		Uncharacterized protein OS=Sorghum bicolor OX=4558 GN=SORBI_3007G007900 PE=3 SV=1 - [C5YLJ8_SORBI]	Quantified
A0A1B6QA23	Uncharacterized protein	SORBI_3002G084300		Uncharacterized protein OS=Sorghum bicolor OX=4558 GN=SORBI_3002G084300 PE=4 SV=1 - [A0A1B6QA23_SORBI]	Quantified
C5XJD6	Cytochrome b5 heme-binding domain-containing protein	SORBI_3003G443300		Cytochrome b5 heme-binding domain-containing protein OS=Sorghum bicolor OX=4558 GN=SORBI_3003G443300 PE=3 SV=1 - [C5XJD6_SORBI]	Quantified
C5YH49	Proteasome subunit beta	SORBI_3007G179200	FUNCTION: The proteasome is a multicatalytic proteinase complex which is characterized by its ability to cleave peptides with Arg, Phe, Tyr, Leu, and Glu adjacent to the leaving group at neutral or slightly basic pH. {ECO:0000256|RuleBase:RU004203}.	Proteasome subunit beta OS=Sorghum bicolor OX=4558 GN=SORBI_3007G179200 PE=3 SV=1 - [C5YH49_SORBI]	Quantified
C5XXY0	AAA domain-containing protein	SORBI_3004G086600		AAA domain-containing protein OS=Sorghum bicolor OX=4558 GN=SORBI_3004G086600 PE=3 SV=1 - [C5XXY0_SORBI]	Quantified
C5WRY9	Uncharacterized protein	SORBI_3001G006400		Uncharacterized protein OS=Sorghum bicolor OX=4558 GN=SORBI_3001G006400 PE=4 SV=2 - [C5WRY9_SORBI]	Quantified
C5Z5B4	AAA domain-containing protein	SORBI_3010G057900		AAA domain-containing protein OS=Sorghum bicolor OX=4558 GN=SORBI_3010G057900 PE=3 SV=1 - [C5Z5B4_SORBI]	Quantified
C5WNL8	L-ascorbate peroxidase	SORBI_3001G410200		L-ascorbate peroxidase OS=Sorghum bicolor OX=4558 GN=SORBI_3001G410200 PE=3 SV=1 - [C5WNL8_SORBI]	Quantified
C5X5I6	Uncharacterized protein	SORBI_3002G414700		Uncharacterized protein OS=Sorghum bicolor OX=4558 GN=SORBI_3002G414700 PE=3 SV=1 - [C5X5I6_SORBI]	Quantified
C5Z061	RanBD1 domain-containing protein	SORBI_3009G046700		RanBD1 domain-containing protein OS=Sorghum bicolor OX=4558 GN=SORBI_3009G046700 PE=4 SV=1 - [C5Z061_SORBI]	Quantified
C5X1Q1	Uncharacterized protein	SORBI_3001G385900		Uncharacterized protein OS=Sorghum bicolor OX=4558 GN=SORBI_3001G385900 PE=4 SV=1 - [C5X1Q1_SORBI]	Quantified
C5XS07	Uncharacterized protein	SORBI_3004G297700		Uncharacterized protein OS=Sorghum bicolor OX=4558 GN=SORBI_3004G297700 PE=4 SV=1 - [C5XS07_SORBI]	Quantified
C5Z9E0	Ribosomal_L7Ae domain-containing protein	SORBI_3010G259900		Ribosomal_L7Ae domain-containing protein OS=Sorghum bicolor OX=4558 GN=SORBI_3010G259900 PE=3 SV=1 - [C5Z9E0_SORBI]	Quantified
A0A1W0VRY4	Uncharacterized protein	SORBI_3010G082850		Uncharacterized protein OS=Sorghum bicolor OX=4558 GN=SORBI_3010G082850 PE=4 SV=1 - [A0A1W0VRY4_SORBI]	Quantified
C5WXY8	Cyclin-dependent kinases regulatory subunit	SORBI_3001G505000	FUNCTION: Binds to the catalytic subunit of the cyclin dependent kinases and is essential for their biological function. {ECO:0000256|RuleBase:RU311113}.	Cyclin-dependent kinases regulatory subunit OS=Sorghum bicolor OX=4558 GN=SORBI_3001G505000 PE=3 SV=1 - [C5WXY8_SORBI]	Quantified
C5XJI8	Uncharacterized protein	SORBI_3003G003000		Uncharacterized protein OS=Sorghum bicolor OX=4558 GN=SORBI_3003G003000 PE=4 SV=1 - [C5XJI8_SORBI]	Quantified
C5WUX5	zf-Tim10_DDP domain-containing protein	SORBI_3001G030300		zf-Tim10_DDP domain-containing protein OS=Sorghum bicolor OX=4558 GN=SORBI_3001G030300 PE=4 SV=1 - [C5WUX5_SORBI]	Quantified
C5XHM7	Ribosomal_L28e domain-containing protein	SORBI_3003G272500		Ribosomal_L28e domain-containing protein OS=Sorghum bicolor OX=4558 GN=SORBI_3003G272500 PE=3 SV=1 - [C5XHM7_SORBI]	Quantified
A0A1W0W4D9	Uncharacterized protein	SORBI_3002G165020		Uncharacterized protein OS=Sorghum bicolor OX=4558 GN=SORBI_3002G165020 PE=4 SV=1 - [A0A1W0W4D9_SORBI]	Quantified
C5Z141	L51_S25_CI-B8 domain-containing protein	SORBI_3009G062000		L51_S25_CI-B8 domain-containing protein OS=Sorghum bicolor OX=4558 GN=SORBI_3009G062000 PE=3 SV=1 - [C5Z141_SORBI]	Quantified
C5Y4R1	Actin-related protein 2/3 complex subunit 5	SORBI_3005G155800	FUNCTION: Functions as component of the Arp2/3 complex which is involved in regulation of actin polymerization and together with an activating nucleation-promoting factor (NPF) mediates the formation of branched actin networks. Arp2/3 complex plays a critical role in the control of cell morphogenesis via the modulation of cell polarity development. {ECO:0000256|RuleBase:RU004301}.	Actin-related protein 2/3 complex subunit 5 OS=Sorghum bicolor OX=4558 GN=SORBI_3005G155800 PE=3 SV=1 - [C5Y4R1_SORBI]	Quantified
A0A1B6QE21	UTP--glucose-1-phosphate uridylyltransferase	SORBI_3002G291200		UTP--glucose-1-phosphate uridylyltransferase OS=Sorghum bicolor OX=4558 GN=SORBI_3002G291200 PE=3 SV=1 - [A0A1B6QE21_SORBI]	Quantified
C5WV20	Uncharacterized protein	SORBI_3001G035400		Uncharacterized protein OS=Sorghum bicolor OX=4558 GN=SORBI_3001G035400 PE=4 SV=1 - [C5WV20_SORBI]	Quantified
C5XU89	Uncharacterized protein	SORBI_3004G322200		Uncharacterized protein OS=Sorghum bicolor OX=4558 GN=SORBI_3004G322200 PE=3 SV=1 - [C5XU89_SORBI]	Quantified
A0A194YST1	AAA domain-containing protein	SORBI_3004G335000		AAA domain-containing protein OS=Sorghum bicolor OX=4558 GN=SORBI_3004G335000 PE=3 SV=1 - [A0A194YST1_SORBI]	Quantified
C5Z2U1	ACB domain-containing protein	SORBI_3010G012800		ACB domain-containing protein OS=Sorghum bicolor OX=4558 GN=SORBI_3010G012800 PE=3 SV=1 - [C5Z2U1_SORBI]	Quantified
C5YGE1	Uncharacterized protein	SORBI_3006G078400		Uncharacterized protein OS=Sorghum bicolor OX=4558 GN=SORBI_3006G078400 PE=3 SV=1 - [C5YGE1_SORBI]	Quantified
A0A1B6QDS5	Uncharacterized protein	SORBI_3002G273900		Uncharacterized protein OS=Sorghum bicolor OX=4558 GN=SORBI_3002G273900 PE=4 SV=2 - [A0A1B6QDS5_SORBI]	Quantified
A0A1B6QIA3	Uncharacterized protein	SORBI_3001G098500		Uncharacterized protein OS=Sorghum bicolor OX=4558 GN=SORBI_3001G098500 PE=4 SV=1 - [A0A1B6QIA3_SORBI]	Quantified
C5YE12	Uncharacterized protein	SORBI_3006G180600		Uncharacterized protein OS=Sorghum bicolor OX=4558 GN=SORBI_3006G180600 PE=4 SV=1 - [C5YE12_SORBI]	Quantified
C5XXS0	Succinate--CoA ligase [ADP-forming] subunit beta, mitochondrial	SORBI_3004G218600	FUNCTION: Succinyl-CoA synthetase functions in the citric acid cycle (TCA), coupling the hydrolysis of succinyl-CoA to the synthesis of ATP and thus represents the only step of substrate-level phosphorylation in the TCA. The beta subunit provides nucleotide specificity of the enzyme and binds the substrate succinate, while the binding sites for coenzyme A and phosphate are found in the alpha subu…	Succinate--CoA ligase [ADP-forming] subunit beta, mitochondrial OS=Sorghum bicolor OX=4558 GN=SORBI_3004G218600 PE=3 SV=1 - [C5XXS0_SORBI]	Quantified
C5WMP6	Nascent polypeptide-associated complex subunit beta	SORBI_3001G537200		Nascent polypeptide-associated complex subunit beta OS=Sorghum bicolor OX=4558 GN=SORBI_3001G537200 PE=3 SV=1 - [C5WMP6_SORBI]	Quantified
C5WXH7	Uncharacterized protein	SORBI_3001G212800		Uncharacterized protein OS=Sorghum bicolor OX=4558 GN=SORBI_3001G212800 PE=4 SV=1 - [C5WXH7_SORBI]	Quantified
C5YSF0	MBD domain-containing protein	SORBI_3008G175800		MBD domain-containing protein OS=Sorghum bicolor OX=4558 GN=SORBI_3008G175800 PE=4 SV=1 - [C5YSF0_SORBI]	Quantified
C5YB63	Uncharacterized protein	SORBI_3006G281800		Uncharacterized protein OS=Sorghum bicolor OX=4558 GN=SORBI_3006G281800 PE=4 SV=1 - [C5YB63_SORBI]	Quantified
C5YM52	Oxidored_FMN domain-containing protein	SORBI_3007G151100		Oxidored_FMN domain-containing protein OS=Sorghum bicolor OX=4558 GN=SORBI_3007G151100 PE=3 SV=1 - [C5YM52_SORBI]	Quantified
C5YBP8	VWFA domain-containing protein	SORBI_3006G009000		VWFA domain-containing protein OS=Sorghum bicolor OX=4558 GN=SORBI_3006G009000 PE=4 SV=1 - [C5YBP8_SORBI]	Quantified
C5YG37	Uncharacterized protein	SORBI_3006G217700		Uncharacterized protein OS=Sorghum bicolor OX=4558 GN=SORBI_3006G217700 PE=3 SV=1 - [C5YG37_SORBI]	Quantified
C5XMD2	40S ribosomal protein S25	SORBI_3003G322400		40S ribosomal protein S25 OS=Sorghum bicolor OX=4558 GN=SORBI_3003G322400 PE=3 SV=1 - [C5XMD2_SORBI]	Quantified
C5Z0Z3	Uncharacterized protein	SORBI_3009G198500		Uncharacterized protein OS=Sorghum bicolor OX=4558 GN=SORBI_3009G198500 PE=4 SV=1 - [C5Z0Z3_SORBI]	Quantified
A0A1B6QAW3	ATP synthase subunit d, mitochondrial	SORBI_3002G124900	FUNCTION: Mitochondrial membrane ATP synthase (F(1)F(0) ATP synthase or Complex V) produces ATP from ADP in the presence of a proton gradient across the membrane which is generated by electron transport complexes of the respiratory chain. F-type ATPases consist of two structural domains, F(1) - containing the extramembraneous catalytic core, and F(0) - containing the membrane proton channel, link…	ATP synthase subunit d, mitochondrial OS=Sorghum bicolor OX=4558 GN=SORBI_3002G124900 PE=3 SV=1 - [A0A1B6QAW3_SORBI]	Quantified
A0A194YJY9	Elongation factor 1-alpha	SORBI_3010G182100	FUNCTION: This protein promotes the GTP-dependent binding of aminoacyl-tRNA to the A-site of ribosomes during protein biosynthesis. {ECO:0000256|RuleBase:RU000325}.	Elongation factor 1-alpha OS=Sorghum bicolor OX=4558 GN=SORBI_3010G182100 PE=3 SV=1 - [A0A194YJY9_SORBI]	Quantified
C5WTT2	Uncharacterized protein	SORBI_3001G465800		Uncharacterized protein OS=Sorghum bicolor OX=4558 GN=SORBI_3001G465800 PE=3 SV=1 - [C5WTT2_SORBI]	Quantified
C5Z622	Uncharacterized protein	SORBI_3010G076400		Uncharacterized protein OS=Sorghum bicolor OX=4558 GN=SORBI_3010G076400 PE=3 SV=1 - [C5Z622_SORBI]	Quantified
A0A1B6P5R2	Uncharacterized protein	SORBI_3009G009600		Uncharacterized protein OS=Sorghum bicolor OX=4558 GN=SORBI_3009G009600 PE=3 SV=1 - [A0A1B6P5R2_SORBI]	Quantified
C5Y0X6	Mitochondrial import inner membrane translocase subunit	SORBI_3004G280700	FUNCTION: Mitochondrial intermembrane chaperone that participates in the import and insertion of some multi-pass transmembrane proteins into the mitochondrial inner membrane. Also required for the transfer of beta-barrel precursors from the TOM complex to the sorting and assembly machinery (SAM complex) of the outer membrane. Acts as a chaperone-like protein that protects the hydrophobic precurso…	Mitochondrial import inner membrane translocase subunit OS=Sorghum bicolor OX=4558 GN=SORBI_3004G280700 PE=3 SV=1 - [C5Y0X6_SORBI]	Quantified
C5XQS6	Uncharacterized protein	SORBI_3003G082600		Uncharacterized protein OS=Sorghum bicolor OX=4558 GN=SORBI_3003G082600 PE=4 SV=1 - [C5XQS6_SORBI]	Quantified
C5Z8Z6	AvrRpt-cleavage domain-containing protein	SORBI_3010G121300		AvrRpt-cleavage domain-containing protein OS=Sorghum bicolor OX=4558 GN=SORBI_3010G121300 PE=4 SV=1 - [C5Z8Z6_SORBI]	Quantified
A0A1B6QEI0	Uncharacterized protein	SORBI_3002G317600		Uncharacterized protein OS=Sorghum bicolor OX=4558 GN=SORBI_3002G317600 PE=3 SV=1 - [A0A1B6QEI0_SORBI]	Quantified
C5WYC3	Nascent polypeptide-associated complex subunit beta	SORBI_3001G216200		Nascent polypeptide-associated complex subunit beta OS=Sorghum bicolor OX=4558 GN=SORBI_3001G216200 PE=3 SV=1 - [C5WYC3_SORBI]	Quantified
A0A1W0W0G3	Uncharacterized protein	SORBI_3003G357800		Uncharacterized protein OS=Sorghum bicolor OX=4558 GN=SORBI_3003G357800 PE=3 SV=1 - [A0A1W0W0G3_SORBI]	Quantified
A0A1B6Q7J3	Ribosomal_L18_c domain-containing protein	SORBI_3003G387900		Ribosomal_L18_c domain-containing protein OS=Sorghum bicolor OX=4558 GN=SORBI_3003G387900 PE=3 SV=1 - [A0A1B6Q7J3_SORBI]	Quantified
A0A1B6P9L7	Ribosomal_L28e domain-containing protein	SORBI_3009G215200		Ribosomal_L28e domain-containing protein OS=Sorghum bicolor OX=4558 GN=SORBI_3009G215200 PE=3 SV=1 - [A0A1B6P9L7_SORBI]	Quantified
C5XKB8	30S ribosomal protein S8, chloroplastic	SORBI_3003G012700		30S ribosomal protein S8, chloroplastic OS=Sorghum bicolor OX=4558 GN=SORBI_3003G012700 PE=3 SV=1 - [C5XKB8_SORBI]	Quantified
C5Y120	Uncharacterized protein	SORBI_3004G138800		Uncharacterized protein OS=Sorghum bicolor OX=4558 GN=SORBI_3004G138800 PE=3 SV=1 - [C5Y120_SORBI]	Quantified
C5YF66	V-type proton ATPase subunit G	SORBI_3006G203900	FUNCTION: Catalytic subunit of the peripheral V1 complex of vacuolar ATPase (V-ATPase). V-ATPase is responsible for acidifying a variety of intracellular compartments in eukaryotic cells. {ECO:0000256|RuleBase:RU364019}.	V-type proton ATPase subunit G OS=Sorghum bicolor OX=4558 GN=SORBI_3006G203900 PE=3 SV=1 - [C5YF66_SORBI]	Quantified
C5YG07	Uncharacterized protein	SORBI_3006G214300		Uncharacterized protein OS=Sorghum bicolor OX=4558 GN=SORBI_3006G214300 PE=4 SV=1 - [C5YG07_SORBI]	Quantified
C5WNU8	Lipoxygenase	SORBI_3001G125800	FUNCTION: Plant lipoxygenase may be involved in a number of diverse aspects of plant physiology including growth and development, pest resistance, and senescence or responses to wounding. {ECO:0000256|RuleBase:RU003975}.	Lipoxygenase OS=Sorghum bicolor OX=4558 GN=SORBI_3001G125800 PE=3 SV=1 - [C5WNU8_SORBI]	Quantified
C5XNL6	Uncharacterized protein	SORBI_3003G189000		Uncharacterized protein OS=Sorghum bicolor OX=4558 GN=SORBI_3003G189000 PE=4 SV=1 - [C5XNL6_SORBI]	Quantified
C5X5M7	Uncharacterized protein	SORBI_3002G420900		Uncharacterized protein OS=Sorghum bicolor OX=4558 GN=SORBI_3002G420900 PE=4 SV=3 - [C5X5M7_SORBI]	Quantified
A0A1B6QH60	Uncharacterized protein	SORBI_3001G031900		Uncharacterized protein OS=Sorghum bicolor OX=4558 GN=SORBI_3001G031900 PE=4 SV=1 - [A0A1B6QH60_SORBI]	Quantified
C5YM25	Uncharacterized protein	SORBI_3007G018300		Uncharacterized protein OS=Sorghum bicolor OX=4558 GN=SORBI_3007G018300 PE=3 SV=1 - [C5YM25_SORBI]	Quantified
C5X218	WD_REPEATS_REGION domain-containing protein	SORBI_3002G090700		WD_REPEATS_REGION domain-containing protein OS=Sorghum bicolor OX=4558 GN=SORBI_3002G090700 PE=3 SV=2 - [C5X218_SORBI]	Quantified
C5WYF2	Malate dehydrogenase	SORBI_3001G219300		Malate dehydrogenase OS=Sorghum bicolor OX=4558 GN=SORBI_3001G219300 PE=3 SV=1 - [C5WYF2_SORBI]	Quantified
C5X0P2	Uncharacterized protein	SORBI_3001G376600		Uncharacterized protein OS=Sorghum bicolor OX=4558 GN=SORBI_3001G376600 PE=3 SV=1 - [C5X0P2_SORBI]	Quantified
C5XDK0	Histone H2B	SORBI_3002G210200		Histone H2B OS=Sorghum bicolor OX=4558 GN=SORBI_3002G210200 PE=3 SV=1 - [C5XDK0_SORBI]	Quantified
C5WQR1	Uncharacterized protein	SORBI_3001G286200		Uncharacterized protein OS=Sorghum bicolor OX=4558 GN=SORBI_3001G286200 PE=3 SV=1 - [C5WQR1_SORBI]	Quantified
C5YMH0	Eukaryotic translation initiation factor 3 subunit G	SORBI_3007G022500	FUNCTION: RNA-binding component of the eukaryotic translation initiation factor 3 (eIF-3) complex, which is involved in protein synthesis of a specialized repertoire of mRNAs and, together with other initiation factors, stimulates binding of mRNA and methionyl-tRNAi to the 40S ribosome. The eIF-3 complex specifically targets and initiates translation of a subset of mRNAs involved in cell prolifer…	Eukaryotic translation initiation factor 3 subunit G OS=Sorghum bicolor OX=4558 GN=SORBI_3007G022500 PE=3 SV=1 - [C5YMH0_SORBI]	Quantified
C5YHS2	NAC-A/B domain-containing protein	SORBI_3007G192700		NAC-A/B domain-containing protein OS=Sorghum bicolor OX=4558 GN=SORBI_3007G192700 PE=4 SV=1 - [C5YHS2_SORBI]	Quantified
C5X4C8	Ribosomal_L2_C domain-containing protein	SORBI_3002G115000		Ribosomal_L2_C domain-containing protein OS=Sorghum bicolor OX=4558 GN=SORBI_3002G115000 PE=3 SV=1 - [C5X4C8_SORBI]	Quantified
A0A1B6Q2M7	Uncharacterized protein	SORBI_3003G115400		Uncharacterized protein OS=Sorghum bicolor OX=4558 GN=SORBI_3003G115400 PE=3 SV=1 - [A0A1B6Q2M7_SORBI]	Quantified
C5YXM1	DLH domain-containing protein	SORBI_3009G129800		DLH domain-containing protein OS=Sorghum bicolor OX=4558 GN=SORBI_3009G129800 PE=4 SV=1 - [C5YXM1_SORBI]	Quantified
C5Y093	Formate dehydrogenase, mitochondrial	SORBI_3004G265000	FUNCTION: Catalyzes the NAD(+)-dependent oxidation of formate to carbon dioxide. Involved in the cell stress response. {ECO:0000256|HAMAP-Rule:MF_03210}.	Formate dehydrogenase, mitochondrial OS=Sorghum bicolor OX=4558 GN=SORBI_3004G265000 PE=3 SV=1 - [C5Y093_SORBI]	Quantified
A0A1B6QKU4	Proteasome assembly chaperone 3	SORBI_3001G249700		Proteasome assembly chaperone 3 OS=Sorghum bicolor OX=4558 GN=SORBI_3001G249700 PE=3 SV=1 - [A0A1B6QKU4_SORBI]	Quantified
C5YM38	Histone H2B	SORBI_3007G149600		Histone H2B OS=Sorghum bicolor OX=4558 GN=SORBI_3007G149600 PE=3 SV=1 - [C5YM38_SORBI]	Quantified
C5X6H6	L-ascorbate peroxidase	SORBI_3002G431100		L-ascorbate peroxidase OS=Sorghum bicolor OX=4558 GN=SORBI_3002G431100 PE=3 SV=1 - [C5X6H6_SORBI]	Quantified
C5XRQ7	Fructose-bisphosphate aldolase	SORBI_3004G146000		Fructose-bisphosphate aldolase OS=Sorghum bicolor OX=4558 GN=SORBI_3004G146000 PE=3 SV=1 - [C5XRQ7_SORBI]	Quantified
C5WT26	40S ribosomal protein S4	SORBI_3001G018900		40S ribosomal protein S4 OS=Sorghum bicolor OX=4558 GN=SORBI_3001G018900 PE=3 SV=1 - [C5WT26_SORBI]	Quantified
C5WZX4	NADH dehydrogenase [ubiquinone] 1 beta subcomplex subunit 7	SORBI_3001G519000		NADH dehydrogenase [ubiquinone] 1 beta subcomplex subunit 7 OS=Sorghum bicolor OX=4558 GN=SORBI_3001G519000 PE=3 SV=1 - [C5WZX4_SORBI]	Quantified
A0A1Z5R2T2	Uncharacterized protein	SORBI_3009G147800		Uncharacterized protein OS=Sorghum bicolor OX=4558 GN=SORBI_3009G147800 PE=3 SV=1 - [A0A1Z5R2T2_SORBI]	Quantified
A0A1B6QH70	NAD(P)-bd_dom domain-containing protein	SORBI_3001G033100		NAD(P)-bd_dom domain-containing protein OS=Sorghum bicolor OX=4558 GN=SORBI_3001G033100 PE=4 SV=1 - [A0A1B6QH70_SORBI]	Quantified
C5XIY6	Ubiquitin	SORBI_3003G152600		Ubiquitin OS=Sorghum bicolor OX=4558 GN=SORBI_3003G152600 PE=3 SV=1 - [C5XIY6_SORBI]	Quantified
C5Z6G7	SCP2 domain-containing protein	SORBI_3010G081900		SCP2 domain-containing protein OS=Sorghum bicolor OX=4558 GN=SORBI_3010G081900 PE=4 SV=1 - [C5Z6G7_SORBI]	Quantified
C5WQH5	Uncharacterized protein	SORBI_3001G149500		Uncharacterized protein OS=Sorghum bicolor OX=4558 GN=SORBI_3001G149500 PE=4 SV=1 - [C5WQH5_SORBI]	Quantified
C5Z0D7	SUI1 domain-containing protein	SORBI_3009G185800		SUI1 domain-containing protein OS=Sorghum bicolor OX=4558 GN=SORBI_3009G185800 PE=3 SV=1 - [C5Z0D7_SORBI]	Quantified
C5XA40	SUI1 domain-containing protein	SORBI_3002G324200		SUI1 domain-containing protein OS=Sorghum bicolor OX=4558 GN=SORBI_3002G324200 PE=3 SV=2 - [C5XA40_SORBI]	Quantified
C5XS72	Ribosomal protein L37	SORBI_3004G008400	FUNCTION: Binds to the 23S rRNA. {ECO:0000256|RuleBase:RU000576}.	Ribosomal protein L37 OS=Sorghum bicolor OX=4558 GN=SORBI_3004G008400 PE=3 SV=1 - [C5XS72_SORBI]	Quantified
C5XQM4	Uncharacterized protein	SORBI_3003G367300		Uncharacterized protein OS=Sorghum bicolor OX=4558 GN=SORBI_3003G367300 PE=3 SV=1 - [C5XQM4_SORBI]	Quantified
C5WPD8	Uncharacterized protein	SORBI_3001G418200		Uncharacterized protein OS=Sorghum bicolor OX=4558 GN=SORBI_3001G418200 PE=4 SV=1 - [C5WPD8_SORBI]	Quantified
A0A1B6Q4Z8	GTP-binding nuclear protein	SORBI_3003G238000	FUNCTION: GTP-binding protein involved in nucleocytoplasmic transport. Required for the import of protein into the nucleus and also for RNA export. Involved in chromatin condensation and control of cell cycle. {ECO:0000256|RuleBase:RU363057}.	GTP-binding nuclear protein OS=Sorghum bicolor OX=4558 GN=SORBI_3003G238000 PE=3 SV=1 - [A0A1B6Q4Z8_SORBI]	Quantified
A0A194YGY2	Phosphopyruvate hydratase	SORBI_3010G027000		Phosphopyruvate hydratase OS=Sorghum bicolor OX=4558 GN=SORBI_3010G027000 PE=3 SV=1 - [A0A194YGY2_SORBI]	Quantified
A0A1W0VR66	Phosphopyruvate hydratase	SORBI_3010G026925		Phosphopyruvate hydratase OS=Sorghum bicolor OX=4558 GN=SORBI_3010G026925 PE=3 SV=1 - [A0A1W0VR66_SORBI]	Quantified
A0A1B6QHB6	Cytochrome b-c1 complex subunit 7	SORBI_3001G047800	FUNCTION: Component of the ubiquinol-cytochrome c oxidoreductase, a multisubunit transmembrane complex that is part of the mitochondrial electron transport chain which drives oxidative phosphorylation. {ECO:0000256|PIRNR:PIRNR000022}.	Cytochrome b-c1 complex subunit 7 OS=Sorghum bicolor OX=4558 GN=SORBI_3001G047800 PE=3 SV=1 - [A0A1B6QHB6_SORBI]	Quantified
C5X3Y6	Proteasome subunit alpha type	SORBI_3002G394600	FUNCTION: The proteasome is a multicatalytic proteinase complex which is characterized by its ability to cleave peptides with Arg, Phe, Tyr, Leu, and Glu adjacent to the leaving group at neutral or slightly basic pH. {ECO:0000256|RuleBase:RU000551}.	Proteasome subunit alpha type OS=Sorghum bicolor OX=4558 GN=SORBI_3002G394600 PE=3 SV=1 - [C5X3Y6_SORBI]	Quantified
C5WZD5	Uncharacterized protein	SORBI_3001G226500		Uncharacterized protein OS=Sorghum bicolor OX=4558 GN=SORBI_3001G226500 PE=3 SV=1 - [C5WZD5_SORBI]	Quantified
A0A1Z5SBB8	Proteasome subunit alpha type	SORBI_3001G502200	FUNCTION: The proteasome is a multicatalytic proteinase complex which is characterized by its ability to cleave peptides with Arg, Phe, Tyr, Leu, and Glu adjacent to the leaving group at neutral or slightly basic pH. {ECO:0000256|RuleBase:RU000551}.	Proteasome subunit alpha type OS=Sorghum bicolor OX=4558 GN=SORBI_3001G502200 PE=3 SV=1 - [A0A1Z5SBB8_SORBI]	Quantified
C5Z0N6	Ubiquitin	SORBI_3009G054800		Ubiquitin OS=Sorghum bicolor OX=4558 GN=SORBI_3009G054800 PE=3 SV=1 - [C5Z0N6_SORBI]	Quantified
C5YY31	Uncharacterized protein	SORBI_3009G005900		Uncharacterized protein OS=Sorghum bicolor OX=4558 GN=SORBI_3009G005900 PE=3 SV=1 - [C5YY31_SORBI]	Quantified
C5WW94	Uncharacterized protein	SORBI_3001G197400		Uncharacterized protein OS=Sorghum bicolor OX=4558 GN=SORBI_3001G197400 PE=3 SV=1 - [C5WW94_SORBI]	Quantified
A0A1B6PBJ7	Uncharacterized protein	SORBI_3008G047000		Uncharacterized protein OS=Sorghum bicolor OX=4558 GN=SORBI_3008G047000 PE=3 SV=1 - [A0A1B6PBJ7_SORBI]	Quantified
A0A1B6QFK7	Uncharacterized protein	SORBI_3002G376500		Uncharacterized protein OS=Sorghum bicolor OX=4558 GN=SORBI_3002G376500 PE=4 SV=1 - [A0A1B6QFK7_SORBI]	Quantified
C5XJZ0	40S ribosomal protein S4	SORBI_3003G160900		40S ribosomal protein S4 OS=Sorghum bicolor OX=4558 GN=SORBI_3003G160900 PE=3 SV=1 - [C5XJZ0_SORBI]	Quantified
C5YMQ1	Uncharacterized protein	SORBI_3007G161700		Uncharacterized protein OS=Sorghum bicolor OX=4558 GN=SORBI_3007G161700 PE=3 SV=1 - [C5YMQ1_SORBI]	Quantified
C5YZA7	Uncharacterized protein	SORBI_3009G164700		Uncharacterized protein OS=Sorghum bicolor OX=4558 GN=SORBI_3009G164700 PE=4 SV=1 - [C5YZA7_SORBI]	Quantified
A0A194YLW8	4-hydroxy-4-methyl-2-oxoglutarate aldolase	SORBI_3010G277100	FUNCTION: Catalyzes the aldol cleavage of 4-hydroxy-4-methyl-2-oxoglutarate (HMG) into 2 molecules of pyruvate. Also contains a secondary oxaloacetate (OAA) decarboxylase activity due to the common pyruvate enolate transition state formed following C-C bond cleavage in the retro-aldol and decarboxylation reactions. {ECO:0000256|RuleBase:RU004338}.	4-hydroxy-4-methyl-2-oxoglutarate aldolase OS=Sorghum bicolor OX=4558 GN=SORBI_3010G277100 PE=3 SV=1 - [A0A194YLW8_SORBI]	Quantified
S4SJN4	Caffeic acid O-methyltransferase	COMT		Caffeic acid O-methyltransferase OS=Sorghum bicolor OX=4558 GN=COMT PE=2 SV=1 - [S4SJN4_SORBI]	Quantified
C5XG78	RRM domain-containing protein	SORBI_3003G401400		RRM domain-containing protein OS=Sorghum bicolor OX=4558 GN=SORBI_3003G401400 PE=4 SV=1 - [C5XG78_SORBI]	Quantified
C5YA36	Uncharacterized protein	SORBI_3006G260400		Uncharacterized protein OS=Sorghum bicolor OX=4558 GN=SORBI_3006G260400 PE=3 SV=1 - [C5YA36_SORBI]	Quantified
C5XVW0	Tubulin-specific chaperone A	SORBI_3004G344500		Tubulin-specific chaperone A OS=Sorghum bicolor OX=4558 GN=SORBI_3004G344500 PE=3 SV=1 - [C5XVW0_SORBI]	Quantified
C5WY08	Uncharacterized protein	SORBI_3001G058900		Uncharacterized protein OS=Sorghum bicolor OX=4558 GN=SORBI_3001G058900 PE=3 SV=1 - [C5WY08_SORBI]	Quantified
C5XAE4	Uncharacterized protein	SORBI_3002G049300		Uncharacterized protein OS=Sorghum bicolor OX=4558 GN=SORBI_3002G049300 PE=3 SV=1 - [C5XAE4_SORBI]	Quantified
A0A1B6QNT2	40S ribosomal protein S7	SORBI_3001G403500		40S ribosomal protein S7 OS=Sorghum bicolor OX=4558 GN=SORBI_3001G403500 PE=3 SV=1 - [A0A1B6QNT2_SORBI]	Quantified
A0A194YPD4	Citrate synthase	SORBI_3004G078000		Citrate synthase OS=Sorghum bicolor OX=4558 GN=SORBI_3004G078000 PE=3 SV=1 - [A0A194YPD4_SORBI]	Quantified
C5YPZ1	Uncharacterized protein	SORBI_3008G136000		Uncharacterized protein OS=Sorghum bicolor OX=4558 GN=SORBI_3008G136000 PE=3 SV=1 - [C5YPZ1_SORBI]	Quantified
C5XB54	H15 domain-containing protein	SORBI_3002G056300		H15 domain-containing protein OS=Sorghum bicolor OX=4558 GN=SORBI_3002G056300 PE=3 SV=1 - [C5XB54_SORBI]	Quantified
C5Z487	Uncharacterized protein	SORBI_3010G163600		Uncharacterized protein OS=Sorghum bicolor OX=4558 GN=SORBI_3010G163600 PE=4 SV=1 - [C5Z487_SORBI]	Quantified
C5YAR4	Uncharacterized protein	SORBI_3006G121100		Uncharacterized protein OS=Sorghum bicolor OX=4558 GN=SORBI_3006G121100 PE=4 SV=1 - [C5YAR4_SORBI]	Quantified
C5WYR5	Uncharacterized protein	SORBI_3001G361600		Uncharacterized protein OS=Sorghum bicolor OX=4558 GN=SORBI_3001G361600 PE=3 SV=1 - [C5WYR5_SORBI]	Quantified
A0A1B6PNZ3	S-methyl-5-thioribose kinase	SORBI_3006G259700		S-methyl-5-thioribose kinase OS=Sorghum bicolor OX=4558 GN=SORBI_3006G259700 PE=3 SV=1 - [A0A1B6PNZ3_SORBI]	Quantified
C5YMC5	Ribosomal_S13_N domain-containing protein	SORBI_3007G019000		Ribosomal_S13_N domain-containing protein OS=Sorghum bicolor OX=4558 GN=SORBI_3007G019000 PE=3 SV=1 - [C5YMC5_SORBI]	Quantified
C5YMD1	Ribosomal_S13_N domain-containing protein	SORBI_3007G019400		Ribosomal_S13_N domain-containing protein OS=Sorghum bicolor OX=4558 GN=SORBI_3007G019400 PE=3 SV=1 - [C5YMD1_SORBI]	Quantified
C5XG44	Glutaredoxin-dependent peroxiredoxin	SORBI_3003G254300	FUNCTION: Thiol-specific peroxidase that catalyzes the reduction of hydrogen peroxide and organic hydroperoxides to water and alcohols, respectively. Plays a role in cell protection against oxidative stress by detoxifying peroxides. {ECO:0000256|RuleBase:RU366011}.	Glutaredoxin-dependent peroxiredoxin OS=Sorghum bicolor OX=4558 GN=SORBI_3003G254300 PE=3 SV=1 - [C5XG44_SORBI]	Quantified
C5Y273	SKP1-like protein	SORBI_3005G111100		SKP1-like protein OS=Sorghum bicolor OX=4558 GN=SORBI_3005G111100 PE=3 SV=1 - [C5Y273_SORBI]	Quantified
C5Z7B5	V-ATPase 69 kDa subunit	SORBI_3010G218400		V-ATPase 69 kDa subunit OS=Sorghum bicolor OX=4558 GN=SORBI_3010G218400 PE=3 SV=1 - [C5Z7B5_SORBI]	Quantified
A0A1B6Q9X2	Uncharacterized protein	SORBI_3002G082000		Uncharacterized protein OS=Sorghum bicolor OX=4558 GN=SORBI_3002G082000 PE=4 SV=1 - [A0A1B6Q9X2_SORBI]	Quantified
A0A194YMV2	Phosphoglycerate kinase	SORBI_3004G055200		Phosphoglycerate kinase OS=Sorghum bicolor OX=4558 GN=SORBI_3004G055200 PE=3 SV=1 - [A0A194YMV2_SORBI]	Quantified
C5YB22	Peroxidase	SORBI_3006G277500	FUNCTION: Removal of H(2)O(2), oxidation of toxic reductants, biosynthesis and degradation of lignin, suberization, auxin catabolism, response to environmental stresses such as wounding, pathogen attack and oxidative stress. {ECO:0000256|RuleBase:RU362060}.	Peroxidase OS=Sorghum bicolor OX=4558 GN=SORBI_3006G277500 PE=3 SV=1 - [C5YB22_SORBI]	Quantified
C5XZ73	Pyruvate dehydrogenase E1 component subunit alpha	SORBI_3004G244000	FUNCTION: The pyruvate dehydrogenase complex catalyzes the overall conversion of pyruvate to acetyl-CoA and CO(2). {ECO:0000256|RuleBase:RU361139}.	Pyruvate dehydrogenase E1 component subunit alpha OS=Sorghum bicolor OX=4558 GN=SORBI_3004G244000 PE=4 SV=1 - [C5XZ73_SORBI]	Quantified
C5XW73	V-ATPase 69 kDa subunit	SORBI_3004G060100		V-ATPase 69 kDa subunit OS=Sorghum bicolor OX=4558 GN=SORBI_3004G060100 PE=3 SV=1 - [C5XW73_SORBI]	Quantified
A0A1B6PNG7	t-SNARE coiled-coil homology domain-containing protein	SORBI_3006G232200		t-SNARE coiled-coil homology domain-containing protein OS=Sorghum bicolor OX=4558 GN=SORBI_3006G232200 PE=4 SV=1 - [A0A1B6PNG7_SORBI]	Quantified
C5X999	Uncharacterized protein	SORBI_3002G309500		Uncharacterized protein OS=Sorghum bicolor OX=4558 GN=SORBI_3002G309500 PE=4 SV=1 - [C5X999_SORBI]	Quantified
C5XFB9	Uncharacterized protein	SORBI_3003G244200		Uncharacterized protein OS=Sorghum bicolor OX=4558 GN=SORBI_3003G244200 PE=3 SV=1 - [C5XFB9_SORBI]	Quantified
A0A194YR04	Adenosine kinase	SORBI_3004G220000		Adenosine kinase OS=Sorghum bicolor OX=4558 GN=SORBI_3004G220000 PE=3 SV=1 - [A0A194YR04_SORBI]	Quantified
C5WW58	OTU domain-containing protein	SORBI_3001G047100		OTU domain-containing protein OS=Sorghum bicolor OX=4558 GN=SORBI_3001G047100 PE=4 SV=1 - [C5WW58_SORBI]	Quantified
C5XAM5	Uncharacterized protein	SORBI_3002G179300		Uncharacterized protein OS=Sorghum bicolor OX=4558 GN=SORBI_3002G179300 PE=3 SV=1 - [C5XAM5_SORBI]	Quantified
A0A1B6QG56	Superoxide dismutase [Cu-Zn]	SORBI_3002G407900	FUNCTION: Destroys radicals which are normally produced within the cells and which are toxic to biological systems. {ECO:0000256|RuleBase:RU000393}.	Superoxide dismutase [Cu-Zn] OS=Sorghum bicolor OX=4558 GN=SORBI_3002G407900 PE=3 SV=1 - [A0A1B6QG56_SORBI]	Quantified
C5Y4Y9	CCT-theta	SORBI_3005G163700		CCT-theta OS=Sorghum bicolor OX=4558 GN=SORBI_3005G163700 PE=3 SV=1 - [C5Y4Y9_SORBI]	Quantified
C5Z267	Uncharacterized protein	SORBI_3010G005300		Uncharacterized protein OS=Sorghum bicolor OX=4558 GN=SORBI_3010G005300 PE=3 SV=1 - [C5Z267_SORBI]	Quantified
C5WNU9	Lipoxygenase	SORBI_3001G125900	FUNCTION: Plant lipoxygenase may be involved in a number of diverse aspects of plant physiology including growth and development, pest resistance, and senescence or responses to wounding. {ECO:0000256|RuleBase:RU003975}.	Lipoxygenase OS=Sorghum bicolor OX=4558 GN=SORBI_3001G125900 PE=3 SV=1 - [C5WNU9_SORBI]	Quantified
C5WT79	Uncharacterized protein	SORBI_3001G172000		Uncharacterized protein OS=Sorghum bicolor OX=4558 GN=SORBI_3001G172000 PE=4 SV=1 - [C5WT79_SORBI]	Quantified
A0A1B6QID9	Adenylyl cyclase-associated protein	SORBI_3001G109300		Adenylyl cyclase-associated protein OS=Sorghum bicolor OX=4558 GN=SORBI_3001G109300 PE=3 SV=2 - [A0A1B6QID9_SORBI]	Quantified
A0A1Z5RQD6	HMG box domain-containing protein	SORBI_3004G285900		HMG box domain-containing protein OS=Sorghum bicolor OX=4558 GN=SORBI_3004G285900 PE=4 SV=1 - [A0A1Z5RQD6_SORBI]	Quantified
C5Y4T1	Uncharacterized protein	SORBI_3005G157200		Uncharacterized protein OS=Sorghum bicolor OX=4558 GN=SORBI_3005G157200 PE=3 SV=1 - [C5Y4T1_SORBI]	Quantified
A0A1B6Q9D0	Ribos_L4_asso_C domain-containing protein	SORBI_3002G054000		Ribos_L4_asso_C domain-containing protein OS=Sorghum bicolor OX=4558 GN=SORBI_3002G054000 PE=3 SV=1 - [A0A1B6Q9D0_SORBI]	Quantified
C5XXW6	Alba domain-containing protein	SORBI_3004G085200		Alba domain-containing protein OS=Sorghum bicolor OX=4558 GN=SORBI_3004G085200 PE=4 SV=1 - [C5XXW6_SORBI]	Quantified
A0A1Z5RFP8	HMA domain-containing protein	SORBI_3006G185700		HMA domain-containing protein OS=Sorghum bicolor OX=4558 GN=SORBI_3006G185700 PE=4 SV=1 - [A0A1Z5RFP8_SORBI]	Quantified
C5XAA7	Eukaryotic translation initiation factor 3 subunit I	SORBI_3002G044000	FUNCTION: Component of the eukaryotic translation initiation factor 3 (eIF-3) complex, which is involved in protein synthesis of a specialized repertoire of mRNAs and, together with other initiation factors, stimulates binding of mRNA and methionyl-tRNAi to the 40S ribosome. The eIF-3 complex specifically targets and initiates translation of a subset of mRNAs involved in cell proliferation. {ECO:…	Eukaryotic translation initiation factor 3 subunit I OS=Sorghum bicolor OX=4558 GN=SORBI_3002G044000 PE=3 SV=1 - [C5XAA7_SORBI]	Quantified
C5XK53	Uncharacterized protein	SORBI_3003G297400		Uncharacterized protein OS=Sorghum bicolor OX=4558 GN=SORBI_3003G297400 PE=3 SV=1 - [C5XK53_SORBI]	Quantified
A0A1B6Q6I7	NAD(P)H dehydrogenase (quinone)	SORBI_3003G319700		NAD(P)H dehydrogenase (quinone) OS=Sorghum bicolor OX=4558 GN=SORBI_3003G319700 PE=3 SV=1 - [A0A1B6Q6I7_SORBI]	Quantified
A0A1B6Q6S1	Phosphoglycerate mutase (2,3-diphosphoglycerate-independent)	SORBI_3003G336000		Phosphoglycerate mutase (2,3-diphosphoglycerate-independent) OS=Sorghum bicolor OX=4558 GN=SORBI_3003G336000 PE=3 SV=1 - [A0A1B6Q6S1_SORBI]	Quantified
A0A1Z5R6K5	zf-Tim10_DDP domain-containing protein	SORBI_3008G136800		zf-Tim10_DDP domain-containing protein OS=Sorghum bicolor OX=4558 GN=SORBI_3008G136800 PE=4 SV=1 - [A0A1Z5R6K5_SORBI]	Quantified
C5X125	zf-Tim10_DDP domain-containing protein	SORBI_3001G533500		zf-Tim10_DDP domain-containing protein OS=Sorghum bicolor OX=4558 GN=SORBI_3001G533500 PE=4 SV=1 - [C5X125_SORBI]	Quantified
C5XCK1	Uncharacterized protein	SORBI_3002G068900		Uncharacterized protein OS=Sorghum bicolor OX=4558 GN=SORBI_3002G068900 PE=4 SV=1 - [C5XCK1_SORBI]	Quantified
A0A1B6QP14	NAD(P)-bd_dom domain-containing protein	SORBI_3001G418100		NAD(P)-bd_dom domain-containing protein OS=Sorghum bicolor OX=4558 GN=SORBI_3001G418100 PE=4 SV=1 - [A0A1B6QP14_SORBI]	Quantified
C5WX74	Ribos_L4_asso_C domain-containing protein	SORBI_3001G057300		Ribos_L4_asso_C domain-containing protein OS=Sorghum bicolor OX=4558 GN=SORBI_3001G057300 PE=3 SV=1 - [C5WX74_SORBI]	Quantified
C5XW45	Glyceraldehyde-3-phosphate dehydrogenase	SORBI_3004G056400		Glyceraldehyde-3-phosphate dehydrogenase OS=Sorghum bicolor OX=4558 GN=SORBI_3004G056400 PE=3 SV=1 - [C5XW45_SORBI]	Quantified
A0A1B6QN96	Superoxide dismutase [Cu-Zn]	SORBI_3001G371900	FUNCTION: Destroys radicals which are normally produced within the cells and which are toxic to biological systems. {ECO:0000256|RuleBase:RU000393}.	Superoxide dismutase [Cu-Zn] OS=Sorghum bicolor OX=4558 GN=SORBI_3001G371900 PE=3 SV=1 - [A0A1B6QN96_SORBI]	Quantified
A0A1B6QKM3	NAD(P)H dehydrogenase (quinone)	SORBI_3001G240500		NAD(P)H dehydrogenase (quinone) OS=Sorghum bicolor OX=4558 GN=SORBI_3001G240500 PE=3 SV=1 - [A0A1B6QKM3_SORBI]	Quantified
C5YX57	40S ribosomal protein S4	SORBI_3009G115700		40S ribosomal protein S4 OS=Sorghum bicolor OX=4558 GN=SORBI_3009G115700 PE=3 SV=1 - [C5YX57_SORBI]	Quantified
A0A1B6QPU3	40S ribosomal protein S3a	SORBI_3001G467300		40S ribosomal protein S3a OS=Sorghum bicolor OX=4558 GN=SORBI_3001G467300 PE=3 SV=1 - [A0A1B6QPU3_SORBI]	Quantified
A0A1W0W7T8	Peroxidase	SORBI_3002G416600	FUNCTION: Removal of H(2)O(2), oxidation of toxic reductants, biosynthesis and degradation of lignin, suberization, auxin catabolism, response to environmental stresses such as wounding, pathogen attack and oxidative stress. {ECO:0000256|RuleBase:RU362060}.	Peroxidase OS=Sorghum bicolor OX=4558 GN=SORBI_3002G416600 PE=3 SV=1 - [A0A1W0W7T8_SORBI]	Quantified
C5XE07	EF1_GNE domain-containing protein	SORBI_3002G373800		EF1_GNE domain-containing protein OS=Sorghum bicolor OX=4558 GN=SORBI_3002G373800 PE=3 SV=1 - [C5XE07_SORBI]	Quantified
C5X4Q7	Histone H2B	SORBI_3002G403400		Histone H2B OS=Sorghum bicolor OX=4558 GN=SORBI_3002G403400 PE=3 SV=1 - [C5X4Q7_SORBI]	Quantified
C5YYI2	zf-Tim10_DDP domain-containing protein	SORBI_3009G012800		zf-Tim10_DDP domain-containing protein OS=Sorghum bicolor OX=4558 GN=SORBI_3009G012800 PE=4 SV=1 - [C5YYI2_SORBI]	Quantified
A0A1B6QPB8	Uncharacterized protein	SORBI_3001G435800		Uncharacterized protein OS=Sorghum bicolor OX=4558 GN=SORBI_3001G435800 PE=4 SV=1 - [A0A1B6QPB8_SORBI]	Quantified
C5X972	Nucleoside diphosphate kinase	SORBI_3002G306900		Nucleoside diphosphate kinase OS=Sorghum bicolor OX=4558 GN=SORBI_3002G306900 PE=3 SV=1 - [C5X972_SORBI]	Quantified
C5WPD6	RRM domain-containing protein	SORBI_3001G417900		RRM domain-containing protein OS=Sorghum bicolor OX=4558 GN=SORBI_3001G417900 PE=4 SV=1 - [C5WPD6_SORBI]	Quantified
C5YVG4	CHCH domain-containing protein	SORBI_3009G228600		CHCH domain-containing protein OS=Sorghum bicolor OX=4558 GN=SORBI_3009G228600 PE=4 SV=1 - [C5YVG4_SORBI]	Quantified
Q8LKU3	Putative 60S ribosomal protein	170F8.7		Putative 60S ribosomal protein OS=Sorghum bicolor OX=4558 GN=170F8.7 PE=3 SV=1 - [Q8LKU3_SORBI]	Quantified
C5YZ01	Uncharacterized protein	SORBI_3009G022400		Uncharacterized protein OS=Sorghum bicolor OX=4558 GN=SORBI_3009G022400 PE=3 SV=1 - [C5YZ01_SORBI]	Quantified
C5XFV6	Uncharacterized protein	SORBI_3003G117600		Uncharacterized protein OS=Sorghum bicolor OX=4558 GN=SORBI_3003G117600 PE=3 SV=1 - [C5XFV6_SORBI]	Quantified
C5Y4G6	2-isopropylmalate synthase	SORBI_3005G030100		2-isopropylmalate synthase OS=Sorghum bicolor OX=4558 GN=SORBI_3005G030100 PE=3 SV=1 - [C5Y4G6_SORBI]	Quantified
A0A1B6QFL9	Uncharacterized protein	SORBI_3002G379000		Uncharacterized protein OS=Sorghum bicolor OX=4558 GN=SORBI_3002G379000 PE=4 SV=1 - [A0A1B6QFL9_SORBI]	Quantified
A0A1W0VYH4	Aldo_ket_red domain-containing protein	SORBI_3003G222300		Aldo_ket_red domain-containing protein OS=Sorghum bicolor OX=4558 GN=SORBI_3003G222300 PE=4 SV=1 - [A0A1W0VYH4_SORBI]	Quantified
C5YWC4	RanBD1 domain-containing protein	SORBI_3009G104000		RanBD1 domain-containing protein OS=Sorghum bicolor OX=4558 GN=SORBI_3009G104000 PE=4 SV=1 - [C5YWC4_SORBI]	Quantified
C5XPC7	Histone H2B	SORBI_3003G067500		Histone H2B OS=Sorghum bicolor OX=4558 GN=SORBI_3003G067500 PE=3 SV=1 - [C5XPC7_SORBI]	Quantified
C5XQP0	KOW domain-containing protein	SORBI_3003G078200		KOW domain-containing protein OS=Sorghum bicolor OX=4558 GN=SORBI_3003G078200 PE=3 SV=1 - [C5XQP0_SORBI]	Quantified
A0A1B6P9J7	Eukaryotic translation initiation factor 3 subunit F	SORBI_3009G212300	FUNCTION: Component of the eukaryotic translation initiation factor 3 (eIF-3) complex, which is involved in protein synthesis of a specialized repertoire of mRNAs and, together with other initiation factors, stimulates binding of mRNA and methionyl-tRNAi to the 40S ribosome. The eIF-3 complex specifically targets and initiates translation of a subset of mRNAs involved in cell proliferation. {ECO:…	Eukaryotic translation initiation factor 3 subunit F OS=Sorghum bicolor OX=4558 GN=SORBI_3009G212300 PE=3 SV=1 - [A0A1B6P9J7_SORBI]	Quantified
A0A1Z5RNH5	Cytochrome c oxidase subunit	SORBI_3004G211833	FUNCTION: Component of the cytochrome c oxidase, the last enzyme in the mitochondrial electron transport chain which drives oxidative phosphorylation. {ECO:0000256|PIRNR:PIRNR000278}.	Cytochrome c oxidase subunit OS=Sorghum bicolor OX=4558 GN=SORBI_3004G211833 PE=3 SV=1 - [A0A1Z5RNH5_SORBI]	Quantified
A0A1B6QN00	Peroxidase	SORBI_3001G360500	FUNCTION: Removal of H(2)O(2), oxidation of toxic reductants, biosynthesis and degradation of lignin, suberization, auxin catabolism, response to environmental stresses such as wounding, pathogen attack and oxidative stress. {ECO:0000256|RuleBase:RU362060}.	Peroxidase OS=Sorghum bicolor OX=4558 GN=SORBI_3001G360500 PE=3 SV=1 - [A0A1B6QN00_SORBI]	Quantified
C5WPI6	Uncharacterized protein	SORBI_3001G132100		Uncharacterized protein OS=Sorghum bicolor OX=4558 GN=SORBI_3001G132100 PE=4 SV=1 - [C5WPI6_SORBI]	Quantified
C5XES4	Lipoxygenase	SORBI_3003G385500	FUNCTION: Plant lipoxygenase may be involved in a number of diverse aspects of plant physiology including growth and development, pest resistance, and senescence or responses to wounding. {ECO:0000256|RuleBase:RU003975}.	Lipoxygenase OS=Sorghum bicolor OX=4558 GN=SORBI_3003G385500 PE=3 SV=1 - [C5XES4_SORBI]	Quantified
C5YY90	40S ribosomal protein S12	SORBI_3009G144300		40S ribosomal protein S12 OS=Sorghum bicolor OX=4558 GN=SORBI_3009G144300 PE=3 SV=1 - [C5YY90_SORBI]	Quantified
A0A1B6Q2X9	Tubulin beta chain	SORBI_3003G135400	FUNCTION: Tubulin is the major constituent of microtubules. It binds two moles of GTP, one at an exchangeable site on the beta chain and one at a non-exchangeable site on the alpha chain. {ECO:0000256|RuleBase:RU000352, ECO:0000256|SAAS:SAAS00031082}.	Tubulin beta chain OS=Sorghum bicolor OX=4558 GN=SORBI_3003G135400 PE=3 SV=1 - [A0A1B6Q2X9_SORBI]	Quantified
C5X9C8	Protein-serine/threonine phosphatase	SORBI_3002G312900		Protein-serine/threonine phosphatase OS=Sorghum bicolor OX=4558 GN=SORBI_3002G312900 PE=4 SV=1 - [C5X9C8_SORBI]	Quantified
C5WYD8	Uncharacterized protein	SORBI_3001G217600		Uncharacterized protein OS=Sorghum bicolor OX=4558 GN=SORBI_3001G217600 PE=3 SV=1 - [C5WYD8_SORBI]	Quantified
C5XMJ4	Tubulin beta chain	SORBI_3003G328800	FUNCTION: Tubulin is the major constituent of microtubules. It binds two moles of GTP, one at an exchangeable site on the beta chain and one at a non-exchangeable site on the alpha chain. {ECO:0000256|RuleBase:RU000352, ECO:0000256|SAAS:SAAS00031082}.	Tubulin beta chain OS=Sorghum bicolor OX=4558 GN=SORBI_3003G328800 PE=3 SV=1 - [C5XMJ4_SORBI]	Quantified
C5YUY0	Uncharacterized protein	SORBI_3009G218000		Uncharacterized protein OS=Sorghum bicolor OX=4558 GN=SORBI_3009G218000 PE=4 SV=1 - [C5YUY0_SORBI]	Quantified
C5XIY9	Dihydrolipoyl dehydrogenase	SORBI_3003G152900		Dihydrolipoyl dehydrogenase OS=Sorghum bicolor OX=4558 GN=SORBI_3003G152900 PE=3 SV=1 - [C5XIY9_SORBI]	Quantified
C5X5I5	HIG1 domain-containing protein	SORBI_3002G414600		HIG1 domain-containing protein OS=Sorghum bicolor OX=4558 GN=SORBI_3002G414600 PE=4 SV=1 - [C5X5I5_SORBI]	Quantified
C5YJ75	HATPase_c domain-containing protein	SORBI_3007G216300		HATPase_c domain-containing protein OS=Sorghum bicolor OX=4558 GN=SORBI_3007G216300 PE=3 SV=1 - [C5YJ75_SORBI]	Quantified
C5Z4D9	GLTP domain-containing protein	SORBI_3010G044200		GLTP domain-containing protein OS=Sorghum bicolor OX=4558 GN=SORBI_3010G044200 PE=4 SV=1 - [C5Z4D9_SORBI]	Quantified
A0A1B6PB54	Pyruvate kinase	SORBI_3008G033600		Pyruvate kinase OS=Sorghum bicolor OX=4558 GN=SORBI_3008G033600 PE=3 SV=1 - [A0A1B6PB54_SORBI]	Quantified
C5XNW0	Uncharacterized protein	SORBI_3003G340700		Uncharacterized protein OS=Sorghum bicolor OX=4558 GN=SORBI_3003G340700 PE=4 SV=1 - [C5XNW0_SORBI]	Quantified
A0A194YM64	Uncharacterized protein	SORBI_3004G011700		Uncharacterized protein OS=Sorghum bicolor OX=4558 GN=SORBI_3004G011700 PE=3 SV=1 - [A0A194YM64_SORBI]	Quantified
C5Z230	Uncharacterized protein	SORBI_3010G001800		Uncharacterized protein OS=Sorghum bicolor OX=4558 GN=SORBI_3010G001800 PE=4 SV=1 - [C5Z230_SORBI]	Quantified
C5XTQ4	AAA domain-containing protein	SORBI_3004G321900		AAA domain-containing protein OS=Sorghum bicolor OX=4558 GN=SORBI_3004G321900 PE=3 SV=1 - [C5XTQ4_SORBI]	Quantified
C5XFY9	AAA domain-containing protein	SORBI_3003G248600		AAA domain-containing protein OS=Sorghum bicolor OX=4558 GN=SORBI_3003G248600 PE=3 SV=1 - [C5XFY9_SORBI]	Quantified
C5XFR5	CCT-beta	SORBI_3003G112800		CCT-beta OS=Sorghum bicolor OX=4558 GN=SORBI_3003G112800 PE=3 SV=1 - [C5XFR5_SORBI]	Quantified
C5WQT8	Uncharacterized protein	SORBI_3001G432000		Uncharacterized protein OS=Sorghum bicolor OX=4558 GN=SORBI_3001G432000 PE=4 SV=1 - [C5WQT8_SORBI]	Quantified
C5YYF4	Uncharacterized protein	SORBI_3009G009800		Uncharacterized protein OS=Sorghum bicolor OX=4558 GN=SORBI_3009G009800 PE=3 SV=1 - [C5YYF4_SORBI]	Quantified
C5YNA5	Uncharacterized protein	SORBI_3007G172300		Uncharacterized protein OS=Sorghum bicolor OX=4558 GN=SORBI_3007G172300 PE=3 SV=1 - [C5YNA5_SORBI]	Quantified
C5YD28	Glutamate dehydrogenase	SORBI_3006G165400		Glutamate dehydrogenase OS=Sorghum bicolor OX=4558 GN=SORBI_3006G165400 PE=3 SV=1 - [C5YD28_SORBI]	Quantified
A0A194YT53	Uncharacterized protein	SORBI_3004G345800		Uncharacterized protein OS=Sorghum bicolor OX=4558 GN=SORBI_3004G345800 PE=3 SV=1 - [A0A194YT53_SORBI]	Quantified
C5XYQ0	Membrane-anchored ubiquitin-fold protein	SORBI_3004G234900	FUNCTION: May serve as docking site to facilitate the association of other proteins to the plasma membrane. {ECO:0000256|PIRNR:PIRNR032572}.	Membrane-anchored ubiquitin-fold protein OS=Sorghum bicolor OX=4558 GN=SORBI_3004G234900 PE=4 SV=2 - [C5XYQ0_SORBI]	Quantified
C5YXY7	Uncharacterized protein	SORBI_3009G001900		Uncharacterized protein OS=Sorghum bicolor OX=4558 GN=SORBI_3009G001900 PE=4 SV=1 - [C5YXY7_SORBI]	Quantified
C5XGM0	Cysteine proteinase inhibitor	SORBI_3003G126800		Cysteine proteinase inhibitor OS=Sorghum bicolor OX=4558 GN=SORBI_3003G126800 PE=3 SV=1 - [C5XGM0_SORBI]	Quantified
C5Z5L8	Alba domain-containing protein	SORBI_3010G184000		Alba domain-containing protein OS=Sorghum bicolor OX=4558 GN=SORBI_3010G184000 PE=4 SV=1 - [C5Z5L8_SORBI]	Quantified
C5XC88	Peptidyl-prolyl cis-trans isomerase	SORBI_3002G199100		Peptidyl-prolyl cis-trans isomerase OS=Sorghum bicolor OX=4558 GN=SORBI_3002G199100 PE=3 SV=1 - [C5XC88_SORBI]	Quantified
C5XYN4	Annexin	SORBI_3004G232300		Annexin OS=Sorghum bicolor OX=4558 GN=SORBI_3004G232300 PE=3 SV=1 - [C5XYN4_SORBI]	Quantified
A0A194YGQ1	6-phosphogluconate dehydrogenase, decarboxylating	SORBI_3010G009300	FUNCTION: Catalyzes the oxidative decarboxylation of 6-phosphogluconate to ribulose 5-phosphate and CO(2), with concomitant reduction of NADP to NADPH. {ECO:0000256|PIRNR:PIRNR000109}.	6-phosphogluconate dehydrogenase, decarboxylating OS=Sorghum bicolor OX=4558 GN=SORBI_3010G009300 PE=3 SV=1 - [A0A194YGQ1_SORBI]	Quantified
C5YHQ3	Mitochondrial import inner membrane translocase subunit	SORBI_3007G190800	FUNCTION: Mitochondrial intermembrane chaperone that participates in the import and insertion of some multi-pass transmembrane proteins into the mitochondrial inner membrane. Also required for the transfer of beta-barrel precursors from the TOM complex to the sorting and assembly machinery (SAM complex) of the outer membrane. Acts as a chaperone-like protein that protects the hydrophobic precurso…	Mitochondrial import inner membrane translocase subunit OS=Sorghum bicolor OX=4558 GN=SORBI_3007G190800 PE=3 SV=1 - [C5YHQ3_SORBI]	Quantified
C5WYV4	Uncharacterized protein	SORBI_3001G508900		Uncharacterized protein OS=Sorghum bicolor OX=4558 GN=SORBI_3001G508900 PE=3 SV=1 - [C5WYV4_SORBI]	Quantified
C5YHS5	PNP_UDP_1 domain-containing protein	SORBI_3007G193200		PNP_UDP_1 domain-containing protein OS=Sorghum bicolor OX=4558 GN=SORBI_3007G193200 PE=4 SV=1 - [C5YHS5_SORBI]	Quantified
C5XFP1	Cysteine synthase	SORBI_3003G110100		Cysteine synthase OS=Sorghum bicolor OX=4558 GN=SORBI_3003G110100 PE=3 SV=1 - [C5XFP1_SORBI]	Quantified
C5YCD9	Small nuclear ribonucleoprotein Sm D2	SORBI_3006G149200		Small nuclear ribonucleoprotein Sm D2 OS=Sorghum bicolor OX=4558 GN=SORBI_3006G149200 PE=3 SV=1 - [C5YCD9_SORBI]	Identified
C5X0G5	Uncharacterized protein	SORBI_3001G236300		Uncharacterized protein OS=Sorghum bicolor OX=4558 GN=SORBI_3001G236300 PE=4 SV=1 - [C5X0G5_SORBI]	Quantified
C5Y0S1	M20_dimer domain-containing protein	SORBI_3004G275600		M20_dimer domain-containing protein OS=Sorghum bicolor OX=4558 GN=SORBI_3004G275600 PE=4 SV=1 - [C5Y0S1_SORBI]	Quantified
C5YZ64	Usp domain-containing protein	SORBI_3009G159400		Usp domain-containing protein OS=Sorghum bicolor OX=4558 GN=SORBI_3009G159400 PE=4 SV=1 - [C5YZ64_SORBI]	Quantified
C5XTU6	Uncharacterized protein	SORBI_3004G030000		Uncharacterized protein OS=Sorghum bicolor OX=4558 GN=SORBI_3004G030000 PE=4 SV=1 - [C5XTU6_SORBI]	Quantified
A0A1B6QDK2	Protein kinase domain-containing protein	SORBI_3002G262600		Protein kinase domain-containing protein OS=Sorghum bicolor OX=4558 GN=SORBI_3002G262600 PE=4 SV=1 - [A0A1B6QDK2_SORBI]	Quantified
C5YV24	WD_REPEATS_REGION domain-containing protein	SORBI_3009G223300		WD_REPEATS_REGION domain-containing protein OS=Sorghum bicolor OX=4558 GN=SORBI_3009G223300 PE=4 SV=1 - [C5YV24_SORBI]	Quantified
C5YN17	RRM domain-containing protein	SORBI_3007G034400		RRM domain-containing protein OS=Sorghum bicolor OX=4558 GN=SORBI_3007G034400 PE=4 SV=1 - [C5YN17_SORBI]	Quantified
C5X3T9	HATPase_c domain-containing protein	SORBI_3002G243500		HATPase_c domain-containing protein OS=Sorghum bicolor OX=4558 GN=SORBI_3002G243500 PE=3 SV=1 - [C5X3T9_SORBI]	Quantified
C5X3T6	HATPase_c domain-containing protein	SORBI_3002G243200		HATPase_c domain-containing protein OS=Sorghum bicolor OX=4558 GN=SORBI_3002G243200 PE=3 SV=1 - [C5X3T6_SORBI]	Quantified
A0A1B6Q1B9	Aminotran_1_2 domain-containing protein	SORBI_3003G045600		Aminotran_1_2 domain-containing protein OS=Sorghum bicolor OX=4558 GN=SORBI_3003G045600 PE=3 SV=1 - [A0A1B6Q1B9_SORBI]	Quantified
A0A1W0W2D1	CTP_transf_like domain-containing protein	SORBI_3002G052900		CTP_transf_like domain-containing protein OS=Sorghum bicolor OX=4558 GN=SORBI_3002G052900 PE=4 SV=1 - [A0A1W0W2D1_SORBI]	Quantified
C5WVR8	Eukaryotic translation initiation factor 3 subunit K	SORBI_3001G481700	FUNCTION: Component of the eukaryotic translation initiation factor 3 (eIF-3) complex, which is involved in protein synthesis of a specialized repertoire of mRNAs and, together with other initiation factors, stimulates binding of mRNA and methionyl-tRNAi to the 40S ribosome. The eIF-3 complex specifically targets and initiates translation of a subset of mRNAs involved in cell proliferation. {ECO:…	Eukaryotic translation initiation factor 3 subunit K OS=Sorghum bicolor OX=4558 GN=SORBI_3001G481700 PE=3 SV=1 - [C5WVR8_SORBI]	Quantified
A0A1B6QHV2	Eukaryotic translation initiation factor 5A	SORBI_3001G083200		Eukaryotic translation initiation factor 5A OS=Sorghum bicolor OX=4558 GN=SORBI_3001G083200 PE=3 SV=1 - [A0A1B6QHV2_SORBI]	Quantified
A0A1B6QGC4	Lambda glutathione transferase 1	GSTL1		Lambda glutathione transferase 1 OS=Sorghum bicolor OX=4558 GN=GSTL1 PE=2 SV=1 - [A0A1B6QGC4_SORBI]	Quantified
C5YKG9	Uncharacterized protein	SORBI_3007G114200	FUNCTION: Required for vesicular transport between the endoplasmic reticulum and the Golgi apparatus. {ECO:0000256|RuleBase:RU367013}.	Uncharacterized protein OS=Sorghum bicolor OX=4558 GN=SORBI_3007G114200 PE=3 SV=1 - [C5YKG9_SORBI]	Quantified
A0A1B6QPQ3	AAA domain-containing protein	SORBI_3001G458700		AAA domain-containing protein OS=Sorghum bicolor OX=4558 GN=SORBI_3001G458700 PE=3 SV=1 - [A0A1B6QPQ3_SORBI]	Quantified
C5YM61	Aha1_N domain-containing protein	SORBI_3007G152000		Aha1_N domain-containing protein OS=Sorghum bicolor OX=4558 GN=SORBI_3007G152000 PE=3 SV=1 - [C5YM61_SORBI]	Quantified
C5Z425	Uncharacterized protein	SORBI_3010G159100		Uncharacterized protein OS=Sorghum bicolor OX=4558 GN=SORBI_3010G159100 PE=4 SV=1 - [C5Z425_SORBI]	Quantified
C5XES8	PfkB domain-containing protein	SORBI_3003G386000		PfkB domain-containing protein OS=Sorghum bicolor OX=4558 GN=SORBI_3003G386000 PE=3 SV=1 - [C5XES8_SORBI]	Quantified
A0A1Z5RLG8	Ribosomal_L12 domain-containing protein	SORBI_3004G082101		Ribosomal_L12 domain-containing protein OS=Sorghum bicolor OX=4558 GN=SORBI_3004G082101 PE=4 SV=1 - [A0A1Z5RLG8_SORBI]	Quantified
A0A1B6P9F4	NAD(P)H dehydrogenase (quinone)	SORBI_3009G188000		NAD(P)H dehydrogenase (quinone) OS=Sorghum bicolor OX=4558 GN=SORBI_3009G188000 PE=3 SV=1 - [A0A1B6P9F4_SORBI]	Quantified
C5Z471	Peroxidase	SORBI_3010G161800	FUNCTION: Removal of H(2)O(2), oxidation of toxic reductants, biosynthesis and degradation of lignin, suberization, auxin catabolism, response to environmental stresses such as wounding, pathogen attack and oxidative stress. {ECO:0000256|RuleBase:RU362060}.	Peroxidase OS=Sorghum bicolor OX=4558 GN=SORBI_3010G161800 PE=3 SV=1 - [C5Z471_SORBI]	Quantified
A0A1W0VRT6	PKS_ER domain-containing protein	SORBI_3010G071900		PKS_ER domain-containing protein OS=Sorghum bicolor OX=4558 GN=SORBI_3010G071900 PE=3 SV=1 - [A0A1W0VRT6_SORBI]	Quantified
C5YB27	Peroxidase	SORBI_3006G277800	FUNCTION: Removal of H(2)O(2), oxidation of toxic reductants, biosynthesis and degradation of lignin, suberization, auxin catabolism, response to environmental stresses such as wounding, pathogen attack and oxidative stress. {ECO:0000256|RuleBase:RU362060}.	Peroxidase OS=Sorghum bicolor OX=4558 GN=SORBI_3006G277800 PE=3 SV=1 - [C5YB27_SORBI]	Quantified
C5YEX2	Uncharacterized protein	SORBI_3006G056100		Uncharacterized protein OS=Sorghum bicolor OX=4558 GN=SORBI_3006G056100 PE=4 SV=1 - [C5YEX2_SORBI]	Quantified
A0A1B6QA33	Calreticulin	SORBI_3002G090500		Calreticulin OS=Sorghum bicolor OX=4558 GN=SORBI_3002G090500 PE=3 SV=1 - [A0A1B6QA33_SORBI]	Quantified
C5XAH7	Uncharacterized protein	SORBI_3002G175100		Uncharacterized protein OS=Sorghum bicolor OX=4558 GN=SORBI_3002G175100 PE=3 SV=1 - [C5XAH7_SORBI]	Quantified
C5XME1	SUI1 domain-containing protein	SORBI_3003G323600		SUI1 domain-containing protein OS=Sorghum bicolor OX=4558 GN=SORBI_3003G323600 PE=3 SV=1 - [C5XME1_SORBI]	Quantified
C5Y567	Uncharacterized protein	SORBI_3005G047100		Uncharacterized protein OS=Sorghum bicolor OX=4558 GN=SORBI_3005G047100 PE=3 SV=1 - [C5Y567_SORBI]	Quantified
C5WTY3	Uncharacterized protein	SORBI_3001G022800		Uncharacterized protein OS=Sorghum bicolor OX=4558 GN=SORBI_3001G022800 PE=3 SV=1 - [C5WTY3_SORBI]	Quantified
C5YZI4	Peroxidase	SORBI_3009G032600	FUNCTION: Removal of H(2)O(2), oxidation of toxic reductants, biosynthesis and degradation of lignin, suberization, auxin catabolism, response to environmental stresses such as wounding, pathogen attack and oxidative stress. {ECO:0000256|RuleBase:RU362060}.	Peroxidase OS=Sorghum bicolor OX=4558 GN=SORBI_3009G032600 PE=3 SV=1 - [C5YZI4_SORBI]	Quantified
C5XN40	Proteasome subunit alpha type (Fragment)	SORBI_3003G330500	FUNCTION: The proteasome is a multicatalytic proteinase complex which is characterized by its ability to cleave peptides with Arg, Phe, Tyr, Leu, and Glu adjacent to the leaving group at neutral or slightly basic pH. {ECO:0000256|RuleBase:RU000551}.	Proteasome subunit alpha type (Fragment) OS=Sorghum bicolor OX=4558 GN=SORBI_3003G330500 PE=3 SV=2 - [C5XN40_SORBI]	Quantified
C5XNE6	Uncharacterized protein	SORBI_3003G050200		Uncharacterized protein OS=Sorghum bicolor OX=4558 GN=SORBI_3003G050200 PE=4 SV=1 - [C5XNE6_SORBI]	Quantified
C5YXW7	Guanosine nucleotide diphosphate dissociation inhibitor	SORBI_3009G139900		Guanosine nucleotide diphosphate dissociation inhibitor OS=Sorghum bicolor OX=4558 GN=SORBI_3009G139900 PE=3 SV=1 - [C5YXW7_SORBI]	Quantified
A0A1B6PI18	Abhydrolase_3 domain-containing protein	SORBI_3007G157900		Abhydrolase_3 domain-containing protein OS=Sorghum bicolor OX=4558 GN=SORBI_3007G157900 PE=4 SV=1 - [A0A1B6PI18_SORBI]	Quantified
C5XJC6	Uncharacterized protein	SORBI_3003G442200		Uncharacterized protein OS=Sorghum bicolor OX=4558 GN=SORBI_3003G442200 PE=4 SV=1 - [C5XJC6_SORBI]	Quantified
C5WXV4	Uncharacterized protein	SORBI_3001G501300		Uncharacterized protein OS=Sorghum bicolor OX=4558 GN=SORBI_3001G501300 PE=4 SV=1 - [C5WXV4_SORBI]	Quantified
B3VTC7	Small nuclear ribonucleoprotein Sm D2	SORBI_3009G012700		Small nuclear ribonucleoprotein Sm D2 OS=Sorghum bicolor OX=4558 GN=SORBI_3009G012700 PE=3 SV=1 - [B3VTC7_SORBI]	Quantified
C5XQU2	Uncharacterized protein	SORBI_3003G084300		Uncharacterized protein OS=Sorghum bicolor OX=4558 GN=SORBI_3003G084300 PE=4 SV=1 - [C5XQU2_SORBI]	Quantified
C5X040	Peroxidase	SORBI_3001G080300	FUNCTION: Removal of H(2)O(2), oxidation of toxic reductants, biosynthesis and degradation of lignin, suberization, auxin catabolism, response to environmental stresses such as wounding, pathogen attack and oxidative stress. {ECO:0000256|RuleBase:RU362060}.	Peroxidase OS=Sorghum bicolor OX=4558 GN=SORBI_3001G080300 PE=3 SV=1 - [C5X040_SORBI]	Quantified
C5WQX5	Ribosomal_S10 domain-containing protein	SORBI_3001G436200		Ribosomal_S10 domain-containing protein OS=Sorghum bicolor OX=4558 GN=SORBI_3001G436200 PE=3 SV=1 - [C5WQX5_SORBI]	Quantified
A0A1W0VY87	Histone H2B	SORBI_3003G200501		Histone H2B OS=Sorghum bicolor OX=4558 GN=SORBI_3003G200501 PE=3 SV=1 - [A0A1W0VY87_SORBI]	Quantified
C5WPF7	Uncharacterized protein	SORBI_3001G420100		Uncharacterized protein OS=Sorghum bicolor OX=4558 GN=SORBI_3001G420100 PE=3 SV=1 - [C5WPF7_SORBI]	Quantified
C5WY84	Ferredoxin--NADP reductase, chloroplastic	SORBI_3001G067100		Ferredoxin--NADP reductase, chloroplastic OS=Sorghum bicolor OX=4558 GN=SORBI_3001G067100 PE=3 SV=1 - [C5WY84_SORBI]	Quantified
A0A1B6P8U4	60S ribosomal protein L36	SORBI_3009G163800		60S ribosomal protein L36 OS=Sorghum bicolor OX=4558 GN=SORBI_3009G163800 PE=3 SV=1 - [A0A1B6P8U4_SORBI]	Quantified
C5X3E2	Uncharacterized protein	SORBI_3002G393500		Uncharacterized protein OS=Sorghum bicolor OX=4558 GN=SORBI_3002G393500 PE=4 SV=1 - [C5X3E2_SORBI]	Quantified
C5XAN7	Uncharacterized protein	SORBI_3002G180300		Uncharacterized protein OS=Sorghum bicolor OX=4558 GN=SORBI_3002G180300 PE=3 SV=1 - [C5XAN7_SORBI]	Quantified
C5XVI8	Tubulin beta chain	SORBI_3004G053300	FUNCTION: Tubulin is the major constituent of microtubules. It binds two moles of GTP, one at an exchangeable site on the beta chain and one at a non-exchangeable site on the alpha chain. {ECO:0000256|RuleBase:RU000352, ECO:0000256|SAAS:SAAS00031082}.	Tubulin beta chain OS=Sorghum bicolor OX=4558 GN=SORBI_3004G053300 PE=3 SV=1 - [C5XVI8_SORBI]	Identified
C5YXM3	DLH domain-containing protein	SORBI_3009G130000		DLH domain-containing protein OS=Sorghum bicolor OX=4558 GN=SORBI_3009G130000 PE=4 SV=1 - [C5YXM3_SORBI]	Quantified
C5YK64	Uncharacterized protein	SORBI_3007G104800		Uncharacterized protein OS=Sorghum bicolor OX=4558 GN=SORBI_3007G104800 PE=4 SV=1 - [C5YK64_SORBI]	Quantified
C5XE66	Histone H2B	SORBI_3003G092200		Histone H2B OS=Sorghum bicolor OX=4558 GN=SORBI_3003G092200 PE=3 SV=1 - [C5XE66_SORBI]	Quantified
A0A1B6PP24	Anamorsin homolog	SORBI_3006G264300	FUNCTION: Component of the cytosolic iron-sulfur (Fe-S) protein assembly (CIA) machinery. Required for the maturation of extramitochondrial Fe-S proteins. Part of an electron transfer chain functioning in an early step of cytosolic Fe-S biogenesis, facilitating the de novo assembly of a [4Fe-4S] cluster on the cytosolic Fe-S scaffold complex. Electrons are transferred from NADPH via a FAD- and FM…	Anamorsin homolog OS=Sorghum bicolor OX=4558 GN=SORBI_3006G264300 PE=3 SV=1 - [A0A1B6PP24_SORBI]	Quantified
A0A1B6P8W9	Uncharacterized protein	SORBI_3009G155600		Uncharacterized protein OS=Sorghum bicolor OX=4558 GN=SORBI_3009G155600 PE=3 SV=1 - [A0A1B6P8W9_SORBI]	Quantified
A0A1Z5RPH4	Peroxidase	SORBI_3004G273900	FUNCTION: Removal of H(2)O(2), oxidation of toxic reductants, biosynthesis and degradation of lignin, suberization, auxin catabolism, response to environmental stresses such as wounding, pathogen attack and oxidative stress. {ECO:0000256|RuleBase:RU362060}.	Peroxidase OS=Sorghum bicolor OX=4558 GN=SORBI_3004G273900 PE=3 SV=1 - [A0A1Z5RPH4_SORBI]	Quantified
C5YJD0	Histone H2B	SORBI_3007G221800		Histone H2B OS=Sorghum bicolor OX=4558 GN=SORBI_3007G221800 PE=3 SV=1 - [C5YJD0_SORBI]	Quantified
A0A1B6P5R5	Uncharacterized protein	SORBI_3009G009700		Uncharacterized protein OS=Sorghum bicolor OX=4558 GN=SORBI_3009G009700 PE=3 SV=1 - [A0A1B6P5R5_SORBI]	Quantified
C5YFQ2	Ribosomal_S17_N domain-containing protein	SORBI_3006G213000		Ribosomal_S17_N domain-containing protein OS=Sorghum bicolor OX=4558 GN=SORBI_3006G213000 PE=3 SV=1 - [C5YFQ2_SORBI]	Quantified
A0A1B6QGW5	Uncharacterized protein	SORBI_3001G017100		Uncharacterized protein OS=Sorghum bicolor OX=4558 GN=SORBI_3001G017100 PE=3 SV=1 - [A0A1B6QGW5_SORBI]	Quantified
A0A1B6PBD9	Uncharacterized protein	SORBI_3008G049200		Uncharacterized protein OS=Sorghum bicolor OX=4558 GN=SORBI_3008G049200 PE=3 SV=1 - [A0A1B6PBD9_SORBI]	Quantified
C5WT25	Uncharacterized protein	SORBI_3001G018800		Uncharacterized protein OS=Sorghum bicolor OX=4558 GN=SORBI_3001G018800 PE=3 SV=1 - [C5WT25_SORBI]	Quantified
C5XQ93	HABP4_PAI-RBP1 domain-containing protein	SORBI_3003G211100		HABP4_PAI-RBP1 domain-containing protein OS=Sorghum bicolor OX=4558 GN=SORBI_3003G211100 PE=4 SV=1 - [C5XQ93_SORBI]	Quantified
C5WUT9	Uncharacterized protein	SORBI_3001G475500		Uncharacterized protein OS=Sorghum bicolor OX=4558 GN=SORBI_3001G475500 PE=4 SV=1 - [C5WUT9_SORBI]	Quantified
A0A1B6QI34	DUF3700 domain-containing protein	SORBI_3001G093900		DUF3700 domain-containing protein OS=Sorghum bicolor OX=4558 GN=SORBI_3001G093900 PE=4 SV=1 - [A0A1B6QI34_SORBI]	Quantified
A0A1W0VYP8	Isocitrate dehydrogenase [NADP]	SORBI_3003G241500		Isocitrate dehydrogenase [NADP] OS=Sorghum bicolor OX=4558 GN=SORBI_3003G241500 PE=3 SV=1 - [A0A1W0VYP8_SORBI]	Quantified
C5XPN5	60S ribosomal protein L36	SORBI_3003G351000		60S ribosomal protein L36 OS=Sorghum bicolor OX=4558 GN=SORBI_3003G351000 PE=3 SV=1 - [C5XPN5_SORBI]	Quantified
C5XWV2	Uncharacterized protein	SORBI_3004G065300		Uncharacterized protein OS=Sorghum bicolor OX=4558 GN=SORBI_3004G065300 PE=4 SV=1 - [C5XWV2_SORBI]	Quantified
A0A1W0VYU6	Uncharacterized protein	SORBI_3003G250340		Uncharacterized protein OS=Sorghum bicolor OX=4558 GN=SORBI_3003G250340 PE=4 SV=1 - [A0A1W0VYU6_SORBI]	Quantified
C5YI35	Proteasome subunit beta	SORBI_3007G195100	FUNCTION: The proteasome is a multicatalytic proteinase complex which is characterized by its ability to cleave peptides with Arg, Phe, Tyr, Leu, and Glu adjacent to the leaving group at neutral or slightly basic pH. {ECO:0000256|RuleBase:RU004203}.	Proteasome subunit beta OS=Sorghum bicolor OX=4558 GN=SORBI_3007G195100 PE=3 SV=1 - [C5YI35_SORBI]	Quantified
A0A1B6Q818	Glutathione transferase	SORBI_3003G416300		Glutathione transferase OS=Sorghum bicolor OX=4558 GN=SORBI_3003G416300 PE=3 SV=1 - [A0A1B6Q818_SORBI]	Quantified
C5X6M4	Peptidyl-prolyl cis-trans isomerase	SORBI_3002G138800	FUNCTION: PPIases accelerate the folding of proteins. It catalyzes the cis-trans isomerization of proline imidic peptide bonds in oligopeptides. {ECO:0000256|RuleBase:RU363019}.	Peptidyl-prolyl cis-trans isomerase OS=Sorghum bicolor OX=4558 GN=SORBI_3002G138800 PE=3 SV=1 - [C5X6M4_SORBI]	Quantified
C5XND6	NADH-cytochrome b5 reductase	SORBI_3003G049200		NADH-cytochrome b5 reductase OS=Sorghum bicolor OX=4558 GN=SORBI_3003G049200 PE=3 SV=1 - [C5XND6_SORBI]	Quantified
C5Z5C0	Uncharacterized protein	SORBI_3010G058500		Uncharacterized protein OS=Sorghum bicolor OX=4558 GN=SORBI_3010G058500 PE=3 SV=1 - [C5Z5C0_SORBI]	Quantified
C5Z4B6	Profilin	SORBI_3010G041600	FUNCTION: Binds to actin and affects the structure of the cytoskeleton. At high concentrations, profilin prevents the polymerization of actin, whereas it enhances it at low concentrations. {ECO:0000256|RuleBase:RU003908}.	Profilin OS=Sorghum bicolor OX=4558 GN=SORBI_3010G041600 PE=3 SV=1 - [C5Z4B6_SORBI]	Quantified
A0A1W0VR45	H15 domain-containing protein	SORBI_3010G021300		H15 domain-containing protein OS=Sorghum bicolor OX=4558 GN=SORBI_3010G021300 PE=3 SV=1 - [A0A1W0VR45_SORBI]	Quantified
C5Z7K7	Uncharacterized protein	SORBI_3010G101200		Uncharacterized protein OS=Sorghum bicolor OX=4558 GN=SORBI_3010G101200 PE=4 SV=1 - [C5Z7K7_SORBI]	Quantified
C5Z864	Peroxidase	SORBI_3010G232500	FUNCTION: Removal of H(2)O(2), oxidation of toxic reductants, biosynthesis and degradation of lignin, suberization, auxin catabolism, response to environmental stresses such as wounding, pathogen attack and oxidative stress. {ECO:0000256|RuleBase:RU362060}.	Peroxidase OS=Sorghum bicolor OX=4558 GN=SORBI_3010G232500 PE=3 SV=1 - [C5Z864_SORBI]	Quantified
C5Z0E3	Peroxidase	SORBI_3009G186500	FUNCTION: Removal of H(2)O(2), oxidation of toxic reductants, biosynthesis and degradation of lignin, suberization, auxin catabolism, response to environmental stresses such as wounding, pathogen attack and oxidative stress. {ECO:0000256|RuleBase:RU362060}.	Peroxidase OS=Sorghum bicolor OX=4558 GN=SORBI_3009G186500 PE=3 SV=1 - [C5Z0E3_SORBI]	Quantified
C5YSE6	Uncharacterized protein	SORBI_3008G175100		Uncharacterized protein OS=Sorghum bicolor OX=4558 GN=SORBI_3008G175100 PE=3 SV=1 - [C5YSE6_SORBI]	Quantified
C5XES7	Lipoxygenase	SORBI_3003G385900	FUNCTION: Plant lipoxygenase may be involved in a number of diverse aspects of plant physiology including growth and development, pest resistance, and senescence or responses to wounding. {ECO:0000256|RuleBase:RU003975}.	Lipoxygenase OS=Sorghum bicolor OX=4558 GN=SORBI_3003G385900 PE=3 SV=1 - [C5XES7_SORBI]	Quantified
C5XT02	Uncharacterized protein	SORBI_3004G018200		Uncharacterized protein OS=Sorghum bicolor OX=4558 GN=SORBI_3004G018200 PE=4 SV=2 - [C5XT02_SORBI]	Quantified
C5Z529	Uncharacterized protein	SORBI_3010G173100		Uncharacterized protein OS=Sorghum bicolor OX=4558 GN=SORBI_3010G173100 PE=4 SV=1 - [C5Z529_SORBI]	Quantified
C5WRC1	Uncharacterized protein	SORBI_3001G288900		Uncharacterized protein OS=Sorghum bicolor OX=4558 GN=SORBI_3001G288900 PE=3 SV=1 - [C5WRC1_SORBI]	Quantified
C5XG00	60S ribosomal protein L18a	SORBI_3003G249700		60S ribosomal protein L18a OS=Sorghum bicolor OX=4558 GN=SORBI_3003G249700 PE=3 SV=1 - [C5XG00_SORBI]	Quantified
C5XUF6	CYTOSOL_AP domain-containing protein	SORBI_3004G329300		CYTOSOL_AP domain-containing protein OS=Sorghum bicolor OX=4558 GN=SORBI_3004G329300 PE=3 SV=1 - [C5XUF6_SORBI]	Quantified
C5XP45	Histone H2B	SORBI_3003G350100		Histone H2B OS=Sorghum bicolor OX=4558 GN=SORBI_3003G350100 PE=3 SV=1 - [C5XP45_SORBI]	Quantified
C5XMX0	Peroxidase	SORBI_3003G183300	FUNCTION: Removal of H(2)O(2), oxidation of toxic reductants, biosynthesis and degradation of lignin, suberization, auxin catabolism, response to environmental stresses such as wounding, pathogen attack and oxidative stress. {ECO:0000256|RuleBase:RU362060}.	Peroxidase OS=Sorghum bicolor OX=4558 GN=SORBI_3003G183300 PE=3 SV=1 - [C5XMX0_SORBI]	Quantified
A0A1B6PRF6	Methylthioribose-1-phosphate isomerase	SORBI_3005G100800	FUNCTION: Catalyzes the interconversion of methylthioribose-1-phosphate (MTR-1-P) into methylthioribulose-1-phosphate (MTRu-1-P). {ECO:0000256|HAMAP-Rule:MF_03119}.	Methylthioribose-1-phosphate isomerase OS=Sorghum bicolor OX=4558 GN=SORBI_3005G100800 PE=3 SV=1 - [A0A1B6PRF6_SORBI]	Quantified
C5XX20	Mediator of RNA polymerase II transcription subunit 11	MED11	FUNCTION: Component of the Mediator complex, a coactivator involved in the regulated transcription of nearly all RNA polymerase II-dependent genes. Mediator functions as a bridge to convey information from gene-specific regulatory proteins to the basal RNA polymerase II transcription machinery. Mediator is recruited to promoters by direct interactions with regulatory proteins and serves as a scaf…	Mediator of RNA polymerase II transcription subunit 11 OS=Sorghum bicolor OX=4558 GN=MED11 PE=3 SV=1 - [C5XX20_SORBI]	Identified
C5XIA1	Uncharacterized protein	SORBI_3003G276100		Uncharacterized protein OS=Sorghum bicolor OX=4558 GN=SORBI_3003G276100 PE=4 SV=1 - [C5XIA1_SORBI]	Quantified
C5XIY2	Peroxidase	SORBI_3003G152200	FUNCTION: Removal of H(2)O(2), oxidation of toxic reductants, biosynthesis and degradation of lignin, suberization, auxin catabolism, response to environmental stresses such as wounding, pathogen attack and oxidative stress. {ECO:0000256|RuleBase:RU362060}.	Peroxidase OS=Sorghum bicolor OX=4558 GN=SORBI_3003G152200 PE=3 SV=1 - [C5XIY2_SORBI]	Quantified
C5YIT9	Uncharacterized protein	SORBI_3007G211700		Uncharacterized protein OS=Sorghum bicolor OX=4558 GN=SORBI_3007G211700 PE=3 SV=1 - [C5YIT9_SORBI]	Quantified
A0A1Z5RCS5	Uncharacterized protein	SORBI_3006G050500		Uncharacterized protein OS=Sorghum bicolor OX=4558 GN=SORBI_3006G050500 PE=4 SV=1 - [A0A1Z5RCS5_SORBI]	Quantified
C5XV51	Proliferating cell nuclear antigen	SORBI_3004G336600	FUNCTION: This protein is an auxiliary protein of DNA polymerase delta and is involved in the control of eukaryotic DNA replication by increasing the polymerase's processibility during elongation of the leading strand. {ECO:0000256|RuleBase:RU000641}.	Proliferating cell nuclear antigen OS=Sorghum bicolor OX=4558 GN=SORBI_3004G336600 PE=3 SV=1 - [C5XV51_SORBI]	Quantified
C5XD91	40S ribosomal protein S3a	SORBI_3002G364100		40S ribosomal protein S3a OS=Sorghum bicolor OX=4558 GN=SORBI_3002G364100 PE=3 SV=1 - [C5XD91_SORBI]	Quantified
C5X6J8	Uncharacterized protein	SORBI_3002G136600		Uncharacterized protein OS=Sorghum bicolor OX=4558 GN=SORBI_3002G136600 PE=4 SV=1 - [C5X6J8_SORBI]	Quantified
C5WZ12	Uncharacterized protein	SORBI_3001G514400		Uncharacterized protein OS=Sorghum bicolor OX=4558 GN=SORBI_3001G514400 PE=3 SV=1 - [C5WZ12_SORBI]	Quantified
C5XT21	Eukaryotic translation initiation factor 3 subunit J	SORBI_3004G020000	FUNCTION: Component of the eukaryotic translation initiation factor 3 (eIF-3) complex, which is involved in protein synthesis of a specialized repertoire of mRNAs and, together with other initiation factors, stimulates binding of mRNA and methionyl-tRNAi to the 40S ribosome. The eIF-3 complex specifically targets and initiates translation of a subset of mRNAs involved in cell proliferation. {ECO:…	Eukaryotic translation initiation factor 3 subunit J OS=Sorghum bicolor OX=4558 GN=SORBI_3004G020000 PE=3 SV=1 - [C5XT21_SORBI]	Quantified
C5XRH0	SKP1-like protein	SORBI_3004G001400		SKP1-like protein OS=Sorghum bicolor OX=4558 GN=SORBI_3004G001400 PE=3 SV=1 - [C5XRH0_SORBI]	Quantified
C5XU35	Cytochrome b-c1 complex subunit 6	SORBI_3004G170400	FUNCTION: Component of the ubiquinol-cytochrome c oxidoreductase, a multisubunit transmembrane complex that is part of the mitochondrial electron transport chain which drives oxidative phosphorylation. {ECO:0000256|PIRNR:PIRNR000019}.	Cytochrome b-c1 complex subunit 6 OS=Sorghum bicolor OX=4558 GN=SORBI_3004G170400 PE=3 SV=1 - [C5XU35_SORBI]	Quantified
C5YHK1	ANK_REP_REGION domain-containing protein	SORBI_3007G186300		ANK_REP_REGION domain-containing protein OS=Sorghum bicolor OX=4558 GN=SORBI_3007G186300 PE=4 SV=1 - [C5YHK1_SORBI]	Quantified
C5WZF2	Uncharacterized protein	SORBI_3001G228200		Uncharacterized protein OS=Sorghum bicolor OX=4558 GN=SORBI_3001G228200 PE=3 SV=1 - [C5WZF2_SORBI]	Quantified
C5XPN2	Uncharacterized protein	SORBI_3003G350700		Uncharacterized protein OS=Sorghum bicolor OX=4558 GN=SORBI_3003G350700 PE=3 SV=1 - [C5XPN2_SORBI]	Quantified
C5YVK5	Uncharacterized protein	SORBI_3009G232900		Uncharacterized protein OS=Sorghum bicolor OX=4558 GN=SORBI_3009G232900 PE=4 SV=1 - [C5YVK5_SORBI]	Quantified
C5YH12	Caffeic acid O-methyltransferase	SORBI_3007G047300		Caffeic acid O-methyltransferase OS=Sorghum bicolor OX=4558 GN=SORBI_3007G047300 PE=1 SV=1 - [C5YH12_SORBI]	Quantified
C5XZV4	Uncharacterized protein	SORBI_3004G259700		Uncharacterized protein OS=Sorghum bicolor OX=4558 GN=SORBI_3004G259700 PE=3 SV=1 - [C5XZV4_SORBI]	Quantified
C5X6E9	AAA domain-containing protein	SORBI_3002G428200		AAA domain-containing protein OS=Sorghum bicolor OX=4558 GN=SORBI_3002G428200 PE=3 SV=1 - [C5X6E9_SORBI]	Quantified
C5XID4	HABP4_PAI-RBP1 domain-containing protein	SORBI_3003G279800		HABP4_PAI-RBP1 domain-containing protein OS=Sorghum bicolor OX=4558 GN=SORBI_3003G279800 PE=4 SV=1 - [C5XID4_SORBI]	Quantified
A0A1B6QIC5	Tubulin alpha chain	SORBI_3001G107100	FUNCTION: Tubulin is the major constituent of microtubules. It binds two moles of GTP, one at an exchangeable site on the beta chain and one at a non-exchangeable site on the alpha chain. {ECO:0000256|RuleBase:RU000352, ECO:0000256|SAAS:SAAS00392176}.	Tubulin alpha chain OS=Sorghum bicolor OX=4558 GN=SORBI_3001G107100 PE=3 SV=1 - [A0A1B6QIC5_SORBI]	Quantified
C5Z6I6	Abhydrolase_3 domain-containing protein	SORBI_3010G083400		Abhydrolase_3 domain-containing protein OS=Sorghum bicolor OX=4558 GN=SORBI_3010G083400 PE=4 SV=1 - [C5Z6I6_SORBI]	Quantified
A0A1Z5S4I2	H15 domain-containing protein	SORBI_3001G054800		H15 domain-containing protein OS=Sorghum bicolor OX=4558 GN=SORBI_3001G054800 PE=3 SV=1 - [A0A1Z5S4I2_SORBI]	Quantified
C5XG88	Small ubiquitin-related modifier	SORBI_3003G402600		Small ubiquitin-related modifier OS=Sorghum bicolor OX=4558 GN=SORBI_3003G402600 PE=3 SV=1 - [C5XG88_SORBI]	Quantified
C5XYY5	Peroxidase	SORBI_3004G105100	FUNCTION: Removal of H(2)O(2), oxidation of toxic reductants, biosynthesis and degradation of lignin, suberization, auxin catabolism, response to environmental stresses such as wounding, pathogen attack and oxidative stress. {ECO:0000256|RuleBase:RU362060}.	Peroxidase OS=Sorghum bicolor OX=4558 GN=SORBI_3004G105100 PE=3 SV=1 - [C5XYY5_SORBI]	Quantified
C5XW37	Ribosomal_L18e/L15P domain-containing protein	SORBI_3004G055100		Ribosomal_L18e/L15P domain-containing protein OS=Sorghum bicolor OX=4558 GN=SORBI_3004G055100 PE=3 SV=1 - [C5XW37_SORBI]	Quantified
A0A194YKC9	Glutaredoxin-dependent peroxiredoxin	SORBI_3010G197200	FUNCTION: Thiol-specific peroxidase that catalyzes the reduction of hydrogen peroxide and organic hydroperoxides to water and alcohols, respectively. Plays a role in cell protection against oxidative stress by detoxifying peroxides. {ECO:0000256|RuleBase:RU366011}.	Glutaredoxin-dependent peroxiredoxin OS=Sorghum bicolor OX=4558 GN=SORBI_3010G197200 PE=3 SV=1 - [A0A194YKC9_SORBI]	Quantified
C5XGI1	Uncharacterized protein	SORBI_3003G122000		Uncharacterized protein OS=Sorghum bicolor OX=4558 GN=SORBI_3003G122000 PE=4 SV=1 - [C5XGI1_SORBI]	Quantified
C5WRM3	Aldo_ket_red domain-containing protein	SORBI_3001G443100		Aldo_ket_red domain-containing protein OS=Sorghum bicolor OX=4558 GN=SORBI_3001G443100 PE=4 SV=1 - [C5WRM3_SORBI]	Quantified
C5XY69	Proteasome subunit alpha type	SORBI_3004G224900	FUNCTION: The proteasome is a multicatalytic proteinase complex which is characterized by its ability to cleave peptides with Arg, Phe, Tyr, Leu, and Glu adjacent to the leaving group at neutral or slightly basic pH. {ECO:0000256|RuleBase:RU000551}.	Proteasome subunit alpha type OS=Sorghum bicolor OX=4558 GN=SORBI_3004G224900 PE=3 SV=1 - [C5XY69_SORBI]	Quantified
C5WX77	DUF3700 domain-containing protein	SORBI_3001G057600		DUF3700 domain-containing protein OS=Sorghum bicolor OX=4558 GN=SORBI_3001G057600 PE=4 SV=1 - [C5WX77_SORBI]	Quantified
C5YZJ3	Peroxidase	SORBI_3009G033500	FUNCTION: Removal of H(2)O(2), oxidation of toxic reductants, biosynthesis and degradation of lignin, suberization, auxin catabolism, response to environmental stresses such as wounding, pathogen attack and oxidative stress. {ECO:0000256|RuleBase:RU362060}.	Peroxidase OS=Sorghum bicolor OX=4558 GN=SORBI_3009G033500 PE=3 SV=1 - [C5YZJ3_SORBI]	Quantified
C5Z7L0	Elongin-C	SORBI_3010G101500		Elongin-C OS=Sorghum bicolor OX=4558 GN=SORBI_3010G101500 PE=3 SV=1 - [C5Z7L0_SORBI]	Quantified
C5XJT8	Protein disulfide-isomerase	SORBI_3003G156400		Protein disulfide-isomerase OS=Sorghum bicolor OX=4558 GN=SORBI_3003G156400 PE=3 SV=1 - [C5XJT8_SORBI]	Quantified
C5WUR7	Uncharacterized protein	SORBI_3001G473400		Uncharacterized protein OS=Sorghum bicolor OX=4558 GN=SORBI_3001G473400 PE=3 SV=1 - [C5WUR7_SORBI]	Quantified
C5Z809	Signal recognition particle 9 kDa protein	SORBI_3010G106200	FUNCTION: Signal-recognition-particle assembly has a crucial role in targeting secretory proteins to the rough endoplasmic reticulum membrane. SRP9 together with SRP14 and the Alu portion of the SRP RNA, constitutes the elongation arrest domain of SRP. The complex of SRP9 and SRP14 is required for SRP RNA binding. {ECO:0000256|PIRNR:PIRNR017029}.	Signal recognition particle 9 kDa protein OS=Sorghum bicolor OX=4558 GN=SORBI_3010G106200 PE=3 SV=1 - [C5Z809_SORBI]	Quantified
A0A1W0VUV9	Peptidyl-prolyl cis-trans isomerase	SORBI_3010G258000	FUNCTION: PPIases accelerate the folding of proteins. It catalyzes the cis-trans isomerization of proline imidic peptide bonds in oligopeptides. {ECO:0000256|RuleBase:RU363019}.	Peptidyl-prolyl cis-trans isomerase OS=Sorghum bicolor OX=4558 GN=SORBI_3010G258000 PE=3 SV=1 - [A0A1W0VUV9_SORBI]	Quantified
C5WXS7	Uncharacterized protein	SORBI_3001G498400		Uncharacterized protein OS=Sorghum bicolor OX=4558 GN=SORBI_3001G498400 PE=4 SV=1 - [C5WXS7_SORBI]	Quantified
P53504	Actin-1	AC1	FUNCTION: Actins are highly conserved proteins that are involved in various types of cell motility and are ubiquitously expressed in all eukaryotic cells.; FUNCTION: Essential component of cell cytoskeleton; plays an important role in cytoplasmic streaming, cell shape determination, cell division, organelle movement and extension growth.	Actin-1 OS=Sorghum bicolor OX=4558 GN=AC1 PE=2 SV=1 - [ACT1_SORBI]	Quantified
C5WWQ2	Uncharacterized protein	SORBI_3001G342600		Uncharacterized protein OS=Sorghum bicolor OX=4558 GN=SORBI_3001G342600 PE=4 SV=1 - [C5WWQ2_SORBI]	Quantified
A0A1B6Q6T2	tRNA-binding domain-containing protein	SORBI_3003G338100		tRNA-binding domain-containing protein OS=Sorghum bicolor OX=4558 GN=SORBI_3003G338100 PE=4 SV=1 - [A0A1B6Q6T2_SORBI]	Quantified
C5XQ85	Stress-response A/B barrel domain-containing protein	SORBI_3003G210100		Stress-response A/B barrel domain-containing protein OS=Sorghum bicolor OX=4558 GN=SORBI_3003G210100 PE=4 SV=1 - [C5XQ85_SORBI]	Quantified
C5YGY2	Sm-like protein LSM2	SORBI_3007G043600	FUNCTION: Component of LSM protein complexes, which are involved in RNA processing. {ECO:0000256|PIRNR:PIRNR016394}.	Sm-like protein LSM2 OS=Sorghum bicolor OX=4558 GN=SORBI_3007G043600 PE=3 SV=1 - [C5YGY2_SORBI]	Quantified
C5XI67	Usp domain-containing protein	SORBI_3003G144700		Usp domain-containing protein OS=Sorghum bicolor OX=4558 GN=SORBI_3003G144700 PE=4 SV=1 - [C5XI67_SORBI]	Quantified
C5Y1K7	Protein kinase domain-containing protein	SORBI_3005G095900		Protein kinase domain-containing protein OS=Sorghum bicolor OX=4558 GN=SORBI_3005G095900 PE=4 SV=1 - [C5Y1K7_SORBI]	Quantified
C5XZ05	Uncharacterized protein	SORBI_3004G107600		Uncharacterized protein OS=Sorghum bicolor OX=4558 GN=SORBI_3004G107600 PE=3 SV=1 - [C5XZ05_SORBI]	Quantified
A0A1B6PEF6	Cysteine synthase	SORBI_3008G179900		Cysteine synthase OS=Sorghum bicolor OX=4558 GN=SORBI_3008G179900 PE=3 SV=1 - [A0A1B6PEF6_SORBI]	Quantified
C5Y9F6	Aspergillus nuclease S(1)	SORBI_3006G244400		Aspergillus nuclease S(1) OS=Sorghum bicolor OX=4558 GN=SORBI_3006G244400 PE=3 SV=1 - [C5Y9F6_SORBI]	Quantified
C5YMC6	Ribosomal_S10 domain-containing protein	SORBI_3007G019100		Ribosomal_S10 domain-containing protein OS=Sorghum bicolor OX=4558 GN=SORBI_3007G019100 PE=3 SV=1 - [C5YMC6_SORBI]	Quantified
C5X2I6	DUF4057 domain-containing protein	SORBI_3002G380700		DUF4057 domain-containing protein OS=Sorghum bicolor OX=4558 GN=SORBI_3002G380700 PE=4 SV=1 - [C5X2I6_SORBI]	Quantified
A0A194YLP4	HATPase_c domain-containing protein	SORBI_3010G267400		HATPase_c domain-containing protein OS=Sorghum bicolor OX=4558 GN=SORBI_3010G267400 PE=3 SV=1 - [A0A194YLP4_SORBI]	Quantified
C5X7L1	Ribosomal_L14e domain-containing protein	SORBI_3002G286900		Ribosomal_L14e domain-containing protein OS=Sorghum bicolor OX=4558 GN=SORBI_3002G286900 PE=3 SV=1 - [C5X7L1_SORBI]	Quantified
A0A1B6Q2K5	Uncharacterized protein	SORBI_3003G111100		Uncharacterized protein OS=Sorghum bicolor OX=4558 GN=SORBI_3003G111100 PE=4 SV=1 - [A0A1B6Q2K5_SORBI]	Quantified
A0A1B6Q0S3	Aspartate--tRNA ligase	SORBI_3003G012200		Aspartate--tRNA ligase OS=Sorghum bicolor OX=4558 GN=SORBI_3003G012200 PE=3 SV=1 - [A0A1B6Q0S3_SORBI]	Quantified
C5YAM6	Phosphomannomutase	SORBI_3006G271500	FUNCTION: Involved in the synthesis of the GDP-mannose and dolichol-phosphate-mannose required for a number of critical mannosyl transfer reactions. {ECO:0000256|RuleBase:RU361118}.	Phosphomannomutase OS=Sorghum bicolor OX=4558 GN=SORBI_3006G271500 PE=3 SV=1 - [C5YAM6_SORBI]	Quantified
A0A1B6QL52	Aminotran_1_2 domain-containing protein	SORBI_3001G260800		Aminotran_1_2 domain-containing protein OS=Sorghum bicolor OX=4558 GN=SORBI_3001G260800 PE=4 SV=1 - [A0A1B6QL52_SORBI]	Quantified
A0A194YKQ5	Phosphoglycerate kinase	SORBI_3010G221800		Phosphoglycerate kinase OS=Sorghum bicolor OX=4558 GN=SORBI_3010G221800 PE=3 SV=1 - [A0A194YKQ5_SORBI]	Quantified
C5YWW2	Peroxidase	SORBI_3009G113700	FUNCTION: Removal of H(2)O(2), oxidation of toxic reductants, biosynthesis and degradation of lignin, suberization, auxin catabolism, response to environmental stresses such as wounding, pathogen attack and oxidative stress. {ECO:0000256|RuleBase:RU362060}.	Peroxidase OS=Sorghum bicolor OX=4558 GN=SORBI_3009G113700 PE=3 SV=1 - [C5YWW2_SORBI]	Quantified
C5WRN8	Ubiquitin	SORBI_3001G444800		Ubiquitin OS=Sorghum bicolor OX=4558 GN=SORBI_3001G444800 PE=3 SV=1 - [C5WRN8_SORBI]	Quantified
A0A1Z5RKF8	Catalase	SORBI_3004G011566	FUNCTION: Occurs in almost all aerobically respiring organisms and serves to protect cells from the toxic effects of hydrogen peroxide. {ECO:0000256|RuleBase:RU004142}.	Catalase OS=Sorghum bicolor OX=4558 GN=SORBI_3004G011566 PE=3 SV=1 - [A0A1Z5RKF8_SORBI]	Quantified
C5YPE7	Uncharacterized protein	SORBI_3008G118800		Uncharacterized protein OS=Sorghum bicolor OX=4558 GN=SORBI_3008G118800 PE=4 SV=1 - [C5YPE7_SORBI]	Quantified
C5YB25	Peroxidase	SORBI_3006G277600	FUNCTION: Removal of H(2)O(2), oxidation of toxic reductants, biosynthesis and degradation of lignin, suberization, auxin catabolism, response to environmental stresses such as wounding, pathogen attack and oxidative stress. {ECO:0000256|RuleBase:RU362060}.	Peroxidase OS=Sorghum bicolor OX=4558 GN=SORBI_3006G277600 PE=3 SV=1 - [C5YB25_SORBI]	Quantified
C5XDY8	KH type-2 domain-containing protein	SORBI_3002G371100		KH type-2 domain-containing protein OS=Sorghum bicolor OX=4558 GN=SORBI_3002G371100 PE=3 SV=1 - [C5XDY8_SORBI]	Quantified
C5XI24	Peroxidase	SORBI_3003G140700	FUNCTION: Removal of H(2)O(2), oxidation of toxic reductants, biosynthesis and degradation of lignin, suberization, auxin catabolism, response to environmental stresses such as wounding, pathogen attack and oxidative stress. {ECO:0000256|RuleBase:RU362060}.	Peroxidase OS=Sorghum bicolor OX=4558 GN=SORBI_3003G140700 PE=3 SV=1 - [C5XI24_SORBI]	Quantified
C5YMX6	60S acidic ribosomal protein P0	SORBI_3007G029400	FUNCTION: Ribosomal protein P0 is the functional equivalent of E.coli protein L10. {ECO:0000256|PIRNR:PIRNR039087}.	60S acidic ribosomal protein P0 OS=Sorghum bicolor OX=4558 GN=SORBI_3007G029400 PE=3 SV=1 - [C5YMX6_SORBI]	Quantified
C5WTC9	Ribosomal_L16 domain-containing protein	SORBI_3001G177800		Ribosomal_L16 domain-containing protein OS=Sorghum bicolor OX=4558 GN=SORBI_3001G177800 PE=3 SV=1 - [C5WTC9_SORBI]	Quantified
C5YSY6	RRM domain-containing protein	SORBI_3008G185900		RRM domain-containing protein OS=Sorghum bicolor OX=4558 GN=SORBI_3008G185900 PE=4 SV=1 - [C5YSY6_SORBI]	Identified
C5X1K7	Epimerase domain-containing protein	SORBI_3001G247600		Epimerase domain-containing protein OS=Sorghum bicolor OX=4558 GN=SORBI_3001G247600 PE=4 SV=1 - [C5X1K7_SORBI]	Quantified
C5Z7S0	Tubulin beta chain	SORBI_3010G224900	FUNCTION: Tubulin is the major constituent of microtubules. It binds two moles of GTP, one at an exchangeable site on the beta chain and one at a non-exchangeable site on the alpha chain. {ECO:0000256|RuleBase:RU000352, ECO:0000256|SAAS:SAAS00031082}.	Tubulin beta chain OS=Sorghum bicolor OX=4558 GN=SORBI_3010G224900 PE=3 SV=1 - [C5Z7S0_SORBI]	Quantified
C5XEM6	Cytochrome c domain-containing protein	SORBI_3003G380300	FUNCTION: Electron carrier protein. The oxidized form of the cytochrome c heme group can accept an electron from the heme group of the cytochrome c1 subunit of cytochrome reductase. Cytochrome c then transfers this electron to the cytochrome oxidase complex, the final protein carrier in the mitochondrial electron-transport chain. {ECO:0000256|RuleBase:RU004427}.	Cytochrome c domain-containing protein OS=Sorghum bicolor OX=4558 GN=SORBI_3003G380300 PE=3 SV=1 - [C5XEM6_SORBI]	Quantified
C5XXT8	Phenylalanine ammonia-lyase	SORBI_3004G220300		Phenylalanine ammonia-lyase OS=Sorghum bicolor OX=4558 GN=SORBI_3004G220300 PE=1 SV=1 - [C5XXT8_SORBI]	Quantified
C5YIF8	Obg-like ATPase 1	SORBI_3007G071900	FUNCTION: Hydrolyzes ATP, and can also hydrolyze GTP with lower efficiency. Has lower affinity for GTP. {ECO:0000256|HAMAP-Rule:MF_03167}.	Obg-like ATPase 1 OS=Sorghum bicolor OX=4558 GN=SORBI_3007G071900 PE=3 SV=1 - [C5YIF8_SORBI]	Quantified
C5XRJ6	L-lactate dehydrogenase	SORBI_3004G004400		L-lactate dehydrogenase OS=Sorghum bicolor OX=4558 GN=SORBI_3004G004400 PE=3 SV=1 - [C5XRJ6_SORBI]	Quantified
C5XCV9	Uncharacterized protein	SORBI_3002G204200		Uncharacterized protein OS=Sorghum bicolor OX=4558 GN=SORBI_3002G204200 PE=4 SV=1 - [C5XCV9_SORBI]	Quantified
C5Z0N4	Dihydrolipoyl dehydrogenase	SORBI_3009G054600		Dihydrolipoyl dehydrogenase OS=Sorghum bicolor OX=4558 GN=SORBI_3009G054600 PE=3 SV=1 - [C5Z0N4_SORBI]	Quantified
C5XKV2	Uncharacterized protein	SORBI_3003G305100		Uncharacterized protein OS=Sorghum bicolor OX=4558 GN=SORBI_3003G305100 PE=4 SV=1 - [C5XKV2_SORBI]	Quantified
A0A194YRE9	Glutamine synthetase	SORBI_3004G247000		Glutamine synthetase OS=Sorghum bicolor OX=4558 GN=SORBI_3004G247000 PE=3 SV=1 - [A0A194YRE9_SORBI]	Quantified
C5XBK5	Elongation factor 1-alpha	SORBI_3002G339600	FUNCTION: This protein promotes the GTP-dependent binding of aminoacyl-tRNA to the A-site of ribosomes during protein biosynthesis. {ECO:0000256|RuleBase:RU000325}.	Elongation factor 1-alpha OS=Sorghum bicolor OX=4558 GN=SORBI_3002G339600 PE=3 SV=1 - [C5XBK5_SORBI]	Quantified
C5Y096	Histone H2B	SORBI_3004G265400		Histone H2B OS=Sorghum bicolor OX=4558 GN=SORBI_3004G265400 PE=3 SV=1 - [C5Y096_SORBI]	Quantified
A0A1B6PRP0	Adenosylhomocysteinase	SORBI_3005G112800		Adenosylhomocysteinase OS=Sorghum bicolor OX=4558 GN=SORBI_3005G112800 PE=3 SV=1 - [A0A1B6PRP0_SORBI]	Quantified
C5YG29	Uncharacterized protein	SORBI_3006G216600		Uncharacterized protein OS=Sorghum bicolor OX=4558 GN=SORBI_3006G216600 PE=3 SV=1 - [C5YG29_SORBI]	Quantified
A0A1W0VS19	GRAM domain-containing protein	SORBI_3010G086200		GRAM domain-containing protein OS=Sorghum bicolor OX=4558 GN=SORBI_3010G086200 PE=3 SV=1 - [A0A1W0VS19_SORBI]	Quantified
C5XB38	Glyco_hydro_18 domain-containing protein	SORBI_3002G055600		Glyco_hydro_18 domain-containing protein OS=Sorghum bicolor OX=4558 GN=SORBI_3002G055600 PE=4 SV=1 - [C5XB38_SORBI]	Quantified
C5Y4L1	Pyruvate kinase	SORBI_3005G034400		Pyruvate kinase OS=Sorghum bicolor OX=4558 GN=SORBI_3005G034400 PE=3 SV=1 - [C5Y4L1_SORBI]	Quantified
C5YF15	Bet_v_1 domain-containing protein	SORBI_3006G198800		Bet_v_1 domain-containing protein OS=Sorghum bicolor OX=4558 GN=SORBI_3006G198800 PE=4 SV=1 - [C5YF15_SORBI]	Quantified
C5Z710	Membrane-anchored ubiquitin-fold protein	SORBI_3010G090900	FUNCTION: May serve as docking site to facilitate the association of other proteins to the plasma membrane. {ECO:0000256|PIRNR:PIRNR032572}.	Membrane-anchored ubiquitin-fold protein OS=Sorghum bicolor OX=4558 GN=SORBI_3010G090900 PE=4 SV=1 - [C5Z710_SORBI]	Quantified
C5XWJ9	Uncharacterized protein	SORBI_3004G202300		Uncharacterized protein OS=Sorghum bicolor OX=4558 GN=SORBI_3004G202300 PE=4 SV=1 - [C5XWJ9_SORBI]	Quantified
C5YDP0	40S ribosomal protein S8	SORBI_3006G035900		40S ribosomal protein S8 OS=Sorghum bicolor OX=4558 GN=SORBI_3006G035900 PE=3 SV=1 - [C5YDP0_SORBI]	Quantified
C5X0Z6	T-complex protein 1 subunit delta	SORBI_3001G530800		T-complex protein 1 subunit delta OS=Sorghum bicolor OX=4558 GN=SORBI_3001G530800 PE=3 SV=1 - [C5X0Z6_SORBI]	Quantified
C5YH21	PCI domain-containing protein	SORBI_3007G176200		PCI domain-containing protein OS=Sorghum bicolor OX=4558 GN=SORBI_3007G176200 PE=3 SV=1 - [C5YH21_SORBI]	Quantified
C5Y055	Uncharacterized protein	SORBI_3004G128600		Uncharacterized protein OS=Sorghum bicolor OX=4558 GN=SORBI_3004G128600 PE=4 SV=1 - [C5Y055_SORBI]	Quantified
C5Y1C0	Dehydrin	DHN2		Dehydrin OS=Sorghum bicolor OX=4558 GN=DHN2 PE=2 SV=1 - [C5Y1C0_SORBI]	Quantified
C5XHK0	Uncharacterized protein	SORBI_3003G269200		Uncharacterized protein OS=Sorghum bicolor OX=4558 GN=SORBI_3003G269200 PE=4 SV=1 - [C5XHK0_SORBI]	Quantified
C5YIK8	PCI domain-containing protein	SORBI_3007G076300		PCI domain-containing protein OS=Sorghum bicolor OX=4558 GN=SORBI_3007G076300 PE=3 SV=1 - [C5YIK8_SORBI]	Quantified
A0A1B6PQ87	Uncharacterized protein	SORBI_3005G050500		Uncharacterized protein OS=Sorghum bicolor OX=4558 GN=SORBI_3005G050500 PE=3 SV=1 - [A0A1B6PQ87_SORBI]	Quantified
C5Y8Z9	Uncharacterized protein	SORBI_3006G237200		Uncharacterized protein OS=Sorghum bicolor OX=4558 GN=SORBI_3006G237200 PE=3 SV=1 - [C5Y8Z9_SORBI]	Quantified
C5WZ25	Tubulin beta chain	SORBI_3001G069800	FUNCTION: Tubulin is the major constituent of microtubules. It binds two moles of GTP, one at an exchangeable site on the beta chain and one at a non-exchangeable site on the alpha chain. {ECO:0000256|RuleBase:RU000352, ECO:0000256|SAAS:SAAS00031082}.	Tubulin beta chain OS=Sorghum bicolor OX=4558 GN=SORBI_3001G069800 PE=3 SV=1 - [C5WZ25_SORBI]	Quantified
C5XIN9	Peroxidase	SORBI_3003G436800	FUNCTION: Removal of H(2)O(2), oxidation of toxic reductants, biosynthesis and degradation of lignin, suberization, auxin catabolism, response to environmental stresses such as wounding, pathogen attack and oxidative stress. {ECO:0000256|RuleBase:RU362060}.	Peroxidase OS=Sorghum bicolor OX=4558 GN=SORBI_3003G436800 PE=3 SV=1 - [C5XIN9_SORBI]	Quantified
C5YW46	Peroxin-14	SORBI_3009G243100	FUNCTION: Component of the peroxisomal translocation machinery. {ECO:0000256|RuleBase:RU367032}.	Peroxin-14 OS=Sorghum bicolor OX=4558 GN=SORBI_3009G243100 PE=3 SV=1 - [C5YW46_SORBI]	Quantified
C5X9I1	Ferredoxin--NADP reductase, chloroplastic	SORBI_3002G033400		Ferredoxin--NADP reductase, chloroplastic OS=Sorghum bicolor OX=4558 GN=SORBI_3002G033400 PE=3 SV=1 - [C5X9I1_SORBI]	Quantified
C5XHI5	RanBD1 domain-containing protein	SORBI_3003G267800		RanBD1 domain-containing protein OS=Sorghum bicolor OX=4558 GN=SORBI_3003G267800 PE=4 SV=1 - [C5XHI5_SORBI]	Quantified
C5WW47	S5 DRBM domain-containing protein	SORBI_3001G046100		S5 DRBM domain-containing protein OS=Sorghum bicolor OX=4558 GN=SORBI_3001G046100 PE=3 SV=1 - [C5WW47_SORBI]	Quantified
C5YUX9	Uncharacterized protein	SORBI_3009G217900		Uncharacterized protein OS=Sorghum bicolor OX=4558 GN=SORBI_3009G217900 PE=3 SV=1 - [C5YUX9_SORBI]	Quantified
C5YBX1	Glutaredoxin domain-containing protein	SORBI_3006G141700		Glutaredoxin domain-containing protein OS=Sorghum bicolor OX=4558 GN=SORBI_3006G141700 PE=3 SV=1 - [C5YBX1_SORBI]	Quantified
C5Z7Y2	L51_S25_CI-B8 domain-containing protein	SORBI_3010G103900		L51_S25_CI-B8 domain-containing protein OS=Sorghum bicolor OX=4558 GN=SORBI_3010G103900 PE=3 SV=1 - [C5Z7Y2_SORBI]	Quantified
C5XR17	Uncharacterized protein	SORBI_3003G220600		Uncharacterized protein OS=Sorghum bicolor OX=4558 GN=SORBI_3003G220600 PE=4 SV=1 - [C5XR17_SORBI]	Quantified
A0A1B6QJT3	Uncharacterized protein	SORBI_3001G191200		Uncharacterized protein OS=Sorghum bicolor OX=4558 GN=SORBI_3001G191200 PE=3 SV=1 - [A0A1B6QJT3_SORBI]	Quantified
C5WVT0	Proteasome subunit alpha type	SORBI_3001G483100	FUNCTION: The proteasome is a multicatalytic proteinase complex which is characterized by its ability to cleave peptides with Arg, Phe, Tyr, Leu, and Glu adjacent to the leaving group at neutral or slightly basic pH. {ECO:0000256|RuleBase:RU000551}.	Proteasome subunit alpha type OS=Sorghum bicolor OX=4558 GN=SORBI_3001G483100 PE=3 SV=1 - [C5WVT0_SORBI]	Quantified
C5WQ99	LRRcap domain-containing protein	SORBI_3001G141700		LRRcap domain-containing protein OS=Sorghum bicolor OX=4558 GN=SORBI_3001G141700 PE=4 SV=1 - [C5WQ99_SORBI]	Quantified
A0A1B6P9M6	HABP4_PAI-RBP1 domain-containing protein	SORBI_3009G209100		HABP4_PAI-RBP1 domain-containing protein OS=Sorghum bicolor OX=4558 GN=SORBI_3009G209100 PE=4 SV=2 - [A0A1B6P9M6_SORBI]	Quantified
C5XZ84	40S ribosomal protein S8	SORBI_3004G244800		40S ribosomal protein S8 OS=Sorghum bicolor OX=4558 GN=SORBI_3004G244800 PE=3 SV=1 - [C5XZ84_SORBI]	Quantified
A0A1Z5S965	Hydroxyisourate hydrolase	SORBI_3001G350400		Hydroxyisourate hydrolase OS=Sorghum bicolor OX=4558 GN=SORBI_3001G350400 PE=4 SV=1 - [A0A1Z5S965_SORBI]	Quantified
C5XAJ9	Uncharacterized protein	SORBI_3002G177000		Uncharacterized protein OS=Sorghum bicolor OX=4558 GN=SORBI_3002G177000 PE=4 SV=1 - [C5XAJ9_SORBI]	Quantified
A0A1Z5S9X6	Ribosomal_L18e/L15P domain-containing protein	SORBI_3001G377800		Ribosomal_L18e/L15P domain-containing protein OS=Sorghum bicolor OX=4558 GN=SORBI_3001G377800 PE=3 SV=1 - [A0A1Z5S9X6_SORBI]	Quantified
C5XYN8	PLAT domain-containing protein	SORBI_3004G232700		PLAT domain-containing protein OS=Sorghum bicolor OX=4558 GN=SORBI_3004G232700 PE=4 SV=1 - [C5XYN8_SORBI]	Quantified
C5YXY3	Peptidyl-prolyl cis-trans isomerase	SORBI_3009G001500	FUNCTION: PPIases accelerate the folding of proteins. It catalyzes the cis-trans isomerization of proline imidic peptide bonds in oligopeptides. {ECO:0000256|RuleBase:RU363019}.	Peptidyl-prolyl cis-trans isomerase OS=Sorghum bicolor OX=4558 GN=SORBI_3009G001500 PE=3 SV=1 - [C5YXY3_SORBI]	Quantified
C5YNS4	40S ribosomal protein S6	SORBI_3008G098800		40S ribosomal protein S6 OS=Sorghum bicolor OX=4558 GN=SORBI_3008G098800 PE=3 SV=1 - [C5YNS4_SORBI]	Quantified
A0A1B6QNE6	Uncharacterized protein	SORBI_3001G383700		Uncharacterized protein OS=Sorghum bicolor OX=4558 GN=SORBI_3001G383700 PE=4 SV=1 - [A0A1B6QNE6_SORBI]	Quantified
C5XPJ0	Aldedh domain-containing protein	SORBI_3003G203600		Aldedh domain-containing protein OS=Sorghum bicolor OX=4558 GN=SORBI_3003G203600 PE=3 SV=1 - [C5XPJ0_SORBI]	Quantified
C5YSU3	L-ascorbate peroxidase	SORBI_3008G057900		L-ascorbate peroxidase OS=Sorghum bicolor OX=4558 GN=SORBI_3008G057900 PE=3 SV=1 - [C5YSU3_SORBI]	Quantified
C5XK48	Uncharacterized protein	SORBI_3003G296800		Uncharacterized protein OS=Sorghum bicolor OX=4558 GN=SORBI_3003G296800 PE=4 SV=1 - [C5XK48_SORBI]	Quantified
C5XJ30	Uncharacterized protein	SORBI_3003G286200		Uncharacterized protein OS=Sorghum bicolor OX=4558 GN=SORBI_3003G286200 PE=4 SV=1 - [C5XJ30_SORBI]	Quantified
C5XTL6	UMP-CMP kinase	SORBI_3004G318100	FUNCTION: Catalyzes the phosphorylation of pyrimidine nucleoside monophosphates at the expense of ATP. Plays an important role in de novo pyrimidine nucleotide biosynthesis. Has preference for UMP and CMP as phosphate acceptors. {ECO:0000256|HAMAP-Rule:MF_03172}.	UMP-CMP kinase OS=Sorghum bicolor OX=4558 GN=SORBI_3004G318100 PE=3 SV=1 - [C5XTL6_SORBI]	Quantified
C5Z2S4	Uncharacterized protein	SORBI_3010G011200		Uncharacterized protein OS=Sorghum bicolor OX=4558 GN=SORBI_3010G011200 PE=3 SV=1 - [C5Z2S4_SORBI]	Quantified
C5X4M7	Uncharacterized protein	SORBI_3002G255300		Uncharacterized protein OS=Sorghum bicolor OX=4558 GN=SORBI_3002G255300 PE=3 SV=1 - [C5X4M7_SORBI]	Quantified
C5XCR2	S5 DRBM domain-containing protein	SORBI_3002G074200		S5 DRBM domain-containing protein OS=Sorghum bicolor OX=4558 GN=SORBI_3002G074200 PE=3 SV=1 - [C5XCR2_SORBI]	Quantified
C5XGD3	60S ribosomal protein L13	SORBI_3003G408100		60S ribosomal protein L13 OS=Sorghum bicolor OX=4558 GN=SORBI_3003G408100 PE=3 SV=1 - [C5XGD3_SORBI]	Quantified
C5YVY9	60S ribosomal protein L13	SORBI_3009G237200		60S ribosomal protein L13 OS=Sorghum bicolor OX=4558 GN=SORBI_3009G237200 PE=3 SV=1 - [C5YVY9_SORBI]	Quantified
C5YLN2	30S ribosomal protein S17, chloroplastic	SORBI_3007G143000		30S ribosomal protein S17, chloroplastic OS=Sorghum bicolor OX=4558 GN=SORBI_3007G143000 PE=3 SV=1 - [C5YLN2_SORBI]	Quantified
A0A1B6QHY1	UDP-glucose 6-dehydrogenase	SORBI_3001G084100		UDP-glucose 6-dehydrogenase OS=Sorghum bicolor OX=4558 GN=SORBI_3001G084100 PE=3 SV=1 - [A0A1B6QHY1_SORBI]	Quantified
C5Z0K4	Protein disulfide-isomerase	SORBI_3009G051600		Protein disulfide-isomerase OS=Sorghum bicolor OX=4558 GN=SORBI_3009G051600 PE=3 SV=1 - [C5Z0K4_SORBI]	Quantified
C5XXQ4	Nucleolar protein 10	SORBI_3004G216800		Nucleolar protein 10 OS=Sorghum bicolor OX=4558 GN=SORBI_3004G216800 PE=3 SV=1 - [C5XXQ4_SORBI]	Quantified
C5WX81	PITH domain-containing protein	SORBI_3001G058100		PITH domain-containing protein OS=Sorghum bicolor OX=4558 GN=SORBI_3001G058100 PE=4 SV=1 - [C5WX81_SORBI]	Quantified
C5WR92	Uncharacterized protein	SORBI_3001G158000		Uncharacterized protein OS=Sorghum bicolor OX=4558 GN=SORBI_3001G158000 PE=4 SV=1 - [C5WR92_SORBI]	Quantified
C5XCF2	t-SNARE coiled-coil homology domain-containing protein	SORBI_3002G352700		t-SNARE coiled-coil homology domain-containing protein OS=Sorghum bicolor OX=4558 GN=SORBI_3002G352700 PE=4 SV=1 - [C5XCF2_SORBI]	Quantified
A0A1B6PAQ6	Uncharacterized protein	SORBI_3009G257600		Uncharacterized protein OS=Sorghum bicolor OX=4558 GN=SORBI_3009G257600 PE=4 SV=1 - [A0A1B6PAQ6_SORBI]	Quantified
C5WVD0	Cytochrome b5 heme-binding domain-containing protein	SORBI_3001G193200		Cytochrome b5 heme-binding domain-containing protein OS=Sorghum bicolor OX=4558 GN=SORBI_3001G193200 PE=3 SV=1 - [C5WVD0_SORBI]	Quantified
A0A1B6Q4Q3	Aldo_ket_red domain-containing protein	SORBI_3003G222200		Aldo_ket_red domain-containing protein OS=Sorghum bicolor OX=4558 GN=SORBI_3003G222200 PE=4 SV=1 - [A0A1B6Q4Q3_SORBI]	Quantified
C5WSV0	Uncharacterized protein	SORBI_3001G010600		Uncharacterized protein OS=Sorghum bicolor OX=4558 GN=SORBI_3001G010600 PE=4 SV=1 - [C5WSV0_SORBI]	Quantified
C5XNE3	Alba domain-containing protein	SORBI_3003G049800		Alba domain-containing protein OS=Sorghum bicolor OX=4558 GN=SORBI_3003G049800 PE=4 SV=1 - [C5XNE3_SORBI]	Quantified
C5XSC5	UTP--glucose-1-phosphate uridylyltransferase	SORBI_3004G013500		UTP--glucose-1-phosphate uridylyltransferase OS=Sorghum bicolor OX=4558 GN=SORBI_3004G013500 PE=3 SV=1 - [C5XSC5_SORBI]	Quantified
C5XN41	Uncharacterized protein	SORBI_3003G330300		Uncharacterized protein OS=Sorghum bicolor OX=4558 GN=SORBI_3003G330300 PE=4 SV=1 - [C5XN41_SORBI]	Quantified
C5YW22	GTP-binding nuclear protein	SORBI_3009G240900	FUNCTION: GTP-binding protein involved in nucleocytoplasmic transport. Required for the import of protein into the nucleus and also for RNA export. Involved in chromatin condensation and control of cell cycle. {ECO:0000256|RuleBase:RU363057}.	GTP-binding nuclear protein OS=Sorghum bicolor OX=4558 GN=SORBI_3009G240900 PE=3 SV=1 - [C5YW22_SORBI]	Quantified
A0A109ND69	Uncharacterized protein	SORBI_3007G085000		Uncharacterized protein OS=Sorghum bicolor OX=4558 GN=SORBI_3007G085000 PE=3 SV=1 - [A0A109ND69_SORBI]	Quantified
A0A194YMR4	Rhodanese domain-containing protein	SORBI_3004G046400		Rhodanese domain-containing protein OS=Sorghum bicolor OX=4558 GN=SORBI_3004G046400 PE=4 SV=1 - [A0A194YMR4_SORBI]	Quantified
C5YZA1	Uncharacterized protein	SORBI_3009G163900		Uncharacterized protein OS=Sorghum bicolor OX=4558 GN=SORBI_3009G163900 PE=3 SV=1 - [C5YZA1_SORBI]	Quantified
C5Z7H7	Uncharacterized protein	SORBI_3010G097600		Uncharacterized protein OS=Sorghum bicolor OX=4558 GN=SORBI_3010G097600 PE=4 SV=2 - [C5Z7H7_SORBI]	Quantified
C5WV32	Uncharacterized protein	SORBI_3001G036900		Uncharacterized protein OS=Sorghum bicolor OX=4558 GN=SORBI_3001G036900 PE=3 SV=1 - [C5WV32_SORBI]	Quantified
C5X4M6	Uncharacterized protein	SORBI_3002G255100		Uncharacterized protein OS=Sorghum bicolor OX=4558 GN=SORBI_3002G255100 PE=3 SV=1 - [C5X4M6_SORBI]	Quantified
A0A1B6QNM9	Uncharacterized protein	SORBI_3001G395900		Uncharacterized protein OS=Sorghum bicolor OX=4558 GN=SORBI_3001G395900 PE=3 SV=1 - [A0A1B6QNM9_SORBI]	Quantified
C5Y090	Uncharacterized protein	SORBI_3004G264700		Uncharacterized protein OS=Sorghum bicolor OX=4558 GN=SORBI_3004G264700 PE=3 SV=1 - [C5Y090_SORBI]	Quantified
A0A1Z5RKY5	Sulfotransferase	SORBI_3004G046200		Sulfotransferase OS=Sorghum bicolor OX=4558 GN=SORBI_3004G046200 PE=3 SV=1 - [A0A1Z5RKY5_SORBI]	Quantified
A0A1B6Q1C4	Glutaredoxin domain-containing protein	SORBI_3003G048600		Glutaredoxin domain-containing protein OS=Sorghum bicolor OX=4558 GN=SORBI_3003G048600 PE=3 SV=1 - [A0A1B6Q1C4_SORBI]	Quantified
A0A194YI62	CS domain-containing protein	SORBI_3010G094500		CS domain-containing protein OS=Sorghum bicolor OX=4558 GN=SORBI_3010G094500 PE=4 SV=1 - [A0A194YI62_SORBI]	Quantified
C5Z7M3	Uncharacterized protein	SORBI_3010G220200		Uncharacterized protein OS=Sorghum bicolor OX=4558 GN=SORBI_3010G220200 PE=4 SV=1 - [C5Z7M3_SORBI]	Quantified
Q9MDQ1	ATP synthase subunit alpha (Fragment)	atpA	FUNCTION: Produces ATP from ADP in the presence of a proton gradient across the membrane. {ECO:0000256|RuleBase:RU003551}.	ATP synthase subunit alpha (Fragment) OS=Sorghum bicolor OX=4558 GN=atpA PE=2 SV=1 - [Q9MDQ1_SORBI]	Quantified
C5YMI0	Uncharacterized protein	SORBI_3007G023700		Uncharacterized protein OS=Sorghum bicolor OX=4558 GN=SORBI_3007G023700 PE=3 SV=1 - [C5YMI0_SORBI]	Quantified
C5YVL1	60S ribosomal protein L18a	SORBI_3009G233400		60S ribosomal protein L18a OS=Sorghum bicolor OX=4558 GN=SORBI_3009G233400 PE=3 SV=1 - [C5YVL1_SORBI]	Quantified
C5Y895	60S ribosomal protein L18a	SORBI_3005G091700		60S ribosomal protein L18a OS=Sorghum bicolor OX=4558 GN=SORBI_3005G091700 PE=3 SV=1 - [C5Y895_SORBI]	Quantified
C5Z4C7	Proteasome subunit beta	SORBI_3010G042800	FUNCTION: The proteasome is a multicatalytic proteinase complex which is characterized by its ability to cleave peptides with Arg, Phe, Tyr, Leu, and Glu adjacent to the leaving group at neutral or slightly basic pH. {ECO:0000256|RuleBase:RU004203}.	Proteasome subunit beta OS=Sorghum bicolor OX=4558 GN=SORBI_3010G042800 PE=3 SV=1 - [C5Z4C7_SORBI]	Quantified
C5WW06	Uncharacterized protein	SORBI_3001G042000		Uncharacterized protein OS=Sorghum bicolor OX=4558 GN=SORBI_3001G042000 PE=4 SV=1 - [C5WW06_SORBI]	Quantified
C5Y1S2	Pyruvate kinase	SORBI_3005G101400		Pyruvate kinase OS=Sorghum bicolor OX=4558 GN=SORBI_3005G101400 PE=3 SV=1 - [C5Y1S2_SORBI]	Quantified
C5X592	60S ribosomal protein L7a	SORBI_3002G258800	FUNCTION: Component of the ribosome. {ECO:0000256|RuleBase:RU367042}.	60S ribosomal protein L7a OS=Sorghum bicolor OX=4558 GN=SORBI_3002G258800 PE=3 SV=1 - [C5X592_SORBI]	Quantified
C5Z2T8	Uncharacterized protein	SORBI_3010G012500		Uncharacterized protein OS=Sorghum bicolor OX=4558 GN=SORBI_3010G012500 PE=4 SV=1 - [C5Z2T8_SORBI]	Quantified
C5YYU2	PH domain-containing protein	SORBI_3009G156300		PH domain-containing protein OS=Sorghum bicolor OX=4558 GN=SORBI_3009G156300 PE=4 SV=1 - [C5YYU2_SORBI]	Quantified
C5X5K3	Peroxidase	SORBI_3002G416500	FUNCTION: Removal of H(2)O(2), oxidation of toxic reductants, biosynthesis and degradation of lignin, suberization, auxin catabolism, response to environmental stresses such as wounding, pathogen attack and oxidative stress. {ECO:0000256|RuleBase:RU362060}.	Peroxidase OS=Sorghum bicolor OX=4558 GN=SORBI_3002G416500 PE=3 SV=1 - [C5X5K3_SORBI]	Quantified
A0A1B6Q7A0	Uncharacterized protein	SORBI_3003G373100		Uncharacterized protein OS=Sorghum bicolor OX=4558 GN=SORBI_3003G373100 PE=3 SV=1 - [A0A1B6Q7A0_SORBI]	Quantified
C5WRH5	Nucleoside diphosphate kinase	SORBI_3001G295200		Nucleoside diphosphate kinase OS=Sorghum bicolor OX=4558 GN=SORBI_3001G295200 PE=3 SV=1 - [C5WRH5_SORBI]	Quantified
C5WVY7	Methylenetetrahydrofolate reductase	SORBI_3001G040100		Methylenetetrahydrofolate reductase OS=Sorghum bicolor OX=4558 GN=SORBI_3001G040100 PE=3 SV=1 - [C5WVY7_SORBI]	Quantified
C5XAV0	Uncharacterized protein	SORBI_3002G331300		Uncharacterized protein OS=Sorghum bicolor OX=4558 GN=SORBI_3002G331300 PE=3 SV=1 - [C5XAV0_SORBI]	Quantified
C5YN28	MSP domain-containing protein	SORBI_3007G035600		MSP domain-containing protein OS=Sorghum bicolor OX=4558 GN=SORBI_3007G035600 PE=4 SV=1 - [C5YN28_SORBI]	Quantified
C5WMT4	Tubulin beta chain	SORBI_3001G540900	FUNCTION: Tubulin is the major constituent of microtubules. It binds two moles of GTP, one at an exchangeable site on the beta chain and one at a non-exchangeable site on the alpha chain. {ECO:0000256|RuleBase:RU000352, ECO:0000256|SAAS:SAAS00031082}.	Tubulin beta chain OS=Sorghum bicolor OX=4558 GN=SORBI_3001G540900 PE=3 SV=1 - [C5WMT4_SORBI]	Quantified
C5YVD8	Uncharacterized protein	SORBI_3009G225900		Uncharacterized protein OS=Sorghum bicolor OX=4558 GN=SORBI_3009G225900 PE=3 SV=1 - [C5YVD8_SORBI]	Quantified
C6JST4	Peroxidase	Sb2674s002010	FUNCTION: Removal of H(2)O(2), oxidation of toxic reductants, biosynthesis and degradation of lignin, suberization, auxin catabolism, response to environmental stresses such as wounding, pathogen attack and oxidative stress. {ECO:0000256|RuleBase:RU362060}.	Peroxidase OS=Sorghum bicolor OX=4558 GN=Sb2674s002010 PE=3 SV=1 - [C6JST4_SORBI]	Quantified
C5YCZ1	Uncharacterized protein	SORBI_3006G161400		Uncharacterized protein OS=Sorghum bicolor OX=4558 GN=SORBI_3006G161400 PE=4 SV=1 - [C5YCZ1_SORBI]	Quantified
C5X9D6	SH3 domain-containing protein	SORBI_3002G313600		SH3 domain-containing protein OS=Sorghum bicolor OX=4558 GN=SORBI_3002G313600 PE=4 SV=1 - [C5X9D6_SORBI]	Quantified
C5YW80	Uncharacterized protein	SORBI_3009G100800		Uncharacterized protein OS=Sorghum bicolor OX=4558 GN=SORBI_3009G100800 PE=4 SV=1 - [C5YW80_SORBI]	Quantified
A0A1B6PG41	Lactoylglutathione lyase	SORBI_3007G069200	FUNCTION: Catalyzes the conversion of hemimercaptal, formed from methylglyoxal and glutathione, to S-lactoylglutathione. {ECO:0000256|RuleBase:RU361179}.	Lactoylglutathione lyase OS=Sorghum bicolor OX=4558 GN=SORBI_3007G069200 PE=3 SV=1 - [A0A1B6PG41_SORBI]	Quantified
C5WVD3	Uncharacterized protein	SORBI_3001G193500		Uncharacterized protein OS=Sorghum bicolor OX=4558 GN=SORBI_3001G193500 PE=3 SV=1 - [C5WVD3_SORBI]	Quantified
C5YFN4	Uncharacterized protein	SORBI_3006G211200		Uncharacterized protein OS=Sorghum bicolor OX=4558 GN=SORBI_3006G211200 PE=4 SV=1 - [C5YFN4_SORBI]	Quantified
C5YI63	Uncharacterized protein	SORBI_3007G197800		Uncharacterized protein OS=Sorghum bicolor OX=4558 GN=SORBI_3007G197800 PE=3 SV=1 - [C5YI63_SORBI]	Quantified
Q84KI3	Cytochrome b5	Cyb5		Cytochrome b5 OS=Sorghum bicolor OX=4558 GN=Cyb5 PE=3 SV=1 - [Q84KI3_SORBI]	Quantified
A0A1B6QF50	Tubulin alpha chain	SORBI_3002G350400	FUNCTION: Tubulin is the major constituent of microtubules. It binds two moles of GTP, one at an exchangeable site on the beta chain and one at a non-exchangeable site on the alpha chain. {ECO:0000256|RuleBase:RU000352}.	Tubulin alpha chain OS=Sorghum bicolor OX=4558 GN=SORBI_3002G350400 PE=3 SV=1 - [A0A1B6QF50_SORBI]	Quantified
C5X054	Aspartate-semialdehyde dehydrogenase	SORBI_3001G081900		Aspartate-semialdehyde dehydrogenase OS=Sorghum bicolor OX=4558 GN=SORBI_3001G081900 PE=3 SV=1 - [C5X054_SORBI]	Quantified
C5YWC5	Peptidase_M24 domain-containing protein	SORBI_3009G104100		Peptidase_M24 domain-containing protein OS=Sorghum bicolor OX=4558 GN=SORBI_3009G104100 PE=3 SV=1 - [C5YWC5_SORBI]	Quantified
C5XDP0	Uncharacterized protein	SORBI_3002G214600		Uncharacterized protein OS=Sorghum bicolor OX=4558 GN=SORBI_3002G214600 PE=3 SV=1 - [C5XDP0_SORBI]	Quantified
C5X9N2	ML domain-containing protein	SORBI_3002G039000		ML domain-containing protein OS=Sorghum bicolor OX=4558 GN=SORBI_3002G039000 PE=4 SV=1 - [C5X9N2_SORBI]	Quantified
C5WYZ2	Uncharacterized protein	SORBI_3001G512300		Uncharacterized protein OS=Sorghum bicolor OX=4558 GN=SORBI_3001G512300 PE=3 SV=1 - [C5WYZ2_SORBI]	Quantified
A0A1B6PEC9	5-methyltetrahydropteroyltriglutamate--homocysteine S-methyltransferase	SORBI_3008G178800		5-methyltetrahydropteroyltriglutamate--homocysteine S-methyltransferase OS=Sorghum bicolor OX=4558 GN=SORBI_3008G178800 PE=3 SV=1 - [A0A1B6PEC9_SORBI]	Quantified
C5YUM9	Uncharacterized protein	SORBI_3009G076400		Uncharacterized protein OS=Sorghum bicolor OX=4558 GN=SORBI_3009G076400 PE=3 SV=1 - [C5YUM9_SORBI]	Quantified
C5Y8T1	Uncharacterized protein	SORBI_3006G088000		Uncharacterized protein OS=Sorghum bicolor OX=4558 GN=SORBI_3006G088000 PE=4 SV=1 - [C5Y8T1_SORBI]	Quantified
A0A1Z5SAM0	Uncharacterized protein	SORBI_3001G449700		Uncharacterized protein OS=Sorghum bicolor OX=4558 GN=SORBI_3001G449700 PE=4 SV=1 - [A0A1Z5SAM0_SORBI]	Quantified
C5XU43	Uncharacterized protein	SORBI_3004G170800		Uncharacterized protein OS=Sorghum bicolor OX=4558 GN=SORBI_3004G170800 PE=4 SV=1 - [C5XU43_SORBI]	Quantified
C5Z396	Aldo_ket_red domain-containing protein	SORBI_3010G019900		Aldo_ket_red domain-containing protein OS=Sorghum bicolor OX=4558 GN=SORBI_3010G019900 PE=4 SV=1 - [C5Z396_SORBI]	Quantified
A0A1B6PFE9	Pyr_redox_2 domain-containing protein	SORBI_3007G038600		Pyr_redox_2 domain-containing protein OS=Sorghum bicolor OX=4558 GN=SORBI_3007G038600 PE=4 SV=1 - [A0A1B6PFE9_SORBI]	Quantified
C6JRM9	Uncharacterized protein	Sb0011s005460		Uncharacterized protein OS=Sorghum bicolor OX=4558 GN=Sb0011s005460 PE=3 SV=1 - [C6JRM9_SORBI]	Quantified
C5XYZ9	Phosphoenolpyruvate carboxylase	SORBI_3004G106900		Phosphoenolpyruvate carboxylase OS=Sorghum bicolor OX=4558 GN=SORBI_3004G106900 PE=3 SV=1 - [C5XYZ9_SORBI]	Quantified
C5XDZ7	Ribosomal_L18e/L15P domain-containing protein	SORBI_3002G372400		Ribosomal_L18e/L15P domain-containing protein OS=Sorghum bicolor OX=4558 GN=SORBI_3002G372400 PE=3 SV=1 - [C5XDZ7_SORBI]	Quantified
C5YQI8	2-isopropylmalate synthase	SORBI_3008G012400		2-isopropylmalate synthase OS=Sorghum bicolor OX=4558 GN=SORBI_3008G012400 PE=3 SV=1 - [C5YQI8_SORBI]	Quantified
C5XLR6	Usp domain-containing protein	SORBI_3003G319000		Usp domain-containing protein OS=Sorghum bicolor OX=4558 GN=SORBI_3003G319000 PE=4 SV=1 - [C5XLR6_SORBI]	Quantified
C5YZA2	Histone H2B	SORBI_3009G164200		Histone H2B OS=Sorghum bicolor OX=4558 GN=SORBI_3009G164200 PE=3 SV=1 - [C5YZA2_SORBI]	Quantified
C5XW10	Uncharacterized protein	SORBI_3004G350200		Uncharacterized protein OS=Sorghum bicolor OX=4558 GN=SORBI_3004G350200 PE=4 SV=1 - [C5XW10_SORBI]	Quantified
C5WTN6	T-complex protein 1 subunit gamma	SORBI_3001G460500		T-complex protein 1 subunit gamma OS=Sorghum bicolor OX=4558 GN=SORBI_3001G460500 PE=3 SV=1 - [C5WTN6_SORBI]	Quantified
C5XXK3	AAA domain-containing protein	SORBI_3004G082900		AAA domain-containing protein OS=Sorghum bicolor OX=4558 GN=SORBI_3004G082900 PE=3 SV=1 - [C5XXK3_SORBI]	Quantified
C5XAT8	Histone H2A	SORBI_3002G329900		Histone H2A OS=Sorghum bicolor OX=4558 GN=SORBI_3002G329900 PE=3 SV=1 - [C5XAT8_SORBI]	Quantified
C5WR87	KxDL domain-containing protein	SORBI_3001G157500		KxDL domain-containing protein OS=Sorghum bicolor OX=4558 GN=SORBI_3001G157500 PE=3 SV=1 - [C5WR87_SORBI]	Quantified
A0A1B6Q8L9	Eukaryotic translation initiation factor 5A	SORBI_3002G007100		Eukaryotic translation initiation factor 5A OS=Sorghum bicolor OX=4558 GN=SORBI_3002G007100 PE=3 SV=1 - [A0A1B6Q8L9_SORBI]	Quantified
C5WXR7	Proteasome subunit alpha type	SORBI_3001G352800	FUNCTION: The proteasome is a multicatalytic proteinase complex which is characterized by its ability to cleave peptides with Arg, Phe, Tyr, Leu, and Glu adjacent to the leaving group at neutral or slightly basic pH. {ECO:0000256|RuleBase:RU000551}.	Proteasome subunit alpha type OS=Sorghum bicolor OX=4558 GN=SORBI_3001G352800 PE=3 SV=1 - [C5WXR7_SORBI]	Quantified
C5XQZ8	Uncharacterized protein	SORBI_3003G218400		Uncharacterized protein OS=Sorghum bicolor OX=4558 GN=SORBI_3003G218400 PE=4 SV=1 - [C5XQZ8_SORBI]	Quantified
C5X1S5	HIT domain-containing protein	SORBI_3001G388600		HIT domain-containing protein OS=Sorghum bicolor OX=4558 GN=SORBI_3001G388600 PE=4 SV=1 - [C5X1S5_SORBI]	Quantified
C5YVE3	Uncharacterized protein	SORBI_3009G226400		Uncharacterized protein OS=Sorghum bicolor OX=4558 GN=SORBI_3009G226400 PE=3 SV=1 - [C5YVE3_SORBI]	Quantified
C5Z3D2	Ribosomal_S10 domain-containing protein	SORBI_3010G023900		Ribosomal_S10 domain-containing protein OS=Sorghum bicolor OX=4558 GN=SORBI_3010G023900 PE=3 SV=1 - [C5Z3D2_SORBI]	Quantified
C5YJF5	Glucose-6-phosphate 1-epimerase	SORBI_3007G087000		Glucose-6-phosphate 1-epimerase OS=Sorghum bicolor OX=4558 GN=SORBI_3007G087000 PE=3 SV=1 - [C5YJF5_SORBI]	Quantified
C5XG02	Lactamase_B domain-containing protein	SORBI_3003G249900		Lactamase_B domain-containing protein OS=Sorghum bicolor OX=4558 GN=SORBI_3003G249900 PE=4 SV=1 - [C5XG02_SORBI]	Quantified
C5WZ08	Glutathione transferase	SORBI_3001G514200		Glutathione transferase OS=Sorghum bicolor OX=4558 GN=SORBI_3001G514200 PE=3 SV=1 - [C5WZ08_SORBI]	Quantified
A0A194YS86	CN hydrolase domain-containing protein	SORBI_3004G225100		CN hydrolase domain-containing protein OS=Sorghum bicolor OX=4558 GN=SORBI_3004G225100 PE=3 SV=1 - [A0A194YS86_SORBI]	Quantified
A0A1Z5RAS2	Glutaredoxin domain-containing protein	SORBI_3007G162300		Glutaredoxin domain-containing protein OS=Sorghum bicolor OX=4558 GN=SORBI_3007G162300 PE=4 SV=1 - [A0A1Z5RAS2_SORBI]	Quantified
C5YG66	Aminomethyltransferase	SORBI_3006G220800	FUNCTION: The glycine cleavage system catalyzes the degradation of glycine. {ECO:0000256|RuleBase:RU003981}.	Aminomethyltransferase OS=Sorghum bicolor OX=4558 GN=SORBI_3006G220800 PE=3 SV=1 - [C5YG66_SORBI]	Quantified
C5YET4	Sm domain-containing protein	SORBI_3006G052400		Sm domain-containing protein OS=Sorghum bicolor OX=4558 GN=SORBI_3006G052400 PE=4 SV=1 - [C5YET4_SORBI]	Quantified
A0A1W0W304	zf-Tim10_DDP domain-containing protein	SORBI_3002G088100		zf-Tim10_DDP domain-containing protein OS=Sorghum bicolor OX=4558 GN=SORBI_3002G088100 PE=4 SV=1 - [A0A1W0W304_SORBI]	Quantified
C5XU82	PC4 domain-containing protein	SORBI_3004G175700		PC4 domain-containing protein OS=Sorghum bicolor OX=4558 GN=SORBI_3004G175700 PE=3 SV=1 - [C5XU82_SORBI]	Quantified
A0A1B6P694	Lambda glutathione transferase 2	GSTL2		Lambda glutathione transferase 2 OS=Sorghum bicolor OX=4558 GN=GSTL2 PE=2 SV=1 - [A0A1B6P694_SORBI]	Quantified
A0A1B6Q5M2	Uncharacterized protein	SORBI_3003G272300		Uncharacterized protein OS=Sorghum bicolor OX=4558 GN=SORBI_3003G272300 PE=3 SV=1 - [A0A1B6Q5M2_SORBI]	Quantified
C5WTL6	Histone H4	SORBI_3001G313200	FUNCTION: Core component of nucleosome. Nucleosomes wrap and compact DNA into chromatin, limiting DNA accessibility to the cellular machineries which require DNA as a template. Histones thereby play a central role in transcription regulation, DNA repair, DNA replication and chromosomal stability. DNA accessibility is regulated via a complex set of post-translational modifications of histones, als…	Histone H4 OS=Sorghum bicolor OX=4558 GN=SORBI_3001G313200 PE=3 SV=1 - [C5WTL6_SORBI]	Quantified
C5Z6E9	H15 domain-containing protein	SORBI_3010G079900		H15 domain-containing protein OS=Sorghum bicolor OX=4558 GN=SORBI_3010G079900 PE=4 SV=1 - [C5Z6E9_SORBI]	Quantified
C5WZG9	Uncharacterized protein	SORBI_3001G230100		Uncharacterized protein OS=Sorghum bicolor OX=4558 GN=SORBI_3001G230100 PE=3 SV=1 - [C5WZG9_SORBI]	Quantified
C5WQK7	ANK_REP_REGION domain-containing protein	SORBI_3001G280400		ANK_REP_REGION domain-containing protein OS=Sorghum bicolor OX=4558 GN=SORBI_3001G280400 PE=4 SV=1 - [C5WQK7_SORBI]	Quantified
C5XKV8	Glutathione transferase	SORBI_3003G305700		Glutathione transferase OS=Sorghum bicolor OX=4558 GN=SORBI_3003G305700 PE=3 SV=1 - [C5XKV8_SORBI]	Quantified
A1ILL4	Cinnamyl alcohol dehydrogenase 2	CAD		Cinnamyl alcohol dehydrogenase 2 OS=Sorghum bicolor OX=4558 GN=CAD PE=2 SV=1 - [A1ILL4_SORBI]	Quantified
C5YRG5	TPR_REGION domain-containing protein	SORBI_3008G160000		TPR_REGION domain-containing protein OS=Sorghum bicolor OX=4558 GN=SORBI_3008G160000 PE=4 SV=1 - [C5YRG5_SORBI]	Quantified
C5XG33	UBC core domain-containing protein	SORBI_3003G253000		UBC core domain-containing protein OS=Sorghum bicolor OX=4558 GN=SORBI_3003G253000 PE=3 SV=1 - [C5XG33_SORBI]	Quantified
C5XQ57	Uncharacterized protein	SORBI_3003G077900		Uncharacterized protein OS=Sorghum bicolor OX=4558 GN=SORBI_3003G077900 PE=3 SV=1 - [C5XQ57_SORBI]	Quantified
C5WZZ7	CHCH domain-containing protein	SORBI_3001G521900		CHCH domain-containing protein OS=Sorghum bicolor OX=4558 GN=SORBI_3001G521900 PE=4 SV=1 - [C5WZZ7_SORBI]	Quantified
A0A1B6QBT2	UBC core domain-containing protein	SORBI_3002G166900		UBC core domain-containing protein OS=Sorghum bicolor OX=4558 GN=SORBI_3002G166900 PE=3 SV=1 - [A0A1B6QBT2_SORBI]	Quantified
A0A1B6P9U7	Uncharacterized protein	SORBI_3009G213500		Uncharacterized protein OS=Sorghum bicolor OX=4558 GN=SORBI_3009G213500 PE=3 SV=1 - [A0A1B6P9U7_SORBI]	Quantified
A0A1B6PA06	ATP synthase subunit beta	SORBI_3009G224400	FUNCTION: Produces ATP from ADP in the presence of a proton gradient across the membrane. {ECO:0000256|RuleBase:RU003553}.	ATP synthase subunit beta OS=Sorghum bicolor OX=4558 GN=SORBI_3009G224400 PE=3 SV=1 - [A0A1B6PA06_SORBI]	Quantified
A0A1B6QLK4	NADH dehydrogenase [ubiquinone] 1 alpha subcomplex subunit 12	SORBI_3001G282500	FUNCTION: Accessory subunit of the mitochondrial membrane respiratory chain NADH dehydrogenase (Complex I), that is believed not to be involved in catalysis. Complex I functions in the transfer of electrons from NADH to the respiratory chain. The immediate electron acceptor for the enzyme is believed to be ubiquinone. {ECO:0000256|RuleBase:RU363103}.	NADH dehydrogenase [ubiquinone] 1 alpha subcomplex subunit 12 OS=Sorghum bicolor OX=4558 GN=SORBI_3001G282500 PE=3 SV=1 - [A0A1B6QLK4_SORBI]	Quantified
C5X0T6	EGF_CA domain-containing protein	SORBI_3001G381200		EGF_CA domain-containing protein OS=Sorghum bicolor OX=4558 GN=SORBI_3001G381200 PE=3 SV=1 - [C5X0T6_SORBI]	Quantified
A0A1B6QH46	TOG domain-containing protein	SORBI_3001G032800		TOG domain-containing protein OS=Sorghum bicolor OX=4558 GN=SORBI_3001G032800 PE=4 SV=1 - [A0A1B6QH46_SORBI]	Quantified
A0A1B6PA46	TMF_TATA_bd domain-containing protein	SORBI_3009G229600		TMF_TATA_bd domain-containing protein OS=Sorghum bicolor OX=4558 GN=SORBI_3009G229600 PE=4 SV=1 - [A0A1B6PA46_SORBI]	Quantified
C5WSV4	Elongation factor Tu	SORBI_3001G011000	FUNCTION: This protein promotes the GTP-dependent binding of aminoacyl-tRNA to the A-site of ribosomes during protein biosynthesis. {ECO:0000256|RuleBase:RU000325}.	Elongation factor Tu OS=Sorghum bicolor OX=4558 GN=SORBI_3001G011000 PE=3 SV=1 - [C5WSV4_SORBI]	Quantified
C5XBD4	Phosphopyruvate hydratase	SORBI_3002G186900		Phosphopyruvate hydratase OS=Sorghum bicolor OX=4558 GN=SORBI_3002G186900 PE=3 SV=1 - [C5XBD4_SORBI]	Quantified
C5YAK8	DUF3700 domain-containing protein	SORBI_3006G269200		DUF3700 domain-containing protein OS=Sorghum bicolor OX=4558 GN=SORBI_3006G269200 PE=4 SV=1 - [C5YAK8_SORBI]	Quantified
C5XR09	DUF1681 domain-containing protein	SORBI_3003G219500		DUF1681 domain-containing protein OS=Sorghum bicolor OX=4558 GN=SORBI_3003G219500 PE=4 SV=1 - [C5XR09_SORBI]	Quantified
C5YL07	Aldedh domain-containing protein	SORBI_3007G130800		Aldedh domain-containing protein OS=Sorghum bicolor OX=4558 GN=SORBI_3007G130800 PE=3 SV=1 - [C5YL07_SORBI]	Quantified
C5X951	Phosphoenolpyruvate carboxylase	SORBI_3002G167000		Phosphoenolpyruvate carboxylase OS=Sorghum bicolor OX=4558 GN=SORBI_3002G167000 PE=3 SV=1 - [C5X951_SORBI]	Quantified
A0A1B6Q885	NAD(P)H dehydrogenase (quinone)	SORBI_3003G429000		NAD(P)H dehydrogenase (quinone) OS=Sorghum bicolor OX=4558 GN=SORBI_3003G429000 PE=4 SV=1 - [A0A1B6Q885_SORBI]	Quantified
[truncated: 8,347 more rows]
