# Supplementary material for: Multiomics Analyses of Two Sorghum Cultivars Reveal the Molecular Mechanism of Salt Tolerance
Source: Front Plant Sci. 2022 May 23;13:886805. doi: 10.3389/fpls.2022.886805 (PMC9168679; doi:10.3389/fpls.2022.886805)
Supplement: SUPPLEMENTARY FIGURE S1 — KEGG annotation and enrichment of DEGs. [file Data_Sheet_1.ZIP › ▓╣│Σ═╝╞1⁄4╝░═╝▒φ/Table S7.xlsx]

## Sheet: HN-C vs. GZ-C
GO_ID	Term	Category	Test	Ref	TestAll	RefAll	Test_per	Ref_per	Over_Under	TestSeqs	RefSeqs	P value	FDR	richFactor
GO:0005576	extracellular region	C	112	334	1531	9002	0.0731548	0.0371029	over	C5XHF1,C5Y651,A0A1Z5R993,C5YIB8,A0A1Z5R9A2,A0A1Z5R992,C5YYG4,C5XB21,A0A1B6Q660,A0A1Z5RIL8,A0A1Z5R8B4,C5XHY3,C5XHX4,A0A1Z5RGH5,A0A1B6QEM0,C5XPU3,C5XNW9,C5XRD9,C5WYT4,C5YAT2,C5X8S2,C5Z3A0,C5Z8D2,C5X8S0,C5Y1N3,C5Z7I6,C5YB22,A0A1W0W7T8,A0A1B6QN00,C5YB27,C5YZI4,C5X040,C5Z864,C5Z0E3,C5XMX0,C5XYY5,C5YZJ3,C5YWW2,C5XI24,C5X5K3,C5Z1J6,C5XKP4,C5XQX6,C5XIX9,C5YGF5,C5XGH2,C5Y7Z1,A0A1Z5S662,C5XGH3,A0A1B6QJR7,C…	C5XYZ9,C5X951,C5XSV1,C5XHF1,C5YK81,C5Z8T4,A0A1B6QB11,A0A1B6PNS7,C5Y651,C5X695,C5YN49,A0A194YSX5,C5X502,C5XRT7,C5XTE7,C5YYZ6,C5WX01,A0A1Z5R8U6,C5Y7G2,C5XVI7,A0A1Z5R993,C5YIB8,A0A1Z5R9A2,C5YC92,A0A1W0VUE2,A0A1Z5RIV2,C5X765,C5XHX2,A0A1W0W1N0,C5Y1W5,A0A1Z5R992,C5WVT5,C5YI12,C5XHX3,C5WNY4,C5YYG4,C5XB21,A0A1B6Q660,C5X764,C5XRU5,A0A1B6PP80,A0A1B6QQ39,C5XPU4,C5YS41,C5YM54,A0A1Z5RIL8,C5WMC9,A0A1Z5RHQ8,C5X…	5.35028e-14	2.48253e-11	0.335329
GO:0000786	nucleosome	C	23	38	1531	9002	0.0150229	0.00422128	over	C5YL42,C5XDK0,C5YM38,C5XB54,C5X4Q7,A0A1W0VY87,C5XE66,C5YJD0,A0A1W0VR45,A0A1Z5S4I2,C5Y096,C5XAT8,C5Z6E9,C5YEF5,C5XX54,C5WXQ0,A0A1B6PT29,C5WPC4,C5XAT9,C5XBR4,C5YYL4,C5X685,C5YZA9	C5YL42,C5XDK0,C5YM38,C5XB54,C5X4Q7,C5XPC7,A0A1W0VY87,C5XE66,C5YJD0,A0A1W0VR45,C5XP45,A0A1Z5S4I2,C5Y096,C5YZA2,C5XAT8,C5WTL6,C5Z6E9,C5YEF5,C5XX54,C5WXQ0,C5XPA5,C5YZY0,A0A1B6PT29,C5WPC4,C5XAT9,C5XBR4,C5YYL4,C5WMX3,C5YP98,C5X685,C5YZA9,C5WS22,C5WPC3,A0A1B6QIJ7,C5XHN5,C5XPI1,A0A1B6QJ59,C5XC59	1.96453e-09	4.25387e-07	0.605263
GO:0044815	DNA packaging complex	C	23	40	1531	9002	0.0150229	0.00444346	over	C5YL42,C5XDK0,C5YM38,C5XB54,C5X4Q7,A0A1W0VY87,C5XE66,C5YJD0,A0A1W0VR45,A0A1Z5S4I2,C5Y096,C5XAT8,C5Z6E9,C5YEF5,C5XX54,C5WXQ0,A0A1B6PT29,C5WPC4,C5XAT9,C5XBR4,C5YYL4,C5X685,C5YZA9	C5YL42,C5XDK0,C5YM38,C5XB54,C5X4Q7,C5XPC7,A0A1W0VY87,C5XE66,C5YJD0,A0A1W0VR45,C5XP45,A0A1Z5S4I2,C5Y096,C5YZA2,C5XAT8,C5WTL6,C5Z6E9,C5YEF5,C5XX54,C5WXQ0,C5XPA5,C5YZY0,A0A1B6PT29,C5WPC4,C5XAT9,C5XBR4,C5YYL4,C5WMX3,C5YP98,C5X685,C5YZA9,C5WS22,C5WPC3,A0A1B6QIJ7,C5XHN5,C5XPI1,A0A1B6QJ59,C5XC59,A0A194YIC0,C5YPK4	7.94472e-09	1.61278e-06	0.575
GO:0046658	anchored component of plasma membrane	C	35	85	1531	9002	0.0228609	0.00944235	over	C5Y055,C5X6P6,C5Z6W2,A0A194YMI7,C5XAS4,C5X780,C5Y8K8,C5Z0P5,C5Z240,C5X750,C5XHR8,C5XAC2,C5WTY0,C5WY32,Q8W0R0,C5XVG9,A0A1Z5RPW2,C5YGK4,C5Z861,C5XHD8,C5YIX7,A0A1Z5RER0,C5XHS1,C5X122,A0A1B6PJ93,C5XMB2,C5XTH4,C5YN08,C5X6X2,C5YS71,C5XYA6,C5WWK3,C5Z573,C5XDW2,C5XAS3	A0A1B6Q0M4,C5Y055,C5WN52,C5WN51,C5X6P7,C5X6P6,C5Y9D7,C5Z6W2,C5Z8E7,A0A1W0W306,A0A194YMI7,C5XHT5,C5XAS4,C5YK12,C5X780,C5Y8K8,C6JSR9,C5Z0P5,C5Z240,C5X750,C5XAS6,C5XHR8,C5XAC2,C5WTY0,C5YS67,C5XMC3,C5WY32,C5Y5Y2,A0A1W0W2X7,Q8W0R0,A0A1Z5RGP3,C5XA66,C5XVG9,A0A1Z5RPW2,C5YGK4,C5WSP4,C5YQU5,C5X241,C5XC95,C5Z861,C5XHD8,C5Y538,C5X884,C5YIX7,A0A1Z5RER0,C5XHS1,A0A1B6Q838,A0A1B6QEG6,A0A1B6QIX5,C5X122,C5X320,C5…	1.11642e-07	2.13302e-05	0.411765
GO:0009521	photosystem	C	16	25	1531	9002	0.0104507	0.00277716	over	A1E9X5,C5WTC1,C5XW47,A0A1W0W709,A0A1Z5RFN9,A0A1Z5R5X6,Q9T2L6,A1E9Q9,C5WW56,C5WZ31,C5XAT4,C5X9F7,A0A194YL80,C5YIF3,A0A120GUK5,C5XLE9	A1E9X5,C5WTC1,C5XW47,A1E9S3,A0A1W0W709,A0A1Z5RFN9,A0A1Z5R5X6,C5XBI9,C5Y7U2,A0A194YK39,Q9T2L6,A1E9Q9,A1E9Q4,C5WW56,C5WZ31,A1E9T9,C5XAT4,C5X9F7,A0A1Z5SC76,A0A194YL80,C5YIF3,C5X9H4,C5XH39,A0A120GUK5,C5XLE9	1.98816e-07	3.58752e-05	0.64
GO:0031225	anchored component of membrane	C	35	87	1531	9002	0.0228609	0.00966452	over	C5Y055,C5X6P6,C5Z6W2,A0A194YMI7,C5XAS4,C5X780,C5Y8K8,C5Z0P5,C5Z240,C5X750,C5XHR8,C5XAC2,C5WTY0,C5WY32,Q8W0R0,C5XVG9,A0A1Z5RPW2,C5YGK4,C5Z861,C5XHD8,C5YIX7,A0A1Z5RER0,C5XHS1,C5X122,A0A1B6PJ93,C5XMB2,C5XTH4,C5YN08,C5X6X2,C5YS71,C5XYA6,C5WWK3,C5Z573,C5XDW2,C5XAS3	A0A1B6Q0M4,C5Y055,C5WN52,C5WN51,C5X6P7,C5X6P6,C5Y9D7,C5Z6W2,C5Z8E7,A0A1W0W306,A0A194YMI7,C5XHT5,C5XAS4,C5YK12,C5X780,C5Y8K8,C6JSR9,C5Z0P5,C5Z240,C5X750,C5XAS6,C5XHR8,C5XAC2,C5WTY0,C5YS67,C5XMC3,C5WY32,C5Y5Y2,A0A1W0W2X7,Q8W0R0,A0A1Z5RGP3,C5XA66,C5XVG9,A0A1Z5RPW2,C5YGK4,C5WSP4,C5YQU5,C5X241,C5XC95,C5Z861,C5XHD8,C5Y538,C5X884,C5YIX7,A0A1Z5RER0,C5XHS1,A0A1B6Q838,A0A1B6QEG6,A0A1B6QIX5,C5X122,C5X320,C5…	2.21477e-07	3.74924e-05	0.402299
GO:0032993	protein-DNA complex	C	24	51	1531	9002	0.015676	0.00566541	over	C5YL42,C5XDK0,C5YM38,C5XB54,C5X4Q7,A0A1W0VY87,C5XE66,C5YJD0,A0A1W0VR45,A0A1Z5S4I2,C5Y096,C5XAT8,C5Z6E9,C5YEF5,C5XX54,C5WXQ0,A0A1B6PT29,C5WPC4,C5XAT9,C5XBR4,C5YYL4,C5X685,C5YZA9,C5XA69	C5YL42,C5XDK0,C5YM38,C5XB54,C5X4Q7,C5XPC7,A0A1W0VY87,C5XE66,C5YJD0,A0A1W0VR45,C5XP45,A0A1Z5S4I2,C5Y096,C5YZA2,C5XAT8,C5WTL6,C5Z6E9,C5YEF5,C5XX54,C5WXQ0,C5XPA5,C5YZY0,A0A1B6PT29,C5WPC4,C5XAT9,C5XBR4,C5YYL4,C5WMX3,C5YP98,C5X685,C5YZA9,C5WS22,C5WPC3,A0A1B6QIJ7,C5XHN5,C5XPI1,A0A1B6QJ59,C5XC59,C5X694,C5WUN9,C5XGX0,A0A1W0W847,C5XA69,A0A194YR32,C5XWP7,C5XTK3,C5YYH8,C5X609,C5XL75,C5YHG1,C5Y6L0	5.99185e-07	8.46153e-05	0.470588
GO:0031226	intrinsic component of plasma membrane	C	37	108	1531	9002	0.0241672	0.0119973	over	C5Y055,C5X6P6,C5Z6W2,A0A194YMI7,C5XAS4,C5X780,C5Y8K8,C5Z0P5,C5Z240,C5X750,C5XHR8,C5XAC2,C5WTY0,C5WY32,Q8W0R0,C5XVG9,A0A1Z5RPW2,C5YGK4,C5Z861,C5XHD8,C5YIX7,A0A1Z5RER0,C5XHS1,C5X122,A0A1B6PJ93,C5XMB2,C5XTH4,C5YN08,C5X6X2,C5YS71,C5XYA6,C5WWK3,C5Z573,C5XDW2,C5XAS3,A0A194YRE5,C5WUN8	A0A1B6Q0M4,C5Y055,C5WN52,C5WN51,C5X6P7,C5X6P6,C5Y9D7,C5Z6W2,C5Z8E7,A0A1W0W306,A0A194YMI7,C5XHT5,C5XAS4,C5YK12,C5X780,C5Y8K8,C6JSR9,C5Z0P5,C5Z240,C5X750,C5XAS6,C5XHR8,C5XAC2,C5WTY0,C5YS67,C5XMC3,C5WY32,C5Y5Y2,A0A1W0W2X7,Q8W0R0,A0A1Z5RGP3,C5XA66,C5XVG9,A0A1Z5RPW2,C5YGK4,C5WSP4,C5YQU5,C5X241,C5XC95,C5Z861,C5XHD8,C5Y538,C5X884,C5YIX7,A0A1Z5RER0,C5XHS1,A0A1B6Q838,A0A1B6QEG6,A0A1B6QIX5,C5X122,C5X320,C5…	9.62557e-06	0.000845973	0.342593
GO:0009579	thylakoid	C	37	108	1531	9002	0.0241672	0.0119973	over	A1E9X5,C5YBX0,A0A1Z5RFU0,C5XRY3,C5YXY3,A1E9S1,A1E9Q9,C5WZ31,C5WM67,C5XHY3,C5WTC1,A1E9S0,A0A194YTY4,A1E9R9,C5XW47,A0A1W0W2F4,A0A1W0W709,A0A1Z5RFN9,A1E9S8,A1E9V4,C5Z216,C5XR87,A0A1B6PMT8,Q9T2L6,A0A120GUK5,C5XLE9,A0A1Z5R5X6,C5WW56,C5XAT4,C5X9F7,A0A194YL80,C5YIF3,C5XIJ3,A0A1B6PEY5,C5YYG4,A0A1W0W196,C5Y1T6	A1E9X5,C5YBX0,A0A1Z5REB6,A0A1W0VST0,C5XBJ0,A0A1Z5RFU0,C5WMG5,C5XHZ0,C5YBC2,C5XRY3,A0A1B6PNI1,A0A1B6QNN0,C5YXY3,C5Y8T1,C5Z5Z4,C5YRS9,A0A1B6PNS7,A1E9T9,A1E9T1,C5Y5G7,A1E9S1,C5YC08,C5YF00,C5YXG6,A0A1W0W3M4,C5YCI7,A1E9Q9,C5YN98,C5WZ31,C5YL53,Q07300,A0A1B6QHU2,C5WM67,A0A1B6Q6K9,A0A1B6QGV0,A1E9Q4,C5XHY3,C5YLG9,C5WTC1,A0A194YKU6,C5Y9Z4,C5WUZ6,A1E9S0,C5WQR6,A0A194YTY4,A1E9R9,C5XW47,C5WZ60,A0A1W0W2F4,C5WZ…	9.62557e-06	0.000845973	0.342593
GO:0071944	cell periphery	C	161	696	1531	9002	0.10516	0.0773162	over	C5WV20,C5X3T9,C5XQ85,C5WS47,A0A1B6PK98,C5WVZ8,C5XAA1,C5X4A5,C5YPA6,C5Z2N2,C5XX81,C5Z240,C5WVL1,C5YDX2,A0A1B6PIP3,C5YUU0,C5XVP5,C5XAS1,C5YUT7,C5XCZ5,C5WN36,C5Y2R8,C5Z6X2,A0A1Z5S8M8,C5X733,C5XV18,A0A194YHG2,C5WNF5,C5XAS5,A0A1W0W6W7,A0A1B6Q913,C5Z7M2,C5YJZ2,C5WSM7,A0A1W0VZ17,A0A1B6QD95,A0A1B6Q631,A0A194YMG1,C5XK78,C5YEV4,C5WQA0,A0A1W0VZY5,Q8LKU7,C5WSL2,C5YUQ1,C5XLW0,A0A1B6PP62,C5WPY7,A0A1B6Q5Z7,C5XP…	B3GQV9,C5XT06,C5XS07,C5WV20,C5Z8Z6,A0A1W0W0G3,C5YZA7,C5Z7B5,C5XW73,C5XCK1,C5YJ75,C5XYQ0,A0A1B6QDK2,C5X3T9,C5X3T6,C5WXS7,C5XQ85,A0A194YLP4,C5Z710,C5XAJ9,C5Z7H7,C5YN28,C5WYZ2,C5XGU1,C5WQ45,C5YZJ5,C5YQV9,C5WS47,A0A1B6PK98,C5WVZ8,C5XT00,C5X4Z8,C5YAK6,C5YH01,C5XAA1,A0A1B6QB11,C5Y9I0,C5X4A5,C5WYJ3,C5XZW8,C5WNQ9,C5YT23,A0A1W0W1P7,C5YPA6,C5WY64,C5Y2Y8,C5XHU4,A0A1W0VXA2,A0A1B6PAV5,C5Z2N2,C5XX81,C5XBY1,C5Z…	9.79377e-06	0.000845973	0.231322
GO:0034357	photosynthetic membrane	C	30	81	1531	9002	0.019595	0.008998	over	A0A120GUK5,C5XLE9,C5YXY3,A1E9X5,A1E9S1,A1E9Q9,C5WZ31,C5WM67,C5XHY3,C5WTC1,A1E9S0,A0A194YTY4,A1E9R9,C5XW47,A0A1W0W2F4,A0A1W0W709,A0A1Z5RFN9,A1E9S8,A1E9V4,C5Z216,C5XR87,A0A1B6PMT8,Q9T2L6,C5XIJ3,C5XAT4,C5X9F7,A0A194YL80,C5YIF3,A0A1Z5R5X6,C5WW56	A0A120GUK5,C5XLE9,C5XEY9,A0A1B6QNN0,C5YXY3,C5Y8T1,C5Z5Z4,A1E9X5,C5YRS9,A0A1B6PNS7,A1E9T9,A1E9T1,C5Y5G7,A1E9S1,C5YC08,C5YF00,C5YXG6,A0A1W0W3M4,C5YCI7,A1E9Q9,C5YN98,C5WZ31,C5YL53,Q07300,A0A1B6QHU2,C5WM67,A0A1B6Q6K9,A0A1B6QGV0,A1E9Q4,C5XHY3,C5YLG9,C5WTC1,A0A194YKU6,C5Y9Z4,C5WUZ6,A1E9S0,C5WQR6,A0A194YTY4,A1E9R9,C5XW47,C5WZ60,A0A1W0W2F4,C5WZ95,C5XS54,C5WQL6,A0A1B6Q8E9,A1E9S3,A0A1W0W709,A0A1Z5RFN9,A1E9…	1.16961e-05	0.000949726	0.37037
GO:0000785	chromatin	C	29	79	1531	9002	0.0189419	0.00877583	over	C5YL42,C5XDK0,C5YM38,C5XB54,C5X4Q7,A0A1W0VY87,C5XE66,C5YJD0,A0A1W0VR45,A0A1Z5S4I2,C5Y096,C5XAT8,C5Z6E9,C5YEF5,C5XX54,C5WXQ0,A0A1B6PT29,C5WPC4,C5XAT9,C5XBR4,C5YYL4,C5X685,C5YZA9,A0A1B6QG67,A0A194YQQ3,A0A1Z5R5V1,C5WW00,C5YPS9,C5XXC4	C5YL42,C5XDK0,C5YM38,C5XB54,C5X4Q7,C5XPC7,A0A1W0VY87,C5XE66,C5YJD0,A0A1W0VR45,C5XP45,A0A1Z5S4I2,C5Y096,C5YZA2,C5XAT8,C5WTL6,C5Z6E9,C5YEF5,C5XX54,C5WXQ0,C5XPA5,C5YZY0,A0A1B6PT29,C5WPC4,C5XAT9,C5XBR4,C5YYL4,C5WMX3,C5YP98,C5X685,C5YZA9,C5WS22,C5WPC3,A0A1B6QIJ7,C5XHN5,C5XPI1,A0A1B6QJ59,C5XC59,C5XMK7,C5XAK6,C5WM29,A0A1B6QG67,A0A1B6PD23,C5YU80,C5XU70,C5WZ41,C5XTK3,C5X796,A0A1Z5RNL4,C5YH07,A0A1B6P998,A0…	1.98443e-05	0.00157206	0.367089
GO:0044436	thylakoid part	C	30	83	1531	9002	0.019595	0.00922017	over	A0A120GUK5,C5XLE9,C5WW56,C5WZ31,C5XAT4,C5X9F7,A0A194YL80,C5YIF3,C5YXY3,C5XHY3,C5XIJ3,A1E9X5,C5WTC1,C5XW47,A0A1W0W709,A0A1Z5RFN9,A0A1Z5R5X6,Q9T2L6,A1E9Q9,A1E9S1,C5WM67,A1E9S0,A0A194YTY4,A1E9R9,A0A1W0W2F4,A1E9S8,A1E9V4,C5Z216,C5XR87,A0A1B6PMT8	A0A120GUK5,C5XLE9,C5WW56,C5WZ31,A1E9T9,C5XAT4,C5X9F7,A0A1Z5SC76,A0A194YL80,C5YIF3,C5X9H4,C5XH39,C5YXY3,C5Y5G7,C5XHY3,A0A1W0VUA2,C5Z269,C5XIJ3,C5XF30,A1E9X5,C5WTC1,C5XW47,A1E9S3,A0A1W0W709,A0A1Z5RFN9,A0A1Z5R5X6,C5XBI9,C5Y7U2,A0A194YK39,Q9T2L6,A1E9Q9,A1E9Q4,A1E9T7,C5XEY9,A0A1B6QNN0,A0A1B6QI16,C5XS54,C5Y8T1,C5Z5Z4,C5YRS9,A0A1B6PNS7,A1E9T1,A1E9S1,C5YC08,C5YF00,C5YXG6,A0A1W0W3M4,C5YCI7,C5YN98,C5YL53,Q…	2.0359e-05	0.00157443	0.361446
GO:0009522	photosystem I	C	9	13	1531	9002	0.00587851	0.00144412	over	C5WW56,C5WZ31,A1E9X5,C5WTC1,C5XW47,A0A1W0W709,A0A1Z5RFN9,A0A1Z5R5X6,Q9T2L6	C5WW56,C5WZ31,A1E9X5,C5WTC1,C5XW47,A1E9S3,A0A1W0W709,A0A1Z5RFN9,A0A1Z5R5X6,C5XBI9,C5Y7U2,A0A194YK39,Q9T2L6	4.31805e-05	0.00311667	0.692308
GO:0044459	plasma membrane part	C	40	128	1531	9002	0.0261267	0.0142191	over	A0A1B6QCT4,C5Y055,C5X6P6,C5Z6W2,A0A194YMI7,C5XAS4,C5X780,C5Y8K8,C5Z0P5,C5Z240,C5X750,C5XHR8,C5XAC2,C5WTY0,C5WY32,Q8W0R0,C5XVG9,A0A1Z5RPW2,C5YGK4,C5Z861,C5XHD8,C5YIX7,A0A1Z5RER0,C5XHS1,C5X122,A0A1B6PJ93,C5XMB2,C5XTH4,C5YN08,C5X6X2,C5YS71,C5XYA6,C5WWK3,C5Z573,C5XDW2,C5XAS3,A0A194YRE5,C5WUN8,A0A1Z5SBN5,C5Z2N2	A0A1B6QCT4,A0A194YI36,Q45RR7,C5YPQ1,A0A1Z5S965,A0A1B6Q0M4,C5Y055,C5WN52,C5WN51,C5X6P7,C5X6P6,C5Y9D7,C5Z6W2,C5Z8E7,A0A1W0W306,A0A194YMI7,C5XHT5,C5XAS4,C5YK12,C5X780,C5Y8K8,C6JSR9,C5Z0P5,C5Z240,C5X750,C5XAS6,C5XHR8,C5XAC2,C5WTY0,C5YS67,C5XMC3,C5WY32,C5Y5Y2,A0A1W0W2X7,Q8W0R0,A0A1Z5RGP3,C5XA66,C5XVG9,A0A1Z5RPW2,C5YGK4,C5WSP4,C5YQU5,C5X241,C5XC95,C5Z861,C5XHD8,C5Y538,C5X884,C5YIX7,A0A1Z5RER0,C5XHS1,A0…	4.9346e-05	0.00348426	0.3125
GO:0009505	plant-type cell wall	C	27	80	1531	9002	0.0176355	0.00888691	over	C5YB22,A0A1B6QN00,C5YB27,C5YZI4,C5Z864,C5Z0E3,C5YZJ3,C5YWW2,C5XI24,C5Z1J6,C5XKP4,C5XIX9,A0A1B6QJR7,C5YB26,C5YP99,A0A1B6QFT1,C5XIY1,C5XIY0,C5YTC4,C5X5L7,C5X747,C5X3C6,C5X749,C5XV25,C5XI21,P84516,C5X3C0	C5YLC9,C5YB22,A0A1B6QN00,C5YB27,C5YZI4,A0A1Z5RPH4,C5XND6,C5Z864,C5Z0E3,C5XIY2,C5YZJ3,C5YWW2,C5YB25,C5XI24,C5XIN9,C6JST4,C5Z1J6,C5XKP4,C5WYQ4,A0A1W0VX32,C5XI23,A0A1Z5R0P5,C5YQV9,C5XIX9,C5Z0N9,C5Z0N8,C5WXC7,A0A1B6QJR7,C5X3C9,C5YB26,C5YP99,C5X744,A0A1B6QFT1,C5X326,C5YLZ0,C5XIY1,C5XYP5,C5Y8Y2,C5XIY0,C5X3C1,C5X3C2,C5YZI6,C5YTC4,A0A1W0W123,C5YCL4,C5YZJ2,C5XI53,C5X5L7,A0A1B6Q328,C5XDA8,C5X0X1,C5X747,A0A…	0.000198572	0.0121691	0.3375
GO:0042651	thylakoid membrane	C	26	77	1531	9002	0.0169824	0.00855365	over	C5XAT4,C5X9F7,A0A194YL80,C5YIF3,C5YXY3,A1E9X5,A1E9S1,A1E9Q9,C5WZ31,C5WM67,C5XHY3,C5WTC1,A1E9S0,A0A194YTY4,A1E9R9,C5XW47,A0A1W0W2F4,A0A1W0W709,A0A1Z5RFN9,A1E9S8,A1E9V4,C5Z216,C5XR87,A0A1B6PMT8,Q9T2L6,C5XIJ3	C5XAT4,C5X9F7,A0A1Z5SC76,A0A194YL80,C5YIF3,C5X9H4,C5XH39,C5YXY3,C5Y8T1,C5Z5Z4,A1E9X5,C5YRS9,A0A1B6PNS7,A1E9T9,A1E9T1,C5Y5G7,A1E9S1,C5YC08,C5YF00,C5YXG6,A0A1W0W3M4,C5YCI7,A1E9Q9,C5YN98,C5WZ31,C5YL53,Q07300,A0A1B6QHU2,C5WM67,A0A1B6Q6K9,A0A1B6QGV0,A1E9Q4,C5XHY3,C5YLG9,C5WTC1,A0A194YKU6,C5Y9Z4,C5WUZ6,A1E9S0,C5WQR6,A0A194YTY4,A1E9R9,C5XW47,C5WZ60,A0A1W0W2F4,C5WZ95,C5XS54,C5WQL6,A0A1B6Q8E9,A1E9S3,A0A1W…	0.000256728	0.0143767	0.337662
GO:0030312	external encapsulating structure	C	40	143	1531	9002	0.0261267	0.0158854	over	C5XHF1,C5Z8N5,A0A1Z5R993,C5YIB8,A0A1Z5R9A2,A0A1Z5R992,C5XB21,C5XH72,A0A1B6Q7I0,A0A1Z5R8B4,C5XHX4,C5XZM2,A0A1B6QEM0,C5YB22,A0A1B6QN00,C5YB27,C5YZI4,C5Z864,C5Z0E3,C5YZJ3,C5YWW2,C5XI24,C5Z1J6,C5XKP4,C5XIX9,A0A1B6QJR7,C5YB26,C5YP99,A0A1B6QFT1,C5XIY1,C5XIY0,C5YTC4,C5X5L7,C5X747,C5X3C6,C5X749,C5XV25,C5XI21,P84516,C5X3C0	C5WVD3,C5XHF1,C5Z8N5,C5Z8T4,C5YSN7,C5Z534,A0A1B6PCZ0,C5WST3,C5XTE7,C5WX01,A0A1Z5R8U6,C5XVI7,A0A1Z5R993,C5YIB8,A0A1Z5R9A2,C5YC92,C5XHX2,C5WQU7,A0A1Z5R992,C5WVT5,C5YI12,C5XHX3,C5WNY4,C5XB21,C5XRU5,A0A1B6QQ39,A0A1B6Q2N0,C5YM54,C5XHU2,C5XH72,C5XMC1,C5XRV2,A0A1Z5RIM2,A0A1Z5R9S0,C5Y3R7,A0A1B6Q7A6,A0A1B6Q7I0,C5XJF0,A0A1Z5R8B4,C5YJE6,C5YZS5,A0A1Z5R1D4,C5XHX4,C5XZM2,C5XRV7,C5XRV5,C5YG34,C5YD91,A0A1Z5RP18,…	0.000664511	0.033724	0.27972
GO:0005618	cell wall	C	40	143	1531	9002	0.0261267	0.0158854	over	C5YB22,A0A1B6QN00,C5YB27,C5YZI4,C5Z864,C5Z0E3,C5YZJ3,C5YWW2,C5XI24,C5Z1J6,C5XKP4,C5XIX9,A0A1B6QJR7,C5YB26,C5YP99,A0A1B6QFT1,C5XIY1,C5XIY0,C5YTC4,C5X5L7,C5X747,C5X3C6,C5X749,C5XV25,C5XI21,P84516,C5X3C0,C5XHF1,C5Z8N5,A0A1Z5R993,C5YIB8,A0A1Z5R9A2,A0A1Z5R992,C5XB21,C5XH72,A0A1B6Q7I0,A0A1Z5R8B4,C5XHX4,C5XZM2,A0A1B6QEM0	C5YB22,A0A1B6QN00,C5YB27,C5YZI4,A0A1Z5RPH4,C5XND6,C5Z864,C5Z0E3,C5XIY2,C5YZJ3,C5YWW2,C5YB25,C5XI24,C5XIN9,C6JST4,C5Z1J6,C5XKP4,C5WYQ4,A0A1W0VX32,C5XI23,A0A1Z5R0P5,C5YQV9,C5XIX9,C5Z0N9,C5Z0N8,C5WXC7,A0A1B6QJR7,C5X3C9,C5YB26,C5YP99,C5X744,A0A1B6QFT1,C5X326,C5YLZ0,C5XIY1,C5XYP5,C5Y8Y2,C5XIY0,C5X3C1,C5X3C2,C5YZI6,C5YTC4,A0A1W0W123,C5YCL4,C5YZJ2,C5XI53,C5X5L7,A0A1B6Q328,C5XDA8,C5X0X1,C5X747,A0A1W0VXA0…	0.000664511	0.033724	0.27972
GO:0009523	photosystem II	C	9	17	1531	9002	0.00587851	0.00188847	over	C5XAT4,C5X9F7,A0A194YL80,C5YIF3,A1E9Q9,C5WTC1,C5XW47,A0A1W0W709,A0A1Z5RFN9	A1E9T9,C5XAT4,C5X9F7,A0A1Z5SC76,A0A194YL80,C5YIF3,C5X9H4,C5XH39,A1E9Q9,A1E9Q4,C5WTC1,C5XW47,A0A1W0W709,A0A1Z5RFN9,C5XBI9,C5Y7U2,A0A194YK39	0.000763561	0.037439	0.529412
GO:0022626	cytosolic ribosome	C	40	144	1531	9002	0.0261267	0.0159964	over	C5Y0E9,C5YF43,C5YZY2,C5Z9E0,C5XHM7,A0A1B6P9L7,C5XS72,C5XAM5,C5XAH7,A0A1B6P8U4,C5WT25,C5YIT9,C5XZV4,C5X4M6,C5XDZ7,C5XSJ0,C5WTA2,C5YWN1,C5YWN2,C5YVJ6,A0A1B6QNF2,C5YH46,A0A1B6QMI3,C5XMD2,C5YMC5,C5YMD1,A0A1B6QFI3,A0A1B6PU65,C5XIN8,C5X163,C5YGH8,C5XX81,C5YZS0,A0A1Z5SAA0,A0A1W0W006,A0A1Z5S482,C5XV41,A0A1Z5S9M6,A0A1Z5RFU0,C5XHY3	C6JSA6,C5Y0E9,C5YF43,C5WYX6,C5YZY2,C5Z9E0,C5XHM7,C5XU89,A0A1B6Q7J3,A0A1B6P9L7,C5YM25,C5X4C8,C5XS72,C5WZD5,C5XAM5,C5Z267,A0A1B6Q9D0,C5WX74,Q8LKU3,C5YZ01,C5XQP0,C5WYV4,C5XAH7,A0A1B6P8U4,C5WT25,C5XPN5,C5XG00,C5YIT9,C5XZV4,C5XW37,C5X7L1,C5YMX6,C5WTC9,C5YG29,A0A1B6PQ87,A0A1Z5S9X6,C5X4M7,C5XGD3,C5YVY9,A0A109ND69,C5X4M6,C5YVL1,C5Y895,C5XAV0,C5YVD8,C5YI63,C5YUM9,C5XDZ7,C5Z173,C5XYN1,A0A1B6Q0Z3,C5Z0J3,C5X…	0.000772295	0.037439	0.277778
GO:0009506	plasmodesma	C	43	160	1531	9002	0.0280862	0.0177738	over	C5YB22,A0A1B6QN00,C5YB27,C5YZI4,C5Z864,C5Z0E3,C5YZJ3,C5YWW2,C5XI24,C5Z1J6,C5XKP4,C5XIX9,C5XHF1,A0A1B6QJR7,C5YB26,C5YP99,A0A1B6QFT1,C5XIY1,C5XIY0,C5YTC4,C5WTY0,C5XFV5,C5XB21,C5X747,C5YDX2,C5XCZ5,C5X3C6,C5XZA2,C5Z6X2,C5X749,C5XJY9,C5XV18,C5XHX4,A0A1B6Q913,C5WSM7,C5XI21,C5YLW9,P84516,C5YS71,C5X3C0,C5Z0H7,A0A1B6PDX5,C5XWU8	C5YB22,A0A1B6QN00,C5YB27,C5YZI4,C5XNE6,A0A1Z5RPH4,C5Z864,C5Z0E3,A0A1B6PRF6,C5XIY2,C5YZJ3,A0A1B6Q6T2,A0A194YLP4,C5YWW2,C5YB25,C5XI24,C5XIN9,C6JST4,C5Z1J6,C5XKP4,C5WYQ4,A0A1W0VX32,C5XI23,A0A1Z5R0P5,C5XIX9,C5Z0N9,C5Z0N8,C5XHF1,C5Y9L6,A0A1B6QJR7,C5X3C9,C5YB26,C5XTX6,C5XZW8,C5YP99,A0A1W0W306,C5X744,A0A1B6QFT1,C5X3A6,C5Y2Y8,C5YLZ0,C5XIY1,A0A1B6PAV5,C5XIY0,C5X3C1,C5XDW6,C5X3C2,C5YZI6,C5YTC4,C5WWI9,C5YLD…	0.00104879	0.0483591	0.26875
GO:0055044	symplast	C	43	160	1531	9002	0.0280862	0.0177738	over	C5YB22,A0A1B6QN00,C5YB27,C5YZI4,C5Z864,C5Z0E3,C5YZJ3,C5YWW2,C5XI24,C5Z1J6,C5XKP4,C5XIX9,C5XHF1,A0A1B6QJR7,C5YB26,C5YP99,A0A1B6QFT1,C5XIY1,C5XIY0,C5YTC4,C5WTY0,C5XFV5,C5XB21,C5X747,C5YDX2,C5XCZ5,C5X3C6,C5XZA2,C5Z6X2,C5X749,C5XJY9,C5XV18,C5XHX4,A0A1B6Q913,C5WSM7,C5XI21,C5YLW9,P84516,C5YS71,C5X3C0,C5Z0H7,A0A1B6PDX5,C5XWU8	C5YB22,A0A1B6QN00,C5YB27,C5YZI4,C5XNE6,A0A1Z5RPH4,C5Z864,C5Z0E3,A0A1B6PRF6,C5XIY2,C5YZJ3,A0A1B6Q6T2,A0A194YLP4,C5YWW2,C5YB25,C5XI24,C5XIN9,C6JST4,C5Z1J6,C5XKP4,C5WYQ4,A0A1W0VX32,C5XI23,A0A1Z5R0P5,C5XIX9,C5Z0N9,C5Z0N8,C5XHF1,C5Y9L6,A0A1B6QJR7,C5X3C9,C5YB26,C5XTX6,C5XZW8,C5YP99,A0A1W0W306,C5X744,A0A1B6QFT1,C5X3A6,C5Y2Y8,C5YLZ0,C5XIY1,A0A1B6PAV5,C5XIY0,C5X3C1,C5XDW6,C5X3C2,C5YZI6,C5YTC4,C5WWI9,C5YLD…	0.00104879	0.0483591	0.26875
GO:0045259	proton-transporting ATP synthase complex	C	10	21	1531	9002	0.00653168	0.00233281	over	C5XTU6,A1E9S0,A1E9R9,Q9MDQ1,A1E9S1,C5X9A1,A0A1W0VYC1,C5YUG6,C5YMN5,A0A1B6QAW3	C5XTU6,A0A1B6PA06,C5WPC6,H0I4E7,A1E9S0,A1E9R9,Q35782,Q9MDQ1,Q09EM2,A1E9T1,A1E9S1,Q07300,C5XQE3,C5WST3,C5X9A1,A0A1B6QEH8,A0A1W0VYC1,C5YUG6,Q09EK0,C5YMN5,A0A1B6QAW3	0.00112767	0.0508704	0.47619
GO:0005911	cell-cell junction	C	43	161	1531	9002	0.0280862	0.0178849	over	C5YB22,A0A1B6QN00,C5YB27,C5YZI4,C5Z864,C5Z0E3,C5YZJ3,C5YWW2,C5XI24,C5Z1J6,C5XKP4,C5XIX9,C5XHF1,A0A1B6QJR7,C5YB26,C5YP99,A0A1B6QFT1,C5XIY1,C5XIY0,C5YTC4,C5WTY0,C5XFV5,C5XB21,C5X747,C5YDX2,C5XCZ5,C5X3C6,C5XZA2,C5Z6X2,C5X749,C5XJY9,C5XV18,C5XHX4,A0A1B6Q913,C5WSM7,C5XI21,C5YLW9,P84516,C5YS71,C5X3C0,C5Z0H7,A0A1B6PDX5,C5XWU8	C5YB22,A0A1B6QN00,C5YB27,C5YZI4,C5XNE6,A0A1Z5RPH4,C5Z864,C5Z0E3,A0A1B6PRF6,C5XIY2,C5YZJ3,A0A1B6Q6T2,A0A194YLP4,C5YWW2,C5YB25,C5XI24,C5XIN9,C6JST4,C5Z1J6,C5XKP4,C5WYQ4,A0A1W0VX32,C5XI23,A0A1Z5R0P5,C5XIX9,C5Z0N9,C5Z0N8,C5XHF1,C5Y9L6,A0A1B6QJR7,C5X3C9,C5YB26,C5XTX6,C5XZW8,C5YP99,A0A1W0W306,C5X744,A0A1B6QFT1,C5X3A6,C5Y2Y8,C5YLZ0,C5XIY1,A0A1B6PAV5,C5XIY0,C5X3C1,C5XDW6,C5X3C2,C5YZI6,C5YTC4,C5WWI9,C5YLD…	0.00120096	0.0512029	0.267081
GO:0030054	cell junction	C	43	161	1531	9002	0.0280862	0.0178849	over	C5YB22,A0A1B6QN00,C5YB27,C5YZI4,C5Z864,C5Z0E3,C5YZJ3,C5YWW2,C5XI24,C5Z1J6,C5XKP4,C5XIX9,C5XHF1,A0A1B6QJR7,C5YB26,C5YP99,A0A1B6QFT1,C5XIY1,C5XIY0,C5YTC4,C5WTY0,C5XFV5,C5XB21,C5X747,C5YDX2,C5XCZ5,C5X3C6,C5XZA2,C5Z6X2,C5X749,C5XJY9,C5XV18,C5XHX4,A0A1B6Q913,C5WSM7,C5XI21,C5YLW9,P84516,C5YS71,C5X3C0,C5Z0H7,A0A1B6PDX5,C5XWU8	C5WNT6,C5YB22,A0A1B6QN00,C5YB27,C5YZI4,C5XNE6,A0A1Z5RPH4,C5Z864,C5Z0E3,A0A1B6PRF6,C5XIY2,C5YZJ3,A0A1B6Q6T2,A0A194YLP4,C5YWW2,C5YB25,C5XI24,C5XIN9,C6JST4,C5Z1J6,C5XKP4,C5WYQ4,A0A1W0VX32,C5XI23,A0A1Z5R0P5,C5XIX9,C5Z0N9,C5Z0N8,C5XHF1,C5Y9L6,A0A1B6QJR7,C5X3C9,C5YB26,C5XTX6,C5XZW8,C5YP99,A0A1W0W306,C5X744,A0A1B6QFT1,C5X3A6,C5Y2Y8,C5YLZ0,C5XIY1,A0A1B6PAV5,C5XIY0,C5X3C1,C5XDW6,C5X3C2,C5YZI6,C5YTC4,C5WWI…	0.00120096	0.0512029	0.267081
GO:0031976	plastid thylakoid	C	25	80	1531	9002	0.0163292	0.00888691	over	A1E9X5,C5YBX0,A0A1Z5RFU0,C5XRY3,C5YXY3,A1E9S1,A1E9Q9,C5WZ31,C5WM67,C5XHY3,C5WTC1,A1E9S0,A0A194YTY4,A1E9R9,C5XW47,A0A1W0W2F4,A0A1W0W709,A0A1Z5RFN9,A1E9S8,A1E9V4,C5Z216,C5XR87,A0A1B6PMT8,Q9T2L6,C5XIJ3	A1E9X5,C5YBX0,A0A1Z5REB6,A0A1W0VST0,C5XBJ0,A0A1Z5RFU0,C5WMG5,C5XHZ0,C5YBC2,C5XRY3,A0A1B6PNI1,A0A1B6QNN0,C5YXY3,C5Y8T1,C5Z5Z4,C5YRS9,A0A1B6PNS7,A1E9T9,A1E9T1,C5Y5G7,A1E9S1,C5YC08,C5YF00,C5YXG6,A0A1W0W3M4,C5YCI7,A1E9Q9,C5YN98,C5WZ31,C5YL53,Q07300,A0A1B6QHU2,C5WM67,A0A1B6Q6K9,A0A1B6QGV0,A1E9Q4,C5XHY3,C5YLG9,C5WTC1,A0A194YKU6,C5Y9Z4,C5WUZ6,A1E9S0,C5WQR6,A0A194YTY4,A1E9R9,C5XW47,C5WZ60,A0A1W0W2F4,C5WZ…	0.00122067	0.0512029	0.3125
GO:0009534	chloroplast thylakoid	C	25	80	1531	9002	0.0163292	0.00888691	over	C5YXY3,A1E9X5,A1E9S1,A1E9Q9,C5WZ31,C5WM67,C5XHY3,C5WTC1,A1E9S0,A0A194YTY4,A1E9R9,C5XW47,A0A1W0W2F4,A0A1W0W709,A0A1Z5RFN9,A1E9S8,A1E9V4,C5Z216,C5XR87,A0A1B6PMT8,Q9T2L6,C5XIJ3,C5YBX0,A0A1Z5RFU0,C5XRY3	C5YXY3,C5Y8T1,C5Z5Z4,A1E9X5,C5YRS9,A0A1B6PNS7,A1E9T9,A1E9T1,C5Y5G7,A1E9S1,C5YC08,C5YF00,C5YXG6,A0A1W0W3M4,C5YCI7,A1E9Q9,C5YN98,C5WZ31,C5YL53,Q07300,A0A1B6QHU2,C5WM67,A0A1B6Q6K9,A0A1B6QGV0,A1E9Q4,C5XHY3,C5YLG9,C5WTC1,A0A194YKU6,C5Y9Z4,C5WUZ6,A1E9S0,C5WQR6,A0A194YTY4,A1E9R9,C5XW47,C5WZ60,A0A1W0W2F4,C5WZ95,C5XS54,C5WQL6,A0A1B6Q8E9,A1E9S3,A0A1W0W709,A0A1Z5RFN9,A1E9S8,C5XS65,A1E9V4,C5YY74,C5Z216,A1E9T…	0.00122067	0.0512029	0.3125
GO:0009535	chloroplast thylakoid membrane	C	22	68	1531	9002	0.0143697	0.00755388	over	C5XIJ3,C5YXY3,A1E9X5,A1E9S1,A1E9Q9,C5WZ31,C5WM67,C5XHY3,C5WTC1,A1E9S0,A0A194YTY4,A1E9R9,C5XW47,A0A1W0W2F4,A0A1W0W709,A0A1Z5RFN9,A1E9S8,A1E9V4,C5Z216,C5XR87,A0A1B6PMT8,Q9T2L6	C5Z269,C5XIJ3,C5XF30,C5YXY3,C5Y8T1,C5Z5Z4,A1E9X5,C5YRS9,A0A1B6PNS7,A1E9T9,A1E9T1,C5Y5G7,A1E9S1,C5YC08,C5YF00,C5YXG6,A0A1W0W3M4,C5YCI7,A1E9Q9,C5YN98,C5WZ31,C5YL53,Q07300,A0A1B6QHU2,C5WM67,A0A1B6Q6K9,A0A1B6QGV0,A1E9Q4,C5XHY3,C5YLG9,C5WTC1,A0A194YKU6,C5Y9Z4,C5WUZ6,A1E9S0,C5WQR6,A0A194YTY4,A1E9R9,C5XW47,C5WZ60,A0A1W0W2F4,C5WZ95,C5XS54,C5WQL6,A0A1B6Q8E9,A1E9S3,A0A1W0W709,A0A1Z5RFN9,A1E9S8,C5XS65,A1E9V…	0.00142124	0.0550835	0.323529
GO:0055035	plastid thylakoid membrane	C	22	68	1531	9002	0.0143697	0.00755388	over	C5YXY3,A1E9X5,A1E9S1,A1E9Q9,C5WZ31,C5WM67,C5XHY3,C5WTC1,A1E9S0,A0A194YTY4,A1E9R9,C5XW47,A0A1W0W2F4,A0A1W0W709,A0A1Z5RFN9,A1E9S8,A1E9V4,C5Z216,C5XR87,A0A1B6PMT8,Q9T2L6,C5XIJ3	C5YXY3,C5Y8T1,C5Z5Z4,A1E9X5,C5YRS9,A0A1B6PNS7,A1E9T9,A1E9T1,C5Y5G7,A1E9S1,C5YC08,C5YF00,C5YXG6,A0A1W0W3M4,C5YCI7,A1E9Q9,C5YN98,C5WZ31,C5YL53,Q07300,A0A1B6QHU2,C5WM67,A0A1B6Q6K9,A0A1B6QGV0,A1E9Q4,C5XHY3,C5YLG9,C5WTC1,A0A194YKU6,C5Y9Z4,C5WUZ6,A1E9S0,C5WQR6,A0A194YTY4,A1E9R9,C5XW47,C5WZ60,A0A1W0W2F4,C5WZ95,C5XS54,C5WQL6,A0A1B6Q8E9,A1E9S3,A0A1W0W709,A0A1Z5RFN9,A1E9S8,C5XS65,A1E9V4,C5YY74,C5Z216,A1E9T…	0.00142124	0.0550835	0.323529
GO:0005886	plasma membrane	C	117	534	1531	9002	0.0764206	0.0593202	over	A0A1Z5SBN5,C5Y055,C5X6P6,C5Z6W2,A0A194YMI7,C5XAS4,C5X780,C5Y8K8,C5Z0P5,C5Z240,C5X750,C5XHR8,C5XAC2,C5WTY0,C5WY32,Q8W0R0,C5XVG9,A0A1Z5RPW2,C5YGK4,C5Z861,C5XHD8,C5YIX7,A0A1Z5RER0,C5XHS1,C5X122,A0A1B6PJ93,C5XMB2,C5XTH4,C5YN08,C5X6X2,C5YS71,C5XYA6,C5WWK3,C5Z573,C5XDW2,C5XAS3,A0A194YRE5,C5WUN8,A0A1B6QCT4,C5Z2N2,C5WV20,C5X3T9,C5XQ85,C5WS47,A0A1B6PK98,C5WVZ8,C5XAA1,C5X4A5,C5YPA6,C5XX81,C5WVL1,C5YDX2,A0A…	A0A1B6QR98,A0A1B6QQX9,C5XM95,A0A1Z5SBN5,A0A1Z5RQI0,C5Z2R0,A0A1Z5SBK5,C5XRH6,A0A1B6Q0M4,C5Y055,C5WN52,C5WN51,C5X6P7,C5X6P6,C5Y9D7,C5Z6W2,C5Z8E7,A0A1W0W306,A0A194YMI7,C5XHT5,C5XAS4,C5YK12,C5X780,C5Y8K8,C6JSR9,C5Z0P5,C5Z240,C5X750,C5XAS6,C5XHR8,C5XAC2,C5WTY0,C5YS67,C5XMC3,C5WY32,C5Y5Y2,A0A1W0W2X7,Q8W0R0,A0A1Z5RGP3,C5XA66,C5XVG9,A0A1Z5RPW2,C5YGK4,C5WSP4,C5YQU5,C5X241,C5XC95,C5Z861,C5XHD8,C5Y538,C5X88…	0.00150971	0.0563625	0.219101
GO:0043232	intracellular non-membrane-bounded organelle	C	143	675	1531	9002	0.093403	0.0749833	over	C5Y0E9,C5YF43,C5YFT4,C5X5I6,C5X0P2,C5WRN8,A0A194YHL5,C5XLV9,C5XVB4,A0A1L1VU75,C5XR51,C5Y448,C5YMI4,C5YIF1,A0A1W0W196,A0A1Z5S5G7,C5X658,C5XYD9,C5YC42,C5YL42,C5YE12,C5YMC5,C5YMD1,C5XTU6,C5WSV0,C5YET4,C5Z6E9,C5YUI2,C5YID2,C5WZC1,C5XFK2,C5XMQ1,C5YVJ6,C5XFL2,C5WSM7,C5XJW6,C5YS24,C5YU62,C5WWJ1,A0A1Z5RAN6,A0A194YSJ9,C5WUY5,C5Z042,A0A1B6PBJ7,C5Z4B6,C5WV54,C5XHY3,C5WSV6,C5WYC3,A0A1B6Q6B3,C5WWE1,A0A1B6PBY1…	C5Z3U4,C5YIS1,A0A1B6Q6Q7,A0A1B6Q797,C5YAX4,C5Y0E9,C5YF43,C5YFT4,A0A1Z5RJG6,C5X5I6,C5Z622,C5X0P2,C5XIY6,C5Z0N6,C5YA36,Q8LKU3,C5YZ01,A0A1Z5RLG8,A0A1B6P8W9,C5WRN8,C5YNS4,C5WV32,C5Y9U0,A0A194YHL5,C5XLV9,C5XFW9,C5XVB4,C5Z967,A0A1W0W7G1,C5YJC3,C5XYI5,C5XIE4,C5WLW3,A0A1L1VU75,C5Z4K7,C5XJ42,A0A1W0VWV3,C5Z1G2,C5YC82,C5XR51,A0A1B6QKE3,A0A1Z5S4D4,C5Y448,C5X8D5,C5WU27,C5YMI4,C5YIF1,C5Z6E1,C5XEG8,A0A109NCZ7,A…	0.00197571	0.0695044	0.211852
GO:0043228	non-membrane-bounded organelle	C	143	675	1531	9002	0.093403	0.0749833	over	C5Y0E9,C5YF43,C5YFT4,C5X5I6,C5X0P2,C5WRN8,A0A194YHL5,C5XLV9,C5XVB4,A0A1L1VU75,C5XR51,C5Y448,C5YMI4,C5YIF1,A0A1W0W196,A0A1Z5S5G7,C5X658,C5XYD9,C5YC42,C5YL42,C5YE12,C5YMC5,C5YMD1,C5XTU6,C5WSV0,C5YET4,C5Z6E9,C5YUI2,C5YID2,C5WZC1,C5XFK2,C5XMQ1,C5YVJ6,C5XFL2,C5WSM7,C5XJW6,C5YS24,C5YU62,C5WWJ1,A0A1Z5RAN6,A0A194YSJ9,C5WUY5,C5Z042,A0A1B6PBJ7,C5Z4B6,C5WV54,C5XHY3,C5WSV6,C5WYC3,A0A1B6Q6B3,C5WWE1,A0A1B6PBY1…	C5Z3U4,C5YIS1,A0A1B6Q6Q7,A0A1B6Q797,C5YAX4,C5Y0E9,C5YF43,C5YFT4,A0A1Z5RJG6,C5X5I6,C5Z622,C5X0P2,C5XIY6,C5Z0N6,C5YA36,Q8LKU3,C5YZ01,A0A1Z5RLG8,A0A1B6P8W9,C5WRN8,C5YNS4,C5WV32,C5Y9U0,A0A194YHL5,C5XLV9,C5XFW9,C5XVB4,C5Z967,A0A1W0W7G1,C5YJC3,C5XYI5,C5XIE4,C5WLW3,A0A1L1VU75,C5Z4K7,C5XJ42,A0A1W0VWV3,C5Z1G2,C5YC82,C5XR51,A0A1B6QKE3,A0A1Z5S4D4,C5Y448,C5X8D5,C5WU27,C5YMI4,C5YIF1,C5Z6E1,C5XEG8,A0A109NCZ7,A…	0.00197571	0.0695044	0.211852
GO:0005840	ribosome	C	64	267	1531	9002	0.0418027	0.0296601	over	C5XHY3,C5WSV6,C5WYC3,C5YSE6,C5X387,C5Z466,C5XNR9,C5Y0E9,C5YF43,C5YZY2,C5Z9E0,C5XHM7,A0A1B6P9L7,C5XS72,C5XAM5,C5XAH7,A0A1B6P8U4,C5WT25,C5YIT9,C5XZV4,C5X4M6,C5XDZ7,C5XSJ0,C5WTA2,C5YWN1,C5YWN2,C5YVJ6,A0A1B6QNF2,C5YH46,A0A1B6QMI3,C5XMD2,C5YMC5,C5YMD1,A0A1B6QFI3,A0A1B6PU65,C5XIN8,C5X163,C5YGH8,C5XX81,C5YZS0,A0A1Z5SAA0,A0A1W0W006,A0A1Z5S482,C5XV41,A0A1Z5S9M6,A0A1Z5RFU0,C5WSP9,A0A5P8KM89,C5YFT4,C5X5I6,C…	C5X5E3,A0A1B6PNS7,C5XHY3,C5WQ51,A0A1B6QQU9,C5WSV6,C5WMP6,C5WYC3,A0A1Z5RC59,C5XS95,C5YSE6,C5Z7Y2,C5XAT5,C5XL47,C5Z942,C5YS26,C5X387,C5Z8W0,C5Z380,C5XFS1,C5Z466,C5XI34,A1E9W6,C5XNR9,A0A1B6Q9U9,C5XFD0,C5X466,Q09EK9,C5WN57,C5WVA6,A0A1B6QJJ0,A0A1B6P9V1,A0A1Z5RKN3,A1E9U6,C5XFK4,C5XCM7,A1E9R7,C5WZ87,C6JSA6,C5Y0E9,C5YF43,C5WYX6,C5YZY2,C5Z9E0,C5XHM7,C5XU89,A0A1B6Q7J3,A0A1B6P9L7,C5YM25,C5X4C8,C5XS72,C5WZD5…	0.00200571	0.0695044	0.2397
GO:0044445	cytosolic part	C	44	170	1531	9002	0.0287394	0.0188847	over	A0A1W0VR66,C5WQ44,C5Y0E9,C5YF43,C5YZY2,C5Z9E0,C5XHM7,A0A1B6P9L7,C5XS72,C5XAM5,C5XAH7,A0A1B6P8U4,C5WT25,C5YIT9,C5XZV4,C5X4M6,C5XDZ7,C5XSJ0,C5WTA2,C5YWN1,C5YWN2,C5YVJ6,A0A1B6QNF2,C5YH46,A0A1B6QMI3,C5XMD2,C5YMC5,C5YMD1,A0A1B6QFI3,A0A1B6PU65,C5XIN8,C5X163,C5YGH8,C5XX81,C5YZS0,A0A1Z5SAA0,A0A1W0W006,A0A1Z5S482,C5XV41,A0A1Z5S9M6,A0A1Z5RFU0,C5XHY3,A0A1B6PFJ6,A0A1B6PNU9	A0A194YGY2,A0A1W0VR66,C5XBD4,C5WQ44,C6JSA6,C5Y0E9,C5YF43,C5WYX6,C5YZY2,C5Z9E0,C5XHM7,C5XU89,A0A1B6Q7J3,A0A1B6P9L7,C5YM25,C5X4C8,C5XS72,C5WZD5,C5XAM5,C5Z267,A0A1B6Q9D0,C5WX74,Q8LKU3,C5YZ01,C5XQP0,C5WYV4,C5XAH7,A0A1B6P8U4,C5WT25,C5XPN5,C5XG00,C5YIT9,C5XZV4,C5XW37,C5X7L1,C5YMX6,C5WTC9,C5YG29,A0A1B6PQ87,A0A1Z5S9X6,C5X4M7,C5XGD3,C5YVY9,A0A109ND69,C5X4M6,C5YVL1,C5Y895,C5XAV0,C5YVD8,C5YI63,C5YUM9,C5XDZ7…	0.00208495	0.0695044	0.258824
GO:0044427	chromosomal part	C	33	120	1531	9002	0.0215545	0.0133304	over	C5XXC4,C5YL42,C5XDK0,C5YM38,C5XB54,C5X4Q7,A0A1W0VY87,C5XE66,C5YJD0,A0A1W0VR45,A0A1Z5S4I2,C5Y096,C5XAT8,C5Z6E9,C5YEF5,C5XX54,C5WXQ0,A0A1B6PT29,C5WPC4,C5XAT9,C5XBR4,C5YYL4,C5X685,C5YZA9,A0A1B6QG67,A0A1B6QGN0,A0A194YQQ3,Q8LKU7,A0A1Z5RLB4,C5XA69,A0A1Z5R5V1,C5WW00,C5YPS9	C5Z3U4,C5YIS1,A0A1B6Q6Q7,A0A1B6Q797,C5YAX4,C5XXC4,C5Z8Z8,C5Y8Q8,C5XD68,C5XBI3,C5XEY3,A0A194YM35,A0A1Z5RJ59,C5X796,C5YL42,C5XDK0,C5YM38,C5XB54,C5X4Q7,C5XPC7,A0A1W0VY87,C5XE66,C5YJD0,A0A1W0VR45,C5XP45,A0A1Z5S4I2,C5Y096,C5YZA2,C5XAT8,C5WTL6,C5Z6E9,C5YEF5,C5XX54,C5WXQ0,C5XPA5,C5YZY0,A0A1B6PT29,C5WPC4,C5XAT9,C5XBR4,C5YYL4,C5WMX3,C5YP98,C5X685,C5YZA9,C5WS22,C5WPC3,A0A1B6QIJ7,C5XHN5,C5XPI1,A0A1B6QJ59,C5…	0.00256074	0.082181	0.275
GO:0022627	cytosolic small ribosomal subunit	C	18	54	1531	9002	0.011757	0.00599867	over	C5YH46,A0A1B6QMI3,C5XMD2,C5YMC5,C5YMD1,A0A1B6QFI3,A0A1B6PU65,C5XIN8,C5X163,C5YGH8,C5XX81,C5YZS0,A0A1Z5SAA0,A0A1W0W006,A0A1Z5S482,C5XV41,A0A1Z5S9M6,A0A1Z5RFU0	C5YW39,C5XDG5,C5YH46,A0A1B6QMI3,C5YHF8,C5XMD2,C5XKB8,C5WT26,C5XJZ0,A0A1B6QNT2,C5YMC5,C5YMD1,C5YX57,A0A1B6QPU3,C5YY90,C5YV24,C5WQX5,C5YFQ2,C5XD91,C5XDY8,C5YDP0,C5WW47,C5XZ84,C5XCR2,C5YLN2,C5WV32,C5Z3D2,A0A1Z5RPD6,A0A1B6QFI3,C5YNT6,A0A1W0W7E0,C5XGU1,A0A1B6PU65,C5XIN8,C5Y3N7,C5X163,C5YGH8,C5XCB5,C5Z0S9,C5XB53,C5WX50,A0A1B6P7Q6,A0A1W0VWV3,C5XX81,C5YZS0,A0A1Z5SAA0,A0A1W0W006,A0A1Z5S482,C5XV41,A0A1Z5S9…	0.00258676	0.082181	0.333333
GO:0045263	proton-transporting ATP synthase complex, coupling factor F(o)	C	6	10	1531	9002	0.00391901	0.00111086	over	A0A1W0VYC1,C5YUG6,C5YMN5,A0A1B6QAW3,A1E9S0,A1E9R9	A0A1W0VYC1,C5YUG6,Q09EK0,C5YMN5,A0A1B6QAW3,C5WPC6,H0I4E7,A1E9S0,A1E9R9,Q35782	0.00269965	0.082181	0.6
GO:0044425	membrane part	C	308	1588	1531	9002	0.201176	0.176405	over	C5XAT4,C5X9F7,C5XQ25,A0A194YSU3,C5XWU8,A0A1B6QA33,A0A1B6Q0R1,C5X3B5,C5XA81,C5Z6F2,A0A194YSF9,C5YUE1,C5X2D2,A1E9V4,C5XEM6,A0A1B6QLK4,C5YMQ1,C5XK48,C5XQ20,C5X378,C5Z3L1,C5YL65,C5XT73,C5XAA1,A0A1Z5RD73,C5X4A5,A0A1W0W503,C5WZ35,C5YPA6,C5WLX9,C5YPS8,C5YTP2,A0A1W0W773,A0A1Z5S985,C5XCI9,C5X750,C5X4M5,C5Z1C9,C5WTY0,C5XQ29,C5XVE3,C5X0N5,A0A194YRR0,C5XH36,C5WY32,Q8W0R0,C5YWX8,C5XNA7,C5XQJ7,C5YTR8,C5Y9G2,A0…	C5XAT4,C5X9F7,C5XH35,A0A1Z5SC76,C5XQ25,C5YCZ6,C5XH39,C5XGD8,C5XS44,A0A194YSU3,C5Y565,A0A1B6QLV5,C5XWU8,A0A194YIG8,A0A1Z5RME0,A0A1B6QA33,C5YN28,C5XNN2,A0A1B6PKJ4,C5YH01,C5WYQ2,C5XHN3,A0A1B6Q0R1,Q9SBL1,C5XNS8,C5X3B5,C5XET1,C5Z3M2,C5X380,C5WQ62,C5WWI9,C5YCX3,C5YLD1,C5Y9G6,A0A1B6Q5Y2,C5XA81,C5WUY2,A0A1B6PFJ3,C5XI53,C5Z372,C5WY28,A0A1B6Q0M0,C5Z0S1,C5YHR6,A0A1Z5RM10,C5Z1V3,C5Z1E9,C5YYY8,C5YJG8,C5XZA1,A…	0.00324209	0.0966084	0.193955
GO:0000276	mitochondrial proton-transporting ATP synthase complex, coupling factor F(o)	C	4	5	1531	9002	0.00261267	0.000555432	over	C5YMN5,A0A1B6QAW3,A0A1W0VYC1,C5YUG6	C5YMN5,A0A1B6QAW3,A0A1W0VYC1,C5YUG6,Q09EK0	0.00360357	0.105445	0.8
GO:0031355	integral component of plastid outer membrane	C	5	8	1531	9002	0.00326584	0.000888691	over	C5YHK1,C5XZW4,C5X5C5,C5XXA0,A0A1B6QF42	C5YHK1,C5XZW4,C5X5C5,C5WQ18,C5YTS7,C5XXA0,A0A1B6QF42,C5WNR1	0.00502886	0.122431	0.625
GO:0031358	intrinsic component of chloroplast outer membrane	C	5	8	1531	9002	0.00326584	0.000888691	over	C5YHK1,C5XZW4,C5X5C5,C5XXA0,A0A1B6QF42	C5YHK1,C5XZW4,C5X5C5,C5WQ18,C5YTS7,C5XXA0,A0A1B6QF42,C5WNR1	0.00502886	0.122431	0.625
GO:0031359	integral component of chloroplast outer membrane	C	5	8	1531	9002	0.00326584	0.000888691	over	C5YHK1,C5XZW4,C5X5C5,C5XXA0,A0A1B6QF42	C5YHK1,C5XZW4,C5X5C5,C5WQ18,C5YTS7,C5XXA0,A0A1B6QF42,C5WNR1	0.00502886	0.122431	0.625
GO:0031354	intrinsic component of plastid outer membrane	C	5	8	1531	9002	0.00326584	0.000888691	over	C5YHK1,C5XZW4,C5X5C5,C5XXA0,A0A1B6QF42	C5YHK1,C5XZW4,C5X5C5,C5WQ18,C5YTS7,C5XXA0,A0A1B6QF42,C5WNR1	0.00502886	0.122431	0.625
GO:0005753	mitochondrial proton-transporting ATP synthase complex	C	6	11	1531	9002	0.00391901	0.00122195	over	C5X9A1,A0A1W0VYC1,C5YUG6,C5YMN5,A0A1B6QAW3,C5XTU6	C5XQE3,A0A1B6PA06,C5WST3,C5X9A1,A0A1B6QEH8,A0A1W0VYC1,C5YUG6,Q09EK0,C5YMN5,A0A1B6QAW3,C5XTU6	0.00508872	0.122431	0.545455
GO:0005694	chromosome	C	35	135	1531	9002	0.0228609	0.0149967	over	A0A1B6Q6B3,Q8LKU7,A0A1Z5RLB4,A0A1B6QGN0,A0A194YQQ3,C5XXC4,C5YL42,C5XDK0,C5YM38,C5XB54,C5X4Q7,A0A1W0VY87,C5XE66,C5YJD0,A0A1W0VR45,A0A1Z5S4I2,C5Y096,C5XAT8,C5Z6E9,C5YEF5,C5XX54,C5WXQ0,A0A1B6PT29,C5WPC4,C5XAT9,C5XBR4,C5YYL4,C5X685,C5YZA9,A0A1B6QG67,A0A1Z5R5V1,C5WW00,C5YPS9,C5XA69,C5YC42	C5WNM1,A0A097PLV5,C5X796,A0A194YIC0,A0A1Z5RNL4,A0A1B6Q6B3,C5YZ25,C5XFD5,C5YPK4,A0A1B6PI36,A0A1Z5R5C4,C5YVJ5,C5Z8A4,Q8LKU7,C5YBQ9,C5WZ41,A0A1Z5RLB4,C5Z3U4,C5YIS1,A0A1B6Q6Q7,A0A1B6Q797,C5YAX4,A0A1B6Q4S2,C5WSZ8,C5XXE9,A0A194YR32,C5XWP7,C5XAK6,A0A1Z5S9R8,A0A1B6QGN0,C5X745,C5XTK3,C5WXH8,C5YYH8,A0A194YQQ3,C5XXC4,C5Z8Z8,C5Y8Q8,C5XD68,C5XBI3,C5XEY3,A0A194YM35,A0A1Z5RJ59,C5YL42,C5XDK0,C5YM38,C5XB54,C5X4Q7…	0.0054961	0.129357	0.259259
GO:0031224	intrinsic component of membrane	C	265	1364	1531	9002	0.173089	0.151522	over	C5YMQ1,C5XK48,C5XQ20,C5X378,C5Z3L1,C5YL65,C5XT73,C5XAA1,A0A1Z5RD73,C5X4A5,A0A1W0W503,C5WZ35,C5YPA6,C5WLX9,C5YPS8,A0A1B6Q0R1,C5X3B5,C5YTP2,A0A1W0W773,A0A1Z5S985,C5XCI9,C5X750,C5X4M5,C5Z1C9,C5WTY0,C5XA81,C5XQ29,C5XVE3,C5X0N5,A0A194YRR0,C5XH36,C5WY32,Q8W0R0,C5YWX8,C5XNA7,C5XQJ7,C5YTR8,C5Y9G2,A0A1Z5RQW2,C5XWA2,C5YBJ6,C5YKN8,C5XIA8,C5X747,A0A120GUK5,C5YDX2,C5XWG6,A0A1B6PEM2,C5Z861,C5YYU3,C5XYI1,A1E9Q9…	C5YYE5,C5XJD6,C5YG07,C5YMQ1,A0A1B6PNG7,C5YUY0,C5Z5C0,C5Z7K7,C5WRC1,C5WUR7,C5XAJ9,C5XK48,C5XJ30,Q84KI3,C5X0T6,C5XMD1,C5XQ20,C5XGB6,A0A1W0VX32,C5X378,C5YH30,C5WU28,C5YUN5,C5Z3L1,C5YL65,C5XNN2,C5WSN8,C5YV35,C5XT73,C5WWE9,A0A1W0W0L8,A0A1W5DU93,A0A1B6PKJ4,C5YZU8,C5XHI9,C5YH01,C5XAA1,A0A1Z5RD73,C5WZV3,C5Y9I0,C5X4A5,C5WYQ2,C5WYJ3,A0A1Z5R0D6,C5XCJ4,A0A1Z5S4Y8,C5XHN3,A0A1W0W306,A0A1B6P5V3,C5WNG9,C5WQG7,A0…	0.00597186	0.137565	0.194282
GO:0009707	chloroplast outer membrane	C	7	15	1531	9002	0.00457218	0.0016663	over	C5YHK1,C5XZW4,C5X5C5,C5XXA0,A0A1B6QF42,A0A1Z5R1K8,C5XA81	C5YHK1,C5XZW4,C5X5C5,C5WQ18,C5YTS7,C5XXA0,A0A1B6QF42,C5WNR1,Q84KI3,A0A1B6QPF0,A0A1Z5R1K8,C5XA81,B3VTB6,C5WTD6,A0A1W0VWU8	0.00735434	0.165881	0.466667
GO:0016020	membrane	C	375	1997	1531	9002	0.244938	0.22184	over	C5WV20,C5X3T9,C5XQ85,C5WS47,A0A1B6PK98,C5WVZ8,C5XAA1,C5X4A5,C5YPA6,C5Z2N2,C5XX81,C5Z240,C5WVL1,C5YDX2,A0A1B6PIP3,C5YUU0,C5XVP5,C5XAS1,C5YUT7,C5XCZ5,C5WN36,C5Y2R8,C5Z6X2,A0A1Z5S8M8,C5X733,C5XV18,A0A194YHG2,C5WNF5,C5XAS5,A0A1W0W6W7,A0A1B6Q913,C5Z7M2,C5YJZ2,C5WSM7,A0A1W0VZ17,A0A1B6QD95,A0A1B6Q631,A0A194YMG1,C5XK78,C5YEV4,C5WQA0,A0A1W0VZY5,Q8LKU7,C5WSL2,C5YUQ1,C5XLW0,A0A1B6PP62,C5WPY7,A0A1B6Q5Z7,C5XP…	B3GQV9,C5XT06,C5XS07,C5WV20,C5Z8Z6,A0A1W0W0G3,C5YZA7,C5Z7B5,C5XW73,C5XCK1,C5YJ75,C5XYQ0,A0A1B6QDK2,C5X3T9,C5X3T6,C5WXS7,C5XQ85,A0A194YLP4,C5Z710,C5XAJ9,C5Z7H7,C5YN28,C5WYZ2,C5XGU1,C5WQ45,C5YZJ5,C5YQV9,C5WS47,A0A1B6PK98,C5WVZ8,C5XT00,C5X4Z8,C5YAK6,C5YH01,C5XAA1,A0A1B6QB11,C5Y9I0,C5X4A5,C5WYJ3,C5XZW8,C5WNQ9,C5YT23,A0A1W0W1P7,C5YPA6,C5WY64,C5Y2Y8,C5XHU4,A0A1W0VXA2,A0A1B6PAV5,C5Z2N2,C5XX81,C5XBY1,C5Z…	0.00973775	0.197691	0.187782
GO:0031351	integral component of plastid membrane	C	5	9	1531	9002	0.00326584	0.000999778	over	C5YHK1,C5XZW4,C5X5C5,C5XXA0,A0A1B6QF42	C5XT22,C5YHK1,C5XZW4,C5X5C5,C5WQ18,C5YTS7,C5XXA0,A0A1B6QF42,C5WNR1	0.00973849	0.197691	0.555556
GO:0031350	intrinsic component of plastid membrane	C	5	9	1531	9002	0.00326584	0.000999778	over	C5YHK1,C5XZW4,C5X5C5,C5XXA0,A0A1B6QF42	C5XT22,C5YHK1,C5XZW4,C5X5C5,C5WQ18,C5YTS7,C5XXA0,A0A1B6QF42,C5WNR1	0.00973849	0.197691	0.555556
GO:0009527	plastid outer membrane	C	7	16	1531	9002	0.00457218	0.00177738	over	A0A1Z5R1K8,C5XA81,A0A1B6QF42,C5YHK1,C5XZW4,C5X5C5,C5XXA0	Q84KI3,A0A1B6QPF0,A0A1Z5R1K8,C5XA81,C5WQ18,B3VTB6,C5WTD6,A0A1W0VWU8,A0A1B6QF42,C5YHK1,C5XZW4,C5X5C5,C5YTS7,C5XXA0,C5WNR1,C5WUN9	0.0111821	0.222819	0.4375
GO:0000790	nuclear chromatin	C	14	44	1531	9002	0.00914435	0.0048878	over	A0A194YQQ3,A0A1Z5R5V1,C5WW00,C5YPS9,C5XAT8,C5XX54,A0A1B6PT29,C5WPC4,C5XAT9,C5XBR4,C5YYL4,C5X685,C5YZA9,A0A1B6QG67	A0A194YQQ3,C5XY14,A0A194YJW7,A0A1B6QCW3,A0A194YNG2,C5XCF8,C5XP35,C5XXL5,C5X5Y5,C5WMN2,A0A1Z5R5V1,C5XWG0,C5YDS6,A0A1B6Q1V0,C5YZ15,C5WW00,C5YPS9,A0A1Z5RBV6,A0A1B6QNQ3,A0A1Z5S9H1,C5XAT8,C5XX54,A0A1B6PT29,C5WPC4,C5XAT9,C5XBR4,C5YYL4,C5WMX3,C5YP98,C5X685,C5YZA9,C5WS22,C5WPC3,C5XMK7,C5XAK6,C5WM29,A0A1B6QG67,A0A1B6PD23,C5YU80,C5XU70,C5WZ41,C5XTK3,C5X796,A0A1Z5RNL4	0.0116746	0.229814	0.318182
GO:0016469	proton-transporting two-sector ATPase complex	C	13	40	1531	9002	0.00849118	0.00444346	over	C5XCQ9,C5YF66,C5XTU6,C5X9A1,A0A1W0VYC1,C5YUG6,A0A1W0W6X5,A1E9S0,A1E9R9,Q9MDQ1,A1E9S1,C5YMN5,A0A1B6QAW3	C5Y8Z9,C5XFB9,C5XKC8,C5XCQ9,C5YF66,C5WQW9,C5XPF9,C5XP13,C5XTU6,A0A1B6PA06,C5XQE3,C5WST3,C5X9A1,A0A1B6QEH8,A0A1W0VYC1,C5YUG6,Q09EK0,C5YX05,A0A1B6PAR6,A0A1Z5RQB2,A0A1W0W6X5,C5Y5P6,C5XQY1,C5Z7B5,C5XW73,A0A194YJS5,A0A194YNQ1,C5X4W8,C5WPC6,H0I4E7,A1E9S0,A1E9R9,Q35782,Q9MDQ1,Q09EM2,A1E9T1,A1E9S1,Q07300,C5YMN5,A0A1B6QAW3	0.0123047	0.239315	0.325
GO:0044391	ribosomal subunit	C	45	195	1531	9002	0.0293926	0.0216619	over	C5Y0E9,C5YF43,C5WSP9,A0A5P8KM89,C5YZY2,C5Z9E0,C5XHM7,A0A1B6P9L7,C5XS72,C5XAM5,C5XAH7,A0A1B6P8U4,C5WT25,C5YIT9,C5XZV4,C5X4M6,C5XDZ7,C5XSJ0,C5WTA2,C5YWN1,C5YWN2,C5YVJ6,A0A1B6QNF2,C5YH46,A0A1B6QMI3,C5XMD2,C5YMC5,C5YMD1,A0A1B6QFI3,A0A1B6PU65,C5XIN8,C5X163,C5YGH8,C5XX81,C5YZS0,A0A1Z5SAA0,A0A1W0W006,A0A1Z5S482,C5XV41,A0A1Z5S9M6,A0A1Z5RFU0,C5YSE6,C5X387,C5Z466,C5XNR9	C5Y0E9,C5YF43,C5WUY8,A0A1B6QKE3,C5YZ20,C5XZB9,C5YXG6,C5WSP9,C5Z0W6,A0A109NCY4,C5X0W2,A0A1B6Q9U9,A0A5P8KMG5,A0A1Z5S4T6,C5WNM7,C5WY08,C5XAE4,C5WQX5,C5YMC6,C5Z3D2,C5YNT6,C5X364,A0A1W0W7E0,C5Y3N7,C5X466,C5X4K2,A1E9W9,A1E9S2,C5XGP6,P93335,A0A109NDI4,A1E9S6,A0A5P8KM89,C5WZ87,C5X862,A0A1B6QIN0,A0A1Z5SB71,Q09EL8,C6JSA6,C5WYX6,C5YZY2,C5Z9E0,C5XHM7,C5XU89,A0A1B6Q7J3,A0A1B6P9L7,C5YM25,C5X4C8,C5XS72,C5WZD5,C…	0.017031	0.302623	0.230769
GO:0000930	gamma-tubulin complex	C	3	4	1531	9002	0.0019595	0.000444346	over	A0A1B6QCT4,C5WUY5,C5Z0H7	A0A1B6QCT4,C5WUY5,C5Z0K9,C5Z0H7	0.0171436	0.302623	0.75
GO:0009654	photosystem II oxygen evolving complex	C	4	7	1531	9002	0.00261267	0.000777605	over	C5XAT4,C5X9F7,A0A194YL80,C5YIF3	C5XAT4,C5X9F7,A0A1Z5SC76,A0A194YL80,C5YIF3,C5X9H4,C5XH39	0.0188987	0.328251	0.571429
GO:0031975	envelope	C	64	298	1531	9002	0.0418027	0.0331038	over	A0A1B6QCT4,A0A1B6PAD6,C5Z3U6,A0A1W0W196,A0A1Z5RFU0,C5WSP9,C5WM67,C5XHY3,C5YUE1,C5WTC1,A0A194YTY4,A0A1W0W709,A0A1Z5RFN9,C5XUD5,A0A1Z5R7N2,C5YWC4,C5WVX6,C5YHQ3,C5XEM6,C5YCI6,A0A1W0W4W5,A0A1Z5SAF4,C5WTT2,C5YMQ1,C5WUX5,A0A1W0W304,A0A1B6QLK4,C5XVE3,A0A194YRR0,C5Y013,C5X0U8,A0A1Z5R1K8,C5XA81,A0A1B6QF42,C5YHS3,A0A1B6Q718,C5XL07,C5YJW5,C5WSM7,C5YPS8,C5XWG4,C5Y0X6,A0A1Z5R399,C5YIX1,C5YMN5,A0A1B6QAW3,C5X9A…	C5WXS7,A0A1W0VX24,C5XW88,C5Z5P6,A0A1Z5RFK1,C5WNQ0,C5WN20,A0A1Z5RN86,A0A1B6QCT4,A0A1B6Q797,A0A1B6PU25,A0A1B6QB27,A0A1B6QGH8,C5XQZ8,A0A1B6PAD6,C5Z3U6,C5X2Z4,A0A1B6PNS7,C5X695,C5XSH8,A0A194YSX5,A0A1Z5RNN9,C5Y8N1,C5YBS3,C5Y5G7,A0A1Z5S6M4,C5YXG6,C5WU27,C5YJP1,C5XX72,C5YCI7,C5YS41,A0A1W0W196,C5XWW4,C5WZQ4,C5X9J3,A0A1Z5RFU0,C5XXH2,Q07300,A9UKC6,C5WSP9,C5WM67,C5XF30,C5XHY3,C5YFR1,C5YLY6,C5YUE1,C5WTC1,A0A…	0.0246061	0.394526	0.214765
GO:0031967	organelle envelope	C	64	298	1531	9002	0.0418027	0.0331038	over	A0A1B6QCT4,A0A1B6PAD6,C5Z3U6,A0A1W0W196,A0A1Z5RFU0,C5WSP9,C5WM67,C5XHY3,C5YUE1,C5WTC1,A0A194YTY4,A0A1W0W709,A0A1Z5RFN9,C5XUD5,A0A1Z5R7N2,C5YWC4,C5WVX6,C5YHQ3,C5XEM6,C5YCI6,A0A1W0W4W5,A0A1Z5SAF4,C5WUX5,A0A1W0W304,A0A1B6QLK4,C5XVE3,A0A194YRR0,C5Y013,C5X0U8,C5WTT2,C5YMQ1,A0A1Z5R1K8,C5XA81,A0A1B6QF42,C5YHS3,A0A1B6Q718,C5XL07,C5YJW5,C5WSM7,C5YPS8,C5XWG4,C5Y0X6,A0A1Z5R399,C5YIX1,C5YMN5,A0A1B6QAW3,C5X9A…	C5WXS7,A0A1W0VX24,C5XW88,C5Z5P6,A0A1Z5RFK1,C5WNQ0,C5WN20,A0A1Z5RN86,A0A1B6QCT4,A0A1B6Q797,A0A1B6PU25,A0A1B6QB27,A0A1B6QGH8,C5XQZ8,A0A1B6PAD6,C5Z3U6,C5X2Z4,A0A1B6PNS7,C5X695,C5XSH8,A0A194YSX5,A0A1Z5RNN9,C5Y8N1,C5YBS3,C5Y5G7,A0A1Z5S6M4,C5YXG6,C5WU27,C5YJP1,C5XX72,C5YCI7,C5YS41,A0A1W0W196,C5XWW4,C5WZQ4,C5X9J3,A0A1Z5RFU0,C5XXH2,Q07300,A9UKC6,C5WSP9,C5WM67,C5XF30,C5XHY3,C5YFR1,C5YLY6,C5YUE1,C5WTC1,A0A…	0.0246061	0.394526	0.214765
GO:0000923	equatorial microtubule organizing center	C	2	2	1531	9002	0.00130634	0.000222173	over	A0A1B6QCT4,C5Z0H7	A0A1B6QCT4,C5Z0H7	0.0289093	0.394526	1
GO:0009538	photosystem I reaction center	C	2	2	1531	9002	0.00130634	0.000222173	over	C5WW56,C5WZ31	C5WW56,C5WZ31	0.0289093	0.394526	1
GO:0032155	cell division site part	C	2	2	1531	9002	0.00130634	0.000222173	over	A0A1B6QCT4,C5Z0H7	A0A1B6QCT4,C5Z0H7	0.0289093	0.394526	1
GO:0005797	Golgi medial cisterna	C	2	2	1531	9002	0.00130634	0.000222173	over	C5XT73,Q2UVB6	C5XT73,Q2UVB6	0.0289093	0.394526	1
GO:0045265	proton-transporting ATP synthase, stator stalk	C	2	2	1531	9002	0.00130634	0.000222173	over	C5YMN5,A0A1B6QAW3	C5YMN5,A0A1B6QAW3	0.0289093	0.394526	1
GO:0000274	mitochondrial proton-transporting ATP synthase, stator stalk	C	2	2	1531	9002	0.00130634	0.000222173	over	C5YMN5,A0A1B6QAW3	C5YMN5,A0A1B6QAW3	0.0289093	0.394526	1
GO:0071821	FANCM-MHF complex	C	2	2	1531	9002	0.00130634	0.000222173	over	C5YAT3,C5YAT1	C5YAT3,C5YAT1	0.0289093	0.394526	1
GO:0043240	Fanconi anaemia nuclear complex	C	2	2	1531	9002	0.00130634	0.000222173	over	C5YAT3,C5YAT1	C5YAT3,C5YAT1	0.0289093	0.394526	1
GO:0033177	proton-transporting two-sector ATPase complex, proton-transporting domain	C	6	15	1531	9002	0.00391901	0.0016663	over	A1E9S0,A1E9R9,A0A1W0VYC1,C5YUG6,C5YMN5,A0A1B6QAW3	C5WPC6,H0I4E7,A1E9S0,A1E9R9,Q35782,C5XPF9,C5Y5P6,C5XQY1,A0A1W0VYC1,C5YUG6,Q09EK0,C5WQW9,C5XP13,C5YMN5,A0A1B6QAW3	0.029912	0.398532	0.4
GO:0005844	polysome	C	4	8	1531	9002	0.00261267	0.000888691	over	C5WSV6,C5WYC3,C5XN31,C5YPT7	C5WSV6,C5WMP6,C5WYC3,A0A1Z5RC59,C5XN31,C5YPT7,C5XY51,A0A1Z5R261	0.0327685	0.417381	0.5
GO:0016272	prefoldin complex	C	4	8	1531	9002	0.00261267	0.000888691	over	C5WS57,C5Y120,C5XZ05,C5YPT7	C5WS57,C5WXH7,C5Y120,C5Y4T1,C5XZ05,A0A1B6QAV2,A0A1Z5R949,C5YPT7	0.0327685	0.417381	0.5
GO:0005740	mitochondrial envelope	C	36	158	1531	9002	0.023514	0.0175517	over	C5YHQ3,C5XEM6,C5YCI6,C5WTT2,C5YMQ1,C5WUX5,A0A1W0W304,A0A1B6QLK4,C5XVE3,A0A194YRR0,C5Y013,C5X0U8,C5YPS8,C5XWG4,C5Y0X6,A0A1Z5R399,A0A1B6QF42,C5YIX1,C5YMN5,A0A1B6QAW3,C5X9A1,A0A1W0VYC1,C5YUG6,C5XP90,C5Z0U4,C5XK48,C5YL65,A0A1Z5SA07,C5YN69,C5XTF9,A0A1B6P6W9,A0A1B6PF00,C5XCP6,C5XTU6,A0A1B6PAD6,C5Z3U6	C5YY64,C5YHQ3,A0A1B6PP24,C5XEM6,C5YCI6,C5YQN7,C5XCV8,A0A1Z5RR07,A0A1Z5RKE0,C5WNK4,Q09EL1,C5WTT2,C5YMQ1,C5XAN7,C5WYZ2,C5YUI7,C5XPG8,C5XIA4,C5YXD8,A0A1Z5S9S9,C5XQE3,C5WUX5,A0A1W0W304,A0A1B6QLK4,A0A1B6Q140,C5Y9W6,A0A1Z5R8P3,C5WSU8,C5X2X2,C5WT18,C5WWQ6,A0A1B6QDG1,A0A194YQ30,C5XVS3,C5X6E8,C5XVE3,C5WZZ8,A0A194YRR0,A0A1Z5RFU2,C5YZ91,C5WRD5,Q09EJ9,H0I4E7,C5Y013,A0A1Z5S5B8,C5WTU5,A0A1B6QM37,Q35782,C5X0U8,…	0.036161	0.45223	0.227848
GO:0016281	eukaryotic translation initiation factor 4F complex	C	3	5	1531	9002	0.0019595	0.000555432	over	C5WZC3,C5WQ71,C5XJC8	C5YBI6,C5WZC3,A0A1B6QEW9,C5WQ71,C5XJC8	0.0374538	0.45223	0.6
GO:0000922	spindle pole	C	3	5	1531	9002	0.0019595	0.000555432	over	A0A1B6QCT4,C5Z0H7,A0A1B6QFG4	C5WS05,A0A1B6QCT4,A0A1B6Q6Q7,C5Z0H7,A0A1B6QFG4	0.0374538	0.45223	0.6
GO:0005819	spindle	C	6	16	1531	9002	0.00391901	0.00177738	over	A0A1B6QCT4,C5Z0H7,A0A1B6QFG4,C5YHF9,C5WUY5,C5Z042	A0A1B6QCT4,A0A1B6Q6Q7,C5Z0H7,A0A1B6QFG4,C5YHF9,C5XSE1,C5YZ25,C5WX96,A0A1B6Q797,C5WS05,A0A1W0W452,C5Z0K9,C5WUY5,C5Y0N5,C5Z042,A0A1B6QEE5	0.0411499	0.477338	0.375
GO:0022625	cytosolic large ribosomal subunit	C	21	85	1531	9002	0.0137165	0.00944235	over	C5Y0E9,C5YF43,C5YZY2,C5Z9E0,C5XHM7,A0A1B6P9L7,C5XS72,C5XAM5,C5XAH7,A0A1B6P8U4,C5WT25,C5YIT9,C5XZV4,C5X4M6,C5XDZ7,C5XSJ0,C5WTA2,C5YWN1,C5YWN2,C5YVJ6,A0A1B6QNF2	C6JSA6,C5Y0E9,C5YF43,C5WYX6,C5YZY2,C5Z9E0,C5XHM7,C5XU89,A0A1B6Q7J3,A0A1B6P9L7,C5YM25,C5X4C8,C5XS72,C5WZD5,C5XAM5,C5Z267,A0A1B6Q9D0,C5WX74,Q8LKU3,C5YZ01,C5XQP0,C5WYV4,C5XAH7,A0A1B6P8U4,C5WT25,C5XPN5,C5XG00,C5YIT9,C5XZV4,C5XW37,C5X7L1,C5YMX6,C5WTC9,C5YG29,A0A1B6PQ87,A0A1Z5S9X6,C5X4M7,C5XGD3,C5YVY9,A0A109ND69,C5X4M6,C5YVL1,C5Y895,C5XAV0,C5YVD8,C5YI63,C5YUM9,C5XDZ7,C5Z173,C5XYN1,A0A1B6Q0Z3,C5Z0J3,C5X…	0.0445084	0.509026	0.247059
GO:0016209	antioxidant activity	F	66	151	1531	9002	0.0431091	0.0167741	over	C5YBX1,C5Z795,C5XXQ2,C5XS39,C5WNL8,C5YB22,A0A1W0W7T8,A0A1B6QN00,C5YB27,C5YZI4,C5X040,C5Z864,C5Z0E3,C5XMX0,C5XYY5,C5YZJ3,C5YWW2,C5XI24,C5X5K3,C5Z1J6,C5XKP4,C5XIX9,C5YGF5,C5XGH2,C5XGH3,A0A1B6QJR7,C5YB26,A0A194YNW8,C5YP99,C5Z470,A0A1B6QFT1,C5YY96,C5WRN4,C5XIY1,A0A1B6QGB6,C5Z469,C5Z8S7,C5Y359,C5XIY0,C5XD24,C5YY92,C5YTC4,C5X5K6,C5YYA2,C5X747,C5X0F5,C5Z3J3,C5WRN7,A0A109ND74,C5X7B5,C5X3C6,C5YHR8,C5X749,…	A0A1Z5RKF8,C5Z2J6,C5YBX1,A0A1Z5RAS2,C5Z795,A0A194YU12,C5XXQ2,C5WWX0,C5XS39,C5Z475,C5WNL8,C5X6H6,C5YB22,A0A1W0W7T8,A0A1B6QN00,C5Z471,C5YB27,C5YZI4,C5X040,A0A1Z5RPH4,C5Z864,C5Z0E3,C5XMX0,C5XIY2,C5XYY5,C5YZJ3,C5YWW2,C5YB25,C5XI24,C5XIN9,C5YSU3,C5X5K3,C6JST4,C5Z1J6,C5XKP4,C5WYQ4,A0A1W0VX32,C5XI23,A0A1Z5R0P5,C5YH30,C5XIX9,C5Z0N9,C5Z0N8,Q6JAG4,A0A1Z5RGB0,C5YGF5,C5Y8Q1,C5XGH2,C5XGH3,A0A1B6QNB8,A0A1B6QJR…	8.68818e-15	7.0548e-12	0.437086
GO:0004601	peroxidase activity	F	60	134	1531	9002	0.0391901	0.0148856	over	A0A1B6QN31,C5XG44,A0A1W0VX27,C5WNL8,C5YB22,A0A1W0W7T8,A0A1B6QN00,C5YB27,C5YZI4,C5X040,C5Z864,C5Z0E3,C5XMX0,C5XYY5,C5YZJ3,C5YWW2,C5XI24,C5X5K3,C5Z1J6,C5XKP4,C5XIX9,C5YGF5,C5XGH2,C5XGH3,A0A1B6QJR7,C5YB26,A0A194YNW8,C5YP99,C5Z470,A0A1B6QFT1,C5YY96,C5WRN4,C5XIY1,A0A1B6QGB6,C5Z469,C5Z8S7,C5Y359,C5XIY0,C5XD24,C5YY92,C5YTC4,C5X5K6,C5YYA2,C5X747,C5X0F5,C5Z3J3,C5WRN7,A0A109ND74,C5X7B5,C5X3C6,C5YHR8,C5X749…	A0A1Z5RKF8,C5Z2J6,Q6JAG4,A0A194YS45,A0A1B6QN31,A0A125QUK1,C5Z5U2,C5WNQ0,C5XG44,A0A194YKC9,C5Z5Z4,C5XU11,A0A1W0VX27,C5XXD7,C5Z475,C5WNL8,C5X6H6,C5YB22,A0A1W0W7T8,A0A1B6QN00,C5Z471,C5YB27,C5YZI4,C5X040,A0A1Z5RPH4,C5Z864,C5Z0E3,C5XMX0,C5XIY2,C5XYY5,C5YZJ3,C5YWW2,C5YB25,C5XI24,C5XIN9,C5YSU3,C5X5K3,C6JST4,C5Z1J6,C5XKP4,C5WYQ4,A0A1W0VX32,C5XI23,A0A1Z5R0P5,C5YH30,C5XIX9,C5Z0N9,C5Z0N8,A0A1Z5RGB0,C5YGF5,C…	3.90186e-14	2.11221e-11	0.447761
GO:0016684	oxidoreductase activity, acting on peroxide as acceptor	F	60	134	1531	9002	0.0391901	0.0148856	over	C5WNL8,C5YB22,A0A1W0W7T8,A0A1B6QN00,C5YB27,C5YZI4,C5X040,C5Z864,C5Z0E3,C5XMX0,C5XYY5,C5YZJ3,C5YWW2,C5XI24,C5X5K3,C5Z1J6,C5XKP4,C5XIX9,C5YGF5,C5XGH2,C5XGH3,A0A1B6QJR7,C5YB26,A0A194YNW8,C5YP99,C5Z470,A0A1B6QFT1,C5YY96,C5WRN4,C5XIY1,A0A1B6QGB6,C5Z469,C5Z8S7,C5Y359,C5XIY0,C5XD24,C5YY92,C5YTC4,C5X5K6,C5YYA2,C5X747,C5X0F5,C5Z3J3,C5WRN7,A0A109ND74,C5X7B5,C5X3C6,C5YHR8,C5X749,A0A194YNU6,A0A1B6QNB9,A0A194…	A0A1Z5RKF8,C5Z2J6,C5Z475,C5WNL8,C5X6H6,C5YB22,A0A1W0W7T8,A0A1B6QN00,C5Z471,C5YB27,C5YZI4,C5X040,A0A1Z5RPH4,C5Z864,C5Z0E3,C5XMX0,C5XIY2,C5XYY5,C5YZJ3,C5YWW2,C5YB25,C5XI24,C5XIN9,C5YSU3,C5X5K3,C6JST4,C5Z1J6,C5XKP4,C5WYQ4,A0A1W0VX32,C5XI23,A0A1Z5R0P5,C5YH30,C5XIX9,C5Z0N9,C5Z0N8,Q6JAG4,A0A1Z5RGB0,C5YGF5,C5Y8Q1,C5XGH2,C5XGH3,A0A1B6QNB8,A0A1B6QJR7,C5X3C9,C5YB26,A0A194YNW8,C5YP99,C5Z470,C5X744,A0A1B6QFT…	3.90186e-14	2.11221e-11	0.447761
GO:0046906	tetrapyrrole binding	F	77	198	1531	9002	0.0502939	0.0219951	over	A0A120GUK5,A1E9Q9,C5WTC1,C5XW47,C5XLE9,A0A1W0W709,A0A1Z5RFN9,Q9T2L6,C5WNL8,C5YB22,A0A1W0W7T8,A0A1B6QN00,C5YB27,C5YZI4,C5X040,C5Z864,C5Z0E3,C5XMX0,C5XYY5,C5YZJ3,C5YWW2,C5XI24,C5XEM6,C5X5K3,C5Z1J6,C5XKP4,A0A1B6QPK7,C5XIX9,C5YGF5,C5XGH2,C5XGH3,A0A1B6QJR7,C5YB26,A0A194YNW8,C5YP99,C5Z470,A0A1B6QFT1,C5YY96,C5WRN4,C5Z579,C5XIY1,A0A1B6QGB6,C5Z469,C5Z8S7,C5Y359,C5XIY0,C5XD24,C5YY92,C5YTC4,C5X5K6,C5YYA2,C5…	A0A120GUK5,A1E9Q9,A1E9Q4,C5WTC1,C5XW47,C5XLE9,A1E9S3,A0A1W0W709,A0A1Z5RFN9,C5XBI9,C5Y7U2,A0A194YK39,Q9T2L6,C5Z475,C5YY64,A0A1Z5R3K4,C5YYE5,C5XJD6,C5WNL8,A0A1W0W0G3,C5X6H6,C5YB22,A0A1W0W7T8,A0A1B6QN00,C5Z471,C5YB27,C5YZI4,C5X040,A0A1Z5RPH4,C5Z864,C5Z0E3,C5XMX0,C5XIY2,C5XYY5,C5YZJ3,C5YWW2,A0A1Z5RKF8,C5YB25,C5XI24,C5XEM6,C5XIN9,C5YSU3,C5WVD0,C5X5K3,C6JST4,Q84KI3,A0A1Z5SAM0,C5Z1J6,C5XKP4,C5XSV1,C5WYQ…	1.06281e-13	4.31501e-11	0.388889
GO:0020037	heme binding	F	69	185	1531	9002	0.0450686	0.020551	over	C5WNL8,C5YB22,A0A1W0W7T8,A0A1B6QN00,C5YB27,C5YZI4,C5X040,C5Z864,C5Z0E3,C5XMX0,C5XYY5,C5YZJ3,C5YWW2,C5XI24,C5XEM6,C5X5K3,C5Z1J6,C5XKP4,A0A1B6QPK7,C5XIX9,C5YGF5,C5XGH2,C5XGH3,A0A1B6QJR7,C5YB26,A0A194YNW8,C5YP99,C5Z470,A0A1B6QFT1,C5YY96,C5WRN4,C5Z579,C5XIY1,A0A1B6QGB6,C5Z469,C5Z8S7,C5Y359,C5XIY0,C5XD24,C5YY92,C5YTC4,C5X5K6,C5YYA2,C5YTR8,C5X747,C5X0F5,C5Z3J3,C5WRN7,A0A109ND74,C5X7B5,C5X3C6,C5YHR8,C5X…	C5Z475,C5YY64,A0A1Z5R3K4,C5YYE5,C5XJD6,C5WNL8,A0A1W0W0G3,C5X6H6,C5YB22,A0A1W0W7T8,A0A1B6QN00,C5Z471,C5YB27,C5YZI4,C5X040,A0A1Z5RPH4,C5Z864,C5Z0E3,C5XMX0,C5XIY2,C5XYY5,C5YZJ3,C5YWW2,A0A1Z5RKF8,C5YB25,C5XI24,C5XEM6,C5XIN9,C5YSU3,C5WVD0,C5X5K3,C6JST4,Q84KI3,A0A1Z5SAM0,C5Z1J6,C5XKP4,C5XSV1,C5WYQ4,A0A1W0VX32,C5XI23,A0A1Z5R0P5,C5YH30,A0A1B6QPK7,C5XIX9,C5Z0N9,A0A1W0W315,C5Z0N8,Q94IP1,A0A1Z5RGB0,C5YGF5,C…	2.02459e-11	5.05836e-09	0.372973
GO:0061135	endopeptidase regulator activity	F	18	31	1531	9002	0.011757	0.00344368	over	C5YYF0,A0A1B6P5R2,C5YYF4,A0A1B6P5R5,C5XQX6,C5Y7Z1,A0A1B6QH45,A0A1B6Q242,C5Y7Y7,C5XPS7,C5YYF5,C5YCI1,C5Y1N3,C5XGM0,Q41294,A0A1B6Q6M7,C5XG67,C5YX27	C5YYN1,C5YYF0,A0A1B6P5R2,C5YYF4,A0A1B6P5R5,A0A1B6QJE0,C5XQX6,C5Y7Z1,A0A1B6QH45,C5Y7Y4,A0A1B6Q242,C5Y7Y7,A0A1Z5RKA4,C5XPS7,C5YYF5,C5WT45,C5YCI1,A0A1W0VX10,C5XAD7,A0A1Z5RJ13,C5Y1N3,C5YXZ5,C5XGM0,C5Z0A3,Q41294,A0A1B6Q6M7,C5WVG9,C5YXT0,C5XG67,A0A1Z5S8P9,C5YX27	2.82679e-07	4.37211e-05	0.580645
GO:0061134	peptidase regulator activity	F	18	32	1531	9002	0.011757	0.00355477	over	C5YYF0,A0A1B6P5R2,C5YYF4,A0A1B6P5R5,C5XQX6,C5Y7Z1,A0A1B6QH45,A0A1B6Q242,C5Y7Y7,C5XPS7,C5YYF5,C5YCI1,C5Y1N3,C5XGM0,Q41294,A0A1B6Q6M7,C5XG67,C5YX27	C5YYN1,C5YYF0,A0A1B6P5R2,C5YYF4,A0A1B6P5R5,A0A1B6QJE0,C5XQX6,C5Y7Z1,A0A1B6QH45,C5Y7Y4,A0A1B6Q242,C5Y7Y7,A0A1Z5RKA4,C5XPS7,C5YYF5,C5WT45,C5YCI1,A0A1W0VX10,C5XAD7,A0A1Z5RJ13,C5Y1N3,C5YXZ5,C5XGM0,C5Z0A3,Q41294,A0A1B6Q6M7,C5WVG9,C5YXT0,C5XG67,A0A1Z5S8P9,C5YX27,A0A1W0VSN4	5.43684e-07	8.02676e-05	0.5625
GO:0030414	peptidase inhibitor activity	F	17	30	1531	9002	0.0111039	0.00333259	over	C5YYF0,A0A1B6P5R2,C5YYF4,A0A1B6P5R5,C5XQX6,C5Y7Z1,A0A1B6QH45,A0A1B6Q242,C5Y7Y7,C5XPS7,C5YYF5,C5YCI1,C5Y1N3,C5XGM0,Q41294,A0A1B6Q6M7,C5XG67	C5YYN1,C5YYF0,A0A1B6P5R2,C5YYF4,A0A1B6P5R5,A0A1B6QJE0,C5XQX6,C5Y7Z1,A0A1B6QH45,C5Y7Y4,A0A1B6Q242,C5Y7Y7,A0A1Z5RKA4,C5XPS7,C5YYF5,C5WT45,C5YCI1,A0A1W0VX10,C5XAD7,A0A1Z5RJ13,C5Y1N3,C5YXZ5,C5XGM0,C5Z0A3,Q41294,A0A1B6Q6M7,C5WVG9,C5YXT0,C5XG67,A0A1Z5S8P9	9.81121e-07	0.000127467	0.566667
GO:0004866	endopeptidase inhibitor activity	F	17	30	1531	9002	0.0111039	0.00333259	over	C5YYF0,A0A1B6P5R2,C5YYF4,A0A1B6P5R5,C5XQX6,C5Y7Z1,A0A1B6QH45,A0A1B6Q242,C5Y7Y7,C5XPS7,C5YYF5,C5YCI1,C5Y1N3,C5XGM0,Q41294,A0A1B6Q6M7,C5XG67	C5YYF0,A0A1B6P5R2,C5YYF4,A0A1B6P5R5,A0A1B6QJE0,C5XQX6,C5Y7Z1,A0A1B6QH45,C5Y7Y4,A0A1B6Q242,C5Y7Y7,A0A1Z5RKA4,C5XPS7,C5YYF5,C5WT45,C5YCI1,A0A1W0VX10,C5XAD7,A0A1Z5RJ13,C5Y1N3,C5YXZ5,C5XGM0,C5Z0A3,Q41294,A0A1B6Q6M7,C5WVG9,C5YXT0,C5XG67,A0A1Z5S8P9,C5YYN1	9.81121e-07	0.000127467	0.566667
GO:0004568	chitinase activity	F	14	23	1531	9002	0.00914435	0.00255499	over	C5XX83,C5XQJ1,C5YBF0,C5Y5V0,C5YBF1,A0A1Z5R3E0,C5YBE8,C5Y8H0,A0A1Z5RDM9,C5YBE7,C5X4J4,C5YZL4,A0A1B6Q537,C5YIM8	C5XB38,C5XB39,Q93WT2,C5XX83,C5XQJ1,C5YBF0,C5Y5V0,C5Y1P4,C5YBF1,A0A1Z5R3E0,C5YBE8,C5Y8H0,A0A1Z5RDM9,C5YBE7,C5X4J4,C5YZL4,C5WZU7,C5XHZ4,A0A1B6Q537,C5Y5U9,C6JSV0,C5YIM8,C5XQJ2	2.83133e-06	0.000328434	0.608696
GO:0004867	serine-type endopeptidase inhibitor activity	F	13	21	1531	9002	0.00849118	0.00233281	over	C5YYF0,A0A1B6P5R2,C5YYF4,A0A1B6P5R5,C5XQX6,C5Y7Z1,A0A1B6QH45,A0A1B6Q242,C5Y7Y7,C5XPS7,C5YYF5,C5YCI1,C5Y1N3	C5YYF0,A0A1B6P5R2,C5YYF4,A0A1B6P5R5,A0A1B6QJE0,C5XQX6,C5Y7Z1,A0A1B6QH45,C5Y7Y4,A0A1B6Q242,C5Y7Y7,A0A1Z5RKA4,C5XPS7,C5YYF5,C5WT45,C5YCI1,A0A1W0VX10,C5XAD7,A0A1Z5RJ13,C5Y1N3,C5YXZ5	4.98671e-06	0.000558511	0.619048
GO:0004857	enzyme inhibitor activity	F	27	76	1531	9002	0.0176355	0.00844257	over	C5WYI5,Q4VQB3,C5WMM1,C5YF15,C5XTL1,C5YUR3,C5YYF0,A0A1B6P5R2,C5YYF4,A0A1B6P5R5,C5XQX6,C5Y7Z1,A0A1B6QH45,A0A1B6Q242,C5Y7Y7,C5XPS7,C5YYF5,C5YCI1,C5Y1N3,C5XGM0,Q41294,A0A1B6Q6M7,C5XG67,A0A194YLW8,C5XA69,C5YN69,C5XTF9	C5WVP2,C5WYI5,C5YQY4,Q4VQB3,C5WMM0,Q4VQB5,Q4VQB2,Q4VQB4,A0A1B6QNQ4,C5WMM1,A0A1Z5S851,C5YF15,C5XTL1,C5XJH1,Q41298,C5XYH3,A0A1B6QA05,A0A1Z5REP9,C5YF18,C5XZF6,C5Z4P3,C5YUR3,A0A1Z5S568,C5YYN1,C5YYF0,A0A1B6P5R2,C5YYF4,A0A1B6P5R5,A0A1B6QJE0,C5XQX6,C5Y7Z1,A0A1B6QH45,C5Y7Y4,A0A1B6Q242,C5Y7Y7,A0A1Z5RKA4,C5XPS7,C5YYF5,C5WT45,C5YCI1,A0A1W0VX10,C5XAD7,A0A1Z5RJ13,C5Y1N3,C5YXZ5,C5XGM0,C5Z0A3,Q41294,A0A1B6Q6M7,…	7.36952e-05	0.00498671	0.355263
GO:0046982	protein heterodimerization activity	F	21	53	1531	9002	0.0137165	0.00588758	over	C5XDK0,C5YM38,C5X4Q7,A0A1W0VY87,C5XE66,C5YJD0,C5Y096,C5XAT8,C5XX54,C5WXQ0,A0A1B6PT29,C5WPC4,C5XAT9,C5XBR4,C5YYL4,C5X685,C5YZA9,C5XH51,C5XJT2,C5YTR9,J7FK00	C5XDK0,C5YM38,C5X4Q7,C5XPC7,A0A1W0VY87,C5XE66,C5YJD0,C5XP45,C5Y096,C5YZA2,C5XAT8,C5WTL6,C5WWP0,C5X2H9,C5XX54,A0A1W0W1P7,C5WXQ0,C5XPA5,C5YZY0,A0A1B6PT29,C5Y8N1,C5WPC4,C5XAT9,C5YJA9,C5X3S1,C5XBR4,C5YYL4,C5WMX3,C5YP98,C5X685,C5Z7N4,C5YZA9,C5XH51,C5WS22,C5WPC3,C5YKK9,C5YHY9,C5Y3V7,C5X5Y5,C5XJT2,A0A1B6Q1M8,A0A1B6PI36,C5XDX7,C5YTR9,A0A1B6QBQ0,A0A1B6QGR2,C5YQC1,J7FK00,A0A1W0W0H1,C5XMM7,C5XIB8,C5XQH8,A0A…	7.58271e-05	0.00502625	0.396226
GO:0009055	electron transfer activity	F	31	97	1531	9002	0.0202482	0.0107754	over	A0A1B6PAD6,C5Z3U6,C5XAT4,A1E9Q9,A1E9V4,C5XEM6,C5YBX1,A0A1B6QLK4,C5Z795,A1E9X5,C5X6P6,C5Z6W2,C5XXQ2,C5X780,C5X750,C5Z6V2,C5XVG9,A0A194YIV6,A0A1Z5RPW2,C5YGK4,C5Z861,C5XHD8,C5XS39,C5X122,A0A1B6PJ93,C5XMB2,C5YN08,C5X6X2,C5Z216,C5XYA6,Q9T2L6	C5XQZ8,A0A1B6PAD6,C5WZ72,C5Z3U6,Q09EJ9,H0I4G3,P05502,C5XUP9,A0A1B6QJW4,C5XU35,C5YS99,A0A194YQ30,C5YFA1,A0A1B6PQ63,A0A1Z5S5B8,C5YY74,Q09EK8,A0A1B6PIA7,C5XAT4,A1E9Q9,A1E9Q4,A1E9V5,A1E9V4,C5YY64,A0A1B6PP24,C5XEM6,C5YBX1,A0A1B6Q1C4,A0A1Z5RAS2,A0A1B6QLK4,C5YAA6,C5WN52,C5Z795,A0A1Z5R8P3,A1E9X5,C5WN51,C5X6P7,C5X6P6,C5YCV0,C5Y9D7,C5Z6W2,C5Z8E7,A0A1B6QH01,C5WN22,A0A1B6QJZ2,C5XXQ2,C5YK12,C5X780,A0A1B6QAG2,…	0.000214858	0.0128638	0.319588
GO:0016168	chlorophyll binding	F	8	13	1531	9002	0.00522534	0.00144412	over	A0A120GUK5,A1E9Q9,C5WTC1,C5XW47,C5XLE9,A0A1W0W709,A0A1Z5RFN9,Q9T2L6	A0A120GUK5,A1E9Q9,A1E9Q4,C5WTC1,C5XW47,C5XLE9,A1E9S3,A0A1W0W709,A0A1Z5RFN9,C5XBI9,C5Y7U2,A0A194YK39,Q9T2L6	0.000394009	0.021329	0.615385
GO:0031492	nucleosomal DNA binding	F	6	8	1531	9002	0.00391901	0.000888691	over	C5YL42,C5XB54,A0A1W0VR45,A0A1Z5S4I2,C5Z6E9,C5YEF5	C5YL42,C5XB54,A0A1W0VR45,A0A1Z5S4I2,C5Z6E9,C5YEF5,A0A1B6QIJ7,C5XC59	0.000491267	0.026158	0.75
GO:0015035	protein disulfide oxidoreductase activity	F	13	32	1531	9002	0.00849118	0.00355477	over	A0A1W0W2G8,C5YBX1,C5Z795,C5WT92,C5WX30,C5XXQ2,C5XYA2,C5YCI6,C5XS39,C5Z121,C5YAH6,C5YCL3,A0A1B6QPQ6	A0A1W0W2G8,C5YBX1,A0A1B6Q1C4,A0A1Z5RAS2,C5YAA6,C5Z795,C5WT92,C5WX30,A0A1B6QJZ2,C5XXQ2,A0A1Z5R412,C5YD94,C5XYA2,A0A1B6Q1K5,C5YCI6,C5YT85,C5XIP9,C5XS39,C5Y2Y5,C5WSV3,C5WLX3,C5Z121,C5YAH6,C5YCL3,A0A1B6Q2M1,A0A1B6QPQ6,C5YPC9,C5Z711,C5XG10,A0A194YN14,C5YKJ9,C5WYC4	0.00133898	0.0536914	0.40625
GO:0008135	translation factor activity, RNA binding	F	23	73	1531	9002	0.0150229	0.00810931	over	C5Z0D7,C5XA40,C5YAR4,C5XUM2,C5X0U6,C5XLV9,C5WZC3,C5Y0K9,C5XX81,C5WQ71,A0A1B6QL23,C5XJC8,C5XUE7,A0A1B6QFD0,A0A194YJY9,C5XE07,A0A1B6QHV2,A0A1B6Q8L9,C5XWJ8,A0A1B6QHC1,C6JSA3,C5WNT1,C5XEP3	C5YMH0,C5Z0D7,C5XA40,C5YAR4,C5XAA7,A0A1B6P9J7,C5WVR8,C5XME1,C5XT21,C5XWJ9,C5XUM2,C5XZC2,C5X0U6,C5XLV9,C5YBI6,A0A1B6QGC5,C5XM02,C5WRE1,C5XBM7,C5WZC3,C5WNG8,C5YVW3,C5Y0K9,C5XJP4,A0A1B6QEW9,A0A1W0VUR3,C5XE74,C5XFY4,A0A1B6PAE0,C5XAU5,C5XX81,A0A1B6Q9V6,A0A1Z5RC59,C5WQ71,A0A1B6QDA6,A0A1B6QL23,C5XJC8,C5XUN8,A0A194YQE7,C5XV89,C5YM65,A0A1B6QNQ6,C5YSY5,C5WT49,A0A097PN30,C5XUE7,A0A1B6QFD0,A0A194YJY9,C5XE07,…	0.00166844	0.0608889	0.315068
GO:0031490	chromatin DNA binding	F	7	13	1531	9002	0.00457218	0.00144412	over	C5YL42,C5XB54,A0A1W0VR45,A0A1Z5S4I2,C5Z6E9,C5YEF5,C5YMR0	C5YL42,C5XB54,A0A1W0VR45,A0A1Z5S4I2,C5Z6E9,C5YEF5,A0A1B6QIJ7,C5XC59,A0A1B6QDK3,C5X5Y5,C5XBI3,C5YMR0,A0A194YM35	0.00268559	0.082181	0.538462
GO:0008061	chitin binding	F	6	10	1531	9002	0.00391901	0.00111086	over	C5XX83,C5YBF0,C5YBF1,A0A1Z5R3E0,C5YBE8,C5YBE7	Q93WT2,C5XX83,C5YBF0,C5YBF1,A0A1Z5R3E0,C5YBE8,C5YBE7,C6JSV0,C5XXD8,A0A1B6Q4T2	0.00269965	0.082181	0.6
GO:0016491	oxidoreductase activity	F	162	782	1531	9002	0.105813	0.0868696	over	C5XEM6,C5YBX1,A0A1B6QLK4,C5Z795,A1E9X5,C5X6P6,C5Z6W2,C5XXQ2,C5X780,C5X750,C5Z6V2,C5XVG9,A0A194YIV6,A0A1Z5RPW2,C5YGK4,C5Z861,C5XHD8,C5XS39,C5X122,A0A1B6PJ93,C5XMB2,C5YN08,C5X6X2,C5Z216,C5XYA6,Q9T2L6,A0A1B6Q6I7,A0A1B6QKM3,C5X760,A0A194YGJ4,C5XPJ0,C5YIV3,A0A1B6PAD6,C5Z3U6,A0A1B6PH65,A0A1B6QBF1,A0A1Z5RB02,C5XLR9,C5Z240,C5XPU3,C5XNW9,C5XIJ3,A0A194YMM6,A0A1B6QQR5,C5Z5M3,C5YBX0,A0A5P8KMA9,A0A1W0VRK5,P93…	C5YKJ9,C5YY64,A0A1B6PP24,C5XEM6,C5YBX1,A0A1B6Q1C4,A0A1Z5RAS2,A0A1B6QLK4,C5YAA6,C5WN52,C5Z795,A0A1Z5R8P3,A1E9X5,C5WN51,C5X6P7,C5X6P6,C5YCV0,C5Y9D7,C5Z6W2,C5Z8E7,A0A1B6QH01,C5WN22,A0A1B6QJZ2,C5XXQ2,C5YK12,C5X780,A0A1B6QAG2,C5WTY4,C5YD94,A0A1B6QDG1,A0A1B6Q8Y3,C5X750,C5Z6V2,C5XMC3,C5WZ45,C5Y5Y2,C5XVG9,A0A194YIV6,A0A1Z5RPW2,C5X5D7,C5YGK4,A0A1W0W3A8,C5WY40,C5YYS6,C5XC95,C5Z861,C5XHD8,C5XS39,C5WY36,C5Y2…	0.00270732	0.082181	0.207161
GO:0043015	gamma-tubulin binding	F	3	3	1531	9002	0.0019595	0.000333259	over	A0A1B6QCT4,C5Z0H7,A0A1B6QFG4	A0A1B6QCT4,C5Z0H7,A0A1B6QFG4	0.00491136	0.122431	1
GO:0000340	RNA 7-methylguanosine cap binding	F	3	3	1531	9002	0.0019595	0.000333259	over	C5WZC3,C5WQ71,C5XJC8	C5WZC3,C5WQ71,C5XJC8	0.00491136	0.122431	1
GO:0046983	protein dimerization activity	F	34	130	1531	9002	0.0222077	0.0144412	over	C5YLR5,C5Z1L0,C5Z8U7,C5XWU8,C5XDK0,C5YM38,C5X4Q7,A0A1W0VY87,C5XE66,C5YJD0,C5Y096,C5XAT8,C5XX54,C5WXQ0,A0A1B6PT29,C5WPC4,C5XAT9,C5XBR4,C5YYL4,C5X685,C5YZA9,C5XH51,C5XJT2,C5YTR9,J7FK00,S4SJN4,C5YH12,C5YC44,C5XUG1,A0A1W0W579,A0A1W0W6X5,C5YHU7,C5Z724,C5YHE6	A0A1Z5S851,C5X8B2,A0A1B6PH82,A0A1B6PH89,A0A1W0W1P7,A0A1Z5RNN9,C5Y8N1,A0A1B6QED9,A0A1B6QJZ5,C5Y8Q8,C5YJP1,A0A194YQR3,A0A1B6PCZ5,C5WSX1,C5Y710,C5YLR5,C5XHB0,C5Z1L0,A0A1B6PFV2,A0A1B6QGU9,C5YXB9,C5XFB6,C5WUS8,C5Z4P3,C5X862,C5Z8U7,A0A1Z5S590,C5XXD8,A0A1Z5R6I2,C5XIB8,A0A1W0VWU8,Q45RR7,C5YRT4,C5XWU8,C5XDK0,C5YM38,C5X4Q7,C5XPC7,A0A1W0VY87,C5XE66,C5YJD0,C5XP45,C5Y096,C5YZA2,C5XAT8,C5WTL6,C5WWP0,C5X2H9,C5X…	0.00532	0.126127	0.261538
GO:0033293	monocarboxylic acid binding	F	11	29	1531	9002	0.00718485	0.00322151	over	C5XG57,A0A194YGJ4,C5X3N5,A0A1Z5RHL7,C5X3N7,C5XZ21,Q4VQB3,C5WMM1,C5YF15,C5XTL1,C5YUR3	C5XG61,C5Z4S4,C5XPT4,C5XPR4,C5XG57,A0A194YGJ4,C5X3N5,C5YG97,A0A1Z5RHL7,A0A1Z5RJ99,C5X3N7,C5XZ21,Q4VQB3,C5WMM0,Q4VQB5,Q4VQB2,Q4VQB4,A0A1B6QNQ4,C5WMM1,A0A1Z5S851,C5YF15,C5XTL1,Q41298,C5XYH3,A0A1Z5REP9,C5YF18,C5XZF6,C5Z4P3,C5YUR3	0.00579901	0.134537	0.37931
GO:0003735	structural constituent of ribosome	F	58	251	1531	9002	0.0378837	0.0278827	over	C5YH46,A0A1B6QMI3,C5Y0E9,C5YF43,C5YZY2,C5YFT4,C5X5I6,C5Z9E0,C5XHM7,C5XMD2,A0A1B6P9L7,C5X0P2,C5XS72,C5YMC5,C5YMD1,C5XAM5,C5XAH7,A0A1B6P8U4,C5WT25,C5YSE6,C5YIT9,C5XZV4,C5WRN8,C5X4M6,C5XDZ7,A0A1B6QFI3,A0A1B6PU65,A0A194YHL5,C5XIN8,C5XVB4,C5X163,C5YGH8,C5XSJ0,C5WTA2,C5YWN1,C5YWN2,C5XR51,C5YZS0,A0A1Z5SAA0,A0A1W0W006,A0A1Z5S482,C5X387,C5XV41,C5Y448,C5YMI4,C5YIF1,C5Z466,A0A1Z5S9M6,C5WPE3,A0A1W0W196,C5YVJ…	C5YW39,C6JSA6,C5XDG5,C5YH46,A0A1B6QMI3,C5Y0E9,C5YF43,C5WYX6,C5YZY2,C5YFT4,C5YHF8,A0A1Z5RJG6,C5X5I6,C5Z9E0,C5XHM7,C5XU89,C5XMD2,C5Z622,A0A1B6Q7J3,A0A1B6P9L7,C5XKB8,C5YM25,C5X0P2,C5X4C8,C5WT26,C5XIY6,C5XS72,C5WZD5,C5Z0N6,C5XJZ0,C5YA36,C5WY08,C5XAE4,A0A1B6QNT2,C5YMC5,C5YMD1,C5XAM5,C5Z267,A0A1B6Q9D0,C5WX74,C5YX57,A0A1B6QPU3,Q8LKU3,C5YZ01,C5XQP0,C5YY90,C5WYV4,A0A1Z5RLG8,C5XAH7,C5WQX5,A0A1B6P8U4,A0A1B6…	0.00728906	0.165559	0.231076
GO:0031491	nucleosome binding	F	6	12	1531	9002	0.00391901	0.00133304	over	C5YL42,C5XB54,A0A1W0VR45,A0A1Z5S4I2,C5Z6E9,C5YEF5	C5YL42,C5XB54,A0A1W0VR45,A0A1Z5S4I2,C5Z6E9,C5YEF5,A0A1B6QIJ7,C5XC59,A0A1B6Q3J9,C5XMK7,A0A1B6P998,C5YU80	0.00872579	0.188942	0.5
GO:0005504	fatty acid binding	F	6	12	1531	9002	0.00391901	0.00133304	over	C5XG57,A0A194YGJ4,C5X3N5,A0A1Z5RHL7,C5X3N7,C5XZ21	C5XG61,C5Z4S4,C5XPT4,C5XPR4,C5XG57,A0A194YGJ4,C5X3N5,C5YG97,A0A1Z5RHL7,A0A1Z5RJ99,C5X3N7,C5XZ21	0.00872579	0.188942	0.5
GO:0030234	enzyme regulator activity	F	43	178	1531	9002	0.0280862	0.0197734	over	C5X5C3,C5XP90,C5WYI5,Q4VQB3,C5WMM1,C5YF15,C5XTL1,C5YUR3,C5YYF0,A0A1B6P5R2,C5YYF4,A0A1B6P5R5,C5XQX6,C5Y7Z1,A0A1B6QH45,A0A1B6Q242,C5Y7Y7,C5XPS7,C5YYF5,C5YCI1,C5Y1N3,C5XGM0,Q41294,A0A1B6Q6M7,C5XG67,A0A1B6Q2T8,C5WRB2,C5WS02,A0A1W0W7T2,C5X2D2,C5XV75,C5X5B2,C5YAH6,A0A1B6PBY1,A0A194YLW8,C5YX27,C5XA69,C5YEN1,C5Z943,C5YN69,C5XTF9,C5Y1T6,C5Y7K7	A0A1B6QH46,C5X8B2,A0A1B6PH82,A0A1B6PH89,A0A1Z5RNN9,C5Y8N1,C5X5C3,C5YM61,C5XP90,C5XQB2,C5XUJ1,C5YHV9,C5XU05,A0A194YLI0,A0A194YLJ6,C5XBP7,C5YBA9,C5Y4W3,C5YLK0,C5WTZ8,A0A1B6PES9,C5YEN6,C5YEN5,C5WVP2,C5WYI5,C5YQY4,Q4VQB3,C5WMM0,Q4VQB5,Q4VQB2,Q4VQB4,A0A1B6QNQ4,C5WMM1,A0A1Z5S851,C5YF15,C5XTL1,C5XJH1,Q41298,C5XYH3,A0A1B6QA05,A0A1Z5REP9,C5YF18,C5XZF6,C5Z4P3,C5YUR3,A0A1Z5S568,C5YYN1,C5YYF0,A0A1B6P5R2,C5YY…	0.00880321	0.189356	0.241573
GO:0097602	cullin family protein binding	F	4	6	1531	9002	0.00261267	0.000666519	over	C5Y273,C5XRH0,A0A1Z5RPL6,C5XYV9	C5Y273,C5XRH0,C5XEZ9,A0A1Z5RPL6,C5Z7F3,C5XYV9	0.0093525	0.197253	0.666667
GO:0038023	signaling receptor activity	F	21	75	1531	9002	0.0137165	0.00833148	over	C5YUU0,C5XVP5,C5Y2R8,A0A1B6Q631,A0A194YMG1,C5YUQ1,A0A109ND80,C5YGH6,C5WZ75,C5Z8J4,A0A1B6QKM2,A0A1B6P9H8,Q9XGG1,A0A1B6Q8V9,Q4VQB3,C5WMM1,C5YF15,C5XTL1,C5YUR3,A0A194YN90,C5X740	A0A194YR57,A0A1B6QDK2,C5YZJ5,C5X4Z8,A0A1W0VXA2,C5YHJ9,C5XWZ0,A0A1Z5RIA3,C5YUU0,C5XVP5,A0A1Z5S5C4,C5Y2R8,A0A1B6PFV2,C5XIX1,C5YX81,A0A1W0VVE9,C5XSN6,A0A1B6Q631,A0A194YMG1,C5XFY1,C5Y047,C5WN09,C5YBN6,C5YUQ1,A0A1W0VUL0,A0A1Z5RF48,A0A1B6PAL2,A0A1B6QH61,A0A109ND80,C5Z4W9,A0A1W0W6V3,C5YWY8,A0A1B6QJ53,C5YCW1,C5YGH6,A0A1W0W219,C5WZ75,C5Z8J4,A0A1B6Q8T8,A0A1Z5R1K4,A0A1W0VSN2,C5XLP2,A0A1B6QKM2,C5X8V4,C5X0H0,…	0.0116282	0.229814	0.28
GO:0015036	disulfide oxidoreductase activity	F	13	40	1531	9002	0.00849118	0.00444346	over	C5YBX1,C5Z795,C5XXQ2,C5XS39,A0A1W0W2G8,C5WT92,C5WX30,C5XYA2,C5YCI6,C5Z121,C5YAH6,C5YCL3,A0A1B6QPQ6	C5YBX1,A0A1Z5RAS2,C5Z795,A0A194YU12,C5XXQ2,C5WWX0,C5XS39,C5XZX5,C5Z291,A0A1W0W2G8,A0A1B6Q1C4,C5YAA6,C5WT92,C5WX30,A0A1B6QJZ2,A0A1Z5R412,C5YD94,C5XYA2,A0A1B6Q1K5,C5YCI6,C5YT85,C5XIP9,C5Y2Y5,C5WSV3,C5WLX3,C5Z121,C5YAH6,C5YCL3,A0A1B6Q2M1,A0A1B6QPQ6,C5YPC9,C5Z711,C5XG10,A0A194YN14,C5YKJ9,C5WYC4,C5YYX3,A0A194YI68,A0A1Z5R0E4,C5Z1N7	0.0123047	0.239315	0.325
GO:0098772	molecular function regulator	F	45	192	1531	9002	0.0293926	0.0213286	over	C5X5C3,C5XP90,C5WYI5,Q4VQB3,C5WMM1,C5YF15,C5XTL1,C5YUR3,C5YYF0,A0A1B6P5R2,C5YYF4,A0A1B6P5R5,C5XQX6,C5Y7Z1,A0A1B6QH45,A0A1B6Q242,C5Y7Y7,C5XPS7,C5YYF5,C5YCI1,C5Y1N3,C5XGM0,Q41294,A0A1B6Q6M7,C5XG67,C5XE07,A0A1B6QEZ9,A0A1B6Q2T8,C5WRB2,C5WS02,A0A1W0W7T2,C5X2D2,C5XV75,C5X5B2,C5YAH6,A0A1B6PBY1,A0A194YLW8,C5YX27,C5XA69,C5YEN1,C5Z943,C5YN69,C5XTF9,C5Y1T6,C5Y7K7	A0A1B6QH46,C5X8B2,A0A1B6PH82,A0A1B6PH89,A0A1Z5RNN9,C5Y8N1,C5X5C3,C5YM61,C5XP90,C5XQB2,C5XUJ1,C5YHV9,C5XU05,A0A194YLI0,A0A194YLJ6,C5XBP7,C5YBA9,C5Y4W3,C5YLK0,C5WTZ8,A0A1B6PES9,C5YEN6,C5YEN5,C5WVP2,C5WYI5,C5YQY4,Q4VQB3,C5WMM0,Q4VQB5,Q4VQB2,Q4VQB4,A0A1B6QNQ4,C5WMM1,A0A1Z5S851,C5YF15,C5XTL1,C5XJH1,Q41298,C5XYH3,A0A1B6QA05,A0A1Z5REP9,C5YF18,C5XZF6,C5Z4P3,C5YUR3,A0A1Z5S568,C5YYN1,C5YYF0,A0A1B6P5R2,C5YY…	0.0130085	0.251049	0.234375
GO:0060089	molecular transducer activity	F	23	85	1531	9002	0.0150229	0.00944235	over	C5YUU0,C5XVP5,C5Y2R8,A0A1B6Q631,A0A194YMG1,C5YUQ1,A0A109ND80,C5YGH6,C5WZ75,C5Z8J4,A0A1B6QKM2,A0A1B6P9H8,Q9XGG1,A0A1B6Q8V9,A0A1B6QG67,Q4VQB3,C5WMM1,C5YF15,C5XTL1,C5YUR3,A0A194YN90,C5X740,C5YN90	A0A194YR57,A0A1B6QDK2,C5YZJ5,C5X4Z8,A0A1W0VXA2,C5YHJ9,C5XWZ0,A0A1Z5RIA3,C5YUU0,C5XVP5,A0A1Z5S5C4,C5Y2R8,A0A1B6PFV2,C5XIX1,C5YX81,A0A1W0VVE9,C5XSN6,A0A1B6Q631,A0A194YMG1,C5XFY1,C5Y047,C5WN09,C5YBN6,C5YUQ1,A0A1W0VUL0,A0A1Z5RF48,A0A1B6PAL2,A0A1B6QH61,A0A109ND80,C5Z4W9,A0A1W0W6V3,C5YWY8,A0A1B6QJ53,C5YCW1,C5YGH6,A0A1W0W219,C5WZ75,C5Z8J4,A0A1B6Q8T8,A0A1Z5R1K4,A0A1W0VSN2,C5XLP2,A0A1B6QKM2,C5X8V4,C5X0H0,…	0.0130626	0.251049	0.270588
GO:0045735	nutrient reservoir activity	F	11	32	1531	9002	0.00718485	0.00355477	over	C5XHF1,A0A1Z5R993,C5YIB8,A0A1Z5R9A2,A0A1Z5R992,C5XB21,A0A1Z5R8B4,C5XHX4,C5WQC0,A0A1Z5S5M9,C5WUN6	C5XHF1,C5YYX1,C5XTE7,C5WX01,C5XVI7,A0A1Z5R993,C5YIB8,A0A1Z5R9A2,C5YC92,C5XHX2,A0A1Z5R992,C5WVT5,C5YI12,C5XHX3,C5WNY4,C5XB21,C5XRU5,A0A1B6Q2N0,C5YM54,C5XRV2,C5Y3R7,A0A1Z5R8B4,A0A1Z5R1D4,C5XHX4,C5XRV7,C5XRV5,C5YG34,Q6Q299,C5Z116,C5WQC0,A0A1Z5S5M9,C5WUN6	0.0132565	0.251795	0.34375
GO:0016667	oxidoreductase activity, acting on a sulfur group of donors	F	17	58	1531	9002	0.0111039	0.00644301	over	C5YBX1,C5Z795,C5XXQ2,C5XS39,C5Z3R0,C5WRH6,C5Z025,A0A1W0W2G8,C5WT92,C5WX30,C5XYA2,C5YCI6,C5Z121,C5YAH6,C5YCL3,A0A1B6QPQ6,C5WZL1	C5YKJ9,C5YB59,C5XIY9,C5Z0N4,C5Z0L0,C5YBX1,A0A1Z5RAS2,C5Z795,A0A194YU12,C5XXQ2,C5WWX0,C5XS39,C5X9E4,C5XZX5,C5Z291,C5YAT7,C5Z3R0,C5WRH6,C5YI27,C5Z025,A0A1W0W2G8,A0A1B6Q1C4,C5YAA6,C5WT92,C5WX30,A0A1B6QJZ2,A0A1Z5R412,C5YD94,C5XYA2,A0A1B6Q1K5,C5YCI6,C5YT85,C5XIP9,C5Y2Y5,C5WSV3,C5WLX3,C5Z121,C5YAH6,C5YCL3,A0A1B6Q2M1,A0A1B6QPQ6,C5YPC9,C5Z711,C5XG10,A0A194YN14,C5WYC4,C5Z0R1,A0A1B6Q3D8,A0A1B6QHU2,C5YV30,C…	0.0138757	0.261025	0.293103
GO:0043424	protein histidine kinase binding	F	3	4	1531	9002	0.0019595	0.000444346	over	C5YXY3,C5YN90,A0A1B6Q7W2	C5YXY3,C5YN90,A0A1W0W3T5,A0A1B6Q7W2	0.0171436	0.302623	0.75
GO:0005254	chloride channel activity	F	3	4	1531	9002	0.0019595	0.000444346	over	C5XXD5,C5Y8V8,A0A1Z5RNU9	C5XXD5,C5Z779,C5Y8V8,A0A1Z5RNU9	0.0171436	0.302623	0.75
GO:0019788	NEDD8 transferase activity	F	3	4	1531	9002	0.0019595	0.000444346	over	A0A1Z5RPL6,C5Z8W9,C5YK67	C5XEZ9,A0A1Z5RPL6,C5Z8W9,C5YK67	0.0171436	0.302623	0.75
GO:0005247	voltage-gated chloride channel activity	F	3	4	1531	9002	0.0019595	0.000444346	over	C5XXD5,C5Y8V8,A0A1Z5RNU9	C5XXD5,C5Z779,C5Y8V8,A0A1Z5RNU9	0.0171436	0.302623	0.75
GO:0004362	glutathione-disulfide reductase activity	F	4	7	1531	9002	0.00261267	0.000777605	over	C5YBX1,C5Z795,C5XXQ2,C5XS39	C5YBX1,A0A1Z5RAS2,C5Z795,A0A194YU12,C5XXQ2,C5WWX0,C5XS39	0.0188987	0.328251	0.571429
GO:0030744	luteolin O-methyltransferase activity	F	2	2	1531	9002	0.00130634	0.000222173	over	S4SJN4,C5YH12	S4SJN4,C5YH12	0.0289093	0.394526	1
GO:0004801	sedoheptulose-7-phosphate:D-glyceraldehyde-3-phosphate glyceronetransferase activity	F	2	2	1531	9002	0.00130634	0.000222173	over	A0A1B6Q7Z8,C5YGY0	A0A1B6Q7Z8,C5YGY0	0.0289093	0.394526	1
GO:0017096	acetylserotonin O-methyltransferase activity	F	2	2	1531	9002	0.00130634	0.000222173	over	S4SJN4,C5YH12	S4SJN4,C5YH12	0.0289093	0.394526	1
GO:0030941	chloroplast targeting sequence binding	F	2	2	1531	9002	0.00130634	0.000222173	over	C5YHK1,C5X5C5	C5YHK1,C5X5C5	0.0289093	0.394526	1
GO:0034986	iron chaperone activity	F	2	2	1531	9002	0.00130634	0.000222173	over	A0A1Z5RB02,C5XLR9	A0A1Z5RB02,C5XLR9	0.0289093	0.394526	1
GO:0043136	glycerol-3-phosphatase activity	F	2	2	1531	9002	0.00130634	0.000222173	over	A0A1B6PGH6,C5XKS5	A0A1B6PGH6,C5XKS5	0.0289093	0.394526	1
GO:0042030	ATPase inhibitor activity	F	2	2	1531	9002	0.00130634	0.000222173	over	C5YN69,C5XTF9	C5YN69,C5XTF9	0.0289093	0.394526	1
GO:0047763	caffeate O-methyltransferase activity	F	2	2	1531	9002	0.00130634	0.000222173	over	S4SJN4,C5YH12	S4SJN4,C5YH12	0.0289093	0.394526	1
GO:0004318	enoyl-[acyl-carrier-protein] reductase (NADH) activity	F	2	2	1531	9002	0.00130634	0.000222173	over	A0A1B6PH65,A0A1B6QBF1	A0A1B6PH65,A0A1B6QBF1	0.0289093	0.394526	1
GO:0008289	lipid binding	F	24	96	1531	9002	0.015676	0.0106643	over	C5XG57,A0A194YGJ4,C5X3N5,A0A1Z5RHL7,C5X3N7,C5XZ21,A0A1B6Q718,Q4VQB3,C5WMM1,C5YF15,C5XTL1,C5YUR3,A0A194YSU3,C5X9N2,C5WNR9,C5XN18,C5XXS7,Q43193,C5WUR6,C5XAF8,A1E9R9,C5YMY0,A0A1B6PBT7,C5Z2V4	C5Z484,C5XIB8,C5XG61,C5Z4S4,C5XPT4,C5XPR4,C5XG57,A0A194YGJ4,C5X3N5,C5YG97,A0A1Z5RHL7,A0A1Z5RJ99,C5X3N7,C5XZ21,A0A1B6Q718,C5Z1B7,C5XLT1,C5XJE7,C5Y0S4,C5WW15,C5XYN4,C5Z6Y9,C5XC40,A0A1B6P848,C5YXD7,A0A1B6P861,A0A194YPY2,C5WPG6,A0A194YHI6,C5YUZ0,A0A194YKM5,C5Y7T4,C5WS71,Q4VQB3,C5WMM0,Q4VQB5,Q4VQB2,Q4VQB4,A0A1B6QNQ4,C5WMM1,A0A1Z5S851,C5YF15,C5XTL1,Q41298,C5XYH3,A0A1Z5REP9,C5YF18,C5XZF6,C5Z4P3,C5YUR3,C…	0.0292857	0.396334	0.25
GO:0016671	oxidoreductase activity, acting on a sulfur group of donors, disulfide as acceptor	F	6	15	1531	9002	0.00391901	0.0016663	over	C5Z3R0,C5WRH6,C5WZL1,C5XYA2,C5YAH6,C5YCL3	C5X9E4,C5YAT7,C5Z3R0,C5WRH6,C5WZL1,C5YXN9,C5Z7K5,C5XYA2,C5YT85,C5WLX3,A0A1B6QHU2,C5YAH6,C5YCL3,A0A1B6Q2M1,A0A194YN14	0.029912	0.398532	0.4
GO:0004888	transmembrane signaling receptor activity	F	14	49	1531	9002	0.00914435	0.00544323	over	C5YUU0,C5XVP5,C5Y2R8,A0A1B6Q631,A0A194YMG1,C5YUQ1,A0A109ND80,C5YGH6,C5WZ75,C5Z8J4,A0A1B6QKM2,A0A1B6P9H8,Q9XGG1,A0A1B6Q8V9	A0A1B6QDK2,C5YZJ5,C5X4Z8,A0A1W0VXA2,C5YHJ9,C5XWZ0,A0A1Z5RIA3,C5YUU0,C5XVP5,A0A1Z5S5C4,C5Y2R8,A0A1B6PFV2,C5XIX1,C5YX81,A0A1W0VVE9,C5XSN6,A0A1B6Q631,A0A194YMG1,C5XFY1,C5Y047,C5WN09,C5YBN6,C5YUQ1,A0A1W0VUL0,A0A1Z5RF48,A0A1B6PAL2,A0A1B6QH61,A0A109ND80,C5Z4W9,A0A1W0W6V3,C5YWY8,A0A1B6QJ53,C5YCW1,C5YGH6,A0A1W0W219,C5WZ75,C5Z8J4,A0A1B6Q8T8,A0A1Z5R1K4,A0A1W0VSN2,C5XLP2,A0A1B6QKM2,C5X8V4,C5X0H0,A0A1B6P9H8,…	0.0300617	0.398532	0.285714
GO:0019199	transmembrane receptor protein kinase activity	F	14	49	1531	9002	0.00914435	0.00544323	over	C5YUU0,C5XVP5,C5Y2R8,A0A1B6Q631,A0A194YMG1,C5YUQ1,A0A109ND80,C5YGH6,C5WZ75,C5Z8J4,A0A1B6QKM2,A0A1B6P9H8,Q9XGG1,A0A1B6Q8V9	A0A1B6QDK2,C5YZJ5,C5X4Z8,A0A1W0VXA2,C5YHJ9,C5XWZ0,A0A1Z5RIA3,C5YUU0,C5XVP5,A0A1Z5S5C4,C5Y2R8,A0A1B6PFV2,C5XIX1,C5YX81,A0A1W0VVE9,C5XSN6,A0A1B6Q631,A0A194YMG1,C5XFY1,C5Y047,C5WN09,C5YBN6,C5YUQ1,A0A1W0VUL0,A0A1Z5RF48,A0A1B6PAL2,A0A1B6QH61,A0A109ND80,C5Z4W9,A0A1W0W6V3,C5YWY8,A0A1B6QJ53,C5YCW1,C5YGH6,A0A1W0W219,C5WZ75,C5Z8J4,A0A1B6Q8T8,A0A1Z5R1K4,A0A1W0VSN2,C5XLP2,A0A1B6QKM2,C5X8V4,C5X0H0,A0A1B6P9H8,…	0.0300617	0.398532	0.285714
GO:0004675	transmembrane receptor protein serine/threonine kinase activity	F	14	49	1531	9002	0.00914435	0.00544323	over	C5YUU0,C5XVP5,C5Y2R8,A0A1B6Q631,A0A194YMG1,C5YUQ1,A0A109ND80,C5YGH6,C5WZ75,C5Z8J4,A0A1B6QKM2,A0A1B6P9H8,Q9XGG1,A0A1B6Q8V9	A0A1B6QDK2,C5YZJ5,C5X4Z8,A0A1W0VXA2,C5YHJ9,C5XWZ0,A0A1Z5RIA3,C5YUU0,C5XVP5,A0A1Z5S5C4,C5Y2R8,A0A1B6PFV2,C5XIX1,C5YX81,A0A1W0VVE9,C5XSN6,A0A1B6Q631,A0A194YMG1,C5XFY1,C5Y047,C5WN09,C5YBN6,C5YUQ1,A0A1W0VUL0,A0A1Z5RF48,A0A1B6PAL2,A0A1B6QH61,A0A109ND80,C5Z4W9,A0A1W0W6V3,C5YWY8,A0A1B6QJ53,C5YCW1,C5YGH6,A0A1W0W219,C5WZ75,C5Z8J4,A0A1B6Q8T8,A0A1Z5R1K4,A0A1W0VSN2,C5XLP2,A0A1B6QKM2,C5X8V4,C5X0H0,A0A1B6P9H8,…	0.0300617	0.398532	0.285714
GO:0016744	transferase activity, transferring aldehyde or ketonic groups	F	4	8	1531	9002	0.00261267	0.000888691	over	C5Y7K7,A0A1B6Q7Z8,C5YGY0,A0A1B6P733	A0A1Z5RMP2,C5XX95,C5Y7K7,A0A1B6Q7Z8,C5YGY0,A0A194YGV9,A0A1B6P733,A0A1Z5RBW9	0.0327685	0.417381	0.5
GO:0004869	cysteine-type endopeptidase inhibitor activity	F	4	8	1531	9002	0.00261267	0.000888691	over	C5XGM0,Q41294,A0A1B6Q6M7,C5XG67	C5XGM0,C5Z0A3,Q41294,A0A1B6Q6M7,C5WVG9,C5YXT0,C5XG67,A0A1Z5S8P9	0.0327685	0.417381	0.5
GO:0004017	adenylate kinase activity	F	4	8	1531	9002	0.00261267	0.000888691	over	C5XEJ6,C5YU10,C5YLV3,A0A1Z5RGQ4	C5XEJ6,C5YU10,C5YU07,C5YLV3,A0A1W0W3D5,A0A1Z5RGQ4,C5WZW9,A0A1Z5RNL4	0.0327685	0.417381	0.5
GO:0048037	cofactor binding	F	107	534	1531	9002	0.069889	0.0593202	over	C5YHF4,C5Z2U1,A0A1B6Q6I7,A0A1B6QKM3,C5X760,A0A1Z5SBU2,A0A120GUK5,A1E9Q9,C5WTC1,C5XW47,C5XLE9,A0A1W0W709,A0A1Z5RFN9,Q9T2L6,C5WNL8,C5YB22,A0A1W0W7T8,A0A1B6QN00,C5YB27,C5YZI4,C5X040,C5Z864,C5Z0E3,C5XMX0,C5XYY5,C5YZJ3,C5YWW2,C5XI24,C5XEM6,C5X5K3,C5Z1J6,C5XKP4,A0A1B6QPK7,C5XIX9,C5YGF5,C5XGH2,C5XGH3,A0A1B6QJR7,C5YB26,A0A194YNW8,C5YP99,C5Z470,A0A1B6QFT1,C5YY96,C5WRN4,C5Z579,C5XIY1,A0A1B6QGB6,C5Z469,C5Z8…	C5WZS2,C5YXB7,C5XDC9,C5WTA8,A0A1W0W5Q3,C5YHF4,C5Z2U1,C5WTY5,C5YAM1,A0A1Z5SAT5,C5YM52,A0A1B6Q6I7,A0A1B6QKM3,A0A1B6P9F4,A0A1B6Q885,C5XIG6,C5X760,C5WQV1,A0A1W0W769,C5YG63,C5XGS0,C5Y9G6,A0A1B6Q914,C5XIG7,C5WY71,C5YJG8,A0A1B6Q9S9,A0A1B6QFX4,A0A194YQC6,C5YG64,A0A1B6P9Z9,C5Z6J5,A0A1Z5SBU2,A0A1W0VS24,C5Z6J7,C5XJ39,A0A109NDJ7,C5WZ58,C5YPQ1,A0A120GUK5,A1E9Q9,A1E9Q4,C5WTC1,C5XW47,C5XLE9,A1E9S3,A0A1W0W709,A0…	0.0331579	0.420691	0.200375
GO:0008199	ferric iron binding	F	3	5	1531	9002	0.0019595	0.000555432	over	A0A1Z5RB02,C5XLR9,C5WRL6	A0A1Z5RB02,C5XLR9,C5WRL4,A0A1B6PPF8,C5WRL6	0.0374538	0.45223	0.6
GO:0015108	chloride transmembrane transporter activity	F	3	5	1531	9002	0.0019595	0.000555432	over	C5XXD5,C5Y8V8,A0A1Z5RNU9	C5XXD5,C5Z779,C5Y8V8,A0A1Z5RNU9,C5YWN4	0.0374538	0.45223	0.6
GO:0003743	translation initiation factor activity	F	13	46	1531	9002	0.00849118	0.00510998	over	C5Z0D7,C5XA40,C5YAR4,C5XUM2,C5X0U6,C5XLV9,C5WZC3,C5Y0K9,C5XX81,C5WQ71,A0A1B6QL23,C5XJC8,C5XUE7	C5YMH0,C5Z0D7,C5XA40,C5YAR4,C5XAA7,A0A1B6P9J7,C5WVR8,C5XME1,C5XT21,C5XWJ9,C5XUM2,C5XZC2,C5X0U6,C5XLV9,C5YBI6,A0A1B6QGC5,C5XM02,C5WRE1,C5XBM7,C5WZC3,C5WNG8,C5YVW3,C5Y0K9,C5XJP4,A0A1B6QEW9,A0A1W0VUR3,C5XE74,C5XFY4,A0A1B6PAE0,C5XAU5,C5XX81,A0A1B6Q9V6,A0A1Z5RC59,C5WQ71,A0A1B6QDA6,A0A1B6QL23,C5XJC8,C5XUN8,A0A194YQE7,C5XV89,C5YM65,A0A1B6QNQ6,C5YSY5,C5WT49,A0A097PN30,C5XUE7	0.0389436	0.463679	0.282609
GO:0022838	substrate-specific channel activity	F	11	37	1531	9002	0.00718485	0.0041102	over	C5XXA0,C5XMV4,C5XXD5,C5Y8V8,A0A1Z5RNU9,C5WTT2,C5YDX2,C5Z6X2,A0A194YSD4,A0A194YN90,C5X740	C5YTS7,C5XXA0,C5X9J3,C5XMV4,C5WQN2,C5XGP5,C5XXD5,C5Z779,C5Y8V8,A0A1Z5RNU9,C5XVW9,A0A194YIT0,C5WMX6,C5WTT2,C5XAN7,C5WYZ2,C5YUI7,C5XPG8,C5XIA4,A0A1Z5RQJ0,C5YCE6,C5XW23,C5XXV1,C5X548,C5Y1D9,C5YDX2,C5X555,C5Z6X2,A0A194YSD4,C5Z347,C5YDH5,C5WXY9,C5WXD0,A0A194YHQ9,A0A194YN90,C5X740,C5WRY9	0.0391437	0.463679	0.297297
GO:0004553	hydrolase activity, hydrolyzing O-glycosyl compounds	F	43	195	1531	9002	0.0280862	0.0216619	over	A0A1Z5S8M8,C5XSU8,C5XV25,C5XX83,C5XQJ1,C5YBF0,C5Y5V0,C5YBF1,A0A1Z5R3E0,C5YBE8,C5Y8H0,A0A1Z5RDM9,C5YBE7,C5X4J4,C5YZL4,A0A1B6Q537,C5YIM8,C5Z263,C5X022,C5X3W3,C5XR39,A0A1B6QI05,A0A1B6P895,C5WZT1,C5X5L7,C5XDA7,A0A194YMI7,C5XAS4,C5Y8K8,C5XHR8,C5XAC2,C5WY32,Q8W0R0,C5YIX7,C5XHS1,A2I9A1,A0A1Z5S569,C5XTH4,C5YVA0,A0A1B6QEM0,C5YRF7,C5Z573,C5XAS3	C5WNS8,A0A1B6PEV3,A0A1Z5S8M8,A0A1B6QCB0,C5XSU8,A0A1B6QC58,A0A1B6PI09,C5X2B1,C5Y397,A0A1Z5S817,A0A1Z5S820,C5Z7K3,A0A1Z5S7R6,A0A194YP96,C5YDX7,C5X5H5,C5YYX0,A0A1B6P8N6,C5XCD4,A0A1Z5SAV5,D3U5B9,C5YSN7,C5Z534,C5WQU7,A0A1B6P9P7,A0A1B6Q873,C5XM98,C5YQE8,C5XV25,C5XB38,C5XB39,Q93WT2,C5XX83,C5XQJ1,C5YBF0,C5Y5V0,C5Y1P4,C5YBF1,A0A1Z5R3E0,C5YBE8,C5Y8H0,A0A1Z5RDM9,C5YBE7,C5X4J4,C5YZL4,C5WZU7,C5XHZ4,A0A1B6Q537…	0.0392199	0.463679	0.220513
GO:0005216	ion channel activity	F	8	24	1531	9002	0.00522534	0.00266607	over	C5XMV4,C5XXD5,C5Y8V8,A0A1Z5RNU9,C5WTT2,A0A194YN90,C5X740,C5XXA0	C5X9J3,C5XMV4,C5WQN2,C5XGP5,C5XXD5,C5Z779,C5Y8V8,A0A1Z5RNU9,C5XVW9,A0A194YIT0,C5WMX6,C5WTT2,C5XAN7,C5WYZ2,C5YUI7,C5XPG8,C5XIA4,A0A1Z5RQJ0,A0A194YHQ9,A0A194YN90,C5X740,C5WRY9,C5YTS7,C5XXA0	0.0392586	0.463679	0.333333
GO:0016668	oxidoreductase activity, acting on a sulfur group of donors, NAD(P) as acceptor	F	7	20	1531	9002	0.00457218	0.00222173	over	C5YBX1,C5Z795,C5XXQ2,C5XS39,C5XYA2,C5YAH6,C5YCL3	C5XIY9,C5Z0N4,C5Z0L0,C5YBX1,A0A1Z5RAS2,C5Z795,A0A194YU12,C5XXQ2,C5WWX0,C5XS39,C5XZX5,C5Z291,C5Z1N7,C5XYA2,C5YT85,C5YAH6,C5YCL3,A0A194YN14,C5YKJ9,A0A1B6Q3D8	0.0407895	0.476562	0.35
GO:0003746	translation elongation factor activity	F	7	20	1531	9002	0.00457218	0.00222173	over	A0A1B6QFD0,A0A194YJY9,C5XE07,A0A1B6QHV2,A0A1B6Q8L9,C5XWJ8,A0A1B6QHC1	A0A1B6QFD0,A0A194YJY9,C5XE07,A0A1B6QHV2,C5Z529,C5XBK5,A0A1B6Q8L9,C5WSV4,C5X4T4,C5XY44,C5XJZ3,A0A1B6QGY0,C5XWJ8,A0A1B6Q4A8,C5YCZ2,C5WSZ1,A0A1B6QHC1,C5XIE3,A0A1Z5R4G6,C5X4S1	0.0407895	0.476562	0.35
GO:0043022	ribosome binding	F	10	33	1531	9002	0.00653168	0.00366585	over	C5YQK6,C5XQ32,C5YIK2,A0A1B6QFD0,A0A1B6QHV2,A0A1B6Q8L9,C5XX81,C5YYU3,C5XEP3,C5XUE7	C5YQK6,C5Z1R8,C5XQ32,A0A1B6QE26,C5YLB2,C5YIK2,A0A1B6QFD0,C5YV24,C5WVR8,A0A1B6QHV2,C5YIF8,A0A1B6Q8L9,C5XGU1,C5XJZ3,A0A1B6QGY0,C5WNG8,C5XX81,C5XX93,C5WZ22,C5YYU3,A0A1B6QPP8,C5YM65,A0A1B6QIE4,C5YSY5,C5YBG5,C5XEP3,C5XIE3,A0A194YQ78,A0A194YQF5,C5WRX8,C5XUE7,A0A1B6QIB0,C5Z3W1	0.0425303	0.488121	0.30303
GO:0051187	cofactor catabolic process	P	61	130	1531	9002	0.0398432	0.0144412	over	C5Z5M3,A0A1B6Q7W2,C5XIW6,C5WNL8,C5XG44,C5YB22,A0A1W0W7T8,A0A1B6QN00,C5YB27,C5YZI4,C5X040,C5Z864,C5Z0E3,C5XMX0,C5XYY5,C5YZJ3,C5YWW2,C5XI24,C5X5K3,C5Z1J6,C5XKP4,C5XIX9,C5YGF5,C5XGH2,C5XGH3,A0A1B6QJR7,C5YB26,A0A194YNW8,C5YP99,C5Z470,A0A1B6QFT1,C5YY96,C5WRN4,A0A1W0VX27,C5XIY1,A0A1B6QGB6,C5Z469,C5Z8S7,C5Y359,C5XIY0,C5XD24,C5YY92,C5YTC4,C5X5K6,C5YYA2,C5X747,C5X0F5,C5Z3J3,C5WRN7,A0A109ND74,C5X7B5,C5X3C6…	C5Z3T0,C5XPZ6,A0A1B6PLA9,C5Y9B7,C5Z5M3,A0A1B6Q7W2,C5YKI3,C5XIW6,C5Z475,C5WNL8,C5X6H6,C5XG44,C5YB22,A0A1W0W7T8,A0A1B6QN00,C5Z471,C5YB27,C5YZI4,C5X040,A0A1Z5RPH4,C5Z864,C5Z0E3,C5XMX0,C5XIY2,C5XYY5,A0A194YKC9,C5YZJ3,C5YWW2,A0A1Z5RKF8,C5YB25,C5XI24,C5XIN9,C5YSU3,C5X5K3,C6JST4,C5Z1J6,C5XKP4,C5WYQ4,A0A1W0VX32,C5XI23,A0A1Z5R0P5,C5YH30,C5XIX9,C5Z0N9,C5Z0N8,A0A1Z5RGB0,C5YGF5,C5Y8Q1,C5XGH2,C5XGH3,A0A1B6QNB…	1.60487e-15	4.16532e-12	0.469231
GO:0042744	hydrogen peroxide catabolic process	P	58	122	1531	9002	0.0378837	0.0135525	over	C5WNL8,C5XG44,C5YB22,A0A1W0W7T8,A0A1B6QN00,C5YB27,C5YZI4,C5X040,C5Z864,C5Z0E3,C5XMX0,C5XYY5,C5YZJ3,C5YWW2,C5XI24,C5X5K3,C5Z1J6,C5XKP4,C5XIX9,C5YGF5,C5XGH2,C5XGH3,A0A1B6QJR7,C5YB26,A0A194YNW8,C5YP99,C5Z470,A0A1B6QFT1,C5YY96,C5WRN4,A0A1W0VX27,C5XIY1,A0A1B6QGB6,C5Z469,C5Z8S7,C5Y359,C5XIY0,C5XD24,C5YY92,C5YTC4,C5X5K6,C5YYA2,C5X747,C5X0F5,C5Z3J3,C5WRN7,A0A109ND74,C5X7B5,C5X3C6,C5YHR8,C5X749,A0A194YNU6…	C5Z475,C5WNL8,C5X6H6,C5XG44,C5YB22,A0A1W0W7T8,A0A1B6QN00,C5Z471,C5YB27,C5YZI4,C5X040,A0A1Z5RPH4,C5Z864,C5Z0E3,C5XMX0,C5XIY2,C5XYY5,A0A194YKC9,C5YZJ3,C5YWW2,A0A1Z5RKF8,C5YB25,C5XI24,C5XIN9,C5YSU3,C5X5K3,C6JST4,C5Z1J6,C5XKP4,C5WYQ4,A0A1W0VX32,C5XI23,A0A1Z5R0P5,C5YH30,C5XIX9,C5Z0N9,C5Z0N8,A0A1Z5RGB0,C5YGF5,C5Y8Q1,C5XGH2,C5XGH3,A0A1B6QNB8,A0A1B6QJR7,C5XU11,C5X3C9,C5YB26,A0A194YNW8,C5YP99,C5Z470,C5X74…	3.84728e-15	4.16532e-12	0.47541
GO:0042743	hydrogen peroxide metabolic process	P	58	122	1531	9002	0.0378837	0.0135525	over	C5WNL8,C5XG44,C5YB22,A0A1W0W7T8,A0A1B6QN00,C5YB27,C5YZI4,C5X040,C5Z864,C5Z0E3,C5XMX0,C5XYY5,C5YZJ3,C5YWW2,C5XI24,C5X5K3,C5Z1J6,C5XKP4,C5XIX9,C5YGF5,C5XGH2,C5XGH3,A0A1B6QJR7,C5YB26,A0A194YNW8,C5YP99,C5Z470,A0A1B6QFT1,C5YY96,C5WRN4,A0A1W0VX27,C5XIY1,A0A1B6QGB6,C5Z469,C5Z8S7,C5Y359,C5XIY0,C5XD24,C5YY92,C5YTC4,C5X5K6,C5YYA2,C5X747,C5X0F5,C5Z3J3,C5WRN7,A0A109ND74,C5X7B5,C5X3C6,C5YHR8,C5X749,A0A194YNU6…	C5Z475,C5WNL8,C5X6H6,C5XG44,C5YB22,A0A1W0W7T8,A0A1B6QN00,C5Z471,C5YB27,C5YZI4,C5X040,A0A1Z5RPH4,C5Z864,C5Z0E3,C5XMX0,C5XIY2,C5XYY5,A0A194YKC9,C5YZJ3,C5YWW2,A0A1Z5RKF8,C5YB25,C5XI24,C5XIN9,C5YSU3,C5X5K3,C6JST4,C5Z1J6,C5XKP4,C5WYQ4,A0A1W0VX32,C5XI23,A0A1Z5R0P5,C5YH30,C5XIX9,C5Z0N9,C5Z0N8,A0A1Z5RGB0,C5YGF5,C5Y8Q1,C5XGH2,C5XGH3,A0A1B6QNB8,A0A1B6QJR7,C5XU11,C5X3C9,C5YB26,A0A194YNW8,C5YP99,C5Z470,C5X74…	3.84728e-15	4.16532e-12	0.47541
GO:0042737	drug catabolic process	P	69	169	1531	9002	0.0450686	0.0187736	over	C5XX83,C5YBF0,C5YBF1,A0A1Z5R3E0,C5YBE8,A0A1Z5RDM9,C5YBE7,C5X4J4,C5YZL4,C5YIM8,C5WNL8,C5XG44,C5YB22,A0A1W0W7T8,A0A1B6QN00,C5YB27,C5YZI4,C5X040,C5Z864,C5Z0E3,C5XMX0,C5XYY5,C5YZJ3,C5YWW2,C5XI24,C5X5K3,C5Z1J6,C5XKP4,C5XIX9,C5YGF5,C5XGH2,C5XGH3,A0A1B6QJR7,C5YB26,A0A194YNW8,C5YP99,C5Z470,A0A1B6QFT1,C5YY96,C5WRN4,A0A1W0VX27,C5XIY1,A0A1B6QGB6,C5Z469,C5Z8S7,C5Y359,C5XIY0,C5XD24,C5YY92,C5YTC4,C5X5K6,C5YYA2…	C5YR14,A0A1W0W6K8,C5YG66,C5XW40,C5YS41,Q93WT2,C5XX83,C5YBF0,C5YBF1,A0A1Z5R3E0,C5YBE8,A0A1Z5RDM9,C5YBE7,C5X4J4,C5YZL4,C5WZU7,C5XHZ4,C6JSV0,C5YIM8,C5X4S2,C5XZ92,C5X8L4,C5XMK0,C5XXT8,C5YCD6,A0A1B6PR07,C5YTN7,C5XXT9,C5XXU0,A0A194YPE9,C5XUZ6,C5YTN9,A0A1Z5RDZ8,C5Z228,C5WS41,C5X7Q7,C5Y093,C5Z2Z6,C5Z475,C5WNL8,C5X6H6,C5XG44,C5YB22,A0A1W0W7T8,A0A1B6QN00,C5Z471,C5YB27,C5YZI4,C5X040,A0A1Z5RPH4,C5Z864,C5Z0E3…	1.29558e-13	4.6756e-11	0.408284
GO:0072593	reactive oxygen species metabolic process	P	59	136	1531	9002	0.0385369	0.0151078	over	C5WNL8,C5XG44,C5YB22,A0A1W0W7T8,A0A1B6QN00,C5YB27,C5YZI4,C5X040,C5Z864,C5Z0E3,C5XMX0,C5XYY5,C5YZJ3,C5YWW2,C5XI24,C5X5K3,C5Z1J6,C5XKP4,C5XIX9,C5YGF5,C5XGH2,C5XGH3,A0A1B6QJR7,C5YB26,A0A194YNW8,C5YP99,C5Z470,A0A1B6QFT1,C5YY96,C5WRN4,A0A1W0VX27,C5XIY1,A0A1B6QGB6,C5Z469,C5Z8S7,C5Y359,C5XIY0,C5XD24,C5YY92,C5YTC4,C5X5K6,C5YYA2,C5X747,C5X0F5,C5Z3J3,C5WRN7,A0A109ND74,C5X7B5,C5X3C6,C5YHR8,C5X749,A0A194YNU6…	C5YM76,A0A1Z5RFP8,A0A1B6QN96,C5XZX5,C5YN49,C5Z291,C5WSP7,C5Z475,C5WNL8,C5X6H6,C5XG44,C5YB22,A0A1W0W7T8,A0A1B6QN00,C5Z471,C5YB27,C5YZI4,C5X040,A0A1Z5RPH4,C5Z864,C5Z0E3,C5XMX0,C5XIY2,C5XYY5,A0A194YKC9,C5YZJ3,C5YWW2,A0A1Z5RKF8,C5YB25,C5XI24,C5XIN9,C5YSU3,C5X5K3,C6JST4,C5Z1J6,C5XKP4,C5WYQ4,A0A1W0VX32,C5XI23,A0A1Z5R0P5,C5YH30,C5XIX9,C5Z0N9,C5Z0N8,A0A1Z5RGB0,C5YGF5,C5Y8Q1,C5XGH2,C5XGH3,A0A1B6QNB8,A0A1B…	3.48694e-13	1.13256e-10	0.433824
GO:0017001	antibiotic catabolic process	P	58	135	1531	9002	0.0378837	0.0149967	over	C5WNL8,C5XG44,C5YB22,A0A1W0W7T8,A0A1B6QN00,C5YB27,C5YZI4,C5X040,C5Z864,C5Z0E3,C5XMX0,C5XYY5,C5YZJ3,C5YWW2,C5XI24,C5X5K3,C5Z1J6,C5XKP4,C5XIX9,C5YGF5,C5XGH2,C5XGH3,A0A1B6QJR7,C5YB26,A0A194YNW8,C5YP99,C5Z470,A0A1B6QFT1,C5YY96,C5WRN4,A0A1W0VX27,C5XIY1,A0A1B6QGB6,C5Z469,C5Z8S7,C5Y359,C5XIY0,C5XD24,C5YY92,C5YTC4,C5X5K6,C5YYA2,C5X747,C5X0F5,C5Z3J3,C5WRN7,A0A109ND74,C5X7B5,C5X3C6,C5YHR8,C5X749,A0A194YNU6…	C5Y093,C5Z2Z6,C5Z475,C5WNL8,C5X6H6,C5XG44,C5YB22,A0A1W0W7T8,A0A1B6QN00,C5Z471,C5YB27,C5YZI4,C5X040,A0A1Z5RPH4,C5Z864,C5Z0E3,C5XMX0,C5XIY2,C5XYY5,A0A194YKC9,C5YZJ3,C5YWW2,A0A1Z5RKF8,C5YB25,C5XI24,C5XIN9,C5YSU3,C5X5K3,C6JST4,C5Z1J6,C5XKP4,C5WYQ4,A0A1W0VX32,C5XI23,A0A1Z5R0P5,C5YH30,C5XIX9,C5Z0N9,C5Z0N8,A0A1Z5RGB0,C5YGF5,C5Y8Q1,C5XGH2,C5XGH3,A0A1B6QNB8,A0A1B6QJR7,C5XU11,C5X3C9,C5YB26,A0A194YNW8,C5YP9…	9.15979e-13	2.70464e-10	0.42963
GO:0006979	response to oxidative stress	P	69	182	1531	9002	0.0450686	0.0202177	over	C5WNL8,A0A1B6PMT8,C5XG44,C5YBX1,C5Z795,C5XXQ2,A0A1W0VX27,C5Z3R0,C5WRH6,C5XS39,A0A194YHU3,C5YB22,A0A1W0W7T8,A0A1B6QN00,C5YB27,C5YZI4,C5X040,C5Z864,C5Z0E3,C5XMX0,C5XYY5,C5YZJ3,C5YWW2,C5XI24,C5X5K3,C5Z1J6,C5XKP4,C5WZL1,C5XIX9,C5YGF5,C5XGH2,C5XGH3,A0A1B6QJR7,C5YB26,A0A194YNW8,C5YP99,C5Z470,A0A1B6QFT1,C5YY96,C5WRN4,C5XIY1,A0A1B6QN31,A0A1B6QGB6,C5Z469,C5Z8S7,C5Y359,C5XIY0,C5XD24,C5YY92,C5YTC4,C5X5K6,C5…	C5WNL8,C5X6H6,C5YSU3,C5YH30,C5Y8Q1,C5XTR3,A0A1Z5R9S8,C5WQ43,A0A1Z5RCK3,Q38JE6,C5Z7Y8,A0A1B6PMT8,C5XEY9,A0A1W0W1P7,C5YM52,C5Y5G7,C5WPM6,A0A1Z5RFP8,A0A1B6QN96,C5XZX5,C5YN49,C5Z291,C5WSP7,C5Y0B8,C5XG44,A0A194YKC9,C5YBX1,A0A1Z5RAS2,C5Z795,C5Z5Z4,C5YAT7,C5XXQ2,A0A1W0VX27,C5Z3R0,A0A1B6QR86,C5X6D0,C5WRH6,C5XS39,C5XXD7,C5Z2J6,C5WVL6,A0A1B6Q6K9,A0A194YHU3,C5XDP0,C5XTN5,C5XLB7,C5Z475,C5YB22,A0A1W0W7T8,A0A1…	8.40815e-12	2.27581e-09	0.379121
GO:0016999	antibiotic metabolic process	P	65	181	1531	9002	0.0424559	0.0201066	over	C5YW21,A0A1Z5REE6,C5YBX0,A0A1B6Q515,A0A1B6Q660,A0A1B6Q820,C5WNL8,C5XG44,C5YB22,A0A1W0W7T8,A0A1B6QN00,C5YB27,C5YZI4,C5X040,C5Z864,C5Z0E3,C5XMX0,C5XYY5,C5YZJ3,C5YWW2,C5XI24,C5X5K3,C5Z1J6,C5XKP4,C5XIX9,C5YGF5,C5XGH2,C5XGH3,A0A1B6QJR7,C5YB26,A0A194YNW8,C5YP99,C5Z470,A0A1B6QFT1,C5YY96,C5WRN4,A0A1W0VX27,C5XIY1,A0A1B6QGB6,C5Z469,C5Z8S7,C5Y359,C5XIY0,C5XD24,C5YY92,C5YTC4,C5X5K6,C5YYA2,C5X747,C5X0F5,C5Z3J…	C5XVU9,C5XXS0,C5WYF2,A0A194YPD4,A0A1W0VYP8,C5XYZ9,C5X951,C5YW21,A0A1Z5R408,A0A1Z5R9Q9,A0A1Z5R8P3,C5YK81,C5XH85,Q1KSB0,A0A1B6QND7,C5YIC1,C5YB69,A0A1B6QPT2,A0A1Z5REE6,C5YET5,C5YBX0,A0A1B6PLM9,C5Y3C3,A0A1B6Q515,C5XWJ7,A0A1B6PEI8,A0A1B6QF74,A0A1B6Q8Y3,C5XYK7,C5WZ45,A0A1B6QHU0,A0A1B6Q660,P15804,C5X9Z9,A0A1Z5RBI6,A0A1Z5REB9,C5XH43,C5YLW6,A0A1W0W1E2,A0A1B6Q820,C5XMZ5,C5XMB9,C5XDV0,C5XTB7,A0A1B6PKL7,C5Y0…	5.02372e-10	1.1655e-07	0.359116
GO:0006950	response to stress	P	156	632	1531	9002	0.101894	0.0702066	over	C5WNL8,A0A1B6PMT8,A0A1W0W0Q2,C5XIW1,C5XGM8,C6JS28,C5Z579,C5WZ75,A0A1B6QKM2,A0A1B6Q8V9,A0A1B6PK98,A0A1B6PIP3,C5YPZ1,Q4VQB3,C5WMM1,C5YF15,C5XTL1,A0A1Z5S662,C5XPM9,C5XN52,C5XCE2,C5YSK5,C5YSK6,C5X6U6,C5YPY2,C5YSK7,C5XD70,C5WM52,A0A1Z5RHJ5,C5WP35,A0A1B6PTW1,A0A1B6PF67,C5Y3N1,C5XQ85,A0A1B6PEY5,C5Y5D6,C5YYG4,C5XHY3,A0A1B6Q7W2,C5YWW2,A0A1B6QBI6,A0A1Z5R3E0,C5XXC4,C5YAT3,C5YAT1,A0A1B6QK46,C5XQ48,A0A1B6QCE6…	A0A1B6QNS7,C5WNL8,C5X6H6,C5YSU3,C5YH30,C5Y8Q1,C5XTR3,A0A1Z5R9S8,C5WQ43,A0A1Z5RCK3,Q38JE6,C5Z7Y8,A0A1B6PMT8,C5XEY9,C5WNM1,C5X5C4,C5WS27,A0A194YR32,A0A1W0W0Q2,C5XIW1,C5XWP7,C5XGM8,C5YVJ5,C5YGR2,C5XTK3,C5WXH8,C5Z8A4,C5YYH8,A0A1B6PDC2,A0A1W0W847,C5XUH8,A0A1Z5R420,C5YV76,C6JS28,C5XMX5,C5X609,C5YHG1,C5Z579,C5XLW7,C5XIE1,C5YBN6,A0A1W0VUL0,A0A1Z5RF48,A0A1B6PAL2,A0A1B6QH61,A0A1W0W6V3,A0A1B6QJ53,C5YCW1,A0A…	2.30865e-07	3.74924e-05	0.246835
GO:0045814	negative regulation of gene expression, epigenetic	P	16	28	1531	9002	0.0104507	0.00311042	over	C5XAT8,C5XX54,A0A1B6PT29,C5WPC4,C5XAT9,C5XBR4,C5YYL4,C5X685,C5YZA9,C5YL42,C5XB54,A0A1W0VR45,A0A1Z5S4I2,C5Z6E9,C5YEF5,A0A1B6QK73	C5XAT8,C5XX54,A0A1B6PT29,C5WPC4,C5XAT9,C5XBR4,C5YYL4,C5WMX3,C5YP98,C5X685,C5YZA9,C5WS22,C5WPC3,C5XAK6,C5WZ41,C5YL42,C5XB54,A0A1W0VR45,A0A1Z5S4I2,C5Z6E9,C5YEF5,A0A1B6QIJ7,C5XC59,C5X5E2,C5Y3G9,C5X5Y5,A0A194YRJ1,A0A1B6QK73	1.76913e-06	0.00021282	0.571429
GO:0006342	chromatin silencing	P	16	28	1531	9002	0.0104507	0.00311042	over	C5YL42,C5XB54,A0A1W0VR45,A0A1Z5S4I2,C5Z6E9,C5YEF5,A0A1B6QK73,C5XAT8,C5XX54,A0A1B6PT29,C5WPC4,C5XAT9,C5XBR4,C5YYL4,C5X685,C5YZA9	C5XAK6,C5WZ41,C5YL42,C5XB54,A0A1W0VR45,A0A1Z5S4I2,C5Z6E9,C5YEF5,A0A1B6QIJ7,C5XC59,C5X5E2,C5Y3G9,C5X5Y5,A0A194YRJ1,A0A1B6QK73,C5XAT8,C5XX54,A0A1B6PT29,C5WPC4,C5XAT9,C5XBR4,C5YYL4,C5WMX3,C5YP98,C5X685,C5YZA9,C5WS22,C5WPC3	1.76913e-06	0.00021282	0.571429
GO:0017144	drug metabolic process	P	99	387	1531	9002	0.0646636	0.0429904	over	C5XX83,C5YBF0,C5YBF1,A0A1Z5R3E0,C5YBE8,A0A1Z5RDM9,C5YBE7,C5X4J4,C5YZL4,C5YIM8,A0A194YMM6,A0A1W0VR66,C5WQ44,C5Z5R1,C5YW21,A0A1Z5REE6,C5YBX0,A0A1B6Q515,A0A1B6Q660,A0A1Z5SA07,C5XEM6,C5XCP6,A0A1B6PAD6,C5Z3U6,A0A1B6PM26,A0A1Z5SBU2,C5XKS5,A0A1B6Q820,C5YMN5,A0A1B6QAW3,Q9MDQ1,A1E9S1,A0A1W0VYC1,C5YUG6,C5X9A1,A1E9S0,A1E9R9,S4SJN4,C5YH12,C5WNL8,C5XG44,C5YB22,A0A1W0W7T8,A0A1B6QN00,C5YB27,C5YZI4,C5X040,C5Z864…	C5YR14,A0A1W0W6K8,C5YG66,C5XW40,C5YS41,Q93WT2,C5XX83,C5YBF0,C5YBF1,A0A1Z5R3E0,C5YBE8,A0A1Z5RDM9,C5YBE7,C5X4J4,C5YZL4,C5WZU7,C5XHZ4,C6JSV0,C5YIM8,C5XVU9,A0A1W0VUY8,A0A194YMM6,A0A1B6PF49,C5XX52,C5XFH6,C5XRQ7,A0A194YGY2,A0A1W0VR66,A0A194YMV2,C5XW45,A0A1B6PB54,A0A194YKQ5,C5Y4L1,C5Y1S2,C5XBD4,C5XH93,A0A1B6QHQ8,C5X2Z4,C5Z1D3,A0A1B6Q2B4,C5Z0B5,C5YAI8,A0A1B6Q6Z6,C5X695,C5XQ07,C5WRD4,C5YSP7,A0A1B6QHH0,C5X…	8.5285e-06	0.000845973	0.255814
GO:0046348	amino sugar catabolic process	P	10	14	1531	9002	0.00653168	0.00155521	over	C5XX83,C5YBF0,C5YBF1,A0A1Z5R3E0,C5YBE8,A0A1Z5RDM9,C5YBE7,C5X4J4,C5YZL4,C5YIM8	Q93WT2,C5XX83,C5YBF0,C5YBF1,A0A1Z5R3E0,C5YBE8,A0A1Z5RDM9,C5YBE7,C5X4J4,C5YZL4,C5WZU7,C5XHZ4,C6JSV0,C5YIM8	1.01579e-05	0.000845973	0.714286
GO:1901072	glucosamine-containing compound catabolic process	P	10	14	1531	9002	0.00653168	0.00155521	over	C5XX83,C5YBF0,C5YBF1,A0A1Z5R3E0,C5YBE8,A0A1Z5RDM9,C5YBE7,C5X4J4,C5YZL4,C5YIM8	Q93WT2,C5XX83,C5YBF0,C5YBF1,A0A1Z5R3E0,C5YBE8,A0A1Z5RDM9,C5YBE7,C5X4J4,C5YZL4,C5WZU7,C5XHZ4,C6JSV0,C5YIM8	1.01579e-05	0.000845973	0.714286
GO:0006026	aminoglycan catabolic process	P	10	14	1531	9002	0.00653168	0.00155521	over	C5XX83,C5YBF0,C5YBF1,A0A1Z5R3E0,C5YBE8,A0A1Z5RDM9,C5YBE7,C5X4J4,C5YZL4,C5YIM8	Q93WT2,C5XX83,C5YBF0,C5YBF1,A0A1Z5R3E0,C5YBE8,A0A1Z5RDM9,C5YBE7,C5X4J4,C5YZL4,C5WZU7,C5XHZ4,C6JSV0,C5YIM8	1.01579e-05	0.000845973	0.714286
GO:0006032	chitin catabolic process	P	10	14	1531	9002	0.00653168	0.00155521	over	C5XX83,C5YBF0,C5YBF1,A0A1Z5R3E0,C5YBE8,A0A1Z5RDM9,C5YBE7,C5X4J4,C5YZL4,C5YIM8	Q93WT2,C5XX83,C5YBF0,C5YBF1,A0A1Z5R3E0,C5YBE8,A0A1Z5RDM9,C5YBE7,C5X4J4,C5YZL4,C5WZU7,C5XHZ4,C6JSV0,C5YIM8	1.01579e-05	0.000845973	0.714286
GO:0006030	chitin metabolic process	P	10	14	1531	9002	0.00653168	0.00155521	over	C5XX83,C5YBF0,C5YBF1,A0A1Z5R3E0,C5YBE8,A0A1Z5RDM9,C5YBE7,C5X4J4,C5YZL4,C5YIM8	Q93WT2,C5XX83,C5YBF0,C5YBF1,A0A1Z5R3E0,C5YBE8,A0A1Z5RDM9,C5YBE7,C5X4J4,C5YZL4,C5WZU7,C5XHZ4,C6JSV0,C5YIM8	1.01579e-05	0.000845973	0.714286
GO:0016998	cell wall macromolecule catabolic process	P	10	14	1531	9002	0.00653168	0.00155521	over	C5XX83,C5YBF0,C5YBF1,A0A1Z5R3E0,C5YBE8,A0A1Z5RDM9,C5YBE7,C5X4J4,C5YZL4,C5YIM8	Q93WT2,C5XX83,C5YBF0,C5YBF1,A0A1Z5R3E0,C5YBE8,A0A1Z5RDM9,C5YBE7,C5X4J4,C5YZL4,C5WZU7,C5XHZ4,C6JSV0,C5YIM8	1.01579e-05	0.000845973	0.714286
GO:1901071	glucosamine-containing compound metabolic process	P	10	15	1531	9002	0.00653168	0.0016663	over	C5XX83,C5YBF0,C5YBF1,A0A1Z5R3E0,C5YBE8,A0A1Z5RDM9,C5YBE7,C5X4J4,C5YZL4,C5YIM8	Q93WT2,C5XX83,C5YBF0,C5YBF1,A0A1Z5R3E0,C5YBE8,A0A1Z5RDM9,C5YBE7,C5X4J4,C5YZL4,C5WZU7,C5XHZ4,C6JSV0,C5YIM8,C5X3W8	2.58153e-05	0.00194996	0.666667
GO:0015979	photosynthesis	P	21	51	1531	9002	0.0137165	0.00566541	over	C5XAT4,A0A120GUK5,C5XLE9,C5WTC1,C5XW47,A0A1W0W709,A0A1Z5RFN9,A1E9Q9,A1E9X5,A0A194YL80,A0A5P8KMA9,A1E9S8,A0A1B6PIV9,A0A1B6PM70,C5WW56,C5X9F7,C5WZ31,C5YIF3,A1E9V4,A0A1Z5R5X6,Q9T2L6	C5XAT4,A0A120GUK5,C5XLE9,A1E9V5,A0A194YK39,C5WTC1,C5XW47,A0A1W0W709,A0A1Z5RFN9,C5XBI9,C5Y7U2,A1E9Q9,Q07300,A1E9Q4,A1E9X5,C5XAA3,A0A194YRS5,A0A194YKU6,C5Z9A2,C5XBJ0,A0A1B6QI16,A0A194YL80,A0A5P8KMA9,A1E9S8,A0A1B6Q6K9,A0A1B6PIV9,A1E9T9,C5Z7L1,C5XZX0,A0A1B6PM70,A0A1B6Q8W1,C5WW56,C5X9F7,C5WZ31,A0A194YR44,C5YSM6,A0A1Z5SC76,A0A1W0VSW9,P15804,C5Y519,A1E9S3,C5YIF3,C5X9H4,A1E9V4,A0A1Z5R5X6,A1E9T7,C5WXA8,C5…	3.85449e-05	0.00284531	0.411765
GO:0006022	aminoglycan metabolic process	P	10	16	1531	9002	0.00653168	0.00177738	over	C5XX83,C5YBF0,C5YBF1,A0A1Z5R3E0,C5YBE8,A0A1Z5RDM9,C5YBE7,C5X4J4,C5YZL4,C5YIM8	A0A1B6QHY1,C5WTM9,Q93WT2,C5XX83,C5YBF0,C5YBF1,A0A1Z5R3E0,C5YBE8,A0A1Z5RDM9,C5YBE7,C5X4J4,C5YZL4,C5WZU7,C5XHZ4,C6JSV0,C5YIM8	5.8334e-05	0.00403125	0.625
GO:0006334	nucleosome assembly	P	14	29	1531	9002	0.00914435	0.00322151	over	C5YL42,C5XDK0,C5YM38,C5XB54,C5X4Q7,A0A1W0VY87,C5XE66,C5YJD0,A0A1W0VR45,A0A1Z5S4I2,C5Y096,C5Z6E9,A0A1B6P9U7,C5YEF5	C5X829,C5WZ41,A0A1Z5S613,C5YL42,C5XDK0,C5YM38,C5XB54,C5X4Q7,C5XPC7,A0A1W0VY87,C5XE66,C5YJD0,A0A1W0VR45,C5XP45,A0A1Z5S4I2,C5Y096,C5YZA2,C5Z6E9,A0A1B6P9U7,A0A1W0VRB9,C5YEF5,C5XVQ2,C5Y9U1,A0A1B6QIJ7,C5XHN5,C5XPI1,A0A1B6QJ59,C5XC59,A0A1B6Q7I9	9.71169e-05	0.00630872	0.482759
GO:0006040	amino sugar metabolic process	P	11	20	1531	9002	0.00718485	0.00222173	over	C5XX83,C5YBF0,C5YBF1,A0A1Z5R3E0,C5YBE8,A0A1Z5RDM9,C5YBE7,C5X4J4,C5YZL4,C5YIM8,C5XZV5	Q93WT2,C5XX83,C5YBF0,C5YBF1,A0A1Z5R3E0,C5YBE8,A0A1Z5RDM9,C5YBE7,C5X4J4,C5YZL4,C5WZU7,C5XHZ4,C6JSV0,C5YIM8,C5X3W8,C5YQM9,A0A1B6PN82,C5YIJ9,C5XKG7,C5XZV5	0.000124357	0.00791984	0.55
GO:0006333	chromatin assembly or disassembly	P	15	33	1531	9002	0.00979752	0.00366585	over	C5YL42,C5XDK0,C5YM38,C5XB54,C5X4Q7,A0A1W0VY87,C5XE66,C5YJD0,A0A1W0VR45,A0A1Z5S4I2,C5Y096,C5Z6E9,A0A1B6P9U7,C5YEF5,C5YVC7	C5X142,C5YL42,C5XDK0,C5YM38,C5XB54,C5X4Q7,C5XPC7,A0A1W0VY87,C5XE66,C5YJD0,A0A1W0VR45,C5XP45,A0A1Z5S4I2,C5Y096,C5YZA2,C5Z6E9,A0A1B6P9U7,A0A1W0VRB9,C5YEF5,C5XVQ2,C5Y9U1,A0A1B6QIJ7,C5XHN5,C5XPI1,A0A1B6QJ59,C5XC59,A0A1B6Q7I9,C5X829,C5WZ41,A0A1Z5S613,A0A1B6Q3J9,C5X5Y5,C5YVC7	0.000129962	0.00811761	0.454545
GO:0018298	protein-chromophore linkage	P	9	15	1531	9002	0.00587851	0.0016663	over	A0A120GUK5,A1E9Q9,C5WTC1,C5XW47,C5XLE9,A0A1W0W709,A0A1Z5RFN9,A0A1Z5S4Y5,Q9T2L6	A0A120GUK5,A1E9Q9,A1E9Q4,C5WTC1,C5XW47,C5XLE9,A1E9S3,A0A1W0W709,A0A1Z5RFN9,A0A1Z5S590,C5XBI9,A0A1Z5S4Y5,C5Y7U2,A0A194YK39,Q9T2L6	0.00021783	0.0128638	0.6
GO:0040029	regulation of gene expression, epigenetic	P	19	49	1531	9002	0.0124102	0.00544323	over	C5XAT8,C5XX54,A0A1B6PT29,C5WPC4,C5XAT9,C5XBR4,C5YYL4,C5X685,C5YZA9,C5Z4C0,A0A1B6QK73,C5Y7G6,C5YL42,C5XB54,A0A1W0VR45,A0A1Z5S4I2,C5Z6E9,C5YEF5,A0A1B6PDD7	C5XAT8,C5XX54,A0A1B6PT29,C5WPC4,C5XAT9,C5XBR4,C5YYL4,C5WMX3,C5YP98,C5X685,C5YZA9,C5WS22,C5WPC3,C5Z4C0,C5XAK6,A0A194YJ21,A0A1B6P826,C5YB92,A0A1B6QK73,C5XF03,C5X8Y2,C5XSB8,C5Y7G6,A0A1B6QGP0,C5YKL8,A0A194YRJ1,A0A1Z5RG34,C5WZ41,C5XXC1,A0A1Z5S9J1,C5YL42,C5XB54,A0A1W0VR45,A0A1Z5S4I2,C5Z6E9,C5YEF5,A0A1B6QIJ7,C5XC59,C5X5E2,C5Y3G9,A0A1B6QGJ0,C5YN49,C5Y9M2,C5X5Y5,A0A1B6PS39,C5XNG2,A0A1Z5RKU0,C5YP81,A0A1B6P…	0.00023089	0.0133916	0.387755
GO:0031497	chromatin assembly	P	14	31	1531	9002	0.00914435	0.00344368	over	C5YL42,C5XDK0,C5YM38,C5XB54,C5X4Q7,A0A1W0VY87,C5XE66,C5YJD0,A0A1W0VR45,A0A1Z5S4I2,C5Y096,C5Z6E9,A0A1B6P9U7,C5YEF5	C5YL42,C5XDK0,C5YM38,C5XB54,C5X4Q7,C5XPC7,A0A1W0VY87,C5XE66,C5YJD0,A0A1W0VR45,C5XP45,A0A1Z5S4I2,C5Y096,C5YZA2,C5Z6E9,A0A1B6P9U7,A0A1W0VRB9,C5YEF5,C5XVQ2,C5Y9U1,A0A1B6QIJ7,C5XHN5,C5XPI1,A0A1B6QJ59,C5XC59,A0A1B6Q7I9,C5X829,C5WZ41,A0A1Z5S613,A0A1B6Q3J9,C5X5Y5	0.000236873	0.0134976	0.451613
GO:0051053	negative regulation of DNA metabolic process	P	8	13	1531	9002	0.00522534	0.00144412	over	C5XA69,C5YL42,C5XB54,A0A1W0VR45,A0A1Z5S4I2,C5Z6E9,C5YEF5,C5Z0A8	C5XA69,C5YBU0,C5YL42,C5XB54,A0A1W0VR45,A0A1Z5S4I2,C5Z6E9,C5YEF5,A0A1B6QIJ7,C5XC59,A0A1Z5RFR1,C5Z0A8,C5Y3G9	0.000394009	0.021329	0.615385
GO:0019684	photosynthesis, light reaction	P	11	23	1531	9002	0.00718485	0.00255499	over	C5XAT4,A0A120GUK5,C5XLE9,C5WTC1,C5XW47,A0A1W0W709,A0A1Z5RFN9,A1E9Q9,A1E9X5,A0A194YL80,A1E9S8	C5XAT4,A0A120GUK5,C5XLE9,A1E9V5,A0A194YK39,C5WTC1,C5XW47,A0A1W0W709,A0A1Z5RFN9,C5XBI9,C5Y7U2,A1E9Q9,Q07300,A1E9Q4,A1E9X5,A0A194YRS5,A0A194YKU6,C5Z9A2,C5XBJ0,A0A1B6QI16,A0A194YL80,A0A1B6Q6K9,A1E9S8	0.000608502	0.0318776	0.478261
GO:0045815	positive regulation of gene expression, epigenetic	P	7	11	1531	9002	0.00457218	0.00122195	over	C5Z4C0,C5YL42,C5XB54,A0A1W0VR45,A0A1Z5S4I2,C5Z6E9,C5YEF5	C5Z4C0,C5YL42,C5XB54,A0A1W0VR45,A0A1Z5S4I2,C5Z6E9,C5YEF5,A0A1B6QIJ7,C5XC59,C5X5E2,C5Y3G9	0.00070876	0.0354162	0.636364
GO:0006325	chromatin organization	P	32	109	1531	9002	0.0209014	0.0121084	over	C5YVC7,C5YL42,C5XDK0,C5YM38,C5XB54,C5X4Q7,A0A1W0VY87,C5XE66,C5YJD0,A0A1W0VR45,A0A1Z5S4I2,C5Y096,C5Z6E9,A0A1B6P9U7,C5YEF5,C5WW00,C5YPS9,C5XAT8,C5XX54,A0A1B6PT29,C5WPC4,C5XAT9,C5XBR4,C5YYL4,C5X685,C5YZA9,C5Z4C0,C5Z8U7,C5Y7G6,A0A1B6QKV8,A0A1B6QK73,C5XW06	C5X142,C5YVC7,C5YL42,C5XDK0,C5YM38,C5XB54,C5X4Q7,C5XPC7,A0A1W0VY87,C5XE66,C5YJD0,A0A1W0VR45,C5XP45,A0A1Z5S4I2,C5Y096,C5YZA2,C5Z6E9,A0A1B6P9U7,A0A1W0VRB9,C5YEF5,C5XVQ2,C5Y9U1,A0A1B6QIJ7,C5XHN5,C5XPI1,A0A1B6QJ59,C5XC59,A0A1B6Q7I9,A0A1B6P998,C5YLF7,C5XXL5,C5WQC9,C5X7A4,C5YE49,C5X829,C5WZ41,A0A1Z5S613,A0A194YNG2,C5XCF8,C5XP35,C5YDS6,A0A097PLV5,C5WW00,C5X0B4,A0A1B6QG41,C5YPS9,A0A1Z5RBV6,A0A1Z5S9H1,C5X…	0.000916604	0.0437813	0.293578
GO:0006323	DNA packaging	P	14	35	1531	9002	0.00914435	0.00388802	over	C5YL42,C5XDK0,C5YM38,C5XB54,C5X4Q7,A0A1W0VY87,C5XE66,C5YJD0,A0A1W0VR45,A0A1Z5S4I2,C5Y096,C5Z6E9,A0A1B6P9U7,C5YEF5	C5YL42,C5XDK0,C5YM38,C5XB54,C5X4Q7,C5XPC7,A0A1W0VY87,C5XE66,C5YJD0,A0A1W0VR45,C5XP45,A0A1Z5S4I2,C5Y096,C5YZA2,C5Z6E9,A0A1B6P9U7,A0A1W0VRB9,C5YEF5,C5XVQ2,C5Y9U1,A0A1B6QIJ7,C5XHN5,C5XPI1,A0A1B6QJ59,C5XC59,A0A1B6Q7I9,C5X829,C5WZ41,A0A1Z5S613,C5X796,A0A1W0W7R6,A0A194YIC0,C5YPK4,A0A1B6Q3J9,C5X5Y5	0.00105711	0.0483591	0.4
GO:0051186	cofactor metabolic process	P	88	382	1531	9002	0.0574788	0.042435	over	A0A1Z5SBR4,A0A194YMM6,A0A1W0VR66,C5WQ44,C5Z5R1,A0A1B6Q7Z8,A0A1B6P733,C5WZ08,C5YKE1,A0A1Z5S8L0,C5WY74,C5WUI3,C5WQK9,C5YXU8,C5WUK3,C5YBX0,C5XIW6,C5Y081,C5YIV3,C5Z5M3,A0A1Z5SBU2,C5X653,C5YGY0,C5X4P9,A0A1B6Q9C3,A0A1B6Q7W2,C5Z0J5,A0A1Z5RB02,C5XLR9,C5WNL8,C5XG44,C5YB22,A0A1W0W7T8,A0A1B6QN00,C5YB27,C5YZI4,C5X040,C5Z864,C5Z0E3,C5XMX0,C5XYY5,C5YZJ3,C5YWW2,C5XI24,C5X5K3,C5Z1J6,C5XKP4,C5XIX9,C5YGF5,C5XGH2,C…	A0A1B6QDN8,A0A1Z5SBR4,A0A1B6Q3C2,A0A1W0W534,C5XZ73,C5X5A2,A0A1B6PIL1,C5YBS3,C5YSC6,A0A1W0VUY8,A0A194YMM6,A0A1B6PF49,C5XX52,C5XFH6,C5XRQ7,A0A194YGY2,A0A1W0VR66,A0A194YMV2,C5XW45,A0A1B6PB54,A0A194YKQ5,C5Y4L1,C5Y1S2,C5XBD4,C5XH93,A0A1B6QHQ8,C5X2Z4,C5Z1D3,A0A1B6Q2B4,C5Z0B5,C5YAI8,A0A1B6Q6Z6,C5X695,C5XQ07,C5WRD4,C5YSP7,A0A1B6QHH0,C5XFC4,C5YUA1,C5Y5Q8,C5WQ44,A0A1W0W1C5,C5XLZ5,C5XB26,A0A194YR83,C5XJZ6,C…	0.00122433	0.0512029	0.230366
GO:0045910	negative regulation of DNA recombination	P	6	9	1531	9002	0.00391901	0.000999778	over	C5YL42,C5XB54,A0A1W0VR45,A0A1Z5S4I2,C5Z6E9,C5YEF5	C5YL42,C5XB54,A0A1W0VR45,A0A1Z5S4I2,C5Z6E9,C5YEF5,A0A1B6QIJ7,C5XC59,A0A1Z5RFR1	0.00126115	0.0512029	0.666667
GO:0016584	nucleosome positioning	P	6	9	1531	9002	0.00391901	0.000999778	over	C5YL42,C5XB54,A0A1W0VR45,A0A1Z5S4I2,C5Z6E9,C5YEF5	C5YL42,C5XB54,A0A1W0VR45,A0A1Z5S4I2,C5Z6E9,C5YEF5,A0A1B6Q3J9,A0A1B6QIJ7,C5XC59	0.00126115	0.0512029	0.666667
GO:0000018	regulation of DNA recombination	P	6	9	1531	9002	0.00391901	0.000999778	over	C5YL42,C5XB54,A0A1W0VR45,A0A1Z5S4I2,C5Z6E9,C5YEF5	C5YL42,C5XB54,A0A1W0VR45,A0A1Z5S4I2,C5Z6E9,C5YEF5,A0A1B6QIJ7,C5XC59,A0A1Z5RFR1	0.00126115	0.0512029	0.666667
GO:0015985	energy coupled proton transport, down electrochemical gradient	P	11	25	1531	9002	0.00718485	0.00277716	over	C5YMN5,A0A1B6QAW3,Q9MDQ1,A1E9S1,A0A1W0VYC1,C5YUG6,C5X9A1,A1E9S0,A1E9R9,A0A1B6PAD6,C5Z3U6	C5XQE3,C5YMN5,A0A1B6QAW3,C5Y090,Q9MDQ1,Q09EM2,A1E9T1,C5WST3,C5WPC6,A1E9S1,A0A1W0VYC1,C5YUG6,Q09EK0,C5X9A1,Q07300,H0I4E7,A1E9S0,A1E9R9,Q35782,A0A1B6QEH8,C5XQZ8,A0A1B6PA06,A0A1B6PAD6,A0A1B6PIA7,C5Z3U6	0.00144153	0.0550835	0.44
GO:0015986	ATP synthesis coupled proton transport	P	11	25	1531	9002	0.00718485	0.00277716	over	A0A1B6PAD6,C5Z3U6,C5YMN5,A0A1B6QAW3,Q9MDQ1,A1E9S1,A0A1W0VYC1,C5YUG6,C5X9A1,A1E9S0,A1E9R9	C5XQZ8,A0A1B6PA06,A0A1B6PAD6,A0A1B6PIA7,C5Z3U6,C5XQE3,C5YMN5,A0A1B6QAW3,C5Y090,Q9MDQ1,Q09EM2,A1E9T1,C5WST3,C5WPC6,A1E9S1,A0A1W0VYC1,C5YUG6,Q09EK0,C5X9A1,Q07300,H0I4E7,A1E9S0,A1E9R9,Q35782,A0A1B6QEH8	0.00144153	0.0550835	0.44
GO:0034728	nucleosome organization	P	14	36	1531	9002	0.00914435	0.00399911	over	C5YL42,C5XDK0,C5YM38,C5XB54,C5X4Q7,A0A1W0VY87,C5XE66,C5YJD0,A0A1W0VR45,A0A1Z5S4I2,C5Y096,C5Z6E9,A0A1B6P9U7,C5YEF5	C5YL42,C5XDK0,C5YM38,C5XB54,C5X4Q7,C5XPC7,A0A1W0VY87,C5XE66,C5YJD0,A0A1W0VR45,C5XP45,A0A1Z5S4I2,C5Y096,C5YZA2,C5Z6E9,A0A1B6P9U7,A0A1W0VRB9,C5YEF5,C5XVQ2,C5Y9U1,A0A1B6QIJ7,C5XHN5,C5XPI1,A0A1B6QJ59,C5XC59,A0A1B6Q7I9,C5YLF7,C5XXL5,C5X829,C5WZ41,A0A1Z5S613,A0A1B6Q3J9,C5X5Y5,A0A1Z5S9H1,A0A1B6QKI5,A0A1B6P998	0.00146268	0.0552418	0.388889
GO:0045934	negative regulation of nucleobase-containing compound metabolic process	P	19	56	1531	9002	0.0124102	0.00622084	over	C5XAT8,C5XX54,A0A1B6PT29,C5WPC4,C5XAT9,C5XBR4,C5YYL4,C5X685,C5YZA9,A0A1Z5S4W8,C5YL42,C5XB54,A0A1W0VR45,A0A1Z5S4I2,C5Z6E9,C5YEF5,C5XA69,C5Z0A8,A0A1B6QK73	C5XEY3,A0A1B6QGQ5,C5XXL5,C5WSC0,A0A1B6PBK6,C5XNV4,C5XAT8,C5XX54,A0A1B6PT29,C5WPC4,C5XAT9,C5XBR4,C5YYL4,C5WMX3,C5YP98,C5X685,C5YZA9,C5WS22,C5WPC3,C5XAK6,C5XX39,C5YMI0,C5YAV4,C5WTC3,C5XHA8,A0A1B6PAU9,C5YVG5,A0A1B6QQV9,A0A1B6QCW3,A0A1B6PQE2,C5XWV9,A0A1Z5S4W8,A0A1B6PD23,A0A1W0W0J4,A0A1Z5RNR0,C5WZ41,C5YL42,C5XB54,A0A1W0VR45,A0A1Z5S4I2,C5Z6E9,C5YEF5,A0A1B6QIJ7,C5XC59,C5X5E2,C5Y3G9,C5XA69,C5YBU0,A0A1Z5R…	0.00157269	0.0580465	0.339286
GO:0009890	negative regulation of biosynthetic process	P	22	69	1531	9002	0.0143697	0.00766496	over	C5XAT8,C5XX54,A0A1B6PT29,C5WPC4,C5XAT9,C5XBR4,C5YYL4,C5X685,C5YZA9,A0A1Z5S4W8,C5XD70,C5YL42,C5XB54,A0A1W0VR45,A0A1Z5S4I2,C5Z6E9,C5YEF5,C5XA69,C5XQ25,C5Z0A8,A0A1B6QK73,A0A1B6PIV9	C5XEY3,A0A1B6QGQ5,C5XXL5,C5WSC0,A0A1B6PBK6,C5XNV4,C5XAT8,C5XX54,A0A1B6PT29,C5WPC4,C5XAT9,C5XBR4,C5YYL4,C5WMX3,C5YP98,C5X685,C5YZA9,C5WS22,C5WPC3,C5XAK6,C5XX39,C5YMI0,C5YAV4,C5WTC3,C5XHA8,A0A1B6PAU9,C5YVG5,A0A1B6QQV9,A0A1B6QCW3,A0A1B6PQE2,C5XWV9,A0A1Z5S4W8,A0A1B6PD23,A0A1W0W0J4,A0A1Z5RNR0,Q8LKU3,C5YZ01,C5XCU2,C5X6S8,C5XD70,C5XFD0,C5YAP8,C5YFQ1,A0A1B6PKZ6,C5XTP2,A0A1B6QQF3,C5WZ41,C5YL42,C5XB54,A0A1…	0.00175773	0.0634344	0.318841
GO:0045892	negative regulation of transcription, DNA-templated	P	17	49	1531	9002	0.0111039	0.00544323	over	C5XAT8,C5XX54,A0A1B6PT29,C5WPC4,C5XAT9,C5XBR4,C5YYL4,C5X685,C5YZA9,C5YL42,C5XB54,A0A1W0VR45,A0A1Z5S4I2,C5Z6E9,C5YEF5,A0A1B6QK73,A0A1Z5S4W8	C5XEY3,A0A1B6QGQ5,C5XXL5,C5WSC0,A0A1B6PBK6,C5XNV4,C5XAT8,C5XX54,A0A1B6PT29,C5WPC4,C5XAT9,C5XBR4,C5YYL4,C5WMX3,C5YP98,C5X685,C5YZA9,C5WS22,C5WPC3,C5XAK6,C5XX39,C5WZ41,C5YL42,C5XB54,A0A1W0VR45,A0A1Z5S4I2,C5Z6E9,C5YEF5,A0A1B6QIJ7,C5XC59,C5X5E2,C5Y3G9,C5X5Y5,A0A194YRJ1,A0A1B6QK73,C5YMI0,C5YAV4,C5WTC3,C5XHA8,A0A1B6PAU9,C5YVG5,A0A1B6QQV9,A0A1B6QCW3,A0A1B6PQE2,C5XWV9,A0A1Z5S4W8,A0A1B6PD23,A0A1W0W0J4,A0A…	0.00207718	0.0695044	0.346939
GO:1902679	negative regulation of RNA biosynthetic process	P	17	49	1531	9002	0.0111039	0.00544323	over	C5XAT8,C5XX54,A0A1B6PT29,C5WPC4,C5XAT9,C5XBR4,C5YYL4,C5X685,C5YZA9,A0A1Z5S4W8,C5YL42,C5XB54,A0A1W0VR45,A0A1Z5S4I2,C5Z6E9,C5YEF5,A0A1B6QK73	C5XEY3,A0A1B6QGQ5,C5XXL5,C5WSC0,A0A1B6PBK6,C5XNV4,C5XAT8,C5XX54,A0A1B6PT29,C5WPC4,C5XAT9,C5XBR4,C5YYL4,C5WMX3,C5YP98,C5X685,C5YZA9,C5WS22,C5WPC3,C5XAK6,C5XX39,C5YMI0,C5YAV4,C5WTC3,C5XHA8,A0A1B6PAU9,C5YVG5,A0A1B6QQV9,A0A1B6QCW3,A0A1B6PQE2,C5XWV9,A0A1Z5S4W8,A0A1B6PD23,A0A1W0W0J4,A0A1Z5RNR0,C5WZ41,C5YL42,C5XB54,A0A1W0VR45,A0A1Z5S4I2,C5Z6E9,C5YEF5,A0A1B6QIJ7,C5XC59,C5X5E2,C5Y3G9,C5X5Y5,A0A194YRJ1,A0A…	0.00207718	0.0695044	0.346939
GO:1903507	negative regulation of nucleic acid-templated transcription	P	17	49	1531	9002	0.0111039	0.00544323	over	C5XAT8,C5XX54,A0A1B6PT29,C5WPC4,C5XAT9,C5XBR4,C5YYL4,C5X685,C5YZA9,A0A1Z5S4W8,C5YL42,C5XB54,A0A1W0VR45,A0A1Z5S4I2,C5Z6E9,C5YEF5,A0A1B6QK73	C5XEY3,A0A1B6QGQ5,C5XXL5,C5WSC0,A0A1B6PBK6,C5XNV4,C5XAT8,C5XX54,A0A1B6PT29,C5WPC4,C5XAT9,C5XBR4,C5YYL4,C5WMX3,C5YP98,C5X685,C5YZA9,C5WS22,C5WPC3,C5XAK6,C5XX39,C5YMI0,C5YAV4,C5WTC3,C5XHA8,A0A1B6PAU9,C5YVG5,A0A1B6QQV9,A0A1B6QCW3,A0A1B6PQE2,C5XWV9,A0A1Z5S4W8,A0A1B6PD23,A0A1W0W0J4,A0A1Z5RNR0,C5WZ41,C5YL42,C5XB54,A0A1W0VR45,A0A1Z5S4I2,C5Z6E9,C5YEF5,A0A1B6QIJ7,C5XC59,C5X5E2,C5Y3G9,C5X5Y5,A0A194YRJ1,A0A…	0.00207718	0.0695044	0.346939
GO:0000028	ribosomal small subunit assembly	P	9	19	1531	9002	0.00587851	0.00211064	over	C5YH46,A0A1B6QMI3,A0A1B6QFI3,A0A1B6PU65,C5XIN8,C5X163,C5YGH8,A0A1Z5SAA0,C5YIK2	C5X4T5,C5YH46,A0A1B6QMI3,C5Y9U0,A0A1B6QFI3,A0A1B6PU65,C5XIN8,C5X163,C5YGH8,C5Z0S9,C5XB53,C5WX50,A0A1W0VWV3,A0A1Z5SAA0,A1E9W9,A0A1B6QJJ0,A0A1B6P9V1,C5YIK2,C5Z1B2	0.00209711	0.0695044	0.473684
GO:0006952	defense response	P	43	166	1531	9002	0.0280862	0.0184403	over	C5WZ75,A0A1B6QKM2,A0A1B6Q8V9,A0A1B6PK98,A0A1B6PIP3,C5XQ85,A0A1B6PEY5,C5Y5D6,C5YYG4,C5XHY3,A0A1B6Q7W2,C5YWW2,A0A1B6QBI6,A0A1Z5R3E0,C5XG57,C5X3N5,A0A1Z5RHL7,C5X3N7,C5WUG1,C5Z1L0,C5Z8U7,C5WVX6,C5WZC3,Q4VQB3,C5WMM1,C5YF15,C5XTL1,A0A1Z5S662,C5XPM9,C5XN52,C5XCE2,C5YSK5,C5YSK6,C5X6U6,C5YPY2,C5YSK7,C5XD70,C5WM52,A0A1Z5RHJ5,C5WP35,A0A1B6PTW1,A0A1B6PF67,C5Y3N1	C5XIE1,C5YBN6,A0A1W0VUL0,A0A1Z5RF48,A0A1B6PAL2,A0A1B6QH61,A0A1W0W6V3,A0A1B6QJ53,C5YCW1,A0A1W0W219,C5WZ75,A0A1B6Q8T8,A0A1Z5R1K4,A0A1W0VSN2,C5XLP2,A0A1B6QKM2,C5X0H0,A0A1B6Q8V9,C5X8S8,A0A194YQ38,C5Z8Z6,A0A1B6PK98,A0A1B6PIP3,C5XGI1,C5XQ85,A0A1B6Q2X0,A0A1B6PEY5,C5Y921,A0A1B6QNX6,C5Y5D6,C5Y5G7,C5XWM3,C5YYG4,C5YB91,A0A1B6QGF4,Q07300,C5XHY3,C5XY51,C5XLW7,C5YG40,A0A1B6Q7W2,C5YWW2,C5XGU1,C5XEC3,A0A1B6QBI6,…	0.00228917	0.0751032	0.259036
GO:0031936	negative regulation of chromatin silencing	P	6	10	1531	9002	0.00391901	0.00111086	over	C5YL42,C5XB54,A0A1W0VR45,A0A1Z5S4I2,C5Z6E9,C5YEF5	C5YL42,C5XB54,A0A1W0VR45,A0A1Z5S4I2,C5Z6E9,C5YEF5,A0A1B6QIJ7,C5XC59,C5X5E2,C5Y3G9	0.00269965	0.082181	0.6
GO:1905268	negative regulation of chromatin organization	P	6	10	1531	9002	0.00391901	0.00111086	over	C5YL42,C5XB54,A0A1W0VR45,A0A1Z5S4I2,C5Z6E9,C5YEF5	C5YL42,C5XB54,A0A1W0VR45,A0A1Z5S4I2,C5Z6E9,C5YEF5,A0A1B6QIJ7,C5XC59,C5X5E2,C5Y3G9	0.00269965	0.082181	0.6
GO:0050896	response to stimulus	P	199	984	1531	9002	0.12998	0.109309	over	C5YN90,C5WNL8,A0A1B6PMT8,A0A1W0W0Q2,C5XIW1,C5XGM8,C6JS28,C5Z579,C5WZ75,A0A1B6QKM2,A0A1B6Q8V9,A0A1B6PK98,A0A1B6PIP3,C5YPZ1,Q4VQB3,C5WMM1,C5YF15,C5XTL1,A0A1Z5S662,C5XPM9,C5XN52,C5XCE2,C5YSK5,C5YSK6,C5X6U6,C5YPY2,C5YSK7,C5XD70,C5WM52,A0A1Z5RHJ5,C5WP35,A0A1B6PTW1,A0A1B6PF67,C5Y3N1,C5XQ85,A0A1B6PEY5,C5Y5D6,C5YYG4,C5XHY3,A0A1B6Q7W2,C5YWW2,A0A1B6QBI6,A0A1Z5R3E0,C5WZC3,C5Z5N1,A0A1W0W7T2,A0A1Z5RDU2,C5WUM1…	A0A1B6QNS7,C5YN90,A0A1W0W3T5,C5WSM4,C5XWW5,C5XHX8,C5WNM8,C5WNL8,C5X6H6,C5YSU3,C5YH30,C5Y8Q1,C5XTR3,A0A1Z5R9S8,C5WQ43,A0A1Z5RCK3,Q38JE6,C5Z7Y8,A0A1B6PMT8,C5XEY9,C5WNM1,C5X5C4,C5WS27,A0A194YR32,A0A1W0W0Q2,C5XIW1,C5XWP7,C5XGM8,C5YVJ5,C5YGR2,C5XTK3,C5WXH8,C5Z8A4,C5YYH8,A0A1B6PDC2,A0A1W0W847,C5XUH8,A0A1Z5R420,C5YV76,C6JS28,C5XMX5,C5X609,C5YHG1,A0A1Z5S965,C5Z579,C5XLW7,C5XIE1,C5YBN6,A0A1W0VUL0,A0A1Z5RF…	0.00296088	0.0890457	0.202236
GO:0031327	negative regulation of cellular biosynthetic process	P	21	68	1531	9002	0.0137165	0.00755388	over	C5XAT8,C5XX54,A0A1B6PT29,C5WPC4,C5XAT9,C5XBR4,C5YYL4,C5X685,C5YZA9,A0A1Z5S4W8,C5XD70,C5YL42,C5XB54,A0A1W0VR45,A0A1Z5S4I2,C5Z6E9,C5YEF5,C5XA69,C5XQ25,C5Z0A8,A0A1B6QK73	C5XEY3,A0A1B6QGQ5,C5XXL5,C5WSC0,A0A1B6PBK6,C5XNV4,C5XAT8,C5XX54,A0A1B6PT29,C5WPC4,C5XAT9,C5XBR4,C5YYL4,C5WMX3,C5YP98,C5X685,C5YZA9,C5WS22,C5WPC3,C5XAK6,C5XX39,C5YMI0,C5YAV4,C5WTC3,C5XHA8,A0A1B6PAU9,C5YVG5,A0A1B6QQV9,A0A1B6QCW3,A0A1B6PQE2,C5XWV9,A0A1Z5S4W8,A0A1B6PD23,A0A1W0W0J4,A0A1Z5RNR0,Q8LKU3,C5YZ01,C5XCU2,C5X6S8,C5XD70,C5XFD0,C5YAP8,C5YFQ1,A0A1B6PKZ6,C5XTP2,A0A1B6QQF3,C5WZ41,C5YL42,C5XB54,A0A1…	0.0034121	0.10075	0.308824
GO:0051052	regulation of DNA metabolic process	P	10	24	1531	9002	0.00653168	0.00266607	over	C5XA69,A0A1W0VTZ3,C5YL42,C5XB54,A0A1W0VR45,A0A1Z5S4I2,C5Z6E9,C5YEF5,C5Z0A8,C5XGD7	C5XV51,A0A1B6QBA2,C5XA69,C5YBU0,C5YP89,A0A1B6QCW3,A0A1W0VTZ3,C5X8P4,C5Z4A2,A0A1Z5S9H1,C5YL42,C5XB54,A0A1W0VR45,A0A1Z5S4I2,C5Z6E9,C5YEF5,A0A1B6QIJ7,C5XC59,A0A1Z5RFR1,C5Z0A8,C5Y3G9,C5WTA3,C5XGD7,A0A1B6QMK1	0.0038408	0.111383	0.416667
GO:2001251	negative regulation of chromosome organization	P	8	17	1531	9002	0.00522534	0.00188847	over	C5YL42,C5XB54,A0A1W0VR45,A0A1Z5S4I2,C5Z6E9,C5YEF5,C5XA69,C6JS28	C5Z3U4,A0A1B6Q797,C5YAX4,C5XXE9,C5YL42,C5XB54,A0A1W0VR45,A0A1Z5S4I2,C5Z6E9,C5YEF5,A0A1B6QIJ7,C5XC59,C5X5E2,C5Y3G9,C5XA69,C5XFV6,C6JS28	0.00391674	0.11258	0.470588
GO:0051276	chromosome organization	P	42	166	1531	9002	0.0274331	0.0184403	over	A0A1B6QGN0,C5WSM7,C5YVC7,C5YL42,C5XDK0,C5YM38,C5XB54,C5X4Q7,A0A1W0VY87,C5XE66,C5YJD0,A0A1W0VR45,A0A1Z5S4I2,C5Y096,C5Z6E9,A0A1B6P9U7,C5YEF5,C6JS28,C5XAT8,C5XX54,A0A1B6PT29,C5WPC4,C5XAT9,C5XBR4,C5YYL4,C5X685,C5YZA9,C5WW00,C5YPS9,C5Z4C0,A0A194YQQ3,C5XXC4,A0A1Z5RDS6,C5Z8U7,C5Y7G6,C5XA69,C5WSY9,A0A1B6QKV8,C5YAT3,C5YAT1,A0A1B6QK73,C5XW06	C5Z0K9,C5WZ41,A0A1Z5RNL4,A0A1B6QGN0,C5X745,C5YGR2,C5XTK3,C5YYH8,C5WSM7,C5WSL4,C5YAX6,A0A1Z5R4C1,C5Y713,C5XC20,C5X142,C5YVC7,C5YL42,C5XDK0,C5YM38,C5XB54,C5X4Q7,C5XPC7,A0A1W0VY87,C5XE66,C5YJD0,A0A1W0VR45,C5XP45,A0A1Z5S4I2,C5Y096,C5YZA2,C5Z6E9,A0A1B6P9U7,A0A1W0VRB9,C5YEF5,C5XVQ2,C5Y9U1,A0A1B6QIJ7,C5XHN5,C5XPI1,A0A1B6QJ59,C5XC59,A0A1B6Q7I9,A0A1B6P998,C5YLF7,C5XXL5,C5YGY1,C5WNM1,C5XGL0,A0A1Z5S4L2,C5X8…	0.00406365	0.115778	0.253012
GO:0051253	negative regulation of RNA metabolic process	P	17	52	1531	9002	0.0111039	0.00577649	over	C5XAT8,C5XX54,A0A1B6PT29,C5WPC4,C5XAT9,C5XBR4,C5YYL4,C5X685,C5YZA9,A0A1Z5S4W8,C5YL42,C5XB54,A0A1W0VR45,A0A1Z5S4I2,C5Z6E9,C5YEF5,A0A1B6QK73	C5XEY3,A0A1B6QGQ5,C5XXL5,C5WSC0,A0A1B6PBK6,C5XNV4,C5XAT8,C5XX54,A0A1B6PT29,C5WPC4,C5XAT9,C5XBR4,C5YYL4,C5WMX3,C5YP98,C5X685,C5YZA9,C5WS22,C5WPC3,C5XAK6,C5XX39,C5YMI0,C5YAV4,C5WTC3,C5XHA8,A0A1B6PAU9,C5YVG5,A0A1B6QQV9,A0A1B6QCW3,A0A1B6PQE2,C5XWV9,A0A1Z5S4W8,A0A1B6PD23,A0A1W0W0J4,A0A1Z5RNR0,C5WZ41,C5YL42,C5XB54,A0A1W0VR45,A0A1Z5S4I2,C5Z6E9,C5YEF5,A0A1B6QIJ7,C5XC59,C5X5E2,C5Y3G9,C5X5Y5,A0A194YRJ1,A0A…	0.0042251	0.119331	0.326923
GO:2000113	negative regulation of cellular macromolecule biosynthetic process	P	20	65	1531	9002	0.0130634	0.00722062	over	C5XAT8,C5XX54,A0A1B6PT29,C5WPC4,C5XAT9,C5XBR4,C5YYL4,C5X685,C5YZA9,A0A1Z5S4W8,C5XD70,C5YL42,C5XB54,A0A1W0VR45,A0A1Z5S4I2,C5Z6E9,C5YEF5,C5XA69,C5Z0A8,A0A1B6QK73	C5XEY3,A0A1B6QGQ5,C5XXL5,C5WSC0,A0A1B6PBK6,C5XNV4,C5XAT8,C5XX54,A0A1B6PT29,C5WPC4,C5XAT9,C5XBR4,C5YYL4,C5WMX3,C5YP98,C5X685,C5YZA9,C5WS22,C5WPC3,C5XAK6,C5XX39,C5YMI0,C5YAV4,C5WTC3,C5XHA8,A0A1B6PAU9,C5YVG5,A0A1B6QQV9,A0A1B6QCW3,A0A1B6PQE2,C5XWV9,A0A1Z5S4W8,A0A1B6PD23,A0A1W0W0J4,A0A1Z5RNR0,Q8LKU3,C5YZ01,C5XCU2,C5X6S8,C5XD70,C5XFD0,C5YAP8,C5YFQ1,A0A1B6PKZ6,C5XTP2,A0A1B6QQF3,C5WZ41,C5YL42,C5XB54,A0A1…	0.00441754	0.122431	0.307692
GO:0010558	negative regulation of macromolecule biosynthetic process	P	20	65	1531	9002	0.0130634	0.00722062	over	C5XAT8,C5XX54,A0A1B6PT29,C5WPC4,C5XAT9,C5XBR4,C5YYL4,C5X685,C5YZA9,A0A1Z5S4W8,C5XD70,C5YL42,C5XB54,A0A1W0VR45,A0A1Z5S4I2,C5Z6E9,C5YEF5,C5XA69,C5Z0A8,A0A1B6QK73	C5XEY3,A0A1B6QGQ5,C5XXL5,C5WSC0,A0A1B6PBK6,C5XNV4,C5XAT8,C5XX54,A0A1B6PT29,C5WPC4,C5XAT9,C5XBR4,C5YYL4,C5WMX3,C5YP98,C5X685,C5YZA9,C5WS22,C5WPC3,C5XAK6,C5XX39,C5YMI0,C5YAV4,C5WTC3,C5XHA8,A0A1B6PAU9,C5YVG5,A0A1B6QQV9,A0A1B6QCW3,A0A1B6PQE2,C5XWV9,A0A1Z5S4W8,A0A1B6PD23,A0A1W0W0J4,A0A1Z5RNR0,Q8LKU3,C5YZ01,C5XCU2,C5X6S8,C5XD70,C5XFD0,C5YAP8,C5YFQ1,A0A1B6PKZ6,C5XTP2,A0A1B6QQF3,C5WZ41,C5YL42,C5XB54,A0A1…	0.00441754	0.122431	0.307692
GO:0045905	positive regulation of translational termination	P	3	3	1531	9002	0.0019595	0.000333259	over	A0A1B6QFD0,A0A1B6QHV2,A0A1B6Q8L9	A0A1B6QFD0,A0A1B6QHV2,A0A1B6Q8L9	0.00491136	0.122431	1
GO:0006452	translational frameshifting	P	3	3	1531	9002	0.0019595	0.000333259	over	A0A1B6QFD0,A0A1B6QHV2,A0A1B6Q8L9	A0A1B6QFD0,A0A1B6QHV2,A0A1B6Q8L9	0.00491136	0.122431	1
GO:0045901	positive regulation of translational elongation	P	3	3	1531	9002	0.0019595	0.000333259	over	A0A1B6QFD0,A0A1B6QHV2,A0A1B6Q8L9	A0A1B6QFD0,A0A1B6QHV2,A0A1B6Q8L9	0.00491136	0.122431	1
GO:0006787	porphyrin-containing compound catabolic process	P	3	3	1531	9002	0.0019595	0.000333259	over	C5Z5M3,A0A1B6Q7W2,C5XIW6	C5Z5M3,A0A1B6Q7W2,C5XIW6	0.00491136	0.122431	1
GO:0051415	microtubule nucleation by interphase microtubule organizing center	P	3	3	1531	9002	0.0019595	0.000333259	over	A0A1B6QCT4,C5WUY5,C5Z0H7	A0A1B6QCT4,C5WUY5,C5Z0H7	0.00491136	0.122431	1
GO:0051418	microtubule nucleation by microtubule organizing center	P	3	3	1531	9002	0.0019595	0.000333259	over	A0A1B6QCT4,C5WUY5,C5Z0H7	A0A1B6QCT4,C5WUY5,C5Z0H7	0.00491136	0.122431	1
GO:0033015	tetrapyrrole catabolic process	P	3	3	1531	9002	0.0019595	0.000333259	over	C5Z5M3,A0A1B6Q7W2,C5XIW6	C5Z5M3,A0A1B6Q7W2,C5XIW6	0.00491136	0.122431	1
GO:0018904	ether metabolic process	P	6	11	1531	9002	0.00391901	0.00122195	over	A0A1W0W2G8,C5WX30,C5XYA2,C5Z121,C5YAH6,C5YCL3	A0A1W0W2G8,C5WX30,A0A1Z5R412,C5XYA2,A0A1B6Q1K5,C5YT85,C5XIP9,C5Z121,C5YAH6,C5YCL3,A0A194YN14	0.00508872	0.122431	0.545455
GO:0031935	regulation of chromatin silencing	P	6	11	1531	9002	0.00391901	0.00122195	over	C5YL42,C5XB54,A0A1W0VR45,A0A1Z5S4I2,C5Z6E9,C5YEF5	C5YL42,C5XB54,A0A1W0VR45,A0A1Z5S4I2,C5Z6E9,C5YEF5,A0A1B6QIJ7,C5XC59,C5X5E2,C5Y3G9,C5WZ41	0.00508872	0.122431	0.545455
GO:0006415	translational termination	P	6	11	1531	9002	0.00391901	0.00122195	over	A0A1B6PEY5,C5WNT1,A0A1B6QFD0,A0A1B6QHV2,A0A1B6Q8L9,C5XEP3	C5YDD4,A0A1B6PEY5,C5XD37,C5WNT1,C5WW15,A0A1B6QFD0,A0A1B6QHV2,A0A1B6Q8L9,C5WRR1,C5XEP3,A0A194YQE8	0.00508872	0.122431	0.545455
GO:0006662	glycerol ether metabolic process	P	6	11	1531	9002	0.00391901	0.00122195	over	A0A1W0W2G8,C5WX30,C5XYA2,C5Z121,C5YAH6,C5YCL3	A0A1W0W2G8,C5WX30,A0A1Z5R412,C5XYA2,A0A1B6Q1K5,C5YT85,C5XIP9,C5Z121,C5YAH6,C5YCL3,A0A194YN14	0.00508872	0.122431	0.545455
GO:0065004	protein-DNA complex assembly	P	17	53	1531	9002	0.0111039	0.00588758	over	C5YL42,C5XDK0,C5YM38,C5XB54,C5X4Q7,A0A1W0VY87,C5XE66,C5YJD0,A0A1W0VR45,A0A1Z5S4I2,C5Y096,C5Z6E9,A0A1B6P9U7,C5YEF5,C6JS28,C5YAT3,C5YAT1	A0A1Z5RJB7,C5YL42,C5XDK0,C5YM38,C5XB54,C5X4Q7,C5XPC7,A0A1W0VY87,C5XE66,C5YJD0,A0A1W0VR45,C5XP45,A0A1Z5S4I2,C5Y096,C5YZA2,C5Z6E9,A0A1B6P9U7,A0A1W0VRB9,C5YEF5,C5XVQ2,C5Y9U1,A0A1B6QIJ7,C5XHN5,C5XPI1,A0A1B6QJ59,C5XC59,A0A1B6Q7I9,A0A1B6PDC2,C5XUH8,A0A1Z5R420,C5YV76,C6JS28,C5XMX5,C5X829,C5WZ41,A0A1Z5S613,C5X796,C5XXY0,C5Z5B4,A0A194YST1,C5XTQ4,C5XFY9,A0A1B6QPQ3,C5XXK3,C5Z5Q3,C5YY13,A0A1B6QBQ0,C5Z6K4,C5X…	0.00525537	0.12551	0.320755
GO:1901136	carbohydrate derivative catabolic process	P	11	29	1531	9002	0.00718485	0.00322151	over	C5XX83,C5YBF0,C5YBF1,A0A1Z5R3E0,C5YBE8,A0A1Z5RDM9,C5YBE7,C5X4J4,C5YZL4,C5YIM8,A0A1B6QA16	Q93WT2,C5XX83,C5YBF0,C5YBF1,A0A1Z5R3E0,C5YBE8,A0A1Z5RDM9,C5YBE7,C5X4J4,C5YZL4,C5WZU7,C5XHZ4,C6JSV0,C5YIM8,C5XFP4,A0A1B6QH21,C5X214,A0A1B6QA16,C5X5X9,C5X4S2,C5YC31,A0A1B6PEV3,C5XI87,C5YKI3,C5YDX7,C5X5H5,C5WQ96,C5XMH4,A0A1W0W534	0.00579901	0.134537	0.37931
GO:0042274	ribosomal small subunit biogenesis	P	16	50	1531	9002	0.0104507	0.00555432	over	C5YH46,A0A1B6QMI3,A0A1B6QFI3,A0A1B6PU65,C5XIN8,C5X163,C5YGH8,A0A1Z5SAA0,C5YIK2,C5XMQ1,A0A1Z5S9M6,C5XFL2,C5YU62,A0A194YSJ9,C5YET4,C5X431	C5YH46,A0A1B6QMI3,C5Y9U0,A0A1B6QFI3,A0A1B6PU65,C5XIN8,C5X163,C5YGH8,C5Z0S9,C5XB53,C5WX50,A0A1W0VWV3,A0A1Z5SAA0,A1E9W9,A0A1B6QJJ0,A0A1B6P9V1,C5YIK2,C5Z1B2,C5XMQ1,C5X4T5,A0A1Z5S9M6,A0A1B6PP92,C5Z9F2,C5YDP0,C5XZ84,C5Y3N7,C5XKB6,C5XFL2,C5WX64,C5YU62,C5X0U0,C5YWK4,C5XSP0,C5X762,C5YF13,C5Z379,A0A1B6Q1J4,A0A194YSJ9,C5YET4,C5WZ02,C5WRK2,C5XSA0,C5WT96,C5WXV5,C5X431,C5YWG8,A0A1B6QNT2,A0A1B6P7Q6,C5XY61,A0A1…	0.0068475	0.156624	0.32
GO:0070925	organelle assembly	P	26	95	1531	9002	0.0169824	0.0105532	over	C5Y0E9,C5YF43,C5WTA2,C5YVJ6,A0A1B6QNF2,C5YH46,A0A1B6QMI3,A0A1B6QFI3,A0A1B6PU65,C5XIN8,C5X163,C5YGH8,A0A1Z5SAA0,C5YIK2,A0A194YSU3,C5XWU8,C5WWE1,A0A194YPF1,C5YHF9,A0A1B6QCT4,A0A1B6QEQ3,C5Z0H7,C5YFM7,C5YAT3,C5YAT1,C5WUY5	C5Y0E9,C5YF43,A0A1B6Q7J3,C5YMX6,C5WTC9,C5YG29,A0A1B6PQ87,C5XYN1,A0A1B6Q0Z3,C5WZW1,C5YAD0,C5XWF4,C5XYX5,C5WTA2,C5XJ42,C5Z1G2,A0A1B6QKE3,A0A1B6PBE5,C5YVJ6,C5Z0W6,A0A1B6QNF2,A0A1B6P6H2,C5X0W2,C5X0P0,C5Z0R9,C5XWF5,A0A1B6QQU9,C5YZQ9,C5YH46,A0A1B6QMI3,C5Y9U0,A0A1B6QFI3,A0A1B6PU65,C5XIN8,C5X163,C5YGH8,C5Z0S9,C5XB53,C5WX50,A0A1W0VWV3,A0A1Z5SAA0,A1E9W9,A0A1B6QJJ0,A0A1B6P9V1,C5YIK2,C5Z1B2,A0A1Z5RD91,A0A1B6…	0.00741941	0.166195	0.273684
GO:0071103	DNA conformation change	P	16	51	1531	9002	0.0104507	0.00566541	over	C5YL42,C5XDK0,C5YM38,C5XB54,C5X4Q7,A0A1W0VY87,C5XE66,C5YJD0,A0A1W0VR45,A0A1Z5S4I2,C5Y096,C5Z6E9,A0A1B6P9U7,C5YEF5,C6JS28,C5WSY9	C5YL42,C5XDK0,C5YM38,C5XB54,C5X4Q7,C5XPC7,A0A1W0VY87,C5XE66,C5YJD0,A0A1W0VR45,C5XP45,A0A1Z5S4I2,C5Y096,C5YZA2,C5Z6E9,A0A1B6P9U7,A0A1W0VRB9,C5YEF5,C5XVQ2,C5Y9U1,A0A1B6QIJ7,C5XHN5,C5XPI1,A0A1B6QJ59,C5XC59,A0A1B6Q7I9,C5YGY1,C5WNM1,C5XGL0,A0A1Z5S4L2,C5X862,A0A1W0VSI1,A0A1B6PDC2,C5YV76,C6JS28,C5XTK3,C5XMX5,C5YYH8,C5X829,C5WZ41,A0A1Z5S613,C5X796,A0A1W0W7R6,A0A194YIC0,C5YPK4,A0A1B6Q3J9,A0A1W0W847,C5WXH8…	0.00843876	0.187734	0.313725
GO:0051225	spindle assembly	P	6	12	1531	9002	0.00391901	0.00133304	over	C5WUY5,C5YHF9,A0A1B6QCT4,A0A1B6QEQ3,C5Z0H7,C5YFM7	A0A1B6QBA2,C5WUY5,C5WS05,C5YHF9,A0A1B6QCT4,A0A1B6QEQ3,C5YIH7,C5XSE1,C5Y0N5,C5Z0H7,C5WX96,C5YFM7	0.00872579	0.188942	0.5
GO:0030261	chromosome condensation	P	6	12	1531	9002	0.00391901	0.00133304	over	C5YL42,C5XB54,A0A1W0VR45,A0A1Z5S4I2,C5Z6E9,C5YEF5	C5X796,A0A1W0W7R6,A0A194YIC0,C5YPK4,C5YL42,C5XB54,A0A1W0VR45,A0A1Z5S4I2,C5Z6E9,C5YEF5,A0A1B6QIJ7,C5XC59	0.00872579	0.188942	0.5
GO:0009768	photosynthesis, light harvesting in photosystem I	P	4	6	1531	9002	0.00261267	0.000666519	over	C5WTC1,C5XW47,A0A1W0W709,A0A1Z5RFN9	C5WTC1,C5XW47,A0A1W0W709,A0A1Z5RFN9,C5XBI9,C5Y7U2	0.0093525	0.197253	0.666667
GO:0007020	microtubule nucleation	P	4	6	1531	9002	0.00261267	0.000666519	over	A0A1B6QCT4,C5WUY5,C5Z0H7,A0A1B6QFG4	A0A1B6QCT4,C5WUY5,C5Z0H7,C5Z0K9,C5YIH7,A0A1B6QFG4	0.0093525	0.197253	0.666667
GO:0051129	negative regulation of cellular component organization	P	9	23	1531	9002	0.00587851	0.00255499	over	C5Z4B6,C5YL42,C5XB54,A0A1W0VR45,A0A1Z5S4I2,C5Z6E9,C5YEF5,C5XA69,C6JS28	A0A1B6QG75,C5Z4B6,C5XJ77,C5Z3U4,A0A1B6Q797,C5YAX4,C5XXE9,C5Z0G6,C5YL42,C5XB54,A0A1W0VR45,A0A1Z5S4I2,C5Z6E9,C5YEF5,A0A1B6QIJ7,C5XC59,C5X5E2,C5Y3G9,C5XA69,C5XFV6,A0A1B6PLN1,C5WZN4,C6JS28	0.00973783	0.197691	0.391304
GO:0010639	negative regulation of organelle organization	P	9	23	1531	9002	0.00587851	0.00255499	over	C5Z4B6,C5YL42,C5XB54,A0A1W0VR45,A0A1Z5S4I2,C5Z6E9,C5YEF5,C5XA69,C6JS28	A0A1B6QG75,C5Z4B6,C5XJ77,C5Z3U4,A0A1B6Q797,C5YAX4,C5XXE9,C5Z0G6,C5YL42,C5XB54,A0A1W0VR45,A0A1Z5S4I2,C5Z6E9,C5YEF5,A0A1B6QIJ7,C5XC59,C5X5E2,C5Y3G9,C5XA69,C5XFV6,A0A1B6PLN1,C5WZN4,C6JS28	0.00973783	0.197691	0.391304
GO:0008283	cell proliferation	P	5	9	1531	9002	0.00326584	0.000999778	over	C5XY72,Q8LKU7,C6JS28,A0A1W0W3Z0,C5Y6E8	A0A1B6QQY9,C5XY72,C5Z6M5,C5Y8R8,Q8LKU7,C6JS28,A0A1W0W3Z0,C5Y6E8,C5YNU2	0.00973849	0.197691	0.555556
GO:0034622	cellular protein-containing complex assembly	P	62	275	1531	9002	0.0404964	0.0305488	over	C5Y0E9,C5YF43,C5WTA2,C5YVJ6,A0A1B6QNF2,C5YH46,A0A1B6QMI3,A0A1B6QFI3,A0A1B6PU65,C5XIN8,C5X163,C5YGH8,A0A1Z5SAA0,C5YIK2,C5XW93,C5XWD2,C5X0U6,C5XLV9,C5YL42,C5XDK0,C5YM38,C5XB54,C5X4Q7,A0A1W0VY87,C5XE66,C5YJD0,A0A1W0VR45,A0A1Z5S4I2,C5Y096,C5Z6E9,A0A1B6P9U7,C5YEF5,C5Z4B6,C6JS28,C5XX85,C5X571,C5XZ05,C5Y9D6,A0A1B6QFG4,C5YPT7,A0A194YL80,C5YXY3,C5XUR8,C5XVE3,C5XWG4,C5WWE1,A0A194YPF1,C5Y4R1,C5XCP6,C5XIW1,C…	C5Y0E9,C5YF43,A0A1B6Q7J3,C5YMX6,C5WTC9,C5YG29,A0A1B6PQ87,C5XYN1,A0A1B6Q0Z3,C5WZW1,C5YAD0,C5XWF4,C5XYX5,C5WTA2,C5XJ42,C5Z1G2,A0A1B6QKE3,A0A1B6PBE5,C5YVJ6,C5Z0W6,A0A1B6QNF2,A0A1B6P6H2,C5X0W2,C5X0P0,C5Z0R9,C5XWF5,A0A1B6QQU9,C5YZQ9,C5YH46,A0A1B6QMI3,C5Y9U0,A0A1B6QFI3,A0A1B6PU65,C5XIN8,C5X163,C5YGH8,C5Z0S9,C5XB53,C5WX50,A0A1W0VWV3,A0A1Z5SAA0,A1E9W9,A0A1B6QJJ0,A0A1B6P9V1,C5YIK2,C5Z1B2,C5YP81,C5YDJ9,A0A…	0.00985422	0.198798	0.225455
GO:0015672	monovalent inorganic cation transport	P	15	48	1531	9002	0.00979752	0.00533215	over	C5XBE9,C5X9E0,C5YMN5,A0A1B6QAW3,Q9MDQ1,A1E9S1,A0A1W0VYC1,C5YUG6,C5X9A1,A1E9S0,A1E9R9,A1E9S8,A0A1B6PAD6,C5Z3U6,A0A1Z5R7N2	C5XUR1,C5YFC4,C5XBE9,C5XH54,C5X9E0,A0A1Z5R798,C5XAJ9,C5YPQ1,A0A194YJS5,A0A194YNQ1,C5Y9I0,C5YT23,C5XBY1,C5YJG5,C5Z6S3,A0A1B6Q8E5,C5XQE3,C5YMN5,A0A1B6QAW3,C5Y090,Q9MDQ1,Q09EM2,A1E9T1,C5WST3,C5WPC6,A1E9S1,A0A1W0VYC1,C5YUG6,Q09EK0,C5X9A1,Q07300,H0I4E7,A1E9S0,A1E9R9,Q35782,A0A1B6QEH8,C5XIC9,A1E9S8,P05502,C5XQZ8,A0A1B6PA06,A0A1B6PAD6,A0A1B6PIA7,C5Z3U6,C5XNZ9,A0A1Z5R7N2,C5YWN4,C5YSC2	0.011001	0.220564	0.3125
GO:0034599	cellular response to oxidative stress	P	11	32	1531	9002	0.00718485	0.00355477	over	A0A194YHU3,C5WNL8,C5XG44,C5YBX1,C5Z795,C5XXQ2,A0A1W0VX27,C5Z3R0,C5WRH6,C5XS39,A0A1B6PMT8	A0A1Z5RFP8,A0A1B6QN96,C5XZX5,C5YN49,C5Z291,C5WSP7,A0A194YHU3,C5XDP0,C5XTN5,C5WNL8,C5X6H6,C5XG44,A0A194YKC9,C5YBX1,C5YSU3,A0A1Z5RAS2,C5Z795,C5Z5Z4,C5YH30,C5Y8Q1,C5YAT7,C5XXQ2,A0A1W0VX27,C5Z3R0,A0A1B6QR86,C5X6D0,C5WRH6,A0A1Z5RCK3,C5XS39,C5WPM6,C5XXD7,A0A1B6PMT8	0.0132565	0.251795	0.34375
GO:0060969	negative regulation of gene silencing	P	6	13	1531	9002	0.00391901	0.00144412	over	C5YL42,C5XB54,A0A1W0VR45,A0A1Z5S4I2,C5Z6E9,C5YEF5	C5YL42,C5XB54,A0A1W0VR45,A0A1Z5S4I2,C5Z6E9,C5YEF5,A0A1B6QIJ7,C5XC59,C5X5E2,C5Y3G9,C5Y9M2,A0A1B6PS39,C5XNG2	0.0139031	0.261025	0.461538
GO:0009767	photosynthetic electron transport chain	P	5	10	1531	9002	0.00326584	0.00111086	over	A1E9Q9,A1E9X5,C5XAT4,A0A120GUK5,C5XLE9	A1E9Q9,Q07300,A1E9Q4,A1E9X5,A0A194YRS5,A0A194YKU6,C5XAT4,A0A120GUK5,C5XLE9,A1E9V5	0.0167773	0.302623	0.5
GO:0032544	plastid translation	P	3	4	1531	9002	0.0019595	0.000444346	over	A0A1B6PEY5,A0A1Z5RFU0,C5X658	A0A1B6PEY5,A0A1Z5RFU0,C5X658,C5XFH5	0.0171436	0.302623	0.75
GO:0006449	regulation of translational termination	P	3	4	1531	9002	0.0019595	0.000444346	over	A0A1B6QFD0,A0A1B6QHV2,A0A1B6Q8L9	A0A1B6QFD0,A0A1B6QHV2,A0A1B6Q8L9,C5WW15	0.0171436	0.302623	0.75
GO:0043243	positive regulation of protein complex disassembly	P	3	4	1531	9002	0.0019595	0.000444346	over	A0A1B6QFD0,A0A1B6QHV2,A0A1B6Q8L9	A0A1B6Q258,A0A1B6QFD0,A0A1B6QHV2,A0A1B6Q8L9	0.0171436	0.302623	0.75
GO:0045005	DNA-dependent DNA replication maintenance of fidelity	P	3	4	1531	9002	0.0019595	0.000444346	over	C5YAT3,C5YAT1,C5Z0A8	C5YAT3,C5YAT1,C5Y6L0,C5Z0A8	0.0171436	0.302623	0.75
GO:0042127	regulation of cell proliferation	P	4	7	1531	9002	0.00261267	0.000777605	over	C5XY72,Q8LKU7,C6JS28,A0A1W0W3Z0	A0A1B6QQY9,C5XY72,C5Z6M5,C5Y8R8,Q8LKU7,C6JS28,A0A1W0W3Z0	0.0188987	0.328251	0.571429
GO:0071824	protein-DNA complex subunit organization	P	17	61	1531	9002	0.0111039	0.00677627	over	C5YL42,C5XDK0,C5YM38,C5XB54,C5X4Q7,A0A1W0VY87,C5XE66,C5YJD0,A0A1W0VR45,A0A1Z5S4I2,C5Y096,C5Z6E9,A0A1B6P9U7,C5YEF5,C6JS28,C5YAT3,C5YAT1	C5WN82,A0A1Z5RJB7,C5YL42,C5XDK0,C5YM38,C5XB54,C5X4Q7,C5XPC7,A0A1W0VY87,C5XE66,C5YJD0,A0A1W0VR45,C5XP45,A0A1Z5S4I2,C5Y096,C5YZA2,C5Z6E9,A0A1B6P9U7,A0A1W0VRB9,C5YEF5,C5XVQ2,C5Y9U1,A0A1B6QIJ7,C5XHN5,C5XPI1,A0A1B6QJ59,C5XC59,A0A1B6Q7I9,A0A1B6P998,C5YLF7,C5XXL5,A0A1B6PDC2,C5XUH8,A0A1Z5R420,C5YV76,C6JS28,C5XMX5,C5X829,C5WZ41,A0A1Z5S613,A0A1B6Q3J9,C5X796,C5X5Y5,A0A1Z5S9H1,C5XXY0,C5Z5B4,A0A194YST1,C5XTQ4…	0.0228424	0.394526	0.278689
GO:0044036	cell wall macromolecule metabolic process	P	15	52	1531	9002	0.00979752	0.00577649	over	C5WNE6,C5YKM2,A0A1B6QEM0,C5XX83,C5YBF0,C5YBF1,A0A1Z5R3E0,C5YBE8,A0A1Z5RDM9,C5YBE7,C5X4J4,C5YZL4,C5YIM8,C5WWK3,C5XDW2	A0A1B6Q259,C5XTD8,C5WNE6,C5WWL3,C5XSH7,C5YKM2,C5Z8T4,A0A1Z5R8U6,A0A1Z5RIM2,A0A1Z5R9S0,C5YJE6,A0A1B6QEM0,A0A1Z5R9E6,C5Z8T2,C5X8J4,C5YFH5,C5X1V9,C5YUZ6,C5YFA2,C5YUZ7,C5XGZ0,A0A1W0VUK3,C5Y942,Q93WT2,C5XX83,C5YBF0,C5YBF1,A0A1Z5R3E0,C5YBE8,A0A1Z5RDM9,C5YBE7,C5X4J4,C5YZL4,C5WZU7,C5XHZ4,C6JSV0,C5YIM8,C5YTK8,C5Z8C3,A0A1Z5RGV2,A0A1B6PNF3,C5XRE4,C5XYP5,C5Y8Y2,C5YCL4,A0A1W0VXA0,C5Y7J9,C6JRJ6,Q84KI4,C5WWK3,C…	0.0232196	0.394526	0.288462
GO:0006812	cation transport	P	26	104	1531	9002	0.0169824	0.011553	over	C5XBE9,C5X9E0,C5YSH7,A0A1B6QNA0,C5YRN0,C5XVE3,C5Z240,C5XPU3,C5XNW9,A0A1W0VU29,C5YMN5,A0A1B6QAW3,Q9MDQ1,A1E9S1,A0A1W0VYC1,C5YUG6,C5X9A1,A1E9S0,A1E9R9,A1E9S8,A0A1B6Q7W2,A0A1B6PAD6,C5Z3U6,A0A1B6QNB7,A0A1Z5R7N2,C5XXA0	C5XUR1,C5YFC4,C5XBE9,C5XH54,C5X9E0,A0A1Z5R798,C5WQ62,C5XGP5,C5YSH7,C5XTE0,A0A1Z5RFP8,C5YD95,C5YA11,C5XTL4,C5WWC8,A0A1Z5S975,A0A1B6QNA0,A0A1Z5S8K6,A0A1B6QQG4,C5XZ15,C5YRN0,C5XVE3,C5XCV8,A0A1Z5RR07,C5Z240,C5XPU4,A0A1B6PPF8,C5Y7Y2,C5Z7V0,C5XYR2,A0A1B6P9J4,C5X9Y2,C5WZR5,C5XPU3,C5XNW9,C5XPQ0,A0A194YR96,C5Y707,C5XPQ5,C5YDY7,A0A1B6Q8E8,C5XPQ1,C5Y313,C5WNF8,C5XAJ9,C5YPQ1,C5YSC2,A0A1W0W0S7,C5XRA8,A0A1W0VU…	0.0239998	0.394526	0.25
GO:0002181	cytoplasmic translation	P	18	66	1531	9002	0.011757	0.0073317	over	C5X0U6,C5XLV9,C5XUM2,A0A1B6PEY5,C5WNT1,C5WR57,C5X5I6,C5X0P2,C5XAM5,A0A1B6P8U4,C5YIT9,C5XZV4,A0A1B6PU65,C5XN31,C5YWN1,C5YWN2,A0A1W0VUI4,C5WYJ7	C5X0U6,A0A1B6Q3F1,C5XLV9,A0A1B6QGC5,C5XBM7,C5XUN8,A0A194YQE7,A0A1B6QNQ6,C5YMH0,C5XAA7,A0A1B6P9J7,C5WVR8,C5XT21,C5XZC2,C5XM02,C5WRE1,C5YVW3,C5XJP4,C5XE74,C5XFY4,A0A1B6Q9V6,A0A1Z5RC59,A0A1B6QDA6,C5XUM2,A0A1W0VUR3,C5WT49,C5YDD4,A0A1B6PEY5,C5XD37,C5WNT1,A0A1Z5S4M8,C5WR57,C5WZQ7,A0A194YU04,C5WT13,A0A1W0W3Z2,C5X5I6,C5XU89,C5YM25,C5X0P2,C5X4C8,C5XAM5,C5Z267,C5XQP0,A0A1B6P8U4,C5XPN5,C5YIT9,C5XZV4,C5YMX6,…	0.0242194	0.394526	0.272727
GO:1902600	proton transmembrane transport	P	12	39	1531	9002	0.00783801	0.00433237	over	C5YMN5,A0A1B6QAW3,Q9MDQ1,A1E9S1,A0A1W0VYC1,C5YUG6,C5X9A1,A1E9S0,A1E9R9,A1E9S8,A0A1B6PAD6,C5Z3U6	C5XAJ9,C5YPQ1,C5XQE3,C5YMN5,A0A1B6QAW3,C5Y090,Q9MDQ1,Q09EM2,A1E9T1,C5WST3,C5WPC6,A1E9S1,A0A1W0VYC1,C5YUG6,Q09EK0,C5X9A1,Q07300,H0I4E7,A1E9S0,A1E9R9,Q35782,A0A1B6QEH8,C5XIC9,A1E9S8,P05502,C5XQZ8,A0A1B6PA06,A0A1B6PAD6,A0A1B6PIA7,C5Z3U6,C5Y9I0,C5YT23,C5XBY1,C5YJG5,C5Z6S3,A0A1B6Q8E5,A0A194YJS5,A0A194YNQ1,C5XUR1	0.0246053	0.394526	0.307692
GO:0031324	negative regulation of cellular metabolic process	P	24	95	1531	9002	0.015676	0.0105532	over	C5XAT8,C5XX54,A0A1B6PT29,C5WPC4,C5XAT9,C5XBR4,C5YYL4,C5X685,C5YZA9,C5Y1N3,A0A1Z5S4W8,C5XD70,C5YL42,C5XB54,A0A1W0VR45,A0A1Z5S4I2,C5Z6E9,C5YEF5,C5XA69,C5XQ25,C5Z0A8,A0A1B6QK73,A0A1B6PIV9,C5YUR3	C5XEY3,A0A1B6QGQ5,C5XXL5,C5WSC0,A0A1B6PBK6,C5XNV4,C5XAT8,C5XX54,A0A1B6PT29,C5WPC4,C5XAT9,C5XBR4,C5YYL4,C5WMX3,C5YP98,C5X685,C5YZA9,C5WS22,C5WPC3,C5XAK6,C5WVP2,A0A194YRS5,A0A194YKU6,A0A1Z5R261,A0A1B6QJE0,C5WT45,A0A1W0VX10,C5XAD7,A0A1Z5RJ13,C5Y1N3,C5YXZ5,C5XX39,C5YMI0,C5YAV4,C5WTC3,C5XHA8,A0A1B6PAU9,C5YVG5,A0A1B6QQV9,A0A1B6QCW3,A0A1B6PQE2,C5XWV9,A0A1Z5S4W8,A0A1B6PD23,A0A1W0W0J4,A0A1Z5RNR0,Q8LKU3,C5…	0.0260217	0.394526	0.252632
GO:0016458	gene silencing	P	18	67	1531	9002	0.011757	0.00744279	over	C5XAT8,C5XX54,A0A1B6PT29,C5WPC4,C5XAT9,C5XBR4,C5YYL4,C5X685,C5YZA9,A0A1B6QK73,C5Y7G6,C5YL42,C5XB54,A0A1W0VR45,A0A1Z5S4I2,C5Z6E9,C5YEF5,A0A1W0VTZ3	C5XAT8,C5XX54,A0A1B6PT29,C5WPC4,C5XAT9,C5XBR4,C5YYL4,C5WMX3,C5YP98,C5X685,C5YZA9,C5WS22,C5WPC3,C5XAK6,A0A194YJ21,A0A1B6P826,C5YB92,A0A1B6QK73,C5XF03,C5X8Y2,C5XSB8,C5Y7G6,A0A1B6QGP0,C5YKL8,A0A194YRJ1,A0A1Z5RG34,C5WZ41,C5XTA6,C5XQ09,A0A1B6Q2W1,A0A1Z5SBR7,A0A1B6PAU9,A0A1Z5RJI9,C5YX36,A0A1Z5RF01,C5YY05,C5XEH0,C5YTI3,A0A1B6PN88,A0A1B6PQE2,A0A1W0VWE6,A0A194YL11,C5XWS2,A0A1Z5R4X1,C5XXC1,A0A1Z5S9J1,C5YL4…	0.0280209	0.394526	0.268657
GO:0045454	cell redox homeostasis	P	18	67	1531	9002	0.011757	0.00744279	over	A0A1W0W2G8,C5XG44,C5XJT8,C5YBX1,C5Z795,A0A1Z5RF67,C5WX30,C5XXQ2,A0A1W0VX27,C5Y5X8,C5XYA2,C5XRG2,C5XVE3,C5WNK6,C5XS39,C5Z121,C5YAH6,C5YCL3	A0A1W0W2G8,A0A1B6PQQ6,C5XG44,C5XIY9,A0A194YKC9,C5XJT8,C5WWQ2,C5Z0N4,C5YBX1,C5Z0K4,A0A1B6Q1C4,A0A1Z5RAS2,C5YAA6,C5Z795,C5Z5Z4,A0A1Z5RF67,C5WX30,C5XU11,A0A194YU12,C5YJK1,A0A1B6QJZ2,C5XXQ2,C5X277,A0A1W0VX27,A0A1Z5R412,C5YD94,C5Z4V3,C5Y5X8,C5Z0L0,C5XYA2,C5XRG2,A0A1B6Q1K5,C5XVE3,A0A1W0VU68,A0A1B6Q3D8,C5WWX0,C5YDX5,C5YT85,A0A1Z5RQU3,C5XIP9,C5X9E4,C5WNK6,C5XS39,C5Y2Y5,C5WSV3,C5Y8P0,A0A1B6QHU2,C5Z121,C5Y…	0.0280209	0.394526	0.268657
GO:0051553	flavone biosynthetic process	P	2	2	1531	9002	0.00130634	0.000222173	over	S4SJN4,C5YH12	S4SJN4,C5YH12	0.0289093	0.394526	1
GO:0051554	flavonol metabolic process	P	2	2	1531	9002	0.00130634	0.000222173	over	S4SJN4,C5YH12	S4SJN4,C5YH12	0.0289093	0.394526	1
GO:0019401	alditol biosynthetic process	P	2	2	1531	9002	0.00130634	0.000222173	over	A0A1B6PGH6,C5XKS5	A0A1B6PGH6,C5XKS5	0.0289093	0.394526	1
GO:0015996	chlorophyll catabolic process	P	2	2	1531	9002	0.00130634	0.000222173	over	A0A1B6Q7W2,C5XIW6	A0A1B6Q7W2,C5XIW6	0.0289093	0.394526	1
GO:0048200	Golgi transport vesicle coating	P	2	2	1531	9002	0.00130634	0.000222173	over	C5WRB2,C5WS02	C5WRB2,C5WS02	0.0289093	0.394526	1
GO:0051555	flavonol biosynthetic process	P	2	2	1531	9002	0.00130634	0.000222173	over	S4SJN4,C5YH12	S4SJN4,C5YH12	0.0289093	0.394526	1
GO:0009624	response to nematode	P	2	2	1531	9002	0.00130634	0.000222173	over	A0A1B6QCT4,C5Z0H7	A0A1B6QCT4,C5Z0H7	0.0289093	0.394526	1
GO:0030187	melatonin biosynthetic process	P	2	2	1531	9002	0.00130634	0.000222173	over	S4SJN4,C5YH12	S4SJN4,C5YH12	0.0289093	0.394526	1
GO:0048205	COPI coating of Golgi vesicle	P	2	2	1531	9002	0.00130634	0.000222173	over	C5WRB2,C5WS02	C5WRB2,C5WS02	0.0289093	0.394526	1
GO:0035964	COPI-coated vesicle budding	P	2	2	1531	9002	0.00130634	0.000222173	over	C5WRB2,C5WS02	C5WRB2,C5WS02	0.0289093	0.394526	1
GO:0006114	glycerol biosynthetic process	P	2	2	1531	9002	0.00130634	0.000222173	over	A0A1B6PGH6,C5XKS5	A0A1B6PGH6,C5XKS5	0.0289093	0.394526	1
GO:0046149	pigment catabolic process	P	2	2	1531	9002	0.00130634	0.000222173	over	A0A1B6Q7W2,C5XIW6	A0A1B6Q7W2,C5XIW6	0.0289093	0.394526	1
GO:0033314	mitotic DNA replication checkpoint	P	2	2	1531	9002	0.00130634	0.000222173	over	C5Z0A8,C5XQG1	C5Z0A8,C5XQG1	0.0289093	0.394526	1
GO:0032780	negative regulation of ATPase activity	P	2	2	1531	9002	0.00130634	0.000222173	over	C5YN69,C5XTF9	C5YN69,C5XTF9	0.0289093	0.394526	1
GO:0051552	flavone metabolic process	P	2	2	1531	9002	0.00130634	0.000222173	over	S4SJN4,C5YH12	S4SJN4,C5YH12	0.0289093	0.394526	1
GO:0000076	DNA replication checkpoint	P	2	2	1531	9002	0.00130634	0.000222173	over	C5Z0A8,C5XQG1	C5Z0A8,C5XQG1	0.0289093	0.394526	1
GO:0019685	photosynthesis, dark reaction	P	2	2	1531	9002	0.00130634	0.000222173	over	A0A5P8KMA9,A0A1B6PIV9	A0A5P8KMA9,A0A1B6PIV9	0.0289093	0.394526	1
GO:0019253	reductive pentose-phosphate cycle	P	2	2	1531	9002	0.00130634	0.000222173	over	A0A1B6PIV9,A0A5P8KMA9	A0A1B6PIV9,A0A5P8KMA9	0.0289093	0.394526	1
GO:0000712	resolution of meiotic recombination intermediates	P	2	2	1531	9002	0.00130634	0.000222173	over	C5YAT3,C5YAT1	C5YAT3,C5YAT1	0.0289093	0.394526	1
GO:0051307	meiotic chromosome separation	P	2	2	1531	9002	0.00130634	0.000222173	over	C5YAT3,C5YAT1	C5YAT3,C5YAT1	0.0289093	0.394526	1
GO:0030186	melatonin metabolic process	P	2	2	1531	9002	0.00130634	0.000222173	over	S4SJN4,C5YH12	S4SJN4,C5YH12	0.0289093	0.394526	1
GO:0018283	iron incorporation into metallo-sulfur cluster	P	2	2	1531	9002	0.00130634	0.000222173	over	A0A1Z5RB02,C5XLR9	A0A1Z5RB02,C5XLR9	0.0289093	0.394526	1
GO:0018282	metal incorporation into metallo-sulfur cluster	P	2	2	1531	9002	0.00130634	0.000222173	over	A0A1Z5RB02,C5XLR9	A0A1Z5RB02,C5XLR9	0.0289093	0.394526	1
GO:0031297	replication fork processing	P	2	2	1531	9002	0.00130634	0.000222173	over	C5YAT3,C5YAT1	C5YAT3,C5YAT1	0.0289093	0.394526	1
GO:0043933	protein-containing complex subunit organization	P	72	343	1531	9002	0.0470281	0.0381026	over	C5Y0E9,C5YF43,C5WTA2,C5YVJ6,A0A1B6QNF2,C5YH46,A0A1B6QMI3,A0A1B6QFI3,A0A1B6PU65,C5XIN8,C5X163,C5YGH8,A0A1Z5SAA0,C5YIK2,C5XW93,C5XWD2,C5WUR3,C5X0U6,C5XLV9,A0A1B6PEY5,C5WNT1,C5YL42,C5XDK0,C5YM38,C5XB54,C5X4Q7,A0A1W0VY87,C5XE66,C5YJD0,A0A1W0VR45,A0A1Z5S4I2,C5Y096,C5Z6E9,A0A1B6P9U7,C5YEF5,C5Z4B6,C6JS28,C5XX85,C5X571,C5XEP3,C5XZ05,C5Y9D6,A0A1B6QFG4,C5YPT7,A0A194YL80,C5YXY3,C5XUE7,C5XUR8,C5XVE3,C5XWG4,C…	C5Y0E9,C5YF43,A0A1B6Q7J3,C5YMX6,C5WTC9,C5YG29,A0A1B6PQ87,C5XYN1,A0A1B6Q0Z3,C5WZW1,C5YAD0,C5XWF4,C5XYX5,C5WTA2,C5XJ42,C5Z1G2,A0A1B6QKE3,A0A1B6PBE5,C5YVJ6,C5Z0W6,A0A1B6QNF2,A0A1B6P6H2,C5X0W2,C5X0P0,C5Z0R9,C5XWF5,A0A1B6QQU9,C5YZQ9,C5YH46,A0A1B6QMI3,C5Y9U0,A0A1B6QFI3,A0A1B6PU65,C5XIN8,C5X163,C5YGH8,C5Z0S9,C5XB53,C5WX50,A0A1W0VWV3,A0A1Z5SAA0,A1E9W9,A0A1B6QJJ0,A0A1B6P9V1,C5YIK2,C5Z1B2,C5YP81,C5YDJ9,A0A…	0.0291798	0.396334	0.209913
GO:0009814	defense response, incompatible interaction	P	8	23	1531	9002	0.00522534	0.00255499	over	C5XG57,C5X3N5,A0A1Z5RHL7,C5X3N7,C5WUG1,A0A1B6PEY5,C5Z8U7,C5Z1L0	C5XG61,C5XPT4,A0A1B6QQ39,C5XG57,C5X3N5,C5YG97,A0A1Z5RHL7,C5YFK4,C5X3N7,C5WUG1,A0A097PRH4,C5WR74,A0A194YQ38,A0A194YIG8,A0A1B6PEY5,C5Z8U7,C5WNE7,C5XX72,C5XLW7,C5WX98,C5XR69,C5XEC3,C5Z1L0	0.0305977	0.40399	0.347826
GO:0022607	cellular component assembly	P	77	371	1531	9002	0.0502939	0.0412131	over	C5Y0E9,C5YF43,C5WTA2,C5YVJ6,A0A1B6QNF2,C5YH46,A0A1B6QMI3,A0A1B6QFI3,A0A1B6PU65,C5XIN8,C5X163,C5YGH8,A0A1Z5SAA0,C5YIK2,A0A194YSU3,C5XWU8,C5XW93,C5XWD2,C5Z042,C5X0U6,C5XLV9,C5YL42,C5XDK0,C5YM38,C5XB54,C5X4Q7,A0A1W0VY87,C5XE66,C5YJD0,A0A1W0VR45,A0A1Z5S4I2,C5Y096,C5Z6E9,A0A1B6P9U7,C5YEF5,C5YVA0,C5Z4B6,C6JS28,C5XX85,C5X571,C5XZ05,C5Y9D6,A0A1B6QFG4,C5YPT7,A0A194YL80,C5WWK3,C5XDW2,A0A1W0W3Z0,C5YXY3,C5Y0…	C5Y0E9,C5YF43,A0A1B6Q7J3,C5YMX6,C5WTC9,C5YG29,A0A1B6PQ87,C5XYN1,A0A1B6Q0Z3,C5WZW1,C5YAD0,C5XWF4,C5XYX5,C5WTA2,C5XJ42,C5Z1G2,A0A1B6QKE3,A0A1B6PBE5,C5YVJ6,C5Z0W6,A0A1B6QNF2,A0A1B6P6H2,C5X0W2,C5X0P0,C5Z0R9,C5XWF5,A0A1B6QQU9,C5YZQ9,C5YH46,A0A1B6QMI3,C5Y9U0,A0A1B6QFI3,A0A1B6PU65,C5XIN8,C5X163,C5YGH8,C5Z0S9,C5XB53,C5WX50,A0A1W0VWV3,A0A1Z5SAA0,A1E9W9,A0A1B6QJJ0,A0A1B6P9V1,C5YIK2,C5Z1B2,A0A1Z5RD91,A0A1B6…	0.0315443	0.414801	0.207547
GO:0045116	protein neddylation	P	4	8	1531	9002	0.00261267	0.000888691	over	A0A1Z5RPL6,C5Z8W9,C5XYV9,C5YK67	C5XEZ9,A0A1B6QH59,A0A1Z5RPL6,C5Z8W9,C5XH65,C5Z7F3,C5XYV9,C5YK67	0.0327685	0.417381	0.5
GO:0046785	microtubule polymerization	P	4	8	1531	9002	0.00261267	0.000888691	over	A0A1B6QFG4,A0A1B6QCT4,C5WUY5,C5Z0H7	C5Z0K9,C5YIH7,A0A1B6QFG4,C5XBV6,A0A1B6QCT4,C5WUY5,C5Z0H7,A0A1B6Q6Q7	0.0327685	0.417381	0.5
GO:0016556	mRNA modification	P	4	8	1531	9002	0.00261267	0.000888691	over	C5Y1A7,C5WVV4,C5XN72,C5XFV2	C5XTX6,C5Y1A7,C5WVV4,C5Y1R1,C5Z2V3,C5XN72,C5XFV2,C5X3A6	0.0327685	0.417381	0.5
GO:0065003	protein-containing complex assembly	P	63	298	1531	9002	0.0411496	0.0331038	over	C5Y0E9,C5YF43,C5WTA2,C5YVJ6,A0A1B6QNF2,C5YH46,A0A1B6QMI3,A0A1B6QFI3,A0A1B6PU65,C5XIN8,C5X163,C5YGH8,A0A1Z5SAA0,C5YIK2,C5XW93,C5XWD2,C5X0U6,C5XLV9,C5YL42,C5XDK0,C5YM38,C5XB54,C5X4Q7,A0A1W0VY87,C5XE66,C5YJD0,A0A1W0VR45,A0A1Z5S4I2,C5Y096,C5Z6E9,A0A1B6P9U7,C5YEF5,C5Z4B6,C6JS28,C5XX85,C5X571,C5XZ05,C5Y9D6,A0A1B6QFG4,C5YPT7,A0A194YL80,C5YXY3,C5XUR8,C5XVE3,C5XWG4,C5WWE1,A0A194YPF1,C5Y4R1,C5XCP6,A0A1B6QF…	C5Y0E9,C5YF43,A0A1B6Q7J3,C5YMX6,C5WTC9,C5YG29,A0A1B6PQ87,C5XYN1,A0A1B6Q0Z3,C5WZW1,C5YAD0,C5XWF4,C5XYX5,C5WTA2,C5XJ42,C5Z1G2,A0A1B6QKE3,A0A1B6PBE5,C5YVJ6,C5Z0W6,A0A1B6QNF2,A0A1B6P6H2,C5X0W2,C5X0P0,C5Z0R9,C5XWF5,A0A1B6QQU9,C5YZQ9,C5YH46,A0A1B6QMI3,C5Y9U0,A0A1B6QFI3,A0A1B6PU65,C5XIN8,C5X163,C5YGH8,C5Z0S9,C5XB53,C5WX50,A0A1W0VWV3,A0A1Z5SAA0,A1E9W9,A0A1B6QJJ0,A0A1B6P9V1,C5YIK2,C5Z1B2,C5YP81,C5YDJ9,A0A…	0.034504	0.436066	0.211409
GO:0010972	negative regulation of G2/M transition of mitotic cell cycle	P	3	5	1531	9002	0.0019595	0.000555432	over	C5Z0A8,C5XQG1,C5XYS3	C5YGR2,C5WXH8,C5Z0A8,C5XQG1,C5XYS3	0.0374538	0.45223	0.6
GO:0009052	pentose-phosphate shunt, non-oxidative branch	P	3	5	1531	9002	0.0019595	0.000555432	over	C5YGY0,C5X4P9,A0A1B6Q9C3	C5Y4J8,C5YGY0,C5X4P9,A0A1Z5R7F2,A0A1B6Q9C3	0.0374538	0.45223	0.6
GO:0044774	mitotic DNA integrity checkpoint	P	3	5	1531	9002	0.0019595	0.000555432	over	C5Z0A8,C5XQG1,C5XYS3	C5YGR2,C5WXH8,C5Z0A8,C5XQG1,C5XYS3	0.0374538	0.45223	0.6
GO:0031570	DNA integrity checkpoint	P	3	5	1531	9002	0.0019595	0.000555432	over	C5Z0A8,C5XQG1,C5XYS3	C5YGR2,C5WXH8,C5Z0A8,C5XQG1,C5XYS3	0.0374538	0.45223	0.6
GO:0044818	mitotic G2/M transition checkpoint	P	3	5	1531	9002	0.0019595	0.000555432	over	C5Z0A8,C5XQG1,C5XYS3	C5YGR2,C5WXH8,C5Z0A8,C5XQG1,C5XYS3	0.0374538	0.45223	0.6
GO:1902750	negative regulation of cell cycle G2/M phase transition	P	3	5	1531	9002	0.0019595	0.000555432	over	C5Z0A8,C5XQG1,C5XYS3	C5YGR2,C5WXH8,C5Z0A8,C5XQG1,C5XYS3	0.0374538	0.45223	0.6
GO:0031120	snRNA pseudouridine synthesis	P	3	5	1531	9002	0.0019595	0.000555432	over	C5XFV2,C5Z8J0,C5XZE5	C5XXQ4,C5XFV2,C5X3A6,C5Z8J0,C5XZE5	0.0374538	0.45223	0.6
GO:0031349	positive regulation of defense response	P	5	12	1531	9002	0.00326584	0.00133304	over	A0A1B6PK98,A0A1B6PIP3,C5WVX6,C5Z1L0,C5WUG1	C5Z8Z6,A0A1B6PK98,A0A1B6PIP3,C5WVL6,C5YWK7,C5XGI1,C5WVX6,C5Z7U3,C5Z1L0,C5WUG1,C5WX98,C5XR69	0.0392264	0.463679	0.416667
GO:0007166	cell surface receptor signaling pathway	P	5	12	1531	9002	0.00326584	0.00133304	over	C5YJZ2,A0A1W0VZ17,C5WSL2,C5YCD2,A0A1B6PU39	A0A194YSV1,C5YJZ2,A0A1W0VZ17,A0A1Z5RKF4,C5WSL2,A0A1W0VZ03,C5YCD2,A0A1Z5SA52,C5YR32,C5XQ73,A0A1B6PU39,A0A194YLR5	0.0392264	0.463679	0.416667
GO:0051172	negative regulation of nitrogen compound metabolic process	P	22	89	1531	9002	0.0143697	0.00988669	over	C5XAT8,C5XX54,A0A1B6PT29,C5WPC4,C5XAT9,C5XBR4,C5YYL4,C5X685,C5YZA9,C5Y1N3,A0A1Z5S4W8,C5XD70,C5YL42,C5XB54,A0A1W0VR45,A0A1Z5S4I2,C5Z6E9,C5YEF5,C5XA69,C5Z0A8,A0A1B6QK73,C5YUR3	C5XEY3,A0A1B6QGQ5,C5XXL5,C5WSC0,A0A1B6PBK6,C5XNV4,C5XAT8,C5XX54,A0A1B6PT29,C5WPC4,C5XAT9,C5XBR4,C5YYL4,C5WMX3,C5YP98,C5X685,C5YZA9,C5WS22,C5WPC3,C5XAK6,C5WVP2,A0A1B6QJE0,C5WT45,A0A1W0VX10,C5XAD7,A0A1Z5RJ13,C5Y1N3,C5YXZ5,C5XX39,C5YMI0,C5YAV4,C5WTC3,C5XHA8,A0A1B6PAU9,C5YVG5,A0A1B6QQV9,A0A1B6QCW3,A0A1B6PQE2,C5XWV9,A0A1Z5S4W8,A0A1B6PD23,A0A1W0W0J4,A0A1Z5RNR0,Q8LKU3,C5YZ01,C5XCU2,C5X6S8,C5XD70,C5XFD0,…	0.0401987	0.473063	0.247191
GO:1902275	regulation of chromatin organization	P	6	16	1531	9002	0.00391901	0.00177738	over	C5YL42,C5XB54,A0A1W0VR45,A0A1Z5S4I2,C5Z6E9,C5YEF5	C5X142,C5YN92,C5WZ41,C5YL42,C5XB54,A0A1W0VR45,A0A1Z5S4I2,C5Z6E9,C5YEF5,A0A1B6QIJ7,C5XC59,C5X5E2,C5Y3G9,C5X0B4,C5YE49,A0A1B6QKI5	0.0411499	0.477338	0.375
GO:0098662	inorganic cation transmembrane transport	P	14	51	1531	9002	0.00914435	0.00566541	over	C5YMN5,A0A1B6QAW3,Q9MDQ1,A1E9S1,A0A1W0VYC1,C5YUG6,C5X9A1,A1E9S0,A1E9R9,A1E9S8,A0A1B6PAD6,C5Z3U6,A0A1B6QNB7,A0A1Z5R7N2	C5XAJ9,C5YPQ1,A0A194YJS5,A0A194YNQ1,C5Y9I0,C5YT23,C5XBY1,C5YJG5,C5Z6S3,C5XUR1,A0A1B6Q8E5,C5XQE3,C5YMN5,A0A1B6QAW3,C5Y090,Q9MDQ1,Q09EM2,A1E9T1,C5WST3,C5WPC6,A1E9S1,A0A1W0VYC1,C5YUG6,Q09EK0,C5X9A1,Q07300,H0I4E7,A1E9S0,A1E9R9,Q35782,A0A1B6QEH8,C5XIC9,A1E9S8,P05502,C5XQZ8,A0A1B6PA06,A0A1B6PAD6,A0A1B6PIA7,C5Z3U6,C5X6G9,A0A1Z5RG00,A0A1Z5R1B1,A0A194YSI1,A0A1B6QNB7,C5WP97,C5YL76,C5YM74,A0A1Z5RLV8,C5XDI4,…	0.0414663	0.477598	0.27451
GO:0006310	DNA recombination	P	14	51	1531	9002	0.00914435	0.00566541	over	C5YAT3,C5YAT1,A0A1W0W0Q2,C5XIW1,C5XGM8,C6JS28,C5YL42,C5XB54,A0A1W0VR45,A0A1Z5S4I2,C5Z6E9,C5YEF5,A0A1B6QGN0,A0A1B6QK46	C5YAT3,C5YAT1,A0A1Z5RNL4,C5X5C4,C5WS27,A0A194YR32,A0A1W0W0Q2,C5XIW1,C5XWP7,C5XGM8,C5YVJ5,C5YGR2,C5XTK3,C5WXH8,C5Z8A4,C5YYH8,A0A1B6PDC2,A0A1W0W847,C5XUH8,A0A1Z5R420,C5YV76,C6JS28,C5XMX5,Q9XEP8,A0A1B6QE55,C5Y0R4,C5YF10,A0A1Z5S809,C5WNM1,C5XX45,C5X865,A0A1B6PLN1,A0A1B6PKZ6,A0A1B6QQF3,A0A1Z5S9H1,C5YL42,C5XB54,A0A1W0VR45,A0A1Z5S4I2,C5Z6E9,C5YEF5,A0A1B6QIJ7,C5XC59,A0A1Z5RFR1,C5WN49,C5X796,A0A1B6Q2M7,A0…	0.0414663	0.477598	0.27451
GO:0098655	cation transmembrane transport	P	14	52	1531	9002	0.00914435	0.00577649	over	C5YMN5,A0A1B6QAW3,Q9MDQ1,A1E9S1,A0A1W0VYC1,C5YUG6,C5X9A1,A1E9S0,A1E9R9,A1E9S8,A0A1B6PAD6,C5Z3U6,A0A1B6QNB7,A0A1Z5R7N2	C5XAJ9,C5YPQ1,A0A194YJS5,A0A194YNQ1,C5Y9I0,C5YT23,C5XBY1,C5YJG5,C5Z6S3,C5XUR1,A0A1B6Q8E5,C5XQE3,C5YMN5,A0A1B6QAW3,C5Y090,Q9MDQ1,Q09EM2,A1E9T1,C5WST3,C5WPC6,A1E9S1,A0A1W0VYC1,C5YUG6,Q09EK0,C5X9A1,Q07300,H0I4E7,A1E9S0,A1E9R9,Q35782,A0A1B6QEH8,C5XIC9,A1E9S8,P05502,C5XQZ8,A0A1B6PA06,A0A1B6PAD6,A0A1B6PIA7,C5Z3U6,C5X6G9,A0A1Z5RG00,A0A1Z5R1B1,A0A194YSI1,A0A1B6QNB7,C5WP97,C5YL76,C5YM74,A0A1Z5RLV8,C5XDI4,…	0.0481888	0.549183	0.269231

## Sheet: HN-S vs. GZ-S
GO_ID	Term	Category	Test	Ref	TestAll	RefAll	Test_per	Ref_per	Over_Under	TestSeqs	RefSeqs	P value	FDR	richFactor
GO:0022626	cytosolic ribosome	C	87	144	3270	9002	0.0266055	0.0159964	over	C5Y0E9,C5YF43,C5XHM7,C5XU89,A0A1B6Q7J3,C5X4C8,C5XS72,C5WZD5,C5XAM5,C5Z267,A0A1B6Q9D0,C5WX74,Q8LKU3,C5YZ01,C5XQP0,C5WYV4,A0A1B6P8U4,C5WT25,C5XG00,C5YIT9,C5XZV4,C5XW37,C5X7L1,C5YMX6,C5WTC9,C5YG29,A0A1B6PQ87,A0A1Z5S9X6,C5XGD3,C5YVY9,A0A109ND69,C5X4M6,C5YVL1,C5Y895,C5YI63,A0A1B6Q0Z3,C5Z0J3,C5X5J2,C5WZW1,C5YAD0,C5YG70,C5YC29,C5XWF4,C5XYX5,C5YN77,C5XVB3,C5XSJ0,C5WTA2,C5YWN1,A0A194YL15,A0A1B6QNF2,C5YW39…	C6JSA6,C5Y0E9,C5YF43,C5WYX6,C5YZY2,C5Z9E0,C5XHM7,C5XU89,A0A1B6Q7J3,A0A1B6P9L7,C5YM25,C5X4C8,C5XS72,C5WZD5,C5XAM5,C5Z267,A0A1B6Q9D0,C5WX74,Q8LKU3,C5YZ01,C5XQP0,C5WYV4,C5XAH7,A0A1B6P8U4,C5WT25,C5XPN5,C5XG00,C5YIT9,C5XZV4,C5XW37,C5X7L1,C5YMX6,C5WTC9,C5YG29,A0A1B6PQ87,A0A1Z5S9X6,C5X4M7,C5XGD3,C5YVY9,A0A109ND69,C5X4M6,C5YVL1,C5Y895,C5XAV0,C5YVD8,C5YI63,C5YUM9,C5XDZ7,C5Z173,C5XYN1,A0A1B6Q0Z3,C5Z0J3,C5X…	2.79242e-09	1.36857e-05	0.604167
GO:0044445	cytosolic part	C	98	170	3270	9002	0.0299694	0.0188847	over	A0A1W0VR66,C5XBD4,C5Y0E9,C5YF43,C5XHM7,C5XU89,A0A1B6Q7J3,C5X4C8,C5XS72,C5WZD5,C5XAM5,C5Z267,A0A1B6Q9D0,C5WX74,Q8LKU3,C5YZ01,C5XQP0,C5WYV4,A0A1B6P8U4,C5WT25,C5XG00,C5YIT9,C5XZV4,C5XW37,C5X7L1,C5YMX6,C5WTC9,C5YG29,A0A1B6PQ87,A0A1Z5S9X6,C5XGD3,C5YVY9,A0A109ND69,C5X4M6,C5YVL1,C5Y895,C5YI63,A0A1B6Q0Z3,C5Z0J3,C5X5J2,C5WZW1,C5YAD0,C5YG70,C5YC29,C5XWF4,C5XYX5,C5YN77,C5XVB3,C5XSJ0,C5WTA2,C5YWN1,A0A194YL15…	A0A194YGY2,A0A1W0VR66,C5XBD4,C5WQ44,C6JSA6,C5Y0E9,C5YF43,C5WYX6,C5YZY2,C5Z9E0,C5XHM7,C5XU89,A0A1B6Q7J3,A0A1B6P9L7,C5YM25,C5X4C8,C5XS72,C5WZD5,C5XAM5,C5Z267,A0A1B6Q9D0,C5WX74,Q8LKU3,C5YZ01,C5XQP0,C5WYV4,C5XAH7,A0A1B6P8U4,C5WT25,C5XPN5,C5XG00,C5YIT9,C5XZV4,C5XW37,C5X7L1,C5YMX6,C5WTC9,C5YG29,A0A1B6PQ87,A0A1Z5S9X6,C5X4M7,C5XGD3,C5YVY9,A0A109ND69,C5X4M6,C5YVL1,C5Y895,C5XAV0,C5YVD8,C5YI63,C5YUM9,C5XDZ7…	9.40828e-09	2.3055e-05	0.576471
GO:0005840	ribosome	C	133	267	3270	9002	0.0406728	0.0296601	over	C5X5E3,A0A1B6PNS7,A0A1B6QQU9,A0A1Z5RC59,C5XAT5,C5YS26,C5XFS1,C5X466,A0A1B6QJJ0,A0A1B6P9V1,A1E9U6,C5XFK4,C5XCM7,A1E9R7,C5Y0E9,C5YF43,C5XHM7,C5XU89,A0A1B6Q7J3,C5X4C8,C5XS72,C5WZD5,C5XAM5,C5Z267,A0A1B6Q9D0,C5WX74,Q8LKU3,C5YZ01,C5XQP0,C5WYV4,A0A1B6P8U4,C5WT25,C5XG00,C5YIT9,C5XZV4,C5XW37,C5X7L1,C5YMX6,C5WTC9,C5YG29,A0A1B6PQ87,A0A1Z5S9X6,C5XGD3,C5YVY9,A0A109ND69,C5X4M6,C5YVL1,C5Y895,C5YI63,A0A1B6Q0Z3,C…	C5X5E3,A0A1B6PNS7,C5XHY3,C5WQ51,A0A1B6QQU9,C5WSV6,C5WMP6,C5WYC3,A0A1Z5RC59,C5XS95,C5YSE6,C5Z7Y2,C5XAT5,C5XL47,C5Z942,C5YS26,C5X387,C5Z8W0,C5Z380,C5XFS1,C5Z466,C5XI34,A1E9W6,C5XNR9,A0A1B6Q9U9,C5XFD0,C5X466,Q09EK9,C5WN57,C5WVA6,A0A1B6QJJ0,A0A1B6P9V1,A0A1Z5RKN3,A1E9U6,C5XFK4,C5XCM7,A1E9R7,C5WZ87,C6JSA6,C5Y0E9,C5YF43,C5WYX6,C5YZY2,C5Z9E0,C5XHM7,C5XU89,A0A1B6Q7J3,A0A1B6P9L7,C5YM25,C5X4C8,C5XS72,C5WZD5…	3.28816e-06	0.00100721	0.498127
GO:0022625	cytosolic large ribosomal subunit	C	51	85	3270	9002	0.0155963	0.00944235	over	C5Y0E9,C5YF43,C5XHM7,C5XU89,A0A1B6Q7J3,C5X4C8,C5XS72,C5WZD5,C5XAM5,C5Z267,A0A1B6Q9D0,C5WX74,Q8LKU3,C5YZ01,C5XQP0,C5WYV4,A0A1B6P8U4,C5WT25,C5XG00,C5YIT9,C5XZV4,C5XW37,C5X7L1,C5YMX6,C5WTC9,C5YG29,A0A1B6PQ87,A0A1Z5S9X6,C5XGD3,C5YVY9,A0A109ND69,C5X4M6,C5YVL1,C5Y895,C5YI63,A0A1B6Q0Z3,C5Z0J3,C5X5J2,C5WZW1,C5YAD0,C5YG70,C5YC29,C5XWF4,C5XYX5,C5YN77,C5XVB3,C5XSJ0,C5WTA2,C5YWN1,A0A194YL15,A0A1B6QNF2	C6JSA6,C5Y0E9,C5YF43,C5WYX6,C5YZY2,C5Z9E0,C5XHM7,C5XU89,A0A1B6Q7J3,A0A1B6P9L7,C5YM25,C5X4C8,C5XS72,C5WZD5,C5XAM5,C5Z267,A0A1B6Q9D0,C5WX74,Q8LKU3,C5YZ01,C5XQP0,C5WYV4,C5XAH7,A0A1B6P8U4,C5WT25,C5XPN5,C5XG00,C5YIT9,C5XZV4,C5XW37,C5X7L1,C5YMX6,C5WTC9,C5YG29,A0A1B6PQ87,A0A1Z5S9X6,C5X4M7,C5XGD3,C5YVY9,A0A109ND69,C5X4M6,C5YVL1,C5Y895,C5XAV0,C5YVD8,C5YI63,C5YUM9,C5XDZ7,C5Z173,C5XYN1,A0A1B6Q0Z3,C5Z0J3,C5X…	7.05045e-06	0.00150236	0.6
GO:0005839	proteasome core complex	C	16	19	3270	9002	0.00489297	0.00211064	over	C5XTW7,C5XN40,C5XY69,C5WVT0,C5WXR7,A0A1W0VRK7,C5YH32,C5X6V1,C5WNX2,A0A1W0W5X7,C5YH49,C5YI35,C5Z4C7,C5X5E3,A0A194YGP1,C5X1Y0	C5XTW7,C5X3Y6,A0A1Z5SBB8,C5XN40,C5XY69,C5WVT0,C5WXR7,A0A1W0VRK7,C5YH32,C5X6V1,C5XWW6,C5WNX2,A0A1W0W5X7,C5YH49,C5YI35,C5Z4C7,C5X5E3,A0A194YGP1,C5X1Y0	2.49845e-05	0.00371057	0.842105
GO:0044391	ribosomal subunit	C	98	195	3270	9002	0.0299694	0.0216619	over	C5Y0E9,C5YF43,A0A1B6QKE3,C5XZB9,C5Z0W6,C5WQX5,C5YMC6,C5Z3D2,C5YNT6,C5Y3N7,C5X466,C5XHM7,C5XU89,A0A1B6Q7J3,C5X4C8,C5XS72,C5WZD5,C5XAM5,C5Z267,A0A1B6Q9D0,C5WX74,Q8LKU3,C5YZ01,C5XQP0,C5WYV4,A0A1B6P8U4,C5WT25,C5XG00,C5YIT9,C5XZV4,C5XW37,C5X7L1,C5YMX6,C5WTC9,C5YG29,A0A1B6PQ87,A0A1Z5S9X6,C5XGD3,C5YVY9,A0A109ND69,C5X4M6,C5YVL1,C5Y895,C5YI63,A0A1B6Q0Z3,C5Z0J3,C5X5J2,C5WZW1,C5YAD0,C5YG70,C5YC29,C5XWF4,C5X…	C5Y0E9,C5YF43,C5WUY8,A0A1B6QKE3,C5YZ20,C5XZB9,C5YXG6,C5WSP9,C5Z0W6,A0A109NCY4,C5X0W2,A0A1B6Q9U9,A0A5P8KMG5,A0A1Z5S4T6,C5WNM7,C5WY08,C5XAE4,C5WQX5,C5YMC6,C5Z3D2,C5YNT6,C5X364,A0A1W0W7E0,C5Y3N7,C5X466,C5X4K2,A1E9W9,A1E9S2,C5XGP6,P93335,A0A109NDI4,A1E9S6,A0A5P8KM89,C5WZ87,C5X862,A0A1B6QIN0,A0A1Z5SB71,Q09EL8,C6JSA6,C5WYX6,C5YZY2,C5Z9E0,C5XHM7,C5XU89,A0A1B6Q7J3,A0A1B6P9L7,C5YM25,C5X4C8,C5XS72,C5WZD5,C…	4.02188e-05	0.00560013	0.502564
GO:1905369	endopeptidase complex	C	29	44	3270	9002	0.0088685	0.0048878	over	C5Y9M7,C5XIW1,C5XGM8,C5XXY0,A0A1B6QPQ3,C5XXK3,C5XUM4,A0A1B6PN20,C5WNX2,C5XTW7,A0A1W0W5X7,C5YH49,C5XN40,C5YI35,C5XY69,C5WVT0,C5Z4C7,C5WXR7,C5X5E3,A0A1W0VRK7,C5YH32,C5X6V1,A0A194YGP1,C5X1Y0,C5XTQ4,C5XFY9,C5YH21,C5YX27,A0A1B6QLN2	C5Y9M7,C5XIW1,C5XGM8,C5XXY0,C5WSV1,C5XWM5,A0A1B6QPQ3,C5XXK3,C5Z5Q3,C5XUM4,A0A1B6PN20,C5YIY1,C5WNX2,C5XTW7,A0A1W0W5X7,C5YH49,C5X3Y6,A0A1Z5SBB8,C5XN40,C5YI35,C5XY69,C5WVT0,C5Z4C7,C5WXR7,C5X5E3,A0A1W0VRK7,C5YH32,C5X6V1,A0A194YGP1,C5X1Y0,C5XWW6,C5Z5B4,A0A194YST1,C5XTQ4,C5XFY9,C5X6E9,C5WR06,C5YH21,C5YIK8,C5YRI0,C5YX27,C5XGK3,A0A1Z5RD40,A0A1B6QLN2	6.16107e-05	0.00753702	0.659091
GO:0000502	proteasome complex	C	29	44	3270	9002	0.0088685	0.0048878	over	C5WNX2,C5XTW7,A0A1W0W5X7,C5YH49,C5XN40,C5YI35,C5XY69,C5WVT0,C5Z4C7,C5WXR7,C5X5E3,A0A1W0VRK7,C5YH32,C5X6V1,A0A194YGP1,C5X1Y0,C5XXY0,A0A1B6QPQ3,C5XXK3,C5XUM4,A0A1B6PN20,C5Y9M7,C5XTQ4,C5XFY9,C5YH21,C5YX27,C5XIW1,A0A1B6QLN2,C5XGM8	C5WNX2,C5XTW7,A0A1W0W5X7,C5YH49,C5X3Y6,A0A1Z5SBB8,C5XN40,C5YI35,C5XY69,C5WVT0,C5Z4C7,C5WXR7,C5X5E3,A0A1W0VRK7,C5YH32,C5X6V1,A0A194YGP1,C5X1Y0,C5XWW6,C5XXY0,C5WSV1,C5XWM5,A0A1B6QPQ3,C5XXK3,C5Z5Q3,C5XUM4,A0A1B6PN20,C5YIY1,C5Y9M7,C5Z5B4,A0A194YST1,C5XTQ4,C5XFY9,C5X6E9,C5WR06,C5YH21,C5YIK8,C5YRI0,C5YX27,C5XGK3,A0A1Z5RD40,C5XIW1,A0A1B6QLN2,C5XGM8	6.16107e-05	0.00753702	0.659091
GO:1990904	ribonucleoprotein complex	C	234	533	3270	9002	0.0715596	0.0592091	over	C5Y0E9,C5YF43,C5YFT4,C5X5I6,C5Z622,C5X0P2,Q8LKU3,C5YZ01,A0A1Z5RLG8,C5YNS4,C5WV32,C5Y9U0,A0A194YHL5,C5XFW9,C5XVB4,C5Z967,A0A1W0W7G1,C5XYI5,C5XIE4,C5WLW3,A0A1L1VU75,C5Z4K7,A0A1W0VWV3,A0A1B6QKE3,C5XEG8,A0A109NCZ7,C5WWG7,A0A1B6Q8X9,C5WZQ4,A0A5P8KMF6,C5YVG2,Q09EL6,A0A1Z5S5G7,C5XKE8,C5X658,Q09EK5,C5XFH5,C5XYD9,C5YET4,C5Z0A8,C5YMK6,C5XM20,C5WYN7,C5XG09,C5YKL5,C5X0P4,A0A194YRD2,A0A1B6QBA2,C5XW93,C5XMR4,C…	C5Y0E9,C5YF43,C5YFT4,A0A1Z5RJG6,C5X5I6,C5Z622,C5X0P2,C5XIY6,C5Z0N6,C5YA36,Q8LKU3,C5YZ01,A0A1Z5RLG8,A0A1B6P8W9,C5WRN8,C5YNS4,C5WV32,C5Y9U0,A0A194YHL5,C5XLV9,C5XFW9,C5XVB4,C5Z967,A0A1W0W7G1,C5YJC3,C5XYI5,C5XIE4,C5WLW3,A0A1L1VU75,C5Z4K7,C5XJ42,A0A1W0VWV3,C5Z1G2,C5YC82,C5XR51,A0A1B6QKE3,A0A1Z5S4D4,C5Y448,C5X8D5,C5WU27,C5YMI4,C5YIF1,C5Z6E1,C5XEG8,A0A109NCZ7,A0A109ND25,A0A1W0W196,A0A5P8KM95,C5WWG7,A0A1…	0.000124185	0.0129496	0.439024
GO:0022627	cytosolic small ribosomal subunit	C	33	54	3270	9002	0.0100917	0.00599867	over	C5YW39,C5XDG5,C5YH46,A0A1B6QMI3,C5YHF8,C5XKB8,C5WT26,C5XJZ0,A0A1B6QNT2,C5YX57,A0A1B6QPU3,C5YY90,C5YV24,C5WQX5,C5YFQ2,C5XD91,C5WW47,C5XCR2,C5WV32,C5Z3D2,A0A1Z5RPD6,A0A1B6QFI3,C5YNT6,A0A1B6PU65,C5Y3N7,C5X163,C5XCB5,C5Z0S9,A0A1W0VWV3,C5XX81,A0A1Z5SAA0,A0A1Z5S482,A0A1B6QMM8	C5YW39,C5XDG5,C5YH46,A0A1B6QMI3,C5YHF8,C5XMD2,C5XKB8,C5WT26,C5XJZ0,A0A1B6QNT2,C5YMC5,C5YMD1,C5YX57,A0A1B6QPU3,C5YY90,C5YV24,C5WQX5,C5YFQ2,C5XD91,C5XDY8,C5YDP0,C5WW47,C5XZ84,C5XCR2,C5YLN2,C5WV32,C5Z3D2,A0A1Z5RPD6,A0A1B6QFI3,C5YNT6,A0A1W0W7E0,C5XGU1,A0A1B6PU65,C5XIN8,C5Y3N7,C5X163,C5YGH8,C5XCB5,C5Z0S9,C5XB53,C5WX50,A0A1B6P7Q6,A0A1W0VWV3,C5XX81,C5YZS0,A0A1Z5SAA0,A0A1W0W006,A0A1Z5S482,C5XV41,A0A1Z5S9…	0.000177099	0.0173593	0.611111
GO:1905368	peptidase complex	C	34	57	3270	9002	0.0103976	0.00633193	over	C5XQH8,A0A1B6QL55,A0A1Z5RD73,C5WQG8,C5X7S1,C5Y9M7,C5XIW1,C5XGM8,C5XXY0,A0A1B6QPQ3,C5XXK3,C5XUM4,A0A1B6PN20,C5WNX2,C5XTW7,A0A1W0W5X7,C5YH49,C5XN40,C5YI35,C5XY69,C5WVT0,C5Z4C7,C5WXR7,C5X5E3,A0A1W0VRK7,C5YH32,C5X6V1,A0A194YGP1,C5X1Y0,C5XTQ4,C5XFY9,C5YH21,C5YX27,A0A1B6QLN2	C5WWP0,A0A1Z5R5L3,A0A1B6Q7W5,A0A1B6QBQ0,A0A1W0W0H1,A0A1B6QFZ0,C5XQH8,A0A1B6QL55,A0A1Z5RD73,C5WQG8,C5YXB8,C5YSM3,C5X7S1,C5Y9M7,C5XIW1,C5XGM8,C5XXY0,C5WSV1,C5XWM5,A0A1B6QPQ3,C5XXK3,C5Z5Q3,C5XUM4,A0A1B6PN20,C5YIY1,C5WNX2,C5XTW7,A0A1W0W5X7,C5YH49,C5X3Y6,A0A1Z5SBB8,C5XN40,C5YI35,C5XY69,C5WVT0,C5Z4C7,C5WXR7,C5X5E3,A0A1W0VRK7,C5YH32,C5X6V1,A0A194YGP1,C5X1Y0,C5XWW6,C5Z5B4,A0A194YST1,C5XTQ4,C5XFY9,C5X6E9,…	0.000275201	0.0245229	0.596491
GO:0070469	respiratory chain	C	32	53	3270	9002	0.00978593	0.00588758	over	C5X5I5,A0A1W0VUZ4,C5XLB7,C5Z141,C5XK48,C5XJ30,C5XMD1,C5YL65,C5X3Z0,C5YZU8,A0A1Z5SA07,C5YN69,C5WPJ9,A0A1B6P999,C5XTF9,C5XUZ9,A0A1B6P6W9,A0A1B6Q8Y3,A0A1B6PF00,C5XC06,A0A1B6QHB6,C5XU35,C5YS99,C5YFA1,A0A1B6PQ63,C5WZ72,C5YY64,C5XEM6,A0A1B6QDG1,A0A194YQ30,Q09EJ9,A0A1Z5S5B8	C5X5I5,C5YPS8,C5XWG4,A0A1W0VUZ4,C5XLB7,C5Z141,C5WQR1,C5YNA5,C5WUR7,C5XK48,C5XJ30,C5XMD1,C5WME2,C5YL65,C5X3Z0,C5YZU8,A0A1Z5SA07,C5XVW3,C5YN69,C5WN22,A0A1B6PFP2,C5WPJ9,A0A1B6P999,C5XTF9,C5XUZ9,C5XIC9,C5XFJ0,A0A1B6QFX4,A0A1B6P6W9,A0A1B6Q8Y3,A0A1B6PF00,C5WZ45,C5XC06,A0A1Z5RBI6,A0A1B6QHB6,C5XU35,C5XCP6,A0A1B6PIA7,C5YS99,C5YFA1,A0A1B6PQ63,C5WZ72,Q09EK8,P05502,C5YY64,C5XEM6,A0A1B6QLK4,A0A1B6QDG1,A0A194Y…	0.000303552	0.0256502	0.603774
GO:0005737	cytoplasm	C	1107	2854	3270	9002	0.338532	0.317041	over	C5XT00,C5XYW6,C5XDY9,A0A1W0VR66,C5XBD4,C5X218,C5XT73,A0A1W0W503,C5WN40,C5XMQ4,C5YFJ2,A0A1W0VTN8,C5Y0D8,C5XL07,C6JRL5,C5XRJ2,A0A1B6P9K4,A0A1W0VQY3,A0A1W0VZY5,C5YMB3,C5XIW9,A0A1Z5REQ8,A0A1W0VUK3,C5WWL3,C5X2D2,Q2UVB6,C5XYT1,C5XYR7,A0A1Z5S4C7,C5XFW6,C5WS01,C5Y0E9,C5YF43,C5XHM7,C5XU89,A0A1B6Q7J3,C5X4C8,C5XS72,C5WZD5,C5XAM5,C5Z267,A0A1B6Q9D0,C5WX74,Q8LKU3,C5YZ01,C5XQP0,C5WYV4,A0A1B6P8U4,C5WT25,C5XG00,C…	C5Z4B6,C5XT00,C5XJ77,A0A1B6QNX6,C5XYW6,A0A1B6Q9P8,A0A1B6PT78,A0A1B6QHD4,C5XDY9,A0A194YGY2,A0A1W0VR66,C5XBD4,C5WQ44,C5YGR4,C5Y4V9,C5X218,C5WRB2,C5XT73,C5WS02,C5YTK4,A0A1W0W503,C5XCM2,A0A1B6Q307,C5WN44,C5WN40,A0A1B6QFY2,C5XMQ4,A0A1B6Q117,C5YFJ2,A0A1B6PEI1,C5YPE0,A0A194YNJ6,C5WY28,A0A1B6Q0M0,A0A1Z5SAK4,C5XK11,A0A1B6QD15,C5YFP1,C5YPW1,A0A1W0VTN8,C5XS64,C5Y0D8,C5XL07,C6JRL5,C5XRJ2,C5XSH7,A0A1B6P9K4,A0…	0.000520571	0.0380794	0.387877
GO:0005746	mitochondrial respiratory chain	C	26	42	3270	9002	0.00795107	0.00466563	over	A0A1W0VUZ4,C5XLB7,C5Z141,C5XK48,C5XJ30,C5XMD1,C5YL65,C5X3Z0,C5YZU8,A0A1Z5SA07,C5YN69,C5WPJ9,A0A1B6P999,C5XTF9,C5XUZ9,A0A1B6P6W9,A0A1B6Q8Y3,A0A1B6PF00,C5XC06,A0A1B6QHB6,C5XU35,C5YS99,C5YFA1,A0A1B6PQ63,C5WZ72,C5X5I5	A0A1W0VUZ4,C5XLB7,C5Z141,C5WQR1,C5YNA5,C5WUR7,C5XK48,C5XJ30,C5XMD1,C5WME2,C5YL65,C5X3Z0,C5YZU8,A0A1Z5SA07,C5XVW3,C5YN69,C5WN22,A0A1B6PFP2,C5WPJ9,A0A1B6P999,C5XTF9,C5XUZ9,C5XIC9,C5XFJ0,A0A1B6QFX4,A0A1B6P6W9,A0A1B6Q8Y3,A0A1B6PF00,C5WZ45,C5XC06,A0A1Z5RBI6,A0A1B6QHB6,C5XU35,C5XCP6,A0A1B6PIA7,C5YS99,C5YFA1,A0A1B6PQ63,C5WZ72,C5X5I5,C5YPS8,C5XWG4	0.000643264	0.0437866	0.619048
GO:0005682	U5 snRNP	C	9	10	3270	9002	0.00275229	0.00111086	over	B3VTC7,A0A1B6QC72,A0A1Z5RK87,C5XDY9,C5XL26,A0A1B6Q970,C5XWD2,C5XCA3,A0A1W0VRL2	C5YCD9,B3VTC7,A0A1B6QC72,A0A1Z5RK87,C5XDY9,C5XL26,A0A1B6Q970,C5XWD2,C5XCA3,A0A1W0VRL2	0.000736652	0.0491534	0.9
GO:0005740	mitochondrial envelope	C	77	158	3270	9002	0.0235474	0.0175517	over	C5YY64,C5XEM6,C5YCI6,C5YQN7,C5WNK4,C5WTT2,C5YMQ1,C5XAN7,C5WYZ2,C5YUI7,C5XPG8,C5XIA4,C5YXD8,A0A1Z5S9S9,C5WUX5,A0A1W0W304,A0A1B6Q140,C5WSU8,C5X2X2,C5WT18,C5WWQ6,A0A1B6QDG1,A0A194YQ30,C5XVE3,C5WZZ8,A0A194YRR0,Q09EJ9,C5Y013,A0A1Z5S5B8,C5WTU5,Q35782,A0A1B6Q8E8,C5X5I5,A0A1Z5S418,C5Y0X6,A0A1B6QH83,C5YQ21,A0A1W0VRL0,C5WT79,C5WS66,A0A1B6Q5X2,A0A1B6Q2V1,C5YIX1,C5XSW1,C5XAY5,C5XDW4,C5Y1A8,A0A1B6QEH8,C5WYD8,…	C5YY64,C5YHQ3,A0A1B6PP24,C5XEM6,C5YCI6,C5YQN7,C5XCV8,A0A1Z5RR07,A0A1Z5RKE0,C5WNK4,Q09EL1,C5WTT2,C5YMQ1,C5XAN7,C5WYZ2,C5YUI7,C5XPG8,C5XIA4,C5YXD8,A0A1Z5S9S9,C5XQE3,C5WUX5,A0A1W0W304,A0A1B6QLK4,A0A1B6Q140,C5Y9W6,A0A1Z5R8P3,C5WSU8,C5X2X2,C5WT18,C5WWQ6,A0A1B6QDG1,A0A194YQ30,C5XVS3,C5X6E8,C5XVE3,C5WZZ8,A0A194YRR0,A0A1Z5RFU2,C5YZ91,C5WRD5,Q09EJ9,H0I4E7,C5Y013,A0A1Z5S5B8,C5WTU5,A0A1B6QM37,Q35782,C5X0U8,…	0.000849364	0.0540614	0.487342
GO:0009505	plant-type cell wall	C	43	80	3270	9002	0.0131498	0.00888691	over	C5YZI4,C5XND6,C5Z864,C5Z0E3,C5XIY2,C5YZJ3,C5XI24,C5XIN9,A0A1W0VX32,C5YQV9,C5Z0N9,C5WXC7,C5X3C9,A0A1B6QFT1,C5X326,C5YLZ0,C5XIY1,C5Y8Y2,C5XIY0,C5X3C1,C5X3C2,C5YZI6,C5YTC4,A0A1W0W123,C5YCL4,C5YZJ2,C5XI53,C5X5L7,A0A1B6Q328,C5XDA8,C5X0X1,C5X747,A0A1W0VXA0,C5X3C6,C5X749,C5YQE8,C5XER2,C5XI21,C5XMB6,C5XG03,A0A1W0W7I8,C5X3C0,C5YGI9	C5YLC9,C5YB22,A0A1B6QN00,C5YB27,C5YZI4,A0A1Z5RPH4,C5XND6,C5Z864,C5Z0E3,C5XIY2,C5YZJ3,C5YWW2,C5YB25,C5XI24,C5XIN9,C6JST4,C5Z1J6,C5XKP4,C5WYQ4,A0A1W0VX32,C5XI23,A0A1Z5R0P5,C5YQV9,C5XIX9,C5Z0N9,C5Z0N8,C5WXC7,A0A1B6QJR7,C5X3C9,C5YB26,C5YP99,C5X744,A0A1B6QFT1,C5X326,C5YLZ0,C5XIY1,C5XYP5,C5Y8Y2,C5XIY0,C5X3C1,C5X3C2,C5YZI6,C5YTC4,A0A1W0W123,C5YCL4,C5YZJ2,C5XI53,C5X5L7,A0A1B6Q328,C5XDA8,C5X0X1,C5X747,A0A…	0.0010442	0.0631805	0.5375
GO:0098803	respiratory chain complex	C	25	41	3270	9002	0.00764526	0.00455454	over	A0A1W0VUZ4,C5XLB7,C5Z141,C5XK48,C5XJ30,C5XMD1,C5YL65,C5X3Z0,C5YZU8,A0A1Z5SA07,C5YN69,C5WPJ9,A0A1B6P999,C5XTF9,C5XUZ9,A0A1B6P6W9,A0A1B6QHB6,C5XU35,C5YS99,C5YFA1,A0A1B6PQ63,C5WZ72,A0A1B6Q8Y3,A0A1B6PF00,C5XC06	Q09EK8,P05502,A0A1W0VUZ4,C5XLB7,C5Z141,C5WQR1,C5YNA5,C5WUR7,C5XK48,C5XJ30,C5XMD1,C5WME2,C5YL65,C5X3Z0,C5YZU8,A0A1Z5SA07,C5XVW3,C5YN69,C5WN22,A0A1B6PFP2,C5WPJ9,A0A1B6P999,C5XTF9,C5XUZ9,C5XIC9,C5XFJ0,A0A1B6QFX4,A0A1B6P6W9,A0A1B6QHB6,C5XU35,C5XCP6,A0A1B6PIA7,C5YS99,C5YFA1,A0A1B6PQ63,C5WZ72,A0A1B6Q8Y3,A0A1B6PF00,C5WZ45,C5XC06,A0A1Z5RBI6	0.00111878	0.0652757	0.609756
GO:0019867	outer membrane	C	25	41	3270	9002	0.00764526	0.00455454	over	C5WTT2,C5YMQ1,C5XAN7,C5WYZ2,C5YUI7,C5XPG8,C5XIA4,C5YXD8,A0A1Z5S9S9,Q84KI3,A0A1Z5R1K8,C5XA81,B3VTB6,C5WTD6,A0A1B6QH83,C5YQ21,A0A1W0VRL0,C5WT79,C5WS66,A0A1B6Q5X2,A0A1B6Q2V1,C5YHK1,C5XZW4,C5YTS7,C5XXA0	C5WTT2,C5YMQ1,C5XAN7,C5WYZ2,C5YUI7,C5XPG8,C5XIA4,C5YXD8,A0A1Z5S9S9,C5WUN9,Q84KI3,A0A1B6QPF0,A0A1Z5R1K8,C5XA81,C5WQ18,B3VTB6,C5WTD6,A0A1W0VWU8,A0A1B6QF42,A0A1B6QH83,A0A1Z5R399,C5YZE7,C5XXH2,C5YQ21,C5Y2Z5,A0A1W0VRL0,C5XNY7,C5WT79,C5XGB6,C5WS66,A0A1B6Q5X2,A0A1B6Q2V1,C5XED1,C5X1R7,A0A1B6PMS8,C5YHK1,C5XZW4,C5X5C5,C5YTS7,C5XXA0,C5WNR1	0.00111878	0.0652757	0.609756
GO:0031968	organelle outer membrane	C	25	41	3270	9002	0.00764526	0.00455454	over	C5WTT2,C5YMQ1,C5XAN7,C5WYZ2,C5YUI7,C5XPG8,C5XIA4,C5YXD8,A0A1Z5S9S9,Q84KI3,A0A1Z5R1K8,C5XA81,B3VTB6,C5WTD6,A0A1B6QH83,C5YQ21,A0A1W0VRL0,C5WT79,C5WS66,A0A1B6Q5X2,A0A1B6Q2V1,C5YHK1,C5XZW4,C5YTS7,C5XXA0	C5WTT2,C5YMQ1,C5XAN7,C5WYZ2,C5YUI7,C5XPG8,C5XIA4,C5YXD8,A0A1Z5S9S9,C5WUN9,Q84KI3,A0A1B6QPF0,A0A1Z5R1K8,C5XA81,C5WQ18,B3VTB6,C5WTD6,A0A1W0VWU8,A0A1B6QF42,A0A1B6QH83,A0A1Z5R399,C5YZE7,C5XXH2,C5YQ21,C5Y2Z5,A0A1W0VRL0,C5XNY7,C5WT79,C5XGB6,C5WS66,A0A1B6Q5X2,A0A1B6Q2V1,C5XED1,C5X1R7,A0A1B6PMS8,C5YHK1,C5XZW4,C5X5C5,C5YTS7,C5XXA0,C5WNR1	0.00111878	0.0652757	0.609756
GO:0097526	spliceosomal tri-snRNP complex	C	17	25	3270	9002	0.00519878	0.00277716	over	B3VTC7,C5YGY2,C5YET4,C5WZ02,C5WRK2,A0A1B6PAB8,C5XL26,A0A1B6Q970,C5Z5Q8,C5YP81,A0A1W0W7F3,C5XCA3,C5XM20,C5YGR1,A0A1Z5RK87,C5XDY9,C5XWD2	C5YCD9,B3VTC7,C5YGY2,C5YET4,C5WZ02,C5WRK2,A0A1B6PAB8,C5XQM8,C5WZR9,C5XL26,A0A1B6Q970,C5Z5Q8,C5YP81,A0A1W0W7F3,Q0H638,C5YXH0,C5XCA3,C5XM20,C5YDJ9,A0A1Z5RLV9,C5YGR1,A0A1Z5RK87,C5XDY9,C5XFV4,C5XWD2	0.00126701	0.0682375	0.68
GO:0015934	large ribosomal subunit	C	57	113	3270	9002	0.0174312	0.0125528	over	C5Y0E9,C5YF43,C5XHM7,C5XU89,A0A1B6Q7J3,C5X4C8,C5XS72,C5WZD5,C5XAM5,C5Z267,A0A1B6Q9D0,C5WX74,Q8LKU3,C5YZ01,C5XQP0,C5WYV4,A0A1B6P8U4,C5WT25,C5XG00,C5YIT9,C5XZV4,C5XW37,C5X7L1,C5YMX6,C5WTC9,C5YG29,A0A1B6PQ87,A0A1Z5S9X6,C5XGD3,C5YVY9,A0A109ND69,C5X4M6,C5YVL1,C5Y895,C5YI63,A0A1B6Q0Z3,C5Z0J3,C5X5J2,C5WZW1,C5YAD0,C5YG70,C5YC29,C5XWF4,C5XYX5,C5YN77,C5XVB3,C5XSJ0,C5WTA2,C5YWN1,A0A194YL15,A0A1B6QNF2,C5XAT5…	C6JSA6,C5Y0E9,C5YF43,C5WYX6,C5YZY2,C5Z9E0,C5XHM7,C5XU89,A0A1B6Q7J3,A0A1B6P9L7,C5YM25,C5X4C8,C5XS72,C5WZD5,C5XAM5,C5Z267,A0A1B6Q9D0,C5WX74,Q8LKU3,C5YZ01,C5XQP0,C5WYV4,C5XAH7,A0A1B6P8U4,C5WT25,C5XPN5,C5XG00,C5YIT9,C5XZV4,C5XW37,C5X7L1,C5YMX6,C5WTC9,C5YG29,A0A1B6PQ87,A0A1Z5S9X6,C5X4M7,C5XGD3,C5YVY9,A0A109ND69,C5X4M6,C5YVL1,C5Y895,C5XAV0,C5YVD8,C5YI63,C5YUM9,C5XDZ7,C5Z173,C5XYN1,A0A1B6Q0Z3,C5Z0J3,C5X…	0.00139492	0.0727285	0.504425
GO:0005739	mitochondrion	C	203	474	3270	9002	0.0620795	0.052655	over	A0A1B6QEH8,C5YQ21,A0A1W0VRL0,C5XQZ8,A0A1B6PAD6,C5WTT2,C5YMQ1,C5XAN7,C5WYZ2,C5YUI7,C5XPG8,C5XIA4,C5YXD8,A0A1Z5S9S9,C5WT79,C5WS66,A0A1B6Q5X2,A0A1B6Q2V1,C5WUX5,A0A1W0W304,A0A1B6Q140,C5WSU8,C5X2X2,C5WT18,C5WWQ6,A0A1B6QDG1,A0A194YQ30,C5XVE3,C5WZZ8,A0A194YRR0,Q09EJ9,C5Y013,A0A1Z5S5B8,C5WTU5,Q35782,A0A1B6Q8E8,C5WYD8,C5XDW4,C5Y1A8,C5Z0U4,C5X5I5,A0A1W0VUZ4,C5XLB7,C5Z141,C5XK48,C5XJ30,C5XMD1,C5YL65,C5X3Z0,…	C5YMN5,A0A1B6QAW3,C5XQE3,A0A1B6PA06,C5WST3,C5X9A1,A0A1B6QEH8,A0A1W0VYC1,C5YUG6,Q09EK0,C5YZE7,C5WQ18,C5XXH2,C5YQ21,C5Y2Z5,A0A1W0VRL0,C5XNY7,A0A1B6QF42,C5X8B2,A0A1B6PH89,C5XP90,C5YHV9,C5XQZ8,A0A1B6PAD6,C5Z3U6,C5WTT2,C5YMQ1,C5XAN7,C5WYZ2,C5YUI7,C5XPG8,C5XIA4,C5YXD8,A0A1Z5S9S9,C5WT79,C5XGB6,C5WS66,A0A1B6Q5X2,A0A1B6Q2V1,C5XED1,C5X1R7,C5WUX5,A0A1W0W304,A0A1B6QLK4,A0A1B6Q140,C5Y9W6,A0A1Z5R8P3,C5WSU8,C5X…	0.00159946	0.0816558	0.42827
GO:0031966	mitochondrial membrane	C	70	146	3270	9002	0.0214067	0.0162186	over	C5WTT2,C5YMQ1,C5XAN7,C5WYZ2,C5YUI7,C5XPG8,C5XIA4,C5YXD8,A0A1Z5S9S9,C5WUX5,A0A1W0W304,A0A1B6Q140,C5WSU8,C5X2X2,C5WT18,C5WWQ6,A0A1B6QDG1,A0A194YQ30,C5XVE3,C5WZZ8,A0A194YRR0,Q09EJ9,C5Y013,A0A1Z5S5B8,C5WTU5,Q35782,A0A1B6Q8E8,C5X5I5,A0A1Z5S418,A0A1B6QEH8,C5YQ21,A0A1W0VRL0,C5WT79,C5WS66,A0A1B6Q5X2,A0A1B6Q2V1,C5WYD8,C5XDW4,C5Y1A8,C5Z0U4,A0A1W0VUZ4,C5XLB7,C5Z141,C5XK48,C5XJ30,C5XMD1,C5YL65,C5X3Z0,C5YZU8,…	C5WTT2,C5YMQ1,C5XAN7,C5WYZ2,C5YUI7,C5XPG8,C5XIA4,C5YXD8,A0A1Z5S9S9,C5XQE3,C5WUX5,A0A1W0W304,A0A1B6QLK4,A0A1B6Q140,C5Y9W6,A0A1Z5R8P3,C5WSU8,C5X2X2,C5WT18,C5WWQ6,A0A1B6QDG1,A0A194YQ30,C5XVS3,C5X6E8,C5XVE3,C5WZZ8,A0A194YRR0,A0A1Z5RFU2,C5YZ91,C5WRD5,Q09EJ9,H0I4E7,C5Y013,A0A1Z5S5B8,C5WTU5,A0A1B6QM37,Q35782,C5X0U8,A0A1B6Q8E8,C5XI82,Q09EK8,P05502,C5YJB1,C5Z3W1,C5X5I5,C5YPS8,C5XWG4,A0A1Z5S418,C5Z4B7,C5YM…	0.0024395	0.116078	0.479452
GO:0044429	mitochondrial part	C	103	227	3270	9002	0.0314985	0.0252166	over	C5XQZ8,A0A1B6PAD6,C5YY64,C5XEM6,C5YCI6,C5YQN7,C5X3E1,A0A194YHU3,A0A194YPD4,C5WYR5,A0A1B6Q1C4,C5YAA6,A0A1B6PH82,C5XTN5,A0A1W0VX27,C5XYK7,A0A194YQF1,C5XQ32,A0A1B6PG02,C5X4S1,C5WNK4,C5WS51,C5WTT2,C5YMQ1,C5XAN7,C5WYZ2,C5YUI7,C5XPG8,C5XIA4,C5YXD8,A0A1Z5S9S9,C5WUX5,A0A1W0W304,A0A1B6Q140,C5WSU8,C5X2X2,C5WT18,C5WWQ6,A0A1B6QDG1,A0A194YQ30,C5XVE3,C5WZZ8,A0A194YRR0,Q09EJ9,C5Y013,A0A1Z5S5B8,C5WTU5,Q35782,A0A…	C5XQZ8,A0A1B6PAD6,C5Z3U6,C5YY64,C5YHQ3,A0A1B6PP24,C5XEM6,C5YCI6,C5YQN7,C5XCV8,A0A1Z5RR07,C5X3E1,A0A194YHU3,A0A194YPD4,C5WYR5,A0A1B6Q1C4,C5XDP0,C5YAA6,A0A1B6PH82,A0A1B6QHB4,C5XTN5,C5YCV0,C5XY37,A0A1B6QH01,C5Z3E0,C5WRF6,A0A194YMX1,C5YQK6,A0A1Z5RNN9,A0A1W0VX27,C5XFX2,C5X6D0,C5Y8N1,C5XYK7,A0A194YQF1,C5XLI9,C5Y2Y5,C5Z1R8,C5WSV3,C5XQ32,A0A1B6PG02,A0A1B6QE26,C5XX79,C5YLB2,A0A1W0W534,C5YPL9,C5X4S1,C5Z3W1…	0.00282082	0.129204	0.453744
GO:1990204	oxidoreductase complex	C	31	57	3270	9002	0.00948012	0.00633193	over	A0A1W0VUZ4,C5XLB7,C5Z141,C5XK48,C5XJ30,C5XMD1,C5YL65,C5X3Z0,C5YZU8,A0A1Z5SA07,C5YN69,C5WPJ9,A0A1B6P999,C5XTF9,C5XUZ9,A0A1B6P6W9,C5XMH4,C5XAT4,C5YIF3,C5X9H4,A0A1B6QPT2,C5YET5,C5X5A2,A0A1B6QHB6,C5XU35,C5YS99,C5YFA1,A0A1B6PQ63,A0A1B6Q8Y3,A0A1B6PF00,C5XC06	A0A1W0VUZ4,C5XLB7,C5Z141,C5WQR1,C5YNA5,C5WUR7,C5XK48,C5XJ30,C5XMD1,C5WME2,C5YL65,C5X3Z0,C5YZU8,A0A1Z5SA07,C5XVW3,C5YN69,C5WN22,A0A1B6PFP2,C5WPJ9,A0A1B6P999,C5XTF9,C5XUZ9,C5XIC9,C5XFJ0,A0A1B6QFX4,A0A1B6P6W9,C5XW40,C5YS41,C5Z4Z4,C5XMH4,C5YD62,A0A1B6QHB4,C5XY37,C5XAT4,C5X9F7,A0A1Z5SC76,A0A194YL80,C5YIF3,C5X9H4,C5XH39,Q09EK8,A0A1B6QPT2,C5YET5,C5XZ73,C5X5A2,A0A1B6QHB6,C5XU35,C5XCP6,A0A1B6PIA7,C5YS99,C…	0.00396664	0.155604	0.54386
GO:0044444	cytoplasmic part	C	890	2303	3270	9002	0.272171	0.255832	over	C5XFW6,C5WS01,A0A1B6QMT0,C5XXS0,C5WT79,C5X125,A0A1Z5RNH5,C5YD28,C5X6M4,C5XND6,C5YMC6,A0A1B6Q1C4,Q9MDQ1,C5WVD3,C5X054,A0A1B6PFE9,C5XG02,C5YG66,C5YW21,C5YAA6,C5XSV1,A0A1B6Q140,Q09EM2,A0A1Z5R9Q9,A0A1B6QHH2,C5Z496,C5X4H2,C5WSU8,A0A194YNT6,C5XH85,Q1KSB0,C5WPK5,C5WU08,C5YIC1,C5YB69,C5YUI9,A0A1B6PEV7,A0A1B6QQ80,A0A1Z5RB02,C5WZS2,C5XBV0,C5YET5,C5YI27,A0A1B6PNS7,C5YBX0,A0A194YP12,C5X695,C5Y3C3,C5WQD6,C5YL…	A0A1B6QLX0,C5YVG7,C5YHQ9,C5X376,C5Z2L4,C5XFW6,C5Y9M2,C5WZX9,C5WS01,C5YCZ6,C5XGD8,C5XR11,C5XS44,C5WY65,C5Y565,A0A194YIG8,A0A1B6QMT0,C5XXS0,A0A1B6QEI0,C5Y093,C5WZX4,C5WT79,A0A1Z5R6K5,C5X125,C5YYI2,A0A1B6QFL9,A0A1Z5RNH5,C5YD28,A0A1W0VYP8,C5X6M4,C5XND6,C5YMC6,A0A194YLP4,A0A1B6Q1C4,Q9MDQ1,C5WVD3,C5X054,A0A1B6PFE9,C5XG02,C5YG66,C5WSV4,C5YW21,C5YAA6,C5YUU6,C5XSV1,A0A1Z5R408,A0A1B6Q140,Q09EM2,A0A1Z5R9Q9,…	0.00399992	0.155604	0.386452
GO:0005681	spliceosomal complex	C	45	89	3270	9002	0.0137615	0.00988669	over	C5Z2M7,C5Z2N0,C5XZF5,C5Y429,C5YGR1,A0A1Z5RK87,C5XDY9,C5XWD2,B3VTC7,C5YGY2,C5WZ02,C5WRK2,A0A1B6PAB8,C5XL26,C5XW93,C5XMR4,C5Z262,C5XWR4,C5WNT6,C5WQ64,A0A1B6Q970,C5YP81,C5Z9E6,A0A1W0VRL2,C5Z9E4,C5WUR3,C5X1A0,C5Y7Z5,A0A1Z5RMH0,A0A1B6PTJ4,A0A1B6PHM9,C5WYY2,C5Y082,C5Z5Q8,C5YRV0,C5XCA3,C5YET4,C5Z0A8,C5YMK6,C5XM20,C5WYN7,C5XG09,C5YKL5,C5X0P4,A0A194YRD2	C5Z2M7,C5Z2N0,C5WVZ7,C5XZF5,C5YQL8,C5Y429,A0A194YGX6,C5YGR1,A0A1Z5RK87,C5XDY9,C5XAZ5,C5XUM0,C5XWD2,C5WZH3,C5YCD9,B3VTC7,C5YGY2,C5WZ02,C5WRK2,A0A1B6PAB8,C5XQM8,C5XZL2,C5XL26,C5YDJ9,C5Z6J0,C5X6Q2,A0A1B6Q3H2,C5WU44,C5Z3V3,C5XGI1,C5XW93,C5XMR4,C5Z262,C5XWR4,C5XGI9,A0A1B6QKE9,C5WNT6,C5WQ64,C5XX61,A0A1B6Q970,C5YP81,A0A1B6QIK6,C5X3Z7,C5Z9E6,A0A1W0VRL2,C5Z9E4,C5WXK8,C5YXW0,A0A1Z5S9K2,C5WUR3,C5XF95,C5YD66…	0.00400778	0.155604	0.505618
GO:1902494	catalytic complex	C	167	390	3270	9002	0.0510703	0.0433237	over	A0A1W0VR66,C5XBD4,C5XY14,C5XEY3,C5XNR5,C5YIN2,A0A1W0VWX5,C5XFV2,C5X3A6,C5Z8J0,C5Y4Z6,C5XXS0,C5YGR1,B3VTC7,C5YGY2,C5XW93,C5XMR4,C5Z2N0,C5Z262,C5XWR4,C5WNT6,A0A1Z5RK87,C5XDY9,C5WQ64,A0A1B6Q970,C5XWD2,C5YP81,C5Z9E6,A0A1W0VRL2,C5Z9E4,C5WUR3,C5YL06,A0A194YNG2,C5YDS6,A0A1B6Q1V0,C5YZ15,C5WW00,C5Y082,C5Z5Q8,C5XFW6,A0A1Z5SBK5,C5XQH8,A0A1B6QL55,A0A1Z5RD73,C5WQG8,C5X7S1,A0A1W0VUZ4,C5XLB7,C5Z141,C5XK48,C5XJ3…	A0A194YGY2,A0A1W0VR66,C5XBD4,C5WQ44,C5XY14,C5YKG8,C5XEY3,A0A194YJW7,C5YCA7,C5XNR5,C5Y0A2,C5Y093,C5Z2Z6,A0A194YSE7,C5YIN2,C5Z055,A0A1B6Q873,A0A1W0VWX5,C5XZZ1,A0A1B6Q668,C5XXQ4,C5XFV2,C5X3A6,C5Z8J0,C5XZE5,C5Y4Z6,C5Y2L6,C5XD25,C5XXS0,C5XFI1,A0A1B6Q5D9,A0A1B6Q160,C5X1S7,C5Z2D8,C5YGR1,C5YCD9,B3VTC7,C5XGI1,C5YGY2,C5XW93,C5XMR4,C5Z2N0,C5Z262,C5XWR4,C5XGI9,A0A1B6QKE9,C5WNT6,C5WVZ7,A0A1Z5RK87,C5XDY9,C5XQM…	0.00403217	0.155604	0.428205
GO:0000243	commitment complex	C	7	8	3270	9002	0.00214067	0.000888691	over	C5Y7Z5,A0A1Z5RK87,C5XWD2,A0A1Z5RMH0,A0A1B6PTJ4,A0A1B6PHM9,C5WYY2	C5Y7Z5,A0A1Z5RK87,C5XWD2,A0A1Z5RMH0,A0A1B6PTJ4,C5WTP4,A0A1B6PHM9,C5WYY2	0.00453871	0.164772	0.875
GO:0005829	cytosol	C	305	749	3270	9002	0.0932722	0.0832037	over	A0A1W0VR66,C5XBD4,C5Y0E9,C5YF43,C5XHM7,C5XU89,A0A1B6Q7J3,C5X4C8,C5XS72,C5WZD5,C5XAM5,C5Z267,A0A1B6Q9D0,C5WX74,Q8LKU3,C5YZ01,C5XQP0,C5WYV4,A0A1B6P8U4,C5WT25,C5XG00,C5YIT9,C5XZV4,C5XW37,C5X7L1,C5YMX6,C5WTC9,C5YG29,A0A1B6PQ87,A0A1Z5S9X6,C5XGD3,C5YVY9,A0A109ND69,C5X4M6,C5YVL1,C5Y895,C5YI63,A0A1B6Q0Z3,C5Z0J3,C5X5J2,C5WZW1,C5YAD0,C5YG70,C5YC29,C5XWF4,C5XYX5,C5YN77,C5XVB3,C5XSJ0,C5WTA2,C5YWN1,A0A194YL15…	A0A194YGY2,A0A1W0VR66,C5XBD4,C5WQ44,C6JSA6,C5Y0E9,C5YF43,C5WYX6,C5YZY2,C5Z9E0,C5XHM7,C5XU89,A0A1B6Q7J3,A0A1B6P9L7,C5YM25,C5X4C8,C5XS72,C5WZD5,C5XAM5,C5Z267,A0A1B6Q9D0,C5WX74,Q8LKU3,C5YZ01,C5XQP0,C5WYV4,C5XAH7,A0A1B6P8U4,C5WT25,C5XPN5,C5XG00,C5YIT9,C5XZV4,C5XW37,C5X7L1,C5YMX6,C5WTC9,C5YG29,A0A1B6PQ87,A0A1Z5S9X6,C5X4M7,C5XGD3,C5YVY9,A0A109ND69,C5X4M6,C5YVL1,C5Y895,C5XAV0,C5YVD8,C5YI63,C5YUM9,C5XDZ7…	0.00527148	0.183231	0.40721
GO:0005576	extracellular region	C	144	334	3270	9002	0.0440367	0.0371029	over	C5XYZ9,C5X951,C5XSV1,C5XHF1,C5YK81,A0A1B6QB11,A0A1B6PNS7,C5X695,C5YN49,A0A194YSX5,C5XRT7,C5YYZ6,C5Y7G2,A0A1Z5R993,C5X765,C5Y1W5,C5WVT5,C5YYG4,A0A1B6Q660,C5XRU5,A0A1B6QQ39,A0A1Z5RIL8,C5X2N2,A0A1Z5RHN3,A0A1W0W1M7,A0A1B6P9J4,A0A1B6QEM0,C5XR33,C5XPU3,C5X9W0,C5XRD9,C5X8J4,C5Y707,C5WYT4,C5WNF8,A0A1B6QJE0,C5X5T3,C5WWH7,C5Z0G3,C5XDR4,C5Z7I4,C5Z3A0,C5Y171,C5WSP7,A0A1B6PK40,C5YA35,A0A1B6QEG2,C5Z8D2,C5Z1L3,…	C5XYZ9,C5X951,C5XSV1,C5XHF1,C5YK81,C5Z8T4,A0A1B6QB11,A0A1B6PNS7,C5Y651,C5X695,C5YN49,A0A194YSX5,C5X502,C5XRT7,C5XTE7,C5YYZ6,C5WX01,A0A1Z5R8U6,C5Y7G2,C5XVI7,A0A1Z5R993,C5YIB8,A0A1Z5R9A2,C5YC92,A0A1W0VUE2,A0A1Z5RIV2,C5X765,C5XHX2,A0A1W0W1N0,C5Y1W5,A0A1Z5R992,C5WVT5,C5YI12,C5XHX3,C5WNY4,C5YYG4,C5XB21,A0A1B6Q660,C5X764,C5XRU5,A0A1B6PP80,A0A1B6QQ39,C5XPU4,C5YS41,C5YM54,A0A1Z5RIL8,C5WMC9,A0A1Z5RHQ8,C5X…	0.0054249	0.187235	0.431138
GO:0019773	proteasome core complex, alpha-subunit complex	C	8	10	3270	9002	0.00244648	0.00111086	over	C5XTW7,C5XN40,C5XY69,C5WVT0,C5WXR7,A0A1W0VRK7,C5YH32,C5X6V1	C5XTW7,C5X3Y6,A0A1Z5SBB8,C5XN40,C5XY69,C5WVT0,C5WXR7,A0A1W0VRK7,C5YH32,C5X6V1	0.00624715	0.202204	0.8
GO:0005684	U2-type spliceosomal complex	C	19	32	3270	9002	0.0058104	0.00355477	over	C5Y7Z5,A0A1Z5RK87,C5XWD2,A0A1Z5RMH0,A0A1B6PTJ4,A0A1B6PHM9,C5WYY2,C5YGR1,C5XDY9,C5WQ64,A0A1B6Q970,C5Y082,C5Z5Q8,C5YRV0,C5XCA3,C5Z2M7,C5Z2N0,C5XZF5,C5Y429	C5Y7Z5,A0A1Z5RK87,C5XWD2,A0A1Z5RMH0,A0A1B6PTJ4,C5WTP4,A0A1B6PHM9,C5WYY2,C5YGR1,C5XGI9,C5XDY9,C5WPG0,C5WQ64,A0A1B6Q970,C5XUM0,C5XX85,C5X571,A0A1B6QKE9,C5Y082,C5Z502,C5Z5Q8,C5X3Z7,C5YXW0,C5YRV0,C5XCA3,C5Z2M7,C5Z2N0,C5WVZ7,C5XZF5,C5YQL8,C5Y429,A0A194YGX6	0.00656815	0.209029	0.59375
GO:0015935	small ribosomal subunit	C	41	82	3270	9002	0.0125382	0.00910909	over	C5YW39,C5XDG5,C5YH46,A0A1B6QMI3,C5YHF8,C5XKB8,C5WT26,C5XJZ0,A0A1B6QNT2,C5YX57,A0A1B6QPU3,C5YY90,C5YV24,C5WQX5,C5YFQ2,C5XD91,C5WW47,C5XCR2,C5WV32,C5Z3D2,A0A1Z5RPD6,A0A1B6QFI3,C5YNT6,A0A1B6PU65,C5Y3N7,C5X163,C5XCB5,C5Z0S9,A0A1W0VWV3,C5XX81,A0A1Z5SAA0,A0A1Z5S482,A0A1B6QMM8,C5X466,A0A1B6QJJ0,A0A1B6P9V1,A1E9U6,C5XFK4,C5XCM7,A1E9R7,C5YMC6	C5YW39,C5XDG5,C5YH46,A0A1B6QMI3,C5YHF8,C5XMD2,C5XKB8,C5WT26,C5XJZ0,A0A1B6QNT2,C5YMC5,C5YMD1,C5YX57,A0A1B6QPU3,C5YY90,C5YV24,C5WQX5,C5YFQ2,C5XD91,C5XDY8,C5YDP0,C5WW47,C5XZ84,C5XCR2,C5YLN2,C5WV32,C5Z3D2,A0A1Z5RPD6,A0A1B6QFI3,C5YNT6,A0A1W0W7E0,C5XGU1,A0A1B6PU65,C5XIN8,C5Y3N7,C5X163,C5YGH8,C5XCB5,C5Z0S9,C5XB53,C5WX50,A0A1B6P7Q6,A0A1W0VWV3,C5XX81,C5YZS0,A0A1Z5SAA0,A0A1W0W006,A0A1Z5S482,C5XV41,A0A1Z5S9…	0.00748766	0.23226	0.5
GO:0030964	NADH dehydrogenase complex	C	16	26	3270	9002	0.00489297	0.00288825	over	A0A1W0VUZ4,C5XLB7,C5Z141,C5XK48,C5XJ30,C5XMD1,C5YL65,C5X3Z0,C5YZU8,A0A1Z5SA07,C5YN69,C5WPJ9,A0A1B6P999,C5XTF9,C5XUZ9,A0A1B6P6W9	A0A1W0VUZ4,C5XLB7,C5Z141,C5WQR1,C5YNA5,C5WUR7,C5XK48,C5XJ30,C5XMD1,C5WME2,C5YL65,C5X3Z0,C5YZU8,A0A1Z5SA07,C5XVW3,C5YN69,C5WN22,A0A1B6PFP2,C5WPJ9,A0A1B6P999,C5XTF9,C5XUZ9,C5XIC9,C5XFJ0,A0A1B6QFX4,A0A1B6P6W9	0.00773039	0.233868	0.615385
GO:0005747	mitochondrial respiratory chain complex I	C	16	26	3270	9002	0.00489297	0.00288825	over	A0A1W0VUZ4,C5XLB7,C5Z141,C5XK48,C5XJ30,C5XMD1,C5YL65,C5X3Z0,C5YZU8,A0A1Z5SA07,C5YN69,C5WPJ9,A0A1B6P999,C5XTF9,C5XUZ9,A0A1B6P6W9	A0A1W0VUZ4,C5XLB7,C5Z141,C5WQR1,C5YNA5,C5WUR7,C5XK48,C5XJ30,C5XMD1,C5WME2,C5YL65,C5X3Z0,C5YZU8,A0A1Z5SA07,C5XVW3,C5YN69,C5WN22,A0A1B6PFP2,C5WPJ9,A0A1B6P999,C5XTF9,C5XUZ9,C5XIC9,C5XFJ0,A0A1B6QFX4,A0A1B6P6W9	0.00773039	0.233868	0.615385
GO:0045271	respiratory chain complex I	C	16	26	3270	9002	0.00489297	0.00288825	over	A0A1W0VUZ4,C5XLB7,C5Z141,C5XK48,C5XJ30,C5XMD1,C5YL65,C5X3Z0,C5YZU8,A0A1Z5SA07,C5YN69,C5WPJ9,A0A1B6P999,C5XTF9,C5XUZ9,A0A1B6P6W9	A0A1W0VUZ4,C5XLB7,C5Z141,C5WQR1,C5YNA5,C5WUR7,C5XK48,C5XJ30,C5XMD1,C5WME2,C5YL65,C5X3Z0,C5YZU8,A0A1Z5SA07,C5XVW3,C5YN69,C5WN22,A0A1B6PFP2,C5WPJ9,A0A1B6P999,C5XTF9,C5XUZ9,C5XIC9,C5XFJ0,A0A1B6QFX4,A0A1B6P6W9	0.00773039	0.233868	0.615385
GO:0031201	SNARE complex	C	15	24	3270	9002	0.00458716	0.00266607	over	A0A1B6PNG7,C5YKG9,C5XNN2,C5YV35,C5XT73,C5WYQ2,C5XHN3,C5YPA6,C5XIP8,C5WY64,C5X3B5,A0A1Z5R584,C5XMQ4,C5XL52,C5Y5J2	C5YG37,A0A1B6PNG7,C5YKG9,C5XNN2,C5YV35,C5XT73,C5XAA1,C5WYQ2,C5XHN3,C5YPA6,C5XIP8,C5WY64,C5X3B5,A0A1Z5R584,C5XMQ4,C5XFU8,C5WY28,A0A1B6Q0M0,C5Z1V3,C5XL52,C5WQH7,C5XA38,A0A1B6QI70,C5Y5J2	0.00806709	0.241078	0.625
GO:0033290	eukaryotic 48S preinitiation complex	C	11	16	3270	9002	0.00336391	0.00177738	over	C5XAA7,A0A1B6P9J7,C5XT21,C5XZC2,C5WRE1,C5WNG8,C5YVW3,C5XJP4,A0A1B6Q9V6,A0A1Z5RC59,A0A1B6QDA6	C5YMH0,C5XAA7,A0A1B6P9J7,C5WVR8,C5XT21,C5XZC2,C5XM02,C5WRE1,C5WNG8,C5YVW3,C5XJP4,C5XE74,C5XFY4,A0A1B6Q9V6,A0A1Z5RC59,A0A1B6QDA6	0.00848596	0.246077	0.6875
GO:0070993	translation preinitiation complex	C	11	16	3270	9002	0.00336391	0.00177738	over	C5XAA7,A0A1B6P9J7,C5XT21,C5XZC2,C5WRE1,C5YVW3,C5XJP4,A0A1B6Q9V6,A0A1Z5RC59,A0A1B6QDA6,C5WNG8	C5YMH0,C5XAA7,A0A1B6P9J7,C5WVR8,C5XT21,C5XZC2,C5XM02,C5WRE1,C5YVW3,C5XJP4,C5XE74,C5XFY4,A0A1B6Q9V6,A0A1Z5RC59,A0A1B6QDA6,C5WNG8	0.00848596	0.246077	0.6875
GO:0046540	U4/U6 x U5 tri-snRNP complex	C	13	20	3270	9002	0.00397554	0.00222173	over	B3VTC7,C5YGY2,C5YET4,C5WZ02,C5WRK2,A0A1B6PAB8,C5XL26,A0A1B6Q970,C5Z5Q8,C5YP81,A0A1W0W7F3,C5XCA3,C5XM20	C5YCD9,B3VTC7,C5YGY2,C5YET4,C5WZ02,C5WRK2,A0A1B6PAB8,C5XQM8,C5WZR9,C5XL26,A0A1B6Q970,C5Z5Q8,C5YP81,A0A1W0W7F3,Q0H638,C5YXH0,C5XCA3,C5XM20,C5YDJ9,A0A1Z5RLV9	0.00853818	0.246077	0.65
GO:0030532	small nuclear ribonucleoprotein complex	C	26	48	3270	9002	0.00795107	0.00533215	over	B3VTC7,A0A1B6QC72,A0A1Z5RK87,C5XDY9,C5XL26,A0A1B6Q970,C5XWD2,C5XCA3,A0A1W0VRL2,C5XW93,C5XMR4,A0A1Z5RMH0,A0A1B6PHM9,C5Z2N0,C5WQ64,C5Y429,C5YGR1,C5YGY2,C5YET4,A0A1B6PAB8,C5WZ02,C5WRK2,C5Z5Q8,C5YP81,A0A1W0W7F3,C5XM20	C5YCD9,B3VTC7,A0A1B6QC72,A0A1Z5RK87,C5XDY9,C5XL26,A0A1B6Q970,C5XWD2,C5XCA3,A0A1W0VRL2,C5XW93,C5XMR4,A0A1Z5S4H0,C5WPG0,C5Z0J1,A0A1Z5RMH0,C5WTP4,C5XX85,C5X571,A0A1B6PHM9,C5Z2N0,C5XGI9,C5WVZ7,C5XZL2,C5XAZ5,C5WQ64,C5WNF2,C5XUM0,C5YQL8,C5Y429,C5WU44,C5YDJ9,C5YGR1,C5YGY2,C5YET4,A0A1B6PAB8,C5XQM8,C5XFV4,C5YXH0,C5WZ02,C5WRK2,C5WZR9,C5Z5Q8,C5YP81,A0A1W0W7F3,Q0H638,C5XM20,A0A1Z5RLV9	0.00858583	0.246077	0.541667
GO:0097525	spliceosomal snRNP complex	C	26	48	3270	9002	0.00795107	0.00533215	over	B3VTC7,A0A1B6QC72,A0A1Z5RK87,C5XDY9,C5XL26,A0A1B6Q970,C5XWD2,C5XCA3,A0A1W0VRL2,C5XW93,C5XMR4,A0A1Z5RMH0,A0A1B6PHM9,C5Z2N0,C5WQ64,C5Y429,C5YGR1,C5YGY2,C5YET4,A0A1B6PAB8,C5WZ02,C5WRK2,C5Z5Q8,C5YP81,A0A1W0W7F3,C5XM20	C5YCD9,B3VTC7,A0A1B6QC72,A0A1Z5RK87,C5XDY9,C5XL26,A0A1B6Q970,C5XWD2,C5XCA3,A0A1W0VRL2,C5XW93,C5XMR4,A0A1Z5S4H0,C5WPG0,C5Z0J1,A0A1Z5RMH0,C5WTP4,C5XX85,C5X571,A0A1B6PHM9,C5Z2N0,C5XGI9,C5WVZ7,C5XZL2,C5XAZ5,C5WQ64,C5WNF2,C5XUM0,C5YQL8,C5Y429,C5WU44,C5YDJ9,C5YGR1,C5YGY2,C5YET4,A0A1B6PAB8,C5XQM8,C5XFV4,C5YXH0,C5WZ02,C5WRK2,C5WZR9,C5Z5Q8,C5YP81,A0A1W0W7F3,Q0H638,C5XM20,A0A1Z5RLV9	0.00858583	0.246077	0.541667
GO:0071013	catalytic step 2 spliceosome	C	21	37	3270	9002	0.00642202	0.0041102	over	C5Y082,C5Z5Q8,C5YGR1,B3VTC7,C5YGY2,C5XW93,C5XMR4,C5Z2N0,C5Z262,C5XWR4,C5WNT6,A0A1Z5RK87,C5XDY9,C5WQ64,A0A1B6Q970,C5XWD2,C5YP81,C5Z9E6,A0A1W0VRL2,C5Z9E4,C5WUR3	C5Y082,C5Z502,C5Z5Q8,C5X3Z7,C5YXW0,C5YGR1,C5YCD9,B3VTC7,C5XGI1,C5YGY2,C5XW93,C5XMR4,C5Z2N0,C5Z262,C5XWR4,C5XGI9,A0A1B6QKE9,C5WNT6,C5WVZ7,A0A1Z5RK87,C5XDY9,C5XQM8,C5WQ64,C5XX61,A0A1B6Q970,C5XUM0,C5XWD2,C5YP81,A0A1B6QIK6,C5Z9E6,A0A1W0VRL2,C5Z9E4,C5WXK8,A0A1Z5S9K2,C5WUR3,C5XF95,C5YD66	0.00884797	0.249218	0.567568
GO:0120114	Sm-like protein family complex	C	26	49	3270	9002	0.00795107	0.00544323	over	A0A1Z5RK87,C5XWD2,C5XDY9,C5YGR1,C5YGY2,B3VTC7,A0A1B6QC72,C5XL26,A0A1B6Q970,C5XCA3,A0A1W0VRL2,C5XW93,C5XMR4,A0A1Z5RMH0,A0A1B6PHM9,C5Z2N0,C5WQ64,C5Y429,C5YET4,A0A1B6PAB8,C5WZ02,C5WRK2,C5Z5Q8,C5YP81,A0A1W0W7F3,C5XM20	A0A1Z5RK87,C5XWD2,C5XDY9,C5YGR1,C5YGY2,C5XQM8,C5YXH0,C5Y987,C5YCD9,B3VTC7,A0A1B6QC72,C5XL26,A0A1B6Q970,C5XCA3,A0A1W0VRL2,C5XW93,C5XMR4,A0A1Z5S4H0,C5WPG0,C5Z0J1,A0A1Z5RMH0,C5WTP4,C5XX85,C5X571,A0A1B6PHM9,C5Z2N0,C5XGI9,C5WVZ7,C5XZL2,C5XAZ5,C5WQ64,C5WNF2,C5XUM0,C5YQL8,C5Y429,C5WU44,C5YDJ9,C5YET4,A0A1B6PAB8,C5XFV4,C5WZ02,C5WRK2,C5WZR9,C5Z5Q8,C5YP81,A0A1W0W7F3,Q0H638,C5XM20,A0A1Z5RLV9	0.0120677	0.312929	0.530612
GO:0005741	mitochondrial outer membrane	C	16	27	3270	9002	0.00489297	0.00299933	over	C5YXD8,A0A1B6QH83,A0A1Z5S9S9,C5YQ21,A0A1W0VRL0,C5WT79,C5WS66,A0A1B6Q5X2,A0A1B6Q2V1,C5WTT2,C5YMQ1,C5XAN7,C5WYZ2,C5YUI7,C5XPG8,C5XIA4	C5YXD8,A0A1B6QH83,A0A1Z5S9S9,A0A1Z5R399,C5YZE7,C5WQ18,C5XXH2,C5YQ21,C5Y2Z5,A0A1W0VRL0,C5XNY7,A0A1B6QF42,C5WT79,C5XGB6,C5WS66,A0A1B6Q5X2,A0A1B6Q2V1,C5XED1,C5X1R7,A0A1B6PMS8,C5WTT2,C5YMQ1,C5XAN7,C5WYZ2,C5YUI7,C5XPG8,C5XIA4	0.0126481	0.324373	0.592593
GO:0005623	cell	C	1694	4525	3270	9002	0.518043	0.502666	over	A0A1W0VR66,C5XBD4,C5Z8Z6,C5X3T9,C5XQ85,C5Z710,C5Z7H7,C5YN28,C5WYZ2,C5YQV9,A0A1B6PK98,C5XT00,A0A1B6QB11,C5Y9I0,C5X4A5,C5XZW8,A0A1W0W1P7,C5YPA6,C5WY64,C5Y2Y8,C5XX81,C5Z2J6,A0A1Z5R584,A0A1B6QAQ0,C5YP52,C5YVJ8,C5YL90,A0A1W0W123,C5YCE6,C5XW23,C5XXV1,C5X548,C5Y1D9,C5YJ56,C5XUI0,C5YKA7,C5WVL1,C5YDX2,C5Z8T0,A0A1B6PIP3,C5YUU0,C5YV63,C5YUT7,C5XCR0,C5XAS9,C5X4C2,C5XYR7,C5XW62,A0A1Z5S8M8,C5Y5C3,C5WT09,C5X733…	A0A194YGY2,A0A1W0VR66,C5XBD4,C5WQ44,B3GQV9,C5XT06,C5XS07,C5WV20,C5Z8Z6,A0A1W0W0G3,C5YZA7,C5Z7B5,C5XW73,C5XCK1,C5YJ75,C5XYQ0,A0A1B6QDK2,C5X3T9,C5X3T6,C5WXS7,C5XQ85,A0A194YLP4,C5Z710,C5XAJ9,C5Z7H7,C5YN28,C5WYZ2,C5XGU1,C5WQ45,C5YZJ5,C5YQV9,C5WS47,A0A1B6PK98,C5WVZ8,C5XT00,C5X4Z8,C5YAK6,C5YH01,C5XAA1,A0A1B6QB11,C5Y9I0,C5X4A5,C5WYJ3,C5XZW8,C5WNQ9,C5YT23,A0A1W0W1P7,C5YPA6,C5WY64,C5Y2Y8,C5XHU4,A0A1W0VXA2…	0.0145504	0.349565	0.374365
GO:0005732	small nucleolar ribonucleoprotein complex	C	11	17	3270	9002	0.00336391	0.00188847	over	C5WZ02,C5WRK2,C5XW06,A0A1B6QN92,C5XFV2,C5X3A6,C5Z8J0,C5Y4Z6,C5YET4,C5XW93,C5XMR4	C5WZ02,C5WRK2,C5XW06,C5WZS5,A0A1B6QN92,A0A1B6Q7Y9,A0A1Z5SAE4,C5XXQ4,C5XFV2,C5X3A6,C5Z8J0,C5XZE5,C5Y4Z6,C5YET4,C5XW93,C5XMR4,A0A1Z5R3M2	0.0162081	0.370382	0.647059
GO:0005852	eukaryotic translation initiation factor 3 complex	C	10	15	3270	9002	0.0030581	0.0016663	over	A0A1B6Q9V6,A0A1B6P9J7,C5XZC2,C5XAA7,C5XT21,C5WRE1,C5YVW3,C5XJP4,A0A1Z5RC59,A0A1B6QDA6	C5XM02,C5XE74,A0A1B6Q9V6,A0A1B6P9J7,C5XZC2,C5YMH0,C5XAA7,C5WVR8,C5XT21,C5WRE1,C5YVW3,C5XJP4,C5XFY4,A0A1Z5RC59,A0A1B6QDA6	0.0164681	0.370382	0.666667
GO:0016282	eukaryotic 43S preinitiation complex	C	10	15	3270	9002	0.0030581	0.0016663	over	C5XAA7,A0A1B6P9J7,C5XT21,C5XZC2,C5WRE1,C5YVW3,C5XJP4,A0A1B6Q9V6,A0A1Z5RC59,A0A1B6QDA6	C5YMH0,C5XAA7,A0A1B6P9J7,C5WVR8,C5XT21,C5XZC2,C5XM02,C5WRE1,C5YVW3,C5XJP4,C5XE74,C5XFY4,A0A1B6Q9V6,A0A1Z5RC59,A0A1B6QDA6	0.0164681	0.370382	0.666667
GO:0044424	intracellular part	C	1492	3973	3270	9002	0.456269	0.441346	over	C5XYV9,C5YT39,C5WYG5,A0A194YNR0,C5XFW6,A0A1Z5SBK5,C5WXY8,C5WM29,C5Y9M7,C5XIW1,C5XGM8,C5YQY4,Q4VQB3,C5WMM0,Q4VQB5,Q4VQB2,Q4VQB4,A0A1B6QNQ4,C5Z8I6,C5WMM1,A0A1B6QKP6,C5WS57,C5WNX2,C5XTW7,A0A1W0W5X7,C5YH49,C5Z061,C5Y4R1,A0A1B6QE21,C5WXH7,C5WW94,C5YPZ1,C5XG44,C5Y273,C5Y4T1,A0A1B6Q6S1,A0A1B6QP14,A0A1B6PB54,C5XTQ4,C5XFY9,C5XYN4,C5XFP1,C5X3T9,C5XN40,C5YXW7,C5WPF7,C5YI35,A0A1B6Q818,C5XUF6,A0A1B6PRF6,C5XRH…	C5WWH4,C5YF19,C5YBD5,C5YHJ7,C5Z7F3,C5WNW1,C5XYV9,C5YT39,C5YSW8,C5XPZ8,A0A1Z5RM22,A0A1W0W5D1,A0A194YGU2,A0A194YK10,C5WYG5,A0A194YJP7,A0A194YNR0,C5XQ76,C5Z6X6,A0A1B6QIU1,C5YMI8,C5XX35,C5XFW6,C5Y9M2,C5WZX9,A0A1B6PDF7,A0A194YQA5,C5Z2R0,A0A1Z5SBK5,C5XRH6,C5WXY8,A0A1B6QQY9,C5WM29,A0A1B6QG67,C5XKY0,A0A1Z5R2K0,C5Y9M7,C5XIW1,C5XGM8,C5YQY4,Q4VQB3,C5WMM0,Q4VQB5,Q4VQB2,Q4VQB4,A0A1B6QNQ4,C5Z8I6,C5WMM1,A0A1B6Q…	0.0165504	0.370382	0.375535
GO:0005622	intracellular	C	1492	3973	3270	9002	0.456269	0.441346	over	A0A1W0VR66,C5XBD4,C5XY14,C5XEY3,C5XQH8,A0A1B6QL55,C5YHR9,C5X218,C5XT73,A0A1W0W503,C5WN40,C5XMQ4,C5YFJ2,A0A1W0VTN8,C5Y0D8,C5XL07,C6JRL5,C5XRJ2,A0A1B6P9K4,A0A1W0VQY3,A0A1W0VZY5,C5YMB3,C5XIW9,A0A1Z5REQ8,A0A1W0VUK3,C5WWL3,C5X2D2,Q2UVB6,C5XYT1,C5XYR7,A0A1Z5S4C7,C5XYV9,C5YT39,C5WYG5,A0A194YNR0,C5XFW6,C5WS01,C5XQ21,C5Y0E9,C5YF43,C5XHM7,C5XU89,A0A1B6Q7J3,C5X4C8,C5XS72,C5WZD5,C5XAM5,C5Z267,A0A1B6Q9D0,C5WX…	A0A194YGY2,A0A1W0VR66,C5XBD4,C5WQ44,C5XGX0,C5XY14,C5YKG8,C5XEY3,A0A194YJW7,C5YCA7,A0A1B6PD23,C5WWP0,A0A1Z5R5L3,A0A1B6Q7W5,A0A1B6QBQ0,A0A1W0W0H1,A0A1B6QFZ0,C5XQH8,A0A1B6QL55,C5YHR9,A0A1W0W5K7,A0A1B6Q739,C5YGR4,C5Y4V9,C5X218,C5WRB2,C5XT73,C5WS02,C5YTK4,A0A1W0W503,C5XCM2,A0A1B6Q307,C5WN44,C5WN40,A0A1B6QFY2,C5XMQ4,A0A1B6Q117,C5YFJ2,A0A1B6PEI1,C5YPE0,A0A194YNJ6,C5WY28,A0A1B6Q0M0,A0A1Z5SAK4,C5XK11,A0A1…	0.0165504	0.370382	0.375535
GO:0017101	aminoacyl-tRNA synthetase multienzyme complex	C	4	4	3270	9002	0.00122324	0.000444346	over	A0A1B6Q0S3,C5YZU3,C5YH58,C5XAA3	A0A1B6Q0S3,C5YZU3,C5YH58,C5XAA3	0.0173911	0.370582	1
GO:0044464	cell part	C	1678	4487	3270	9002	0.51315	0.498445	over	C5Z8Z6,C5X3T9,C5XQ85,C5Z710,C5Z7H7,C5YN28,C5WYZ2,C5YQV9,A0A1B6PK98,C5XT00,A0A1B6QB11,C5Y9I0,C5X4A5,C5XZW8,A0A1W0W1P7,C5YPA6,C5WY64,C5Y2Y8,C5XX81,C5Z2J6,A0A1Z5R584,A0A1B6QAQ0,C5YP52,C5YVJ8,C5YL90,A0A1W0W123,C5YCE6,C5XW23,C5XXV1,C5X548,C5Y1D9,C5YJ56,C5XUI0,C5YKA7,C5WVL1,C5YDX2,C5Z8T0,A0A1B6PIP3,C5YUU0,C5YV63,C5YUT7,C5XCR0,C5XAS9,C5X4C2,C5XYR7,C5XW62,A0A1Z5S8M8,C5Y5C3,C5WT09,C5X733,C5XYW6,A0A194YHG2…	B3GQV9,C5XT06,C5XS07,C5WV20,C5Z8Z6,A0A1W0W0G3,C5YZA7,C5Z7B5,C5XW73,C5XCK1,C5YJ75,C5XYQ0,A0A1B6QDK2,C5X3T9,C5X3T6,C5WXS7,C5XQ85,A0A194YLP4,C5Z710,C5XAJ9,C5Z7H7,C5YN28,C5WYZ2,C5XGU1,C5WQ45,C5YZJ5,C5YQV9,C5WS47,A0A1B6PK98,C5WVZ8,C5XT00,C5X4Z8,C5YAK6,C5YH01,C5XAA1,A0A1B6QB11,C5Y9I0,C5X4A5,C5WYJ3,C5XZW8,C5WNQ9,C5YT23,A0A1W0W1P7,C5YPA6,C5WY64,C5Y2Y8,C5XHU4,A0A1W0VXA2,A0A1B6PAV5,C5Z2N2,C5XX81,C5XBY1,C5Z…	0.0185005	0.392514	0.373969
GO:0032991	protein-containing complex	C	571	1475	3270	9002	0.174618	0.163852	over	A0A1B6Q469,A0A1B6PDC2,C6JS28,C5WZ41,C5Z3U4,C5YIS1,A0A1B6QCT4,C5Z0H7,C5Y082,C5Z9E6,C5Z9E4,A0A1B6QIY5,C5YGR1,C5X592,C5XJZ3,C5XYF2,A0A1B6Q114,C5XDY9,A0A1B6Q666,C5Z5Q8,C5X8R1,C5WXU5,C5YKL5,A0A1W0VS33,C5YBZ2,C5Z061,C5XHI5,C5WZT7,C5Z5Z7,C5YYH8,C5XU82,A0A1Z5S5N3,C5Y9M7,C5WNX2,C5XTW7,A0A1W0W5X7,C5YH49,C5XN40,C5YI35,C5XY69,C5WVT0,C5Z4C7,C5WXR7,C5X5E3,A0A1W0VRK7,C5YH32,C5X6V1,A0A194YGP1,C5X1Y0,C5YAN4,A0A1B…	A0A1B6PAQ6,A0A1B6Q469,A0A1B6PDC2,C5XUH8,A0A1Z5SBX6,C6JS28,C5XMX5,C5XKY0,A0A1Z5R2K0,C5WZ41,C5Z3U4,C5YIS1,A0A1B6Q6Q7,A0A1B6Q797,C5YAX4,C5Z0K9,A0A1B6QCT4,C5Z0H7,C5XGI1,A0A1B6QKE9,C5Y082,C5Z502,C5XX61,C5X3Z7,C5Z9E6,C5Z9E4,C5YXW0,A0A1B6QIY5,C5WT87,C5YGR1,C5XG78,C5YN17,C5YSY6,C5X592,C5XXA7,C5XJZ3,A0A1B6QGY0,A0A1B6QGY8,C5Z4R7,C5XSH4,C5XR18,C5WWJ3,C5YBH2,A0A1B6PEQ0,C5XR08,C5YBU9,C5YH87,C5XYF2,A0A1B6Q114,…	0.0202249	0.413009	0.387119
GO:0005743	mitochondrial inner membrane	C	53	116	3270	9002	0.016208	0.012886	over	C5X5I5,A0A1Z5S418,C5YIX1,C5XSW1,C5XAY5,C5XDW4,C5Y1A8,A0A1B6QEH8,C5WYD8,C5Z0U4,A0A1W0VUZ4,C5XLB7,C5Z141,C5XK48,C5XJ30,C5XMD1,C5YL65,C5X3Z0,C5YZU8,A0A1Z5SA07,C5YN69,C5WPJ9,A0A1B6P999,C5XTF9,C5XUZ9,A0A1B6P6W9,A0A1B6Q8Y3,A0A1B6PF00,C5XC06,A0A1B6QHB6,C5XU35,C5YS99,C5YFA1,A0A1B6PQ63,C5WZ72,C5WUX5,A0A1W0W304,A0A1B6Q140,C5WSU8,C5X2X2,C5WT18,C5WWQ6,A0A1B6QDG1,A0A194YQ30,C5XVE3,C5WZZ8,A0A194YRR0,Q09EJ9,C5Y…	C5X5I5,C5YPS8,C5XWG4,A0A1Z5S418,C5Z4B7,C5YIX1,C5X123,C5XSW1,C5WVC3,C5XAY5,A0A1Z5S4Q3,A0A1Z5S4E5,C5XUR1,C5XDW4,C5Y1A8,C5YMN5,A0A1B6QAW3,C5XQE3,A0A1B6PA06,C5WST3,C5X9A1,A0A1B6QEH8,A0A1W0VYC1,C5YUG6,Q09EK0,C5X8B2,A0A1B6PH89,C5XP90,C5YHV9,C5WYD8,C5XKU6,C5WQV6,C5Z0U4,A0A1W0VUZ4,C5XLB7,C5Z141,C5WQR1,C5YNA5,C5WUR7,C5XK48,C5XJ30,C5XMD1,C5WME2,C5YL65,C5X3Z0,C5YZU8,A0A1Z5SA07,C5XVW3,C5YN69,C5WN22,A0A1B6PFP…	0.0231623	0.462907	0.456897
GO:0010319	stromule	C	5	6	3270	9002	0.00152905	0.000666519	over	Q84KI3,A0A1B6PFE9,A0A194YSX5,C5WM67,C5XR33	Q84KI3,A0A1B6PFE9,A0A194YSX5,Q07300,C5WM67,C5XR33	0.0264208	0.499954	0.833333
GO:0005687	U4 snRNP	C	5	6	3270	9002	0.00152905	0.000666519	over	A0A1Z5RK87,C5XDY9,C5XL26,A0A1B6Q970,C5XWD2	A0A1Z5RK87,C5XDY9,C5XL26,A0A1B6Q970,C5XWD2,C5YDJ9	0.0264208	0.499954	0.833333
GO:0000786	nucleosome	C	20	38	3270	9002	0.00611621	0.00422128	over	C5YL42,C5XB54,C5X4Q7,C5XPC7,A0A1W0VY87,C5XAT8,C5WTL6,C5Z6E9,C5WXQ0,C5XPA5,C5WPC4,C5XAT9,C5XBR4,C5WMX3,C5YP98,C5WS22,C5WPC3,A0A1B6QIJ7,C5XPI1,C5XC59	C5YL42,C5XDK0,C5YM38,C5XB54,C5X4Q7,C5XPC7,A0A1W0VY87,C5XE66,C5YJD0,A0A1W0VR45,C5XP45,A0A1Z5S4I2,C5Y096,C5YZA2,C5XAT8,C5WTL6,C5Z6E9,C5YEF5,C5XX54,C5WXQ0,C5XPA5,C5YZY0,A0A1B6PT29,C5WPC4,C5XAT9,C5XBR4,C5YYL4,C5WMX3,C5YP98,C5X685,C5YZA9,C5WS22,C5WPC3,A0A1B6QIJ7,C5XHN5,C5XPI1,A0A1B6QJ59,C5XC59	0.0289067	0.5326	0.526316
GO:0043228	non-membrane-bounded organelle	C	267	675	3270	9002	0.0816514	0.0749833	over	C5Z3U4,C5YIS1,C5Y0E9,C5YF43,C5YFT4,C5X5I6,C5Z622,C5X0P2,Q8LKU3,C5YZ01,A0A1Z5RLG8,C5YNS4,C5WV32,C5Y9U0,A0A194YHL5,C5XFW9,C5XVB4,C5Z967,A0A1W0W7G1,C5XYI5,C5XIE4,C5WLW3,A0A1L1VU75,C5Z4K7,A0A1W0VWV3,A0A1B6QKE3,C5XEG8,A0A109NCZ7,C5WWG7,A0A1B6Q8X9,C5WZQ4,A0A5P8KMF6,C5YVG2,Q09EL6,A0A1Z5S5G7,C5XKE8,C5X658,Q09EK5,C5XFH5,C5XYD9,C5XDD8,C5YC42,A0A1Z5RPR8,C5YL42,C5WSV0,C5YWC5,C5YET4,C5Z6E9,C5XCB5,C5XWR4,A0A1B…	C5Z3U4,C5YIS1,A0A1B6Q6Q7,A0A1B6Q797,C5YAX4,C5Y0E9,C5YF43,C5YFT4,A0A1Z5RJG6,C5X5I6,C5Z622,C5X0P2,C5XIY6,C5Z0N6,C5YA36,Q8LKU3,C5YZ01,A0A1Z5RLG8,A0A1B6P8W9,C5WRN8,C5YNS4,C5WV32,C5Y9U0,A0A194YHL5,C5XLV9,C5XFW9,C5XVB4,C5Z967,A0A1W0W7G1,C5YJC3,C5XYI5,C5XIE4,C5WLW3,A0A1L1VU75,C5Z4K7,C5XJ42,A0A1W0VWV3,C5Z1G2,C5YC82,C5XR51,A0A1B6QKE3,A0A1Z5S4D4,C5Y448,C5X8D5,C5WU27,C5YMI4,C5YIF1,C5Z6E1,C5XEG8,A0A109NCZ7,A…	0.0386645	0.651185	0.395556
GO:0043232	intracellular non-membrane-bounded organelle	C	267	675	3270	9002	0.0816514	0.0749833	over	C5Z3U4,C5YIS1,C5Y0E9,C5YF43,C5YFT4,C5X5I6,C5Z622,C5X0P2,Q8LKU3,C5YZ01,A0A1Z5RLG8,C5YNS4,C5WV32,C5Y9U0,A0A194YHL5,C5XFW9,C5XVB4,C5Z967,A0A1W0W7G1,C5XYI5,C5XIE4,C5WLW3,A0A1L1VU75,C5Z4K7,A0A1W0VWV3,A0A1B6QKE3,C5XEG8,A0A109NCZ7,C5WWG7,A0A1B6Q8X9,C5WZQ4,A0A5P8KMF6,C5YVG2,Q09EL6,A0A1Z5S5G7,C5XKE8,C5X658,Q09EK5,C5XFH5,C5XYD9,C5XDD8,C5YC42,A0A1Z5RPR8,C5YL42,C5WSV0,C5YWC5,C5YET4,C5Z6E9,C5XCB5,C5XWR4,A0A1B…	C5Z3U4,C5YIS1,A0A1B6Q6Q7,A0A1B6Q797,C5YAX4,C5Y0E9,C5YF43,C5YFT4,A0A1Z5RJG6,C5X5I6,C5Z622,C5X0P2,C5XIY6,C5Z0N6,C5YA36,Q8LKU3,C5YZ01,A0A1Z5RLG8,A0A1B6P8W9,C5WRN8,C5YNS4,C5WV32,C5Y9U0,A0A194YHL5,C5XLV9,C5XFW9,C5XVB4,C5Z967,A0A1W0W7G1,C5YJC3,C5XYI5,C5XIE4,C5WLW3,A0A1L1VU75,C5Z4K7,C5XJ42,A0A1W0VWV3,C5Z1G2,C5YC82,C5XR51,A0A1B6QKE3,A0A1Z5S4D4,C5Y448,C5X8D5,C5WU27,C5YMI4,C5YIF1,C5Z6E1,C5XEG8,A0A109NCZ7,A…	0.0386645	0.651185	0.395556
GO:0031225	anchored component of membrane	C	40	87	3270	9002	0.0122324	0.00966452	over	A0A1B6Q0M4,C5Y055,C5WN52,C5WN51,C5X6P7,C5X6P6,C5Y9D7,C5Z6W2,C5Z8E7,A0A1W0W306,C5XHT5,C6JSR9,C5Z0P5,C5X750,C5XMC3,C5Y5Y2,A0A1W0W2X7,Q8W0R0,A0A1Z5RGP3,C5XVG9,C5YGK4,C5Z861,C5XHD8,C5Y538,A0A1Z5RER0,C5X122,C5X320,A0A1B6PJ93,C5XU17,C5X069,C5XAT1,A0A1Z5S4E3,C5YN08,C5X6X2,A0A1W0W312,A0A1B6QE37,C5WWK3,C5YGA6,C5XAS3,C5WML2	A0A1B6Q0M4,C5Y055,C5WN52,C5WN51,C5X6P7,C5X6P6,C5Y9D7,C5Z6W2,C5Z8E7,A0A1W0W306,A0A194YMI7,C5XHT5,C5XAS4,C5YK12,C5X780,C5Y8K8,C6JSR9,C5Z0P5,C5Z240,C5X750,C5XAS6,C5XHR8,C5XAC2,C5WTY0,C5YS67,C5XMC3,C5WY32,C5Y5Y2,A0A1W0W2X7,Q8W0R0,A0A1Z5RGP3,C5XA66,C5XVG9,A0A1Z5RPW2,C5YGK4,C5WSP4,C5YQU5,C5X241,C5XC95,C5Z861,C5XHD8,C5Y538,C5X884,C5YIX7,A0A1Z5RER0,C5XHS1,A0A1B6Q838,A0A1B6QEG6,A0A1B6QIX5,C5X122,C5X320,C5…	0.0398881	0.665598	0.45977
GO:0031975	envelope	C	123	298	3270	9002	0.0376147	0.0331038	over	C5WNQ0,A0A1B6QCT4,A0A1B6PU25,C5XQZ8,A0A1B6PAD6,A0A1B6PNS7,C5X695,C5XSH8,A0A194YSX5,C5XWW4,C5WZQ4,C5WM67,C5YUE1,A0A194YKU6,C5WMG5,A0A194YTY4,A0A1W0W792,C5WZ95,C5Z6H4,C5XR33,C5XFH5,A0A1W0W709,C5XBI9,C5Z316,A0A1B6Q8E8,A0A1B6QQU9,A0A1B6QQZ3,C5YZQ9,C5Z061,C5XHI5,C5WZT7,C5Z5Z7,C5YY64,C5XEM6,C5YCI6,C5YQN7,C5WNK4,Q84KI3,A0A1B6PFE9,A0A1W0W4W5,A0A1Z5SAF4,C5WTT2,C5YMQ1,C5XAN7,C5WYZ2,C5YUI7,C5XPG8,C5XIA4,C5Y…	C5WXS7,A0A1W0VX24,C5XW88,C5Z5P6,A0A1Z5RFK1,C5WNQ0,C5WN20,A0A1Z5RN86,A0A1B6QCT4,A0A1B6Q797,A0A1B6PU25,A0A1B6QB27,A0A1B6QGH8,C5XQZ8,A0A1B6PAD6,C5Z3U6,C5X2Z4,A0A1B6PNS7,C5X695,C5XSH8,A0A194YSX5,A0A1Z5RNN9,C5Y8N1,C5YBS3,C5Y5G7,A0A1Z5S6M4,C5YXG6,C5WU27,C5YJP1,C5XX72,C5YCI7,C5YS41,A0A1W0W196,C5XWW4,C5WZQ4,C5X9J3,A0A1Z5RFU0,C5XXH2,Q07300,A9UKC6,C5WSP9,C5WM67,C5XF30,C5XHY3,C5YFR1,C5YLY6,C5YUE1,C5WTC1,A0A…	0.0412691	0.68101	0.412752
GO:0031967	organelle envelope	C	123	298	3270	9002	0.0376147	0.0331038	over	C5WNQ0,A0A1B6QCT4,A0A1B6PU25,C5XQZ8,A0A1B6PAD6,A0A1B6PNS7,C5X695,C5XSH8,A0A194YSX5,C5XWW4,C5WZQ4,C5WM67,C5YUE1,A0A194YKU6,C5WMG5,A0A194YTY4,A0A1W0W792,C5WZ95,C5Z6H4,C5XR33,C5XFH5,A0A1W0W709,C5XBI9,C5Z316,A0A1B6Q8E8,A0A1B6QQU9,A0A1B6QQZ3,C5YZQ9,C5Z061,C5XHI5,C5WZT7,C5Z5Z7,C5YY64,C5XEM6,C5YCI6,C5YQN7,C5WNK4,Q84KI3,A0A1B6PFE9,A0A1W0W4W5,A0A1Z5SAF4,C5WUX5,A0A1W0W304,A0A1B6Q140,C5WSU8,C5X2X2,C5WT18,C5…	C5WXS7,A0A1W0VX24,C5XW88,C5Z5P6,A0A1Z5RFK1,C5WNQ0,C5WN20,A0A1Z5RN86,A0A1B6QCT4,A0A1B6Q797,A0A1B6PU25,A0A1B6QB27,A0A1B6QGH8,C5XQZ8,A0A1B6PAD6,C5Z3U6,C5X2Z4,A0A1B6PNS7,C5X695,C5XSH8,A0A194YSX5,A0A1Z5RNN9,C5Y8N1,C5YBS3,C5Y5G7,A0A1Z5S6M4,C5YXG6,C5WU27,C5YJP1,C5XX72,C5YCI7,C5YS41,A0A1W0W196,C5XWW4,C5WZQ4,C5X9J3,A0A1Z5RFU0,C5XXH2,Q07300,A9UKC6,C5WSP9,C5WM67,C5XF30,C5XHY3,C5YFR1,C5YLY6,C5YUE1,C5WTC1,A0A…	0.0412691	0.68101	0.412752
GO:0046658	anchored component of plasma membrane	C	39	85	3270	9002	0.0119266	0.00944235	over	A0A1B6Q0M4,C5Y055,C5WN52,C5WN51,C5X6P7,C5X6P6,C5Y9D7,C5Z6W2,C5Z8E7,A0A1W0W306,C5XHT5,C6JSR9,C5Z0P5,C5X750,C5XMC3,C5Y5Y2,A0A1W0W2X7,Q8W0R0,A0A1Z5RGP3,C5XVG9,C5YGK4,C5Z861,C5XHD8,C5Y538,A0A1Z5RER0,C5X122,C5X320,A0A1B6PJ93,C5XU17,C5X069,C5XAT1,A0A1Z5S4E3,C5YN08,C5X6X2,A0A1W0W312,A0A1B6QE37,C5WWK3,C5YGA6,C5XAS3	A0A1B6Q0M4,C5Y055,C5WN52,C5WN51,C5X6P7,C5X6P6,C5Y9D7,C5Z6W2,C5Z8E7,A0A1W0W306,A0A194YMI7,C5XHT5,C5XAS4,C5YK12,C5X780,C5Y8K8,C6JSR9,C5Z0P5,C5Z240,C5X750,C5XAS6,C5XHR8,C5XAC2,C5WTY0,C5YS67,C5XMC3,C5WY32,C5Y5Y2,A0A1W0W2X7,Q8W0R0,A0A1Z5RGP3,C5XA66,C5XVG9,A0A1Z5RPW2,C5YGK4,C5WSP4,C5YQU5,C5X241,C5XC95,C5Z861,C5XHD8,C5Y538,C5X884,C5YIX7,A0A1Z5RER0,C5XHS1,A0A1B6Q838,A0A1B6QEG6,A0A1B6QIX5,C5X122,C5X320,C5…	0.0435	0.683613	0.458824
GO:0098805	whole membrane	C	94	224	3270	9002	0.0287462	0.0248834	over	A0A1W0VUZ4,C5YD28,C5YKG9,C5XIA1,C5WVD3,A0A1B6QG50,C5X4H2,C5Y397,A0A1B6QQ80,C5XEJ7,C5YSN7,C5WTU4,C5XRG2,A0A1W0W123,C5YCL4,C5XI53,A0A1Z5R6H7,C5XDA8,C5Z8T0,C5YV63,C5XZB8,C5X3W3,C5XNH8,C5XNH4,A0A1W0W792,C5WQ52,C5X9E0,C5XGP5,A0A1W0VZY5,A0A1Z5REQ8,C5YPL0,A0A194YJE5,A0A1Z5RE08,C5Z2N7,A0A194YSU3,C5XWU8,C5YLW9,C5XNN0,C5YTD9,C5Z779,C5Y8V8,C5XNN2,C5WYQ2,C5XHN3,C5X3B5,C5XRJ2,C5YW46,C5WTT2,C5YMQ1,C5XAN7,C5WYZ…	A0A1W0VUZ4,C5YG37,C5Z0Z3,C5Z7B5,C5XW73,C5YD28,C5YKG9,C5XIA1,A0A194YLP4,C5Y8Z9,C5WVD3,C5YUU6,A0A1B6QG50,C5X4H2,C5XK96,C5Y397,A0A1B6QQ80,C5XEJ7,C5YSN7,C5WTU4,C5XRG2,C5WWI9,C5YLD1,A0A1W0W123,C5YCL4,C5XI53,A0A1Z5S4A1,C5YB59,C5X394,A0A1Z5R6H7,C5Z3F5,C5YJP1,C5XDA8,A0A1Z5R3J5,C5Z8T0,A0A1B6PPD4,C5YV63,C5YB91,C5X9J3,C5XZB8,C5Y5P6,C5X3W3,C5YQV4,C5XNH8,C5XNH4,A0A194YRE5,C5Z2N6,C5Y9R1,A0A1W0W792,C5XN98,C5Z12…	0.044889	0.683613	0.419643
GO:0034719	SMN-Sm protein complex	C	3	3	3270	9002	0.000917431	0.000333259	over	A0A1Z5RK87,C5XDY9,C5XWD2	A0A1Z5RK87,C5XDY9,C5XWD2	0.0479041	0.683613	1
GO:0043229	intracellular organelle	C	1194	3186	3270	9002	0.365138	0.353921	over	C5XT00,C5YK13,C5XZJ2,C5X8F2,C5Y7H1,C5Z8I9,C5X0I8,C5XJ44,C5XYW6,C5XJ53,A0A194YNU9,C5WRQ2,A0A1B6Q621,C5XYC6,A0A1B6QHP4,C5Z178,C5Y4K6,Q8LJZ7,C5Z779,A0A1Z5S4C2,A0A1Z5RLK1,A0A1B6QJC0,A0A1W0VX62,C5WW76,C5Y8V8,A0A1B6QMT0,C5XXS0,C5WT79,C5X125,A0A1Z5RNH5,C5YD28,C5X6M4,C5XND6,C5YMC6,A0A1B6Q1C4,Q9MDQ1,C5WVD3,C5X054,A0A1B6PFE9,C5XG02,C5YG66,C5YW21,C5YAA6,C5XSV1,A0A1B6Q140,Q09EM2,A0A1Z5R9Q9,A0A1B6QHH2,C5Z496,…	C5XQK2,C5XT00,C5Y4R7,C5YK13,A0A194YPZ3,C5XUM3,A0A1W0VTM9,C5XZJ2,A0A1W0W0K9,C5YPK5,C5X2H6,C5XJ52,C5WNN9,C5Z0I0,C5X5G7,C5Z0F2,C5XDX5,C5XCM4,A0A1B6PHJ8,C5Y0C0,C5XDS8,C5Y7T6,C5XNH7,C5YKN4,C5X8F2,C5Y7H1,C5Z8I9,C5XEJ1,A0A1W0W6F0,C5XVQ6,C5YQK4,C5X0I8,C5XEJ2,C5XEI9,C5XJ44,C5Y458,C5X0G6,C5Z8Y5,C5X619,C5XYW6,C5YXL0,Q6JAG8,C5XJ53,A0A194YNU9,C5YL66,Q6JAG7,A0A1Z5RLH0,A0A1W0W7W5,C5Z0F0,A0A1W0VSG8,C5Y5H4,C5WRQ2…	0.0487629	0.685179	0.374765
GO:0005685	U1 snRNP	C	10	17	3270	9002	0.0030581	0.00188847	over	B3VTC7,C5XW93,C5XMR4,A0A1Z5RK87,C5XDY9,C5XL26,A0A1B6Q970,C5XWD2,A0A1Z5RMH0,A0A1B6PHM9	C5YCD9,B3VTC7,C5XW93,C5XMR4,A0A1Z5S4H0,A0A1Z5RK87,C5XDY9,C5WPG0,C5XL26,A0A1B6Q970,C5XWD2,C5Z0J1,A0A1Z5RMH0,C5WTP4,C5XX85,C5X571,A0A1B6PHM9	0.0491481	0.685179	0.588235
GO:0016209	antioxidant activity	F	84	151	3270	9002	0.0256881	0.0167741	over	A0A1Z5RKF8,C5Z2J6,C5YBX1,A0A1Z5RAS2,C5Z795,A0A194YU12,C5XXQ2,C5WWX0,C5Z475,A0A1W0W7T8,C5Z471,C5YZI4,C5X040,C5Z864,C5Z0E3,C5XMX0,C5XIY2,C5YZJ3,C5XI24,C5XIN9,C5YSU3,C5X5K3,A0A1W0VX32,C5YH30,C5Z0N9,Q6JAG4,A0A1Z5RGB0,C5YGF5,A0A1B6QNB8,C5X3C9,C5Z470,A0A1B6QFT1,C5X326,C5WRN4,C5YLZ0,C5Y360,C5XIY1,A0A194YS45,A0A1B6QGB6,C5Z469,C5Z8S7,C5YQ75,C5Y359,C5XIY0,C5X039,C5YY92,C5X3C1,C5X3C2,C5YZI6,C5YTC4,A0A1B6PLE…	A0A1Z5RKF8,C5Z2J6,C5YBX1,A0A1Z5RAS2,C5Z795,A0A194YU12,C5XXQ2,C5WWX0,C5XS39,C5Z475,C5WNL8,C5X6H6,C5YB22,A0A1W0W7T8,A0A1B6QN00,C5Z471,C5YB27,C5YZI4,C5X040,A0A1Z5RPH4,C5Z864,C5Z0E3,C5XMX0,C5XIY2,C5XYY5,C5YZJ3,C5YWW2,C5YB25,C5XI24,C5XIN9,C5YSU3,C5X5K3,C6JST4,C5Z1J6,C5XKP4,C5WYQ4,A0A1W0VX32,C5XI23,A0A1Z5R0P5,C5YH30,C5XIX9,C5Z0N9,C5Z0N8,Q6JAG4,A0A1Z5RGB0,C5YGF5,C5Y8Q1,C5XGH2,C5XGH3,A0A1B6QNB8,A0A1B6QJR…	8.68446e-07	0.000532032	0.556291
GO:0003735	structural constituent of ribosome	F	127	251	3270	9002	0.0388379	0.0278827	over	C5YW39,C5XDG5,C5YH46,A0A1B6QMI3,C5Y0E9,C5YF43,C5YFT4,C5YHF8,C5X5I6,C5XHM7,C5XU89,C5Z622,A0A1B6Q7J3,C5XKB8,C5X0P2,C5X4C8,C5WT26,C5XS72,C5WZD5,C5XJZ0,A0A1B6QNT2,C5XAM5,C5Z267,A0A1B6Q9D0,C5WX74,C5YX57,A0A1B6QPU3,Q8LKU3,C5YZ01,C5XQP0,C5YY90,C5WYV4,A0A1Z5RLG8,C5WQX5,A0A1B6P8U4,C5YFQ2,C5WT25,C5XG00,C5YIT9,C5XD91,C5XZV4,C5XW37,C5YMC6,C5X7L1,C5YMX6,C5WTC9,C5YG29,A0A1B6PQ87,C5WW47,A0A1Z5S9X6,C5YNS4,C5XCR2…	C5YW39,C6JSA6,C5XDG5,C5YH46,A0A1B6QMI3,C5Y0E9,C5YF43,C5WYX6,C5YZY2,C5YFT4,C5YHF8,A0A1Z5RJG6,C5X5I6,C5Z9E0,C5XHM7,C5XU89,C5XMD2,C5Z622,A0A1B6Q7J3,A0A1B6P9L7,C5XKB8,C5YM25,C5X0P2,C5X4C8,C5WT26,C5XIY6,C5XS72,C5WZD5,C5Z0N6,C5XJZ0,C5YA36,C5WY08,C5XAE4,A0A1B6QNT2,C5YMC5,C5YMD1,C5XAM5,C5Z267,A0A1B6Q9D0,C5WX74,C5YX57,A0A1B6QPU3,Q8LKU3,C5YZ01,C5XQP0,C5YY90,C5WYV4,A0A1Z5RLG8,C5XAH7,C5WQX5,A0A1B6P8U4,A0A1B6…	1.95492e-06	0.000737004	0.505976
GO:0004601	peroxidase activity	F	74	134	3270	9002	0.02263	0.0148856	over	A0A1Z5RKF8,C5Z2J6,Q6JAG4,A0A194YS45,A0A125QUK1,C5WNQ0,C5XG44,A0A194YKC9,C5XU11,A0A1W0VX27,C5Z475,A0A1W0W7T8,C5Z471,C5YZI4,C5X040,C5Z864,C5Z0E3,C5XMX0,C5XIY2,C5YZJ3,C5XI24,C5XIN9,C5YSU3,C5X5K3,A0A1W0VX32,C5YH30,C5Z0N9,A0A1Z5RGB0,C5YGF5,A0A1B6QNB8,C5X3C9,C5Z470,A0A1B6QFT1,C5X326,C5WRN4,C5YLZ0,C5Y360,C5XIY1,A0A1B6QGB6,C5Z469,C5Z8S7,C5YQ75,C5Y359,C5XIY0,C5X039,C5YY92,C5X3C1,C5X3C2,C5YZI6,C5YTC4,A0A1B…	A0A1Z5RKF8,C5Z2J6,Q6JAG4,A0A194YS45,A0A1B6QN31,A0A125QUK1,C5Z5U2,C5WNQ0,C5XG44,A0A194YKC9,C5Z5Z4,C5XU11,A0A1W0VX27,C5XXD7,C5Z475,C5WNL8,C5X6H6,C5YB22,A0A1W0W7T8,A0A1B6QN00,C5Z471,C5YB27,C5YZI4,C5X040,A0A1Z5RPH4,C5Z864,C5Z0E3,C5XMX0,C5XIY2,C5XYY5,C5YZJ3,C5YWW2,C5YB25,C5XI24,C5XIN9,C5YSU3,C5X5K3,C6JST4,C5Z1J6,C5XKP4,C5WYQ4,A0A1W0VX32,C5XI23,A0A1Z5R0P5,C5YH30,C5XIX9,C5Z0N9,C5Z0N8,A0A1Z5RGB0,C5YGF5,C…	5.51509e-06	0.00135147	0.552239
GO:0016684	oxidoreductase activity, acting on peroxide as acceptor	F	74	134	3270	9002	0.02263	0.0148856	over	A0A1Z5RKF8,C5Z2J6,C5Z475,A0A1W0W7T8,C5Z471,C5YZI4,C5X040,C5Z864,C5Z0E3,C5XMX0,C5XIY2,C5YZJ3,C5XI24,C5XIN9,C5YSU3,C5X5K3,A0A1W0VX32,C5YH30,C5Z0N9,Q6JAG4,A0A1Z5RGB0,C5YGF5,A0A1B6QNB8,C5X3C9,C5Z470,A0A1B6QFT1,C5X326,C5WRN4,C5YLZ0,C5Y360,C5XIY1,A0A194YS45,A0A1B6QGB6,C5Z469,C5Z8S7,C5YQ75,C5Y359,C5XIY0,C5X039,C5YY92,C5X3C1,C5X3C2,C5YZI6,C5YTC4,A0A1B6PLE8,C5YZJ2,C5X5K6,C5YYA2,A0A1B6Q328,C5X0X1,C5X747,C5…	A0A1Z5RKF8,C5Z2J6,C5Z475,C5WNL8,C5X6H6,C5YB22,A0A1W0W7T8,A0A1B6QN00,C5Z471,C5YB27,C5YZI4,C5X040,A0A1Z5RPH4,C5Z864,C5Z0E3,C5XMX0,C5XIY2,C5XYY5,C5YZJ3,C5YWW2,C5YB25,C5XI24,C5XIN9,C5YSU3,C5X5K3,C6JST4,C5Z1J6,C5XKP4,C5WYQ4,A0A1W0VX32,C5XI23,A0A1Z5R0P5,C5YH30,C5XIX9,C5Z0N9,C5Z0N8,Q6JAG4,A0A1Z5RGB0,C5YGF5,C5Y8Q1,C5XGH2,C5XGH3,A0A1B6QNB8,A0A1B6QJR7,C5X3C9,C5YB26,A0A194YNW8,C5YP99,C5Z470,C5X744,A0A1B6QFT…	5.51509e-06	0.00135147	0.552239
GO:0004298	threonine-type endopeptidase activity	F	17	20	3270	9002	0.00519878	0.00222173	over	C5WNX2,C5XTW7,A0A1W0W5X7,C5YH49,C5XN40,C5YI35,C5XY69,C5WVT0,C5Z4C7,C5WXR7,C5X5E3,A0A1W0VRK7,C5YH32,C5X6V1,A0A194YGP1,C5X1Y0,A0A1Z5RFW2	C5WNX2,C5XTW7,A0A1W0W5X7,C5YH49,C5X3Y6,A0A1Z5SBB8,C5XN40,C5YI35,C5XY69,C5WVT0,C5Z4C7,C5WXR7,C5X5E3,A0A1W0VRK7,C5YH32,C5X6V1,A0A194YGP1,C5X1Y0,C5XWW6,A0A1Z5RFW2	1.05869e-05	0.00199564	0.85
GO:0070003	threonine-type peptidase activity	F	17	20	3270	9002	0.00519878	0.00222173	over	C5WNX2,C5XTW7,A0A1W0W5X7,C5YH49,C5XN40,C5YI35,C5XY69,C5WVT0,C5Z4C7,C5WXR7,C5X5E3,A0A1W0VRK7,C5YH32,C5X6V1,A0A194YGP1,C5X1Y0,A0A1Z5RFW2	C5WNX2,C5XTW7,A0A1W0W5X7,C5YH49,C5X3Y6,A0A1Z5SBB8,C5XN40,C5YI35,C5XY69,C5WVT0,C5Z4C7,C5WXR7,C5X5E3,A0A1W0VRK7,C5YH32,C5X6V1,A0A194YGP1,C5X1Y0,C5XWW6,A0A1Z5RFW2	1.05869e-05	0.00199564	0.85
GO:0016491	oxidoreductase activity	F	338	782	3270	9002	0.103364	0.0868696	over	C5YY64,C5XEM6,C5YBX1,A0A1B6Q1C4,A0A1Z5RAS2,C5YAA6,C5WN52,C5Z795,A1E9X5,C5WN51,C5X6P7,C5X6P6,C5Y9D7,C5Z6W2,C5Z8E7,A0A1B6QJZ2,C5XXQ2,A0A1B6QDG1,A0A1B6Q8Y3,C5X750,C5XMC3,C5Y5Y2,C5XVG9,C5YGK4,C5Z861,C5XHD8,C5X122,C5X320,C5WY42,A0A1Z5S8Q5,A0A1B6PJ93,C5X069,C5XQJ3,C5XAT1,A0A1Z5S4E3,C5YN08,C5X6X2,C5XG10,A1E9S3,A0A1B6QE37,C5YUI9,A0A1B6QMN4,C5Y009,A0A1B6Q3H8,A0A1Z5R398,C5XUZ3,C5YB10,C5XPU8,A0A1B6PEZ8,A0A1…	C5YKJ9,C5YY64,A0A1B6PP24,C5XEM6,C5YBX1,A0A1B6Q1C4,A0A1Z5RAS2,A0A1B6QLK4,C5YAA6,C5WN52,C5Z795,A0A1Z5R8P3,A1E9X5,C5WN51,C5X6P7,C5X6P6,C5YCV0,C5Y9D7,C5Z6W2,C5Z8E7,A0A1B6QH01,C5WN22,A0A1B6QJZ2,C5XXQ2,C5YK12,C5X780,A0A1B6QAG2,C5WTY4,C5YD94,A0A1B6QDG1,A0A1B6Q8Y3,C5X750,C5Z6V2,C5XMC3,C5WZ45,C5Y5Y2,C5XVG9,A0A194YIV6,A0A1Z5RPW2,C5X5D7,C5YGK4,A0A1W0W3A8,C5WY40,C5YYS6,C5XC95,C5Z861,C5XHD8,C5XS39,C5WY36,C5Y2…	1.91557e-05	0.0031294	0.432225
GO:0046872	metal ion binding	F	457	1096	3270	9002	0.139755	0.121751	over	C5XXS0,A0A1W0VR66,A0A1B6PB54,C5Y4L1,C5Y1S2,C5XBD4,C5XH93,C5XSW9,C5YB10,C5XH85,C6JS30,C5WN27,C5XZW8,C5YAI8,C5YBX0,A0A5P8KMA9,C5XMT6,C5WVV2,C5YIN2,A0A1Z5RMN4,C5WNH9,C5YUK3,C5YC31,V5M3J8,C5XR33,A1E9S3,C5WR46,A0A1Z5SAU2,A0A1Z5R1E9,C5XIE7,A0A1Z5SBV1,C5XKS5,A0A1Z5R892,C5XQS6,A0A1B6QFK7,C5XYN4,A0A1B6QA33,A0A1B6QNE6,C5XN41,C5X0T6,C5Z6Y9,A0A1B6QGZ8,A0A1B6PKJ4,A0A194YKS8,C5XR62,C5XZA3,A0A1Z5S8Y9,C5YWJ5,C5X…	C5XXS0,A0A194YGY2,A0A1W0VR66,A0A1B6PB54,A0A1W0VYP8,C5Y4L1,C5Y1S2,C5XBD4,C5XH93,A0A1Z5R408,A0A1B6PPB3,C5XSW9,C5YB10,C5XH85,C6JS30,C5WN27,C5WQR0,C5XZW8,C5YAI8,C5YBX0,C5YYQ6,A0A5P8KMA9,C5XMT6,C5WQ96,C5WVV2,C5YIN2,C5WRD4,A0A1Z5RMN4,A0A1Z5RMP2,C5Z055,C5WNH9,C5YUK3,C5YC31,A0A1B6PMH2,A0A1B6QHH0,C5XFC4,C5Y6W1,C5WQ44,A0A1B6PCZ5,A0A1B6QD92,A0A1B6PGH6,V5M3J8,A0A1W0VVV3,C5Y710,C5XKG7,C5WNM1,C5XB26,C5X5H1,C5X…	5.15476e-05	0.00682797	0.416971
GO:0043169	cation binding	F	460	1106	3270	9002	0.140673	0.122862	over	C5XXS0,A0A1W0VR66,A0A1B6PB54,C5Y4L1,C5Y1S2,C5XBD4,C5XH93,C5XSW9,C5YB10,C5XH85,C6JS30,C5WN27,C5XZW8,C5YAI8,C5YBX0,A0A5P8KMA9,C5XMT6,C5WVV2,C5YIN2,A0A1Z5RMN4,C5WNH9,C5YUK3,C5YC31,V5M3J8,C5XR33,A1E9S3,C5WR46,A0A1Z5SAU2,A0A1Z5R1E9,C5XIE7,A0A1Z5SBV1,C5XKS5,A0A1Z5R892,C5XQS6,A0A1B6QFK7,C5XYN4,A0A1B6QA33,A0A1B6QNE6,C5XN41,C5X0T6,C5Z6Y9,A0A1B6QGZ8,A0A1B6PKJ4,A0A194YKS8,C5XR62,C5XZA3,A0A1Z5S8Y9,C5YWJ5,C5X…	C5XXS0,A0A194YGY2,A0A1W0VR66,A0A1B6PB54,A0A1W0VYP8,C5Y4L1,C5Y1S2,C5XBD4,C5XH93,A0A1Z5R408,A0A1B6PPB3,C5XSW9,C5YB10,C5XH85,C6JS30,C5WN27,C5WQR0,C5XZW8,C5YAI8,C5YBX0,C5YYQ6,A0A5P8KMA9,C5XMT6,C5WQ96,C5WVV2,C5YIN2,C5WRD4,A0A1Z5RMN4,A0A1Z5RMP2,C5Z055,C5WNH9,C5YUK3,C5YC31,A0A1B6PMH2,A0A1B6QHH0,C5XFC4,C5Y6W1,C5WQ44,A0A1B6PCZ5,A0A1B6QD92,A0A1B6PGH6,V5M3J8,A0A1W0VVV3,C5Y710,C5XKG7,C5WNM1,C5XB26,C5X5H1,C5X…	6.4928e-05	0.00753702	0.415913
GO:0009055	electron transfer activity	F	53	97	3270	9002	0.016208	0.0107754	over	C5XQZ8,A0A1B6PAD6,C5WZ72,Q09EJ9,C5XU35,C5YS99,A0A194YQ30,C5YFA1,A0A1B6PQ63,A0A1Z5S5B8,C5XAT4,A1E9Q9,A1E9V4,C5YY64,C5XEM6,C5YBX1,A0A1B6Q1C4,A0A1Z5RAS2,C5YAA6,C5WN52,C5Z795,A1E9X5,C5WN51,C5X6P7,C5X6P6,C5Y9D7,C5Z6W2,C5Z8E7,A0A1B6QJZ2,C5XXQ2,A0A1B6QDG1,A0A1B6Q8Y3,C5X750,C5XMC3,C5Y5Y2,C5XVG9,C5YGK4,C5Z861,C5XHD8,C5X122,C5X320,C5WY42,A0A1Z5S8Q5,A0A1B6PJ93,C5X069,C5XQJ3,C5XAT1,A0A1Z5S4E3,C5YN08,C5X6X2,C…	C5XQZ8,A0A1B6PAD6,C5WZ72,C5Z3U6,Q09EJ9,H0I4G3,P05502,C5XUP9,A0A1B6QJW4,C5XU35,C5YS99,A0A194YQ30,C5YFA1,A0A1B6PQ63,A0A1Z5S5B8,C5YY74,Q09EK8,A0A1B6PIA7,C5XAT4,A1E9Q9,A1E9Q4,A1E9V5,A1E9V4,C5YY64,A0A1B6PP24,C5XEM6,C5YBX1,A0A1B6Q1C4,A0A1Z5RAS2,A0A1B6QLK4,C5YAA6,C5WN52,C5Z795,A0A1Z5R8P3,A1E9X5,C5WN51,C5X6P7,C5X6P6,C5YCV0,C5Y9D7,C5Z6W2,C5Z8E7,A0A1B6QH01,C5WN22,A0A1B6QJZ2,C5XXQ2,C5YK12,C5X780,A0A1B6QAG2,…	0.000165881	0.0165915	0.546392
GO:0005198	structural molecule activity	F	140	305	3270	9002	0.0428135	0.0338814	over	C5YW39,C5XDG5,C5YH46,A0A1B6QMI3,C5Y0E9,C5YF43,C5YFT4,C5YHF8,C5X5I6,C5XHM7,C5XU89,C5Z622,A0A1B6Q7J3,C5XKB8,C5X0P2,C5X4C8,C5WT26,C5XS72,C5WZD5,C5XJZ0,A0A1B6QNT2,C5XAM5,C5Z267,A0A1B6Q9D0,C5WX74,C5YX57,A0A1B6QPU3,Q8LKU3,C5YZ01,C5XQP0,C5YY90,C5WYV4,A0A1Z5RLG8,C5WQX5,A0A1B6P8U4,C5YFQ2,C5WT25,C5XG00,C5YIT9,C5XD91,C5XZV4,C5XW37,C5YMC6,C5X7L1,C5YMX6,C5WTC9,C5YG29,A0A1B6PQ87,C5WW47,A0A1Z5S9X6,C5YNS4,C5XCR2…	C5YW39,C6JSA6,C5XDG5,C5YH46,A0A1B6QMI3,C5Y0E9,C5YF43,C5WYX6,C5YZY2,C5YFT4,C5YHF8,A0A1Z5RJG6,C5X5I6,C5Z9E0,C5XHM7,C5XU89,C5XMD2,C5Z622,A0A1B6Q7J3,A0A1B6P9L7,C5XKB8,C5YM25,C5X0P2,C5X4C8,C5WT26,C5XIY6,C5XS72,C5WZD5,C5Z0N6,C5XJZ0,C5YA36,C5WY08,C5XAE4,A0A1B6QNT2,C5YMC5,C5YMD1,C5XAM5,C5Z267,A0A1B6Q9D0,C5WX74,C5YX57,A0A1B6QPU3,Q8LKU3,C5YZ01,C5XQP0,C5YY90,C5WYV4,A0A1Z5RLG8,C5XAH7,C5WQX5,A0A1B6P8U4,A0A1B6…	0.000299805	0.0256502	0.459016
GO:0046906	tetrapyrrole binding	F	95	198	3270	9002	0.029052	0.0219951	over	A1E9Q9,C5XW47,C5XLE9,A1E9S3,A0A1W0W709,C5XBI9,C5Z475,C5YY64,A0A1Z5R3K4,C5YYE5,C5XJD6,A0A1W0W7T8,C5Z471,C5YZI4,C5X040,C5Z864,C5Z0E3,C5XMX0,C5XIY2,C5YZJ3,A0A1Z5RKF8,C5XI24,C5XEM6,C5XIN9,C5YSU3,C5X5K3,Q84KI3,A0A1Z5SAM0,C5XSV1,A0A1W0VX32,C5YH30,C5Z0N9,A0A1Z5RGB0,C5YGF5,A0A1B6QNB8,C5X3C9,C5Z470,A0A1B6QFT1,C5YI27,C5X326,C5WRN4,C5YLZ0,C5Z579,C5Y360,C5Z0R1,C5XIY1,A0A1B6QGB6,C5Z469,C5Z8S7,C5YQ75,C5Y359,C5…	A0A120GUK5,A1E9Q9,A1E9Q4,C5WTC1,C5XW47,C5XLE9,A1E9S3,A0A1W0W709,A0A1Z5RFN9,C5XBI9,C5Y7U2,A0A194YK39,Q9T2L6,C5Z475,C5YY64,A0A1Z5R3K4,C5YYE5,C5XJD6,C5WNL8,A0A1W0W0G3,C5X6H6,C5YB22,A0A1W0W7T8,A0A1B6QN00,C5Z471,C5YB27,C5YZI4,C5X040,A0A1Z5RPH4,C5Z864,C5Z0E3,C5XMX0,C5XIY2,C5XYY5,C5YZJ3,C5YWW2,A0A1Z5RKF8,C5YB25,C5XI24,C5XEM6,C5XIN9,C5YSU3,C5WVD0,C5X5K3,C6JST4,Q84KI3,A0A1Z5SAM0,C5Z1J6,C5XKP4,C5XSV1,C5WYQ…	0.000446908	0.0353274	0.479798
GO:0016668	oxidoreductase activity, acting on a sulfur group of donors, NAD(P) as acceptor	F	15	20	3270	9002	0.00458716	0.00222173	over	C5XIY9,C5Z0N4,C5Z0L0,C5YBX1,A0A1Z5RAS2,C5Z795,A0A194YU12,C5XXQ2,C5WWX0,C5Z291,C5Z1N7,C5XYA2,C5YAH6,C5YCL3,A0A194YN14	C5XIY9,C5Z0N4,C5Z0L0,C5YBX1,A0A1Z5RAS2,C5Z795,A0A194YU12,C5XXQ2,C5WWX0,C5XS39,C5XZX5,C5Z291,C5Z1N7,C5XYA2,C5YT85,C5YAH6,C5YCL3,A0A194YN14,C5YKJ9,A0A1B6Q3D8	0.000487952	0.0370303	0.75
GO:0003743	translation initiation factor activity	F	28	46	3270	9002	0.00856269	0.00510998	over	C5Z0D7,C5XA40,C5YAR4,C5XAA7,A0A1B6P9J7,C5XME1,C5XT21,C5XWJ9,C5XZC2,A0A1B6QGC5,C5WRE1,C5WZC3,C5WNG8,C5YVW3,C5XJP4,A0A1B6QEW9,A0A1W0VUR3,C5XAU5,C5XX81,A0A1B6Q9V6,A0A1Z5RC59,C5WQ71,A0A1B6QDA6,A0A1B6QL23,C5XJC8,C5YSY5,C5WT49,C5XUE7	C5YMH0,C5Z0D7,C5XA40,C5YAR4,C5XAA7,A0A1B6P9J7,C5WVR8,C5XME1,C5XT21,C5XWJ9,C5XUM2,C5XZC2,C5X0U6,C5XLV9,C5YBI6,A0A1B6QGC5,C5XM02,C5WRE1,C5XBM7,C5WZC3,C5WNG8,C5YVW3,C5Y0K9,C5XJP4,A0A1B6QEW9,A0A1W0VUR3,C5XE74,C5XFY4,A0A1B6PAE0,C5XAU5,C5XX81,A0A1B6Q9V6,A0A1Z5RC59,C5WQ71,A0A1B6QDA6,A0A1B6QL23,C5XJC8,C5XUN8,A0A194YQE7,C5XV89,C5YM65,A0A1B6QNQ6,C5YSY5,C5WT49,A0A097PN30,C5XUE7	0.00059474	0.0418949	0.608696
GO:0020037	heme binding	F	89	185	3270	9002	0.0272171	0.020551	over	C5Z475,C5YY64,A0A1Z5R3K4,C5YYE5,C5XJD6,A0A1W0W7T8,C5Z471,C5YZI4,C5X040,C5Z864,C5Z0E3,C5XMX0,C5XIY2,C5YZJ3,A0A1Z5RKF8,C5XI24,C5XEM6,C5XIN9,C5YSU3,C5X5K3,Q84KI3,A0A1Z5SAM0,C5XSV1,A0A1W0VX32,C5YH30,C5Z0N9,A0A1Z5RGB0,C5YGF5,A0A1B6QNB8,C5X3C9,C5Z470,A0A1B6QFT1,C5YI27,C5X326,C5WRN4,C5YLZ0,C5Z579,C5Y360,C5Z0R1,C5XIY1,A0A1B6QGB6,C5Z469,C5Z8S7,C5YQ75,C5Y359,C5Z2J6,C5XIY0,C5X039,C5YY92,C5X3C1,C5X3C2,C5YZI6…	C5Z475,C5YY64,A0A1Z5R3K4,C5YYE5,C5XJD6,C5WNL8,A0A1W0W0G3,C5X6H6,C5YB22,A0A1W0W7T8,A0A1B6QN00,C5Z471,C5YB27,C5YZI4,C5X040,A0A1Z5RPH4,C5Z864,C5Z0E3,C5XMX0,C5XIY2,C5XYY5,C5YZJ3,C5YWW2,A0A1Z5RKF8,C5YB25,C5XI24,C5XEM6,C5XIN9,C5YSU3,C5WVD0,C5X5K3,C6JST4,Q84KI3,A0A1Z5SAM0,C5Z1J6,C5XKP4,C5XSV1,C5WYQ4,A0A1W0VX32,C5XI23,A0A1Z5R0P5,C5YH30,A0A1B6QPK7,C5XIX9,C5Z0N9,A0A1W0W315,C5Z0N8,Q94IP1,A0A1Z5RGB0,C5YGF5,C…	0.000598377	0.0418949	0.481081
GO:0022838	substrate-specific channel activity	F	23	37	3270	9002	0.00703364	0.0041102	over	C5YTS7,C5XXA0,C5XGP5,C5Z779,C5Y8V8,C5WTT2,C5XAN7,C5WYZ2,C5YUI7,C5XPG8,C5XIA4,C5YCE6,C5XW23,C5XXV1,C5X548,C5Y1D9,C5YDX2,A0A194YSD4,C5Z347,C5YDH5,C5WXY9,C5X740,C5WRY9	C5YTS7,C5XXA0,C5X9J3,C5XMV4,C5WQN2,C5XGP5,C5XXD5,C5Z779,C5Y8V8,A0A1Z5RNU9,C5XVW9,A0A194YIT0,C5WMX6,C5WTT2,C5XAN7,C5WYZ2,C5YUI7,C5XPG8,C5XIA4,A0A1Z5RQJ0,C5YCE6,C5XW23,C5XXV1,C5X548,C5Y1D9,C5YDX2,C5X555,C5Z6X2,A0A194YSD4,C5Z347,C5YDH5,C5WXY9,C5WXD0,A0A194YHQ9,A0A194YN90,C5X740,C5WRY9	0.0012097	0.0673719	0.621622
GO:0048037	cofactor binding	F	227	534	3270	9002	0.069419	0.0593202	over	C5WZS2,C5YXB7,C5XDC9,C5YHF4,C5Z2U1,C5WTY5,C5YAM1,A0A1Z5SAT5,A0A1B6P9F4,C5X760,C5Z6J7,C5YPQ1,A1E9Q9,C5XW47,C5XLE9,A1E9S3,A0A1W0W709,C5XBI9,C5Z475,C5YY64,A0A1Z5R3K4,C5YYE5,C5XJD6,A0A1W0W7T8,C5Z471,C5YZI4,C5X040,C5Z864,C5Z0E3,C5XMX0,C5XIY2,C5YZJ3,A0A1Z5RKF8,C5XI24,C5XEM6,C5XIN9,C5YSU3,C5X5K3,Q84KI3,A0A1Z5SAM0,C5XSV1,A0A1W0VX32,C5YH30,C5Z0N9,A0A1Z5RGB0,C5YGF5,A0A1B6QNB8,C5X3C9,C5Z470,A0A1B6QFT1,C5YI2…	C5WZS2,C5YXB7,C5XDC9,C5WTA8,A0A1W0W5Q3,C5YHF4,C5Z2U1,C5WTY5,C5YAM1,A0A1Z5SAT5,C5YM52,A0A1B6Q6I7,A0A1B6QKM3,A0A1B6P9F4,A0A1B6Q885,C5XIG6,C5X760,C5WQV1,A0A1W0W769,C5YG63,C5XGS0,C5Y9G6,A0A1B6Q914,C5XIG7,C5WY71,C5YJG8,A0A1B6Q9S9,A0A1B6QFX4,A0A194YQC6,C5YG64,A0A1B6P9Z9,C5Z6J5,A0A1Z5SBU2,A0A1W0VS24,C5Z6J7,C5XJ39,A0A109NDJ7,C5WZ58,C5YPQ1,A0A120GUK5,A1E9Q9,A1E9Q4,C5WTC1,C5XW47,C5XLE9,A1E9S3,A0A1W0W709,A0…	0.00138965	0.0727285	0.425094
GO:0008135	translation factor activity, RNA binding	F	39	73	3270	9002	0.0119266	0.00810931	over	C5Z0D7,C5XA40,C5YAR4,C5XAA7,A0A1B6P9J7,C5XME1,C5XT21,C5XWJ9,C5XZC2,A0A1B6QGC5,C5WRE1,C5WZC3,C5WNG8,C5YVW3,C5XJP4,A0A1B6QEW9,A0A1W0VUR3,C5XAU5,C5XX81,A0A1B6Q9V6,A0A1Z5RC59,C5WQ71,A0A1B6QDA6,A0A1B6QL23,C5XJC8,C5YSY5,C5WT49,C5XUE7,A0A1B6QFD0,A0A194YJY9,C5Z529,C5XBK5,C5XY44,C5XJZ3,C5XWJ8,C5X4S1,C5YDD4,C5XD37,C5XEP3	C5YMH0,C5Z0D7,C5XA40,C5YAR4,C5XAA7,A0A1B6P9J7,C5WVR8,C5XME1,C5XT21,C5XWJ9,C5XUM2,C5XZC2,C5X0U6,C5XLV9,C5YBI6,A0A1B6QGC5,C5XM02,C5WRE1,C5XBM7,C5WZC3,C5WNG8,C5YVW3,C5Y0K9,C5XJP4,A0A1B6QEW9,A0A1W0VUR3,C5XE74,C5XFY4,A0A1B6PAE0,C5XAU5,C5XX81,A0A1B6Q9V6,A0A1Z5RC59,C5WQ71,A0A1B6QDA6,A0A1B6QL23,C5XJC8,C5XUN8,A0A194YQE7,C5XV89,C5YM65,A0A1B6QNQ6,C5YSY5,C5WT49,A0A097PN30,C5XUE7,A0A1B6QFD0,A0A194YJY9,C5XE07,…	0.00203453	0.102796	0.534247
GO:0043891	glyceraldehyde-3-phosphate dehydrogenase (NAD(P)+) (phosphorylating) activity	F	6	6	3270	9002	0.00183486	0.000666519	over	A0A1W0VUY8,A0A194YMM6,A0A1B6PF49,C5XX52,C5XW45,A0A1B6QQR5	A0A1W0VUY8,A0A194YMM6,A0A1B6PF49,C5XX52,C5XW45,A0A1B6QQR5	0.00229078	0.113405	1
GO:0004365	glyceraldehyde-3-phosphate dehydrogenase (NAD+) (phosphorylating) activity	F	6	6	3270	9002	0.00183486	0.000666519	over	A0A1W0VUY8,A0A194YMM6,A0A1B6PF49,C5XX52,C5XW45,A0A1B6QQR5	A0A1W0VUY8,A0A194YMM6,A0A1B6PF49,C5XX52,C5XW45,A0A1B6QQR5	0.00229078	0.113405	1
GO:0005509	calcium ion binding	F	59	121	3270	9002	0.0180428	0.0134415	over	A0A1Z5R892,C5XQS6,A0A1B6QFK7,C5XYN4,A0A1B6QA33,A0A1B6QNE6,C5XN41,C5X0T6,C5Z6Y9,A0A1B6QGZ8,A0A1B6PKJ4,A0A194YKS8,C5XR62,C5XZA3,A0A1Z5S8Y9,C5YWJ5,C5XET1,C5YV44,A0A1B6P848,A0A1B6QGF6,C5Z2K4,C5WZW8,A0A1Z5SAN6,C5YSP8,A0A1Z5SA56,C5XAT4,C5YFJ2,C5XX93,C5YSV6,A0A1Z5R3A4,A0A1B6QCB0,A0A1B6QH83,C5WYG5,C5Z5R5,C5YN29,C5XSU8,C5YYU3,A0A194YI10,C5XHV0,A0A1B6QHC4,C5X4C2,C5YBG5,C5XHU8,C5X390,C4P7Y0,C5Z889,A0A1B6QFN…	A0A1Z5R892,A0A1Z5RK96,C5XQS6,A0A1B6QFK7,A0A1B6QPB8,C5XYN4,A0A1B6QA33,A0A1B6QNE6,C5XN41,C5X0T6,A0A1B6Q1F1,C5Z6Y9,A0A1B6QGZ8,C5WSN8,A0A1B6PKJ4,A0A194YKS8,C5X5N4,C5XC40,C5XR62,C5XZA3,A0A1B6QEG5,A0A1Z5S8Y9,C5Y5R0,A0A1B6PMW7,C5YWJ5,C6JRX3,C5XET1,C5YV44,A0A1B6P848,A0A1B6QGF6,C5YEK7,C5Z2K4,C5WZW8,A0A1Z5SAN6,C5YSP8,A0A1Z5SA56,C5XAT4,C5YFJ2,C5XX93,C5Z8C6,C5YSV6,C5Z0S1,C5Y3H0,A0A1Z5R3A4,A0A1B6QCB0,C5WW36,A…	0.00320231	0.14013	0.487603
GO:0015250	water channel activity	F	10	13	3270	9002	0.0030581	0.00144412	over	C5YCE6,C5XW23,C5XXV1,C5X548,C5Y1D9,C5YDX2,A0A194YSD4,C5Z347,C5YDH5,C5WXY9	C5YCE6,C5XW23,C5XXV1,C5X548,C5Y1D9,C5YDX2,C5X555,C5Z6X2,A0A194YSD4,C5Z347,C5YDH5,C5WXY9,C5WXD0	0.00343785	0.146512	0.769231
GO:0005372	water transmembrane transporter activity	F	10	13	3270	9002	0.0030581	0.00144412	over	C5YCE6,C5XW23,C5XXV1,C5X548,C5Y1D9,C5YDX2,A0A194YSD4,C5Z347,C5YDH5,C5WXY9	C5YCE6,C5XW23,C5XXV1,C5X548,C5Y1D9,C5YDX2,C5X555,C5Z6X2,A0A194YSD4,C5Z347,C5YDH5,C5WXY9,C5WXD0	0.00343785	0.146512	0.769231
GO:0008233	peptidase activity	F	123	278	3270	9002	0.0376147	0.030882	over	C5X5T3,C5Z0G3,C5XDR4,C5Y171,A0A1B6PK40,C5YA35,A0A1B6QEG2,A0A1W0W7P3,C5Z8D2,C5X4P2,A0A1B6PAB3,C5Y1E8,A0A1Z5S9Z3,A0A194YRS5,C5YBS5,A0A1B6QKT3,A1E9U9,A0A1B6QJE8,C5Y8M5,C5WMG5,C5X400,C5YWZ8,A0A1Z5RHB8,C5X498,C5X667,C5XYW5,C5Z8W4,C5YE56,C5WNX2,C5XTW7,A0A1W0W5X7,C5YH49,C5XN40,C5YI35,C5XY69,C5WVT0,C5Z4C7,C5WXR7,C5X5E3,A0A1W0VRK7,C5YH32,C5X6V1,A0A194YGP1,C5X1Y0,A0A194YQF1,A0A194YKU6,C5XUF6,A0A1B6P9J3,C5Y…	A0A1B6P5Q3,C5YNA1,C5X5T3,C5Z0G3,C5XDR4,C5Y171,C5YNS5,A0A1B6PK40,C5YA35,A0A1B6QEG2,C5Y4X8,C5XJD5,A0A194YL29,C5YCZ0,C5Y9P6,A0A1W0W7P3,C5Z8D2,C5Z8D3,C5WRG5,C5YBN2,C5X4P2,A0A1Z5R6Q5,C5Y4D0,C5X096,C5YCP7,A0A1B6P9A4,C5XZW7,A0A1B6PAB3,C5XNM6,C5Z5I7,C5Y1E8,C5XTM2,A0A1Z5S9Z3,C5X6D0,A0A194YRS5,C5YBS5,A0A1B6QKT3,A1E9U9,A0A1B6QJE8,C5XTM6,C5X686,C5X0Y6,A0A1B6PCY6,C5XY66,C5Y8M5,A0A1B6P8M9,A0A1B6PM68,C5Z2M6,C5W…	0.00350203	0.146961	0.442446
GO:0016769	transferase activity, transferring nitrogenous groups	F	21	35	3270	9002	0.00642202	0.00388802	over	C5YII6,C5X2E3,A0A1B6Q8L5,A0A1B6Q673,A0A194YNT6,A0A194YSX5,A0A1B6QN33,C5XJI9,A0A1B6PMJ9,A0A194YP88,C5WWZ1,C5YJ49,C5YG66,A0A1B6QQ80,A0A1B6Q962,C5YYP8,A0A1Z5SAU2,C5WNE7,C5X291,A0A1Z5SC15,A0A1B6QM15	C5YII6,C5YG05,C5X2E3,A0A1B6Q8L5,A0A1B6Q673,A0A194YNT6,A0A194YSX5,A0A1B6QN33,C5XJI9,A0A1B6PMJ9,A0A194YP88,C5YVA1,A0A1Z5SAL0,C5YQM9,C5Y092,C5WR74,C5WWZ1,C5YJ49,C5YG66,A0A1B6Q949,A0A1B6QQ80,A0A1B6Q962,C5YYP8,A0A1B6P988,C5YZF8,C5YZR0,C5X0R5,A0A1W0VY74,A0A1Z5SAU2,C5Y4D9,A0A1Z5SAX3,C5WNE7,C5X291,A0A1Z5SC15,A0A1B6QM15	0.00364247	0.148764	0.6
GO:0008483	transaminase activity	F	21	35	3270	9002	0.00642202	0.00388802	over	C5YII6,C5X2E3,A0A1B6Q8L5,A0A1B6Q673,A0A194YNT6,A0A194YSX5,A0A1B6QN33,C5XJI9,A0A1B6PMJ9,A0A194YP88,C5WWZ1,C5YJ49,C5WNE7,C5X291,A0A1Z5SC15,A0A1B6QM15,C5YG66,A0A1B6QQ80,A0A1B6Q962,C5YYP8,A0A1Z5SAU2	C5YII6,C5YG05,C5X2E3,A0A1B6Q8L5,A0A1B6Q673,A0A194YNT6,A0A194YSX5,A0A1B6QN33,C5XJI9,A0A1B6PMJ9,A0A194YP88,C5YVA1,A0A1Z5SAL0,C5YQM9,C5Y092,C5WR74,C5WWZ1,C5YJ49,C5WNE7,C5X291,A0A1Z5SC15,A0A1B6QM15,C5YG66,A0A1B6Q949,A0A1B6QQ80,A0A1B6Q962,C5YYP8,A0A1B6P988,C5YZF8,C5YZR0,C5X0R5,A0A1W0VY74,A0A1Z5SAU2,C5Y4D9,A0A1Z5SAX3	0.00364247	0.148764	0.6
GO:0016835	carbon-oxygen lyase activity	F	34	64	3270	9002	0.0103976	0.00710953	over	C5XLB0,C5X6V7,C5XT62,Q1KSB0,C5YIC1,C5YB69,A0A1B6Q4Y1,A0A1B6Q4X2,C5YM95,C5YM88,C5YM92,C5YFV4,C5YN64,C5Y009,C5XS04,C5YG33,A0A1W0VR66,C5XBD4,A0A1W0VZ25,C5Z3Q8,C5Z3Q6,C5WPD7,C5WPC1,C5WZ95,C5YIY2,A0A1B6P8M7,A0A194YS86,C5XY71,C5YCH4,C5YA50,A0A1B6PJF1,C5Z3P7,C6JS30,Q8W0T1	C5XLB0,A0A1B6PD58,C5X6V7,A0A1B6QQ87,C5XT62,Q1KSB0,C5YIC1,C5YB69,C5X9Z9,A0A1B6Q4Y1,A0A1B6Q4X2,C5YM90,C5YM95,C5YM88,C5YM92,A0A1B6QD00,C5YFV4,A0A1Z5RB09,C5WQV1,C5YN64,C5Z1E2,C5XL69,C5Y009,C5XS04,A0A1Z5RPZ6,A0A1B6QND7,C5YG33,A0A194YGY2,A0A1W0VR66,C5XBD4,C5WQ44,A0A194YLD5,C5X5W2,C5YFR9,C5WNL7,A0A1W0VZ25,C5XB29,Q8W0T4,C5Z690,C5WUW6,A0A1B6Q550,C5Z3Q8,C5Z3Q6,C5WPD7,C5WPC1,A0A1Z5RF38,C5Z796,C5WZ95,A0A1Z5S…	0.00432447	0.164296	0.53125
GO:0070011	peptidase activity, acting on L-amino acid peptides	F	120	272	3270	9002	0.0366972	0.0302155	over	C5X5T3,C5Z0G3,C5XDR4,C5Y171,A0A1B6PK40,C5YA35,A0A1B6QEG2,A0A1W0W7P3,C5Z8D2,C5X4P2,A0A1B6PAB3,C5Y1E8,A0A1Z5S9Z3,A0A194YRS5,C5YBS5,A0A1B6QKT3,A1E9U9,A0A1B6QJE8,C5Y8M5,C5WMG5,C5X400,C5YWZ8,A0A1Z5RHB8,C5X498,C5X667,C5XYW5,C5Z8W4,C5YE56,C5WNX2,C5XTW7,A0A1W0W5X7,C5YH49,C5XN40,C5YI35,C5XY69,C5WVT0,C5Z4C7,C5WXR7,C5X5E3,A0A1W0VRK7,C5YH32,C5X6V1,A0A194YGP1,C5X1Y0,A0A194YQF1,A0A194YKU6,C5XUF6,A0A1B6P9J3,C5Y…	A0A1B6P5Q3,C5YNA1,C5X5T3,C5Z0G3,C5XDR4,C5Y171,C5YNS5,A0A1B6PK40,C5YA35,A0A1B6QEG2,C5Y4X8,C5XJD5,A0A194YL29,C5YCZ0,C5Y9P6,A0A1W0W7P3,C5Z8D2,C5Z8D3,C5WRG5,C5YBN2,C5X4P2,A0A1Z5R6Q5,C5Y4D0,C5X096,C5YCP7,A0A1B6P9A4,C5XZW7,A0A1B6PAB3,C5XNM6,C5Z5I7,C5Y1E8,C5XTM2,A0A1Z5S9Z3,C5X6D0,A0A194YRS5,C5YBS5,A0A1B6QKT3,A1E9U9,A0A1B6QJE8,C5XTM6,C5X686,C5X0Y6,A0A1B6PCY6,C5XY66,C5Y8M5,A0A1B6P8M9,A0A1B6PM68,C5Z2M6,C5W…	0.00437089	0.164772	0.441176
GO:0005484	SNAP receptor activity	F	15	23	3270	9002	0.00458716	0.00255499	over	A0A1B6PNG7,C5XNN2,C5YV35,C5XT73,C5WYQ2,C5XHN3,C5YPA6,C5XIP8,C5WY64,C5X3B5,A0A1Z5R584,C5XMQ4,C5XZH4,C5XL52,C5Y5J2	A0A1B6PNG7,C5XNN2,C5YV35,C5XT73,C5XAA1,C5WYQ2,C5XHN3,C5YPA6,C5XIP8,C5WY64,C5X3B5,A0A1Z5R584,C5XMQ4,C5XFU8,C5WY28,A0A1B6Q0M0,C5XZH4,C5Z1V3,C5XL52,C5WQH7,C5XA38,A0A1B6QI70,C5Y5J2	0.00453696	0.164772	0.652174
GO:0022803	passive transmembrane transporter activity	F	23	40	3270	9002	0.00703364	0.00444346	over	C5YTS7,C5XXA0,C5XGP5,C5Z779,C5Y8V8,C5WTT2,C5XAN7,C5WYZ2,C5YUI7,C5XPG8,C5XIA4,C5YCE6,C5XW23,C5XXV1,C5X548,C5Y1D9,C5YDX2,A0A194YSD4,C5Z347,C5YDH5,C5WXY9,C5X740,C5WRY9	C5YTS7,C5XXA0,C5X9J3,C5XMV4,C5WQN2,C5XGP5,C5XXD5,C5Z779,C5Y8V8,A0A1Z5RNU9,C5XVW9,A0A194YIT0,C5WMX6,C5WTT2,C5XAN7,C5WYZ2,C5YUI7,C5XPG8,C5XIA4,A0A1Z5RQJ0,C5YCE6,C5XW23,C5XXV1,C5X548,C5Y1D9,C5YDX2,C5X555,C5Z6X2,A0A194YSD4,C5Z347,C5YDH5,C5WXY9,C5WXD0,A9XG44,C5YXN5,C5Y892,A0A194YHQ9,A0A194YN90,C5X740,C5WRY9	0.00503825	0.177644	0.575
GO:0015267	channel activity	F	23	40	3270	9002	0.00703364	0.00444346	over	C5YTS7,C5XXA0,C5XGP5,C5Z779,C5Y8V8,C5WTT2,C5XAN7,C5WYZ2,C5YUI7,C5XPG8,C5XIA4,C5YCE6,C5XW23,C5XXV1,C5X548,C5Y1D9,C5YDX2,A0A194YSD4,C5Z347,C5YDH5,C5WXY9,C5X740,C5WRY9	C5YTS7,C5XXA0,C5X9J3,C5XMV4,C5WQN2,C5XGP5,C5XXD5,C5Z779,C5Y8V8,A0A1Z5RNU9,C5XVW9,A0A194YIT0,C5WMX6,C5WTT2,C5XAN7,C5WYZ2,C5YUI7,C5XPG8,C5XIA4,A0A1Z5RQJ0,C5YCE6,C5XW23,C5XXV1,C5X548,C5Y1D9,C5YDX2,C5X555,C5Z6X2,A0A194YSD4,C5Z347,C5YDH5,C5WXY9,C5WXD0,A0A194YHQ9,A0A194YN90,C5X740,C5WRY9,A9XG44,C5YXN5,C5Y892	0.00503825	0.177644	0.575
GO:0016667	oxidoreductase activity, acting on a sulfur group of donors	F	31	58	3270	9002	0.00948012	0.00644301	over	C5XIY9,C5Z0N4,C5Z0L0,C5YBX1,A0A1Z5RAS2,C5Z795,A0A194YU12,C5XXQ2,C5WWX0,C5Z291,C5Z3R0,C5WRH6,C5YI27,C5Z025,A0A1B6Q1C4,C5YAA6,C5WX30,A0A1B6QJZ2,C5XYA2,A0A1B6Q1K5,C5YCI6,C5YAH6,C5YCL3,C5XG10,A0A194YN14,C5Z0R1,A0A1B6QHU2,C5YXN9,C5Z7K5,C5YYX3,C5Z1N7	C5YKJ9,C5YB59,C5XIY9,C5Z0N4,C5Z0L0,C5YBX1,A0A1Z5RAS2,C5Z795,A0A194YU12,C5XXQ2,C5WWX0,C5XS39,C5X9E4,C5XZX5,C5Z291,C5YAT7,C5Z3R0,C5WRH6,C5YI27,C5Z025,A0A1W0W2G8,A0A1B6Q1C4,C5YAA6,C5WT92,C5WX30,A0A1B6QJZ2,A0A1Z5R412,C5YD94,C5XYA2,A0A1B6Q1K5,C5YCI6,C5YT85,C5XIP9,C5Y2Y5,C5WSV3,C5WLX3,C5Z121,C5YAH6,C5YCL3,A0A1B6Q2M1,A0A1B6QPQ6,C5YPC9,C5Z711,C5XG10,A0A194YN14,C5WYC4,C5Z0R1,A0A1B6Q3D8,A0A1B6QHU2,C5YV30,C…	0.005596	0.190458	0.534483
GO:0016836	hydro-lyase activity	F	30	56	3270	9002	0.00917431	0.00622084	over	C5XLB0,C5XT62,Q1KSB0,C5YIC1,C5YB69,A0A1B6Q4Y1,A0A1B6Q4X2,C5YM95,C5YM88,C5YM92,C5YFV4,C5YN64,C5Y009,C5XS04,C5YG33,A0A1W0VR66,C5XBD4,C5Z3Q8,C5Z3Q6,C5WPD7,C5WPC1,C5WZ95,A0A194YS86,C5XY71,C5YCH4,C5YA50,C5Z3P7,C6JS30,C5YIY2,A0A1B6P8M7	C5XLB0,A0A1B6PD58,C5XT62,Q1KSB0,C5YIC1,C5YB69,C5X9Z9,A0A1B6Q4Y1,A0A1B6Q4X2,C5YM90,C5YM95,C5YM88,C5YM92,A0A1B6QD00,C5YFV4,A0A1Z5RB09,C5YN64,C5Z1E2,C5XL69,C5Y009,C5XS04,A0A1Z5RPZ6,A0A1B6QND7,C5YG33,A0A194YGY2,A0A1W0VR66,C5XBD4,C5WQ44,A0A194YLD5,C5X5W2,C5YFR9,C5WNL7,C5XB29,Q8W0T4,C5Z690,C5WUW6,A0A1B6Q550,C5Z3Q8,C5Z3Q6,C5WPD7,C5WPC1,A0A1Z5RF38,C5Z796,C5WZ95,A0A194YS86,C5XY71,C5YCH4,C5XY70,C5YA50,A0A1…	0.00609743	0.202204	0.535714
GO:0036002	pre-mRNA binding	F	8	10	3270	9002	0.00244648	0.00111086	over	C5Y7Z5,C5YMK6,A0A1B6PTJ4,C5XG09,C5WYY2,C5YE34,A0A1W0VRL2,C5Y082	C5Y7Z5,C5YMK6,A0A1B6PTJ4,C5YVK2,C5XG09,C5WYY2,C5YE34,A0A1W0VRL2,C5Y082,C5Z502	0.00624715	0.202204	0.8
GO:0000062	fatty-acyl-CoA binding	F	5	5	3270	9002	0.00152905	0.000555432	over	C5YHF4,C5Z2U1,C5WTY5,C5YAM1,A0A1Z5SAT5	C5YHF4,C5Z2U1,C5WTY5,C5YAM1,A0A1Z5SAT5	0.00631244	0.202204	1
GO:1901567	fatty acid derivative binding	F	5	5	3270	9002	0.00152905	0.000555432	over	C5YHF4,C5Z2U1,C5WTY5,C5YAM1,A0A1Z5SAT5	C5YHF4,C5Z2U1,C5WTY5,C5YAM1,A0A1Z5SAT5	0.00631244	0.202204	1
GO:0008964	phosphoenolpyruvate carboxylase activity	F	5	5	3270	9002	0.00152905	0.000555432	over	C5XYZ9,C5X951,C5YK81,A0A1B6Q660,P15804	C5XYZ9,C5X951,C5YK81,A0A1B6Q660,P15804	0.00631244	0.202204	1
GO:0016829	lyase activity	F	69	149	3270	9002	0.0211009	0.0165519	over	C5XLB0,C5X6V7,C5XT62,Q1KSB0,C5YIC1,C5YB69,C5WMI0,A0A1B6Q4Y1,A0A1B6Q4X2,C5YM95,C5YM88,C5YM92,C5YFV4,A0A194YHJ3,C5YNA8,C5YN64,C5XUG8,C5Y009,C5XS04,C5XFH6,C5XRQ7,A0A1B6Q2B4,C5WMY2,C5YG33,A0A1Z5RDT3,C5XA58,A0A1B6PG41,A0A1B6PJQ8,C5YV65,A0A1B6Q869,A0A1W0VR66,C5XBD4,C5XLT6,C5WN25,A0A1W0VZ25,C5X0S2,C5XJI9,C5Z3Q8,C5Z3Q6,C5WPD7,C5WPC1,C5WYI7,C5YS29,C5XYZ9,C5X951,C5YK81,A0A1B6Q660,P15804,C5WZ95,C5XMT6,C5WNH…	C5Y9B7,C5XLB0,A0A1B6PD58,C5X6V7,A0A1B6QQ87,C5XT62,A0A1B6PMH2,Q1KSB0,C5YIC1,C5YB69,C5X9Z9,C5YCK7,A0A1B6QP77,A0A1B6PLE2,C5WN01,C5WMI0,A0A1B6Q4Y1,A0A1B6Q4X2,C5YM90,C5YM95,C5YM88,C5YM92,A0A1B6QD00,C5YFV4,A0A1Z5RB09,C5WQV1,A0A194YHJ3,C5YNA8,C5YN64,C5XUG8,C5Z1E2,C5XL69,C5Y009,C5XS04,A0A1Z5RPZ6,A0A1Z5RKI0,C5XFH6,C5XRQ7,A0A1B6Q2B4,C5YSP7,C5Y5Q8,C5Z5R1,A0A1B6QND7,C5WMY2,A0A1Z5RB58,C5WRM9,A0A194YR57,A0A1B6…	0.0073704	0.230079	0.463087
GO:0008238	exopeptidase activity	F	32	62	3270	9002	0.00978593	0.00688736	over	C5XUF6,A0A1B6P9J3,C5YMT9,A0A1Z5R6D0,C5X515,C5YWH3,A0A1B6QE65,A0A194YHR5,A0A1W0W1X3,C5WQK1,C5XP86,C5XS84,C5YE82,C5XP10,A0A1Z5S979,A0A1W0VXH7,A0A1Z5S945,A0A194YSZ1,C5Y1W9,A0A1Z5RQJ7,A0A1B6QJV2,A0A194YKL0,C5Y1E8,C5Y9E4,C5Z191,A0A1Z5R3E7,A0A1B6QJW3,C5Y3S6,A0A1B6PHE0,C5XEJ7,C5XY28,C5XJB3	C5XPZ6,A0A1B6PLA9,C5XUF6,A0A1B6P9J3,C5YMT9,C5XYG3,A0A1Z5R6D0,A0A1Z5RMK7,C5XK00,C5X515,C5YWH3,A0A1W0W7U5,A0A1B6QE65,A0A194YHR5,A0A1B6PC52,C5YN58,A0A1W0W1X3,C5WQK1,C5XP86,C5XS84,C5YE82,A0A1Z5RK48,C5XP10,A0A194YRC1,C5WXN2,A0A1Z5S979,A0A1B6QC24,A0A1Z5RHS9,A0A1W0VXH7,A0A1Z5S945,A0A194YSZ1,A0A1B6PLZ2,A0A1B6QLJ0,C5Y1W9,Q9XE83,C5WW86,A0A1Z5RQJ7,C5XKY2,A0A1B6QJV2,C5Z6S5,A0A194YKL0,C5WYQ5,C5X3D7,C5Y1E8,C5Y…	0.00963412	0.263781	0.516129
GO:0004362	glutathione-disulfide reductase activity	F	6	7	3270	9002	0.00183486	0.000777605	over	C5YBX1,A0A1Z5RAS2,C5Z795,A0A194YU12,C5XXQ2,C5WWX0	C5YBX1,A0A1Z5RAS2,C5Z795,A0A194YU12,C5XXQ2,C5WWX0,C5XS39	0.0110485	0.295894	0.857143
GO:0016903	oxidoreductase activity, acting on the aldehyde or oxo group of donors	F	22	40	3270	9002	0.00672783	0.00444346	over	A0A1B6QJB9,C5XPJ0,A0A1B6Q4H1,Q8LST5,C5X054,A0A1W0VUY8,A0A194YMM6,A0A1B6PF49,C5XX52,C5XW45,A0A1B6QQR5,C5XBV0,C5YET5,C5X5A2,A0A1B6PIL1,A0A194YP12,C5YL07,Q8LST4,C5YUI9,C5XDP9,C5YAE8,A0A194YPW6	A0A1B6QJB9,A0A1B6PQI9,A0A1Z5REV8,C5XPJ0,A0A1B6Q4H1,Q8LST5,C5X6C7,C5X054,A0A1B6P8T3,A0A1W0VUY8,A0A194YMM6,A0A1B6PF49,C5XX52,C5XW45,A0A1B6QQR5,C5XBV0,C5YET5,C5XZ73,C5X5A2,A0A1B6PIL1,C5YBS3,C5YSC6,A0A194YP12,A0A194YMX1,C5YL07,A0A1B6PLD6,Q43829,C5Y093,C5Z2Z6,C5YLK6,Q8LST4,C5YUI9,C5XDP9,A0A1B6PLC6,A0A1B6Q701,A0A1B6PBQ9,C5YAE8,A0A194YPW6,A0A1Z5RGY8,A0A1B6QQA8	0.0120508	0.312929	0.55
GO:1901681	sulfur compound binding	F	16	27	3270	9002	0.00489297	0.00299933	over	C5YHF4,C5Z2U1,C5WTY5,C5YAM1,A0A1Z5SAT5,C5XJY7,C5YET5,C5XMT6,C5WNH9,A0A1B6Q818,C5XKV8,C5WZ07,C5WZ11,C5YKE1,A0A1W0W6A6,C5YTU1	C5YHF4,C5Z2U1,C5WTY5,C5YAM1,A0A1Z5SAT5,C5XH23,C5XJY7,C5YET5,C5XMT6,A0A1Z5RMP2,C5WNH9,A0A1W0VVV3,A0A1B6Q818,C5WZ12,C5WZ08,C5XKV8,C5WZ07,C5WZ11,A0A1B6QM42,C5YKE1,A0A1W0W6A6,C5Z026,A0A1B6PCZ5,C5YTU1,C5XU49,C5Y710,C5XKL4	0.0126481	0.324373	0.592593
GO:0003993	acid phosphatase activity	F	14	23	3270	9002	0.00428135	0.00255499	over	A0A1B6QE87,A0A1Z5RAL5,A0A1B6PDP5,C5Z4N3,A0A1B6PF13,A0A1B6P7A4,C5WRL4,C5X792,C5XWK4,C5YUC4,C5WST2,A0A1B6QI76,C5Z3R8,C5WSX6	A0A1Z5RBA6,A0A1B6QE87,A0A1Z5RAL5,A0A194YKI3,A0A1B6PDP5,C5Z4N3,A0A1B6PF13,A0A1Z5S4A1,A0A1B6P7A4,C5WRL4,C5X792,C5XWK4,C5YUC4,C5WST2,A0A1B6QI76,C5WRL6,A0A1Z5S6B0,C5YDS8,C5Z3R8,C5XLM4,C5WSX6,A0A1B6PD28,C5YUB8	0.0142719	0.346271	0.608696
GO:0004177	aminopeptidase activity	F	13	21	3270	9002	0.00397554	0.00233281	over	A0A1Z5RQJ7,A0A1B6QJV2,A0A194YKL0,A0A1B6QJW3,C5Y3S6,A0A1B6PHE0,C5XEJ7,C5XY28,C5XJB3,C5XUF6,A0A1B6P9J3,C5YMT9,A0A1Z5R6D0	C5WW86,A0A1Z5RQJ7,C5XKY2,A0A1B6QJV2,C5Z6S5,A0A194YKL0,A0A1B6QJW3,C5Y3S6,A0A1B6PHE0,C5XEJ7,C5XY28,C5YH94,C5XJB3,A0A1B6QC55,C5XCQ0,C5XUF6,A0A1B6P9J3,C5YMT9,C5XYG3,A0A1Z5R6D0,A0A1Z5RMK7	0.0150299	0.359326	0.619048
GO:0015925	galactosidase activity	F	8	11	3270	9002	0.00244648	0.00122195	over	C5YSN7,C5Z534,C5WQU7,C5WNS8,C5XM98,C5WXC7,C5X5L7,C5XDA7	C5YSN7,C5Z534,C5WQU7,A0A1B6P9P7,C5WNS8,A0A1B6Q873,C5XM98,C5WXC7,C5X5L7,A0A1B6PBR7,C5XDA7	0.0156111	0.366076	0.727273
GO:0005253	anion channel activity	F	8	11	3270	9002	0.00244648	0.00122195	over	C5Z779,C5Y8V8,C5WTT2,C5XAN7,C5WYZ2,C5YUI7,C5XPG8,C5XIA4	C5XXD5,C5Z779,C5Y8V8,A0A1Z5RNU9,C5WTT2,C5XAN7,C5WYZ2,C5YUI7,C5XPG8,C5XIA4,A0A1Z5RQJ0	0.0156111	0.366076	0.727273
GO:0008308	voltage-gated anion channel activity	F	8	11	3270	9002	0.00244648	0.00122195	over	C5Z779,C5Y8V8,C5WTT2,C5XAN7,C5WYZ2,C5YUI7,C5XPG8,C5XIA4	C5XXD5,C5Z779,C5Y8V8,A0A1Z5RNU9,C5WTT2,C5XAN7,C5WYZ2,C5YUI7,C5XPG8,C5XIA4,A0A1Z5RQJ0	0.0156111	0.366076	0.727273
GO:0005244	voltage-gated ion channel activity	F	10	15	3270	9002	0.0030581	0.0016663	over	C5XGP5,C5Z779,C5Y8V8,C5WTT2,C5XAN7,C5WYZ2,C5YUI7,C5XPG8,C5XIA4,C5WRY9	C5XGP5,C5XXD5,C5Z779,C5Y8V8,A0A1Z5RNU9,C5XVW9,A0A194YIT0,C5WTT2,C5XAN7,C5WYZ2,C5YUI7,C5XPG8,C5XIA4,A0A1Z5RQJ0,C5WRY9	0.0164681	0.370382	0.666667
GO:0022832	voltage-gated channel activity	F	10	15	3270	9002	0.0030581	0.0016663	over	C5XGP5,C5Z779,C5Y8V8,C5WTT2,C5XAN7,C5WYZ2,C5YUI7,C5XPG8,C5XIA4,C5WRY9	C5XGP5,C5XXD5,C5Z779,C5Y8V8,A0A1Z5RNU9,C5XVW9,A0A194YIT0,C5WTT2,C5XAN7,C5WYZ2,C5YUI7,C5XPG8,C5XIA4,A0A1Z5RQJ0,C5WRY9	0.0164681	0.370382	0.666667
GO:0000155	phosphorelay sensor kinase activity	F	4	4	3270	9002	0.00122324	0.000444346	over	A0A1Z5S590,A0A1Z5S4Y5,C5WNT8,A0A1B6Q7W2	A0A1Z5S590,A0A1Z5S4Y5,C5WNT8,A0A1B6Q7W2	0.0173911	0.370582	1
GO:0016872	intramolecular lyase activity	F	4	4	3270	9002	0.00122324	0.000444346	over	A0A1B6QPZ9,C5WV22,A0A1B6PBA3,C5XZ21	A0A1B6QPZ9,C5WV22,A0A1B6PBA3,C5XZ21	0.0173911	0.370582	1
GO:0016775	phosphotransferase activity, nitrogenous group as acceptor	F	4	4	3270	9002	0.00122324	0.000444346	over	A0A1Z5S590,A0A1Z5S4Y5,C5WNT8,A0A1B6Q7W2	A0A1Z5S590,A0A1Z5S4Y5,C5WNT8,A0A1B6Q7W2	0.0173911	0.370582	1
GO:0004673	protein histidine kinase activity	F	4	4	3270	9002	0.00122324	0.000444346	over	A0A1Z5S590,A0A1Z5S4Y5,C5WNT8,A0A1B6Q7W2	A0A1Z5S590,A0A1Z5S4Y5,C5WNT8,A0A1B6Q7W2	0.0173911	0.370582	1
GO:0004185	serine-type carboxypeptidase activity	F	15	26	3270	9002	0.00458716	0.00288825	over	C5X515,C5YWH3,A0A1B6QE65,A0A194YHR5,A0A1W0W1X3,C5WQK1,C5XP86,C5XS84,C5YE82,C5XP10,A0A1Z5S979,A0A1W0VXH7,A0A1Z5S945,A0A194YSZ1,C5Y1W9	C5X515,C5YWH3,A0A1W0W7U5,A0A1B6QE65,A0A194YHR5,A0A1B6PC52,C5YN58,A0A1W0W1X3,C5WQK1,C5XP86,C5XS84,C5YE82,A0A1Z5RK48,C5XP10,A0A194YRC1,C5WXN2,A0A1Z5S979,A0A1B6QC24,A0A1Z5RHS9,A0A1W0VXH7,A0A1Z5S945,A0A194YSZ1,A0A1B6PLZ2,A0A1B6QLJ0,C5Y1W9,Q9XE83	0.0212914	0.432984	0.576923
GO:0019843	rRNA binding	F	26	51	3270	9002	0.00795107	0.00566541	over	A0A1B6Q7J3,C5WZW1,A0A1B6P6H2,C5Y0E9,C5YF43,C5YMX6,A0A1B6QKE3,C5YS26,C5Y9U0,C5XCB5,A0A1B6P9V1,C5XKE8,A1E9U6,C5WT26,C5XS72,C5XJZ0,C5Z267,C5YX57,C5YNT6,A0A1W0VWV3,A0A109NCZ7,C5WZQ4,A0A5P8KMF6,C5Z0R9,C5XRZ6,C5YIK2	A0A1B6Q7J3,C5WZW1,C5YC82,C5WSB5,C5XPK7,C5WU27,A0A1B6P6H2,C5Y0E9,C5YF43,C5WYX6,C5YMX6,A0A1B6QKE3,C5YS26,C5X0W2,C5YMC5,C5YMD1,C5Y9U0,C5XCB5,C5WN57,C5XGP6,A0A1B6P9V1,C5XKE8,A1E9U6,C5WT08,C5WT26,C5XS72,C5XJZ0,C5Z267,C5YX57,C5YNT6,C5X364,A0A1W0W7E0,C5XJ42,A0A1W0VWV3,C5Z1G2,C5XR51,Q09EK9,A0A109NCZ7,A0A109ND25,C5WZQ4,A0A5P8KMF6,A1E9W9,A1E9S2,A1E9W6,A1E9S6,C5X0P0,C5Z0R9,A0A5P8KMG5,C5XFX1,C5XRZ6,C5YIK2	0.0223813	0.451402	0.509804
GO:0030628	pre-mRNA 3'-splice site binding	F	5	6	3270	9002	0.00152905	0.000666519	over	C5Y7Z5,C5YMK6,A0A1B6PTJ4,C5XG09,C5WYY2	C5Y7Z5,C5YMK6,A0A1B6PTJ4,C5YVK2,C5XG09,C5WYY2	0.0264208	0.499954	0.833333
GO:0004611	phosphoenolpyruvate carboxykinase activity	F	5	6	3270	9002	0.00152905	0.000666519	over	C5XYZ9,C5X951,C5YK81,A0A1B6Q660,P15804	A0A1B6QPA5,C5XYZ9,C5X951,C5YK81,A0A1B6Q660,P15804	0.0264208	0.499954	0.833333
GO:0016620	oxidoreductase activity, acting on the aldehyde or oxo group of donors, NAD or NADP as acceptor	F	17	31	3270	9002	0.00519878	0.00344368	over	A0A1B6QJB9,C5XPJ0,A0A1B6Q4H1,Q8LST5,C5X054,A0A1W0VUY8,A0A194YMM6,A0A1B6PF49,C5XX52,C5XW45,A0A1B6QQR5,C5XBV0,A0A194YP12,C5YL07,Q8LST4,C5YUI9,C5XDP9	A0A1B6QJB9,A0A1B6PQI9,A0A1Z5REV8,C5XPJ0,A0A1B6Q4H1,Q8LST5,C5X6C7,C5X054,A0A1B6P8T3,A0A1W0VUY8,A0A194YMM6,A0A1B6PF49,C5XX52,C5XW45,A0A1B6QQR5,C5XBV0,A0A194YP12,A0A194YMX1,C5YL07,A0A1B6PLD6,Q43829,C5Y093,C5Z2Z6,C5YLK6,A0A1Z5RGY8,A0A1B6QQA8,Q8LST4,C5YUI9,C5XDP9,A0A1B6PLC6,A0A1B6Q701	0.0268917	0.503034	0.548387
GO:0008270	zinc ion binding	F	88	205	3270	9002	0.0269113	0.0227727	over	C5X533,C5YD28,A0A1B6PEC9,A1ILL4,A0A1B6QJ05,A0A1B6Q4Y1,A0A1Z5S503,C6JS30,A0A1B6PHE0,C5YUI9,A0A1B6PEV7,A0A1B6QQ80,A0A1B6Q4X2,C5XC51,C5XEJ7,C5Z0A8,C5Y297,A0A1B6P999,C5YSU7,C5YL06,A0A1W0W560,C5XY28,C5YTZ0,C5YMT9,A0A1B6PRF2,C5Z5V6,C5XVU9,A0A1B6Q977,A0A1Z5RPL6,C5YQS6,C5XC93,A0A1B6QH21,C5WV62,C5Z818,C5WQ64,A0A1B6QFM5,C5X214,A0A194YHT5,C5YM95,C5WMW5,A0A1B6PDF8,C5X2I5,C5YM88,A0A1B6QA16,C5YM92,A0A1Z5RMH0,C…	A0A1Z5RJG6,C5X533,C5YD28,C5XTU6,A0A1W0VRT6,C5XT02,A0A1B6PEC9,A1ILL4,A0A1B6QJ05,A0A1B6Q4Y1,A0A1Z5S503,A0A1B6QGY8,C6JS30,A0A1B6PHE0,C5YUI9,A0A1B6PEV7,A0A1B6QQ80,A0A1B6Q4X2,C5XC51,C5XEJ7,C5XMS9,C5Z0A8,O82430,C5Y297,C5XUC2,A0A1B6PEQ0,A0A1B6QBZ8,A0A1B6P999,C5YSU7,C5WV27,C5YL06,C5XEZ9,A0A1W0W560,C5WST3,C5XY28,C5YTZ0,C5YMT9,C5XB79,A0A1B6PRF2,A0A194YLD5,C5Z5V6,A0A1B6QIU5,C5WND5,C5Z5Y6,C5XVU9,A0A1B6Q977,A…	0.028712	0.53101	0.429268
GO:0004869	cysteine-type endopeptidase inhibitor activity	F	6	8	3270	9002	0.00183486	0.000888691	over	C5XGM0,C5Z0A3,Q41294,C5WVG9,C5YXT0,C5XG67	C5XGM0,C5Z0A3,Q41294,A0A1B6Q6M7,C5WVG9,C5YXT0,C5XG67,A0A1Z5S8P9	0.0305779	0.550964	0.75
GO:0008121	ubiquinol-cytochrome-c reductase activity	F	6	8	3270	9002	0.00183486	0.000888691	over	C5XU35,C5YS99,A0A194YQ30,C5YFA1,A0A1B6PQ63,A0A1Z5S5B8	C5XU35,C5YS99,A0A194YQ30,C5YFA1,A0A1B6PQ63,A0A1Z5S5B8,C5YY74,Q09EK8	0.0305779	0.550964	0.75
GO:0004084	branched-chain-amino-acid transaminase activity	F	6	8	3270	9002	0.00183486	0.000888691	over	A0A1Z5SC15,A0A1B6QM15,A0A1B6PMJ9,A0A1B6QN33,C5XJI9,A0A194YP88	A0A1Z5SC15,A0A1B6QM15,A0A1B6PMJ9,A0A1Z5SAL0,A0A1B6QN33,C5XJI9,A0A194YP88,C5YVA1	0.0305779	0.550964	0.75
GO:0016681	oxidoreductase activity, acting on diphenols and related substances as donors, cytochrome as acceptor	F	6	8	3270	9002	0.00183486	0.000888691	over	C5XU35,C5YS99,A0A194YQ30,C5YFA1,A0A1B6PQ63,A0A1Z5S5B8	C5XU35,C5YS99,A0A194YQ30,C5YFA1,A0A1B6PQ63,A0A1Z5S5B8,C5YY74,Q09EK8	0.0305779	0.550964	0.75
GO:0015038	glutathione disulfide oxidoreductase activity	F	7	10	3270	9002	0.00214067	0.00111086	over	C5YBX1,A0A1Z5RAS2,C5Z795,A0A194YU12,C5XXQ2,C5WWX0,C5YYX3	C5YBX1,A0A1Z5RAS2,C5Z795,A0A194YU12,C5XXQ2,C5WWX0,C5XS39,C5YYX3,A0A194YI68,A0A1Z5R0E4	0.0320518	0.565829	0.7
GO:0015037	peptide disulfide oxidoreductase activity	F	7	10	3270	9002	0.00214067	0.00111086	over	C5YBX1,A0A1Z5RAS2,C5Z795,A0A194YU12,C5XXQ2,C5WWX0,C5YYX3	C5YBX1,A0A1Z5RAS2,C5Z795,A0A194YU12,C5XXQ2,C5WWX0,C5XS39,C5YYX3,A0A194YI68,A0A1Z5R0E4	0.0320518	0.565829	0.7
GO:0000287	magnesium ion binding	F	32	67	3270	9002	0.00978593	0.00744279	over	C5XXS0,A0A1W0VR66,A0A1B6PB54,C5Y4L1,C5Y1S2,C5XBD4,C5XH93,C5XSW9,C5YB10,C5XH85,C6JS30,C5WN27,C5XZW8,C5YAI8,C5YBX0,A0A5P8KMA9,C5XMT6,C5WVV2,C5YIN2,A0A1Z5RMN4,C5WNH9,C5YUK3,C5YC31,V5M3J8,C5XR33,A1E9S3,C5WR46,A0A1Z5SAU2,A0A1Z5R1E9,C5XIE7,A0A1Z5SBV1,C5XKS5	C5XXS0,A0A194YGY2,A0A1W0VR66,A0A1B6PB54,A0A1W0VYP8,C5Y4L1,C5Y1S2,C5XBD4,C5XH93,A0A1Z5R408,A0A1B6PPB3,C5XSW9,C5YB10,C5XH85,C6JS30,C5WN27,C5WQR0,C5XZW8,C5YAI8,C5YBX0,C5YYQ6,A0A5P8KMA9,C5XMT6,C5WQ96,C5WVV2,C5YIN2,C5WRD4,A0A1Z5RMN4,A0A1Z5RMP2,C5Z055,C5WNH9,C5YUK3,C5YC31,A0A1B6PMH2,A0A1B6QHH0,C5XFC4,C5Y6W1,C5WQ44,A0A1B6PCZ5,A0A1B6QD92,A0A1B6PGH6,V5M3J8,A0A1W0VVV3,C5Y710,C5XKG7,C5WNM1,C5XB26,C5X5H1,C5X…	0.035485	0.61453	0.477612
GO:0004175	endopeptidase activity	F	74	172	3270	9002	0.02263	0.0191069	over	C5X5T3,C5Z0G3,C5XDR4,C5Y171,A0A1B6PK40,C5YA35,A0A1B6QEG2,A0A1W0W7P3,C5Z8D2,C5X4P2,A0A1B6PAB3,C5Y1E8,A0A1Z5S9Z3,A0A194YRS5,C5YBS5,A0A1B6QKT3,A1E9U9,A0A1B6QJE8,C5Y8M5,C5WMG5,C5X400,C5YWZ8,A0A1Z5RHB8,C5X498,C5X667,C5XYW5,C5Z8W4,C5YE56,A0A1B6PC82,A0A1B6PAU7,A0A1Z5R2J2,C5XZT7,A0A1B6QQ39,A0A1B6P6G7,C5Y675,C5X3T4,C5Z1X3,C5Z5S4,C5X6X8,C5XAQ6,C5XDV5,A0A1Z5RMF0,C5XHP9,C5YPX8,C5XQ74,A0A1W0VSQ8,A0A1B6Q541,C5…	A0A1B6P5Q3,C5YNA1,C5X5T3,C5Z0G3,C5XDR4,C5Y171,C5YNS5,A0A1B6PK40,C5YA35,A0A1B6QEG2,C5Y4X8,C5XJD5,A0A194YL29,C5YCZ0,C5Y9P6,A0A1W0W7P3,C5Z8D2,C5Z8D3,C5WRG5,C5YBN2,C5X4P2,A0A1Z5R6Q5,C5Y4D0,C5X096,C5YCP7,A0A1B6P9A4,C5XZW7,A0A1B6PAB3,C5XNM6,C5Z5I7,C5Y1E8,C5XTM2,A0A1Z5S9Z3,C5X6D0,A0A194YRS5,C5YBS5,A0A1B6QKT3,A1E9U9,A0A1B6QJE8,C5XTM6,C5X686,C5X0Y6,A0A1B6PCY6,C5XY66,C5Y8M5,A0A1B6P8M9,A0A1B6PM68,C5Z2M6,C5W…	0.0399277	0.665598	0.430233
GO:0031072	heat shock protein binding	F	16	30	3270	9002	0.00489297	0.00333259	over	C5XS48,C5YM61,A0A1B6Q7R4,C5YKA7,A0A1B6QMY3,A0A194YQQ3,C5YPZ1,C5WPF7,C5YZA1,C5WVD3,C5X4H2,C5WR54,C5XRY7,A0A1Z5RF65,A0A194YTY4,C5YSM8	C5XS48,C5YM61,C5YCZ1,A0A1B6Q7R4,C5XUJ1,A0A194YQ38,C5YKA7,A0A1B6QMY3,A0A194YQQ3,A0A1B6Q438,C5YPZ1,C5WPF7,C5XPN2,C5YZA1,C5WVD3,C5X4H2,A0A1B6QIR3,C5YU58,C5WPE1,A0A1Z5RK68,C5WR54,A0A1B6QHK8,C5XRY7,C5YLG9,A0A1Z5RF65,C5Z2V5,A0A194YTY4,A0A194YI14,C5YSM8,C5WSQ6	0.0421678	0.683613	0.533333
GO:0016701	oxidoreductase activity, acting on single donors with incorporation of molecular oxygen	F	11	19	3270	9002	0.00336391	0.00211064	over	C5Z228,A0A1B6QKP6,A0A1Z5SBG6,C5WNU8,C5WNU9,C5XES4,C5XES7,C5YX00,A0A1B6PJ81,C5XG02,C5XRD8	C5XVJ3,C5Z228,C5XUD5,A0A1B6QKP6,A0A1B6QKN8,A0A1Z5SBG6,C5WNU8,C5WNU9,C5XES4,C5XES7,C5YX00,A0A1B6Q667,C5YT28,C9DHL8,A0A1Z5RDJ3,A0A1B6PJ81,A0A194YJN7,C5XG02,C5XRD8	0.0452957	0.683613	0.578947
GO:0019842	vitamin binding	F	36	78	3270	9002	0.0110092	0.00866474	over	C5XFP1,A0A1B6Q1B9,A0A1B6QL52,A0A1B6Q673,A0A194YNT6,A0A1Z5S503,C5X2E3,C5YYD7,A0A194YH60,C5WMY2,A0A1B6QQ80,C5X291,C5Y297,C5YII6,A0A194YSX5,A0A1B6Q962,C5WNE7,C5YYP8,A0A1B6Q8L5,C5XJI9,A0A1W0VZ25,C5YQS6,A0A194YHJ3,C5WN25,A0A1Z5S9N0,C5WVD4,C5XH06,A0A1Z5SAU2,C5XJY7,C5YET5,C5XMT6,C5WNH9,C5WZS2,C5YPB9,C5WM56,A0A1Z5SBR2	C5XFP1,A0A1B6Q1B9,A0A1B6PEF6,A0A1B6QL52,A0A1B6Q673,A0A194YNT6,A0A1Z5S503,C5X2E3,C5YYD7,A0A194YH60,C5WMY2,A0A1B6Q949,A0A1B6QQ80,C5X291,C5Y297,C5Z044,A0A1B6QBZ8,C5YC80,C5YII6,A0A194YSX5,A0A1B6Q962,C5WNE7,C5YYP8,A0A1B6Q8L5,A0A1B6P988,A0A1B6PMH2,C5YUZ5,C5XJI9,A0A1W0VZ25,A0A194YH86,C5YQS6,C5Y092,C5WR74,A0A1Z5RB58,C5X8E3,A0A194YHJ3,A0A194YI79,C5Z690,C5YG05,C5XPV2,C5WN25,C5YS41,C5WRM9,A0A1Z5S9N0,C5YZF8,…	0.0465957	0.683613	0.461538
GO:0004148	dihydrolipoyl dehydrogenase activity	F	3	3	3270	9002	0.000917431	0.000333259	over	C5XIY9,C5Z0N4,C5Z0L0	C5XIY9,C5Z0N4,C5Z0L0	0.0479041	0.683613	1
GO:0047974	guanosine deaminase activity	F	3	3	3270	9002	0.000917431	0.000333259	over	A0A1B6QH21,C5X214,A0A1B6QA16	A0A1B6QH21,C5X214,A0A1B6QA16	0.0479041	0.683613	1
GO:0004069	L-aspartate:2-oxoglutarate aminotransferase activity	F	3	3	3270	9002	0.000917431	0.000333259	over	A0A1B6Q673,A0A194YNT6,A0A194YSX5	A0A1B6Q673,A0A194YNT6,A0A194YSX5	0.0479041	0.683613	1
GO:0004807	triose-phosphate isomerase activity	F	3	3	3270	9002	0.000917431	0.000333259	over	A0A1B6Q6Z6,C5X695,C5XQ07	A0A1B6Q6Z6,C5X695,C5XQ07	0.0479041	0.683613	1
GO:0052691	UDP-arabinopyranose mutase activity	F	3	3	3270	9002	0.000917431	0.000333259	over	C5WT90,C5Y9L6,C5XDW6	C5WT90,C5Y9L6,C5XDW6	0.0479041	0.683613	1
GO:0000340	RNA 7-methylguanosine cap binding	F	3	3	3270	9002	0.000917431	0.000333259	over	C5WZC3,C5WQ71,C5XJC8	C5WZC3,C5WQ71,C5XJC8	0.0479041	0.683613	1
GO:0004827	proline-tRNA ligase activity	F	3	3	3270	9002	0.000917431	0.000333259	over	C5YZU3,C5YH58,C5XAA3	C5YZU3,C5YH58,C5XAA3	0.0479041	0.683613	1
GO:0047938	glucose-6-phosphate 1-epimerase activity	F	3	3	3270	9002	0.000917431	0.000333259	over	C5YJF5,C5Y9J4,C5X9W0	C5YJF5,C5Y9J4,C5X9W0	0.0479041	0.683613	1
GO:0061575	cyclin-dependent protein serine/threonine kinase activator activity	F	3	3	3270	9002	0.000917431	0.000333259	over	C5WXY8,C5YIB4,C5YEN1	C5WXY8,C5YIB4,C5YEN1	0.0479041	0.683613	1
GO:0017022	myosin binding	F	3	3	3270	9002	0.000917431	0.000333259	over	C5XLL4,A0A1Z5S5N2,C5WQS3	C5XLL4,A0A1Z5S5N2,C5WQS3	0.0479041	0.683613	1
GO:0006518	peptide metabolic process	P	219	452	3270	9002	0.0669725	0.0502111	over	A0A1B6Q3F1,A0A1B6QGC5,C5XAA7,A0A1B6P9J7,C5XT21,C5XZC2,C5WRE1,C5YVW3,C5XJP4,A0A1B6Q9V6,A0A1Z5RC59,A0A1B6QDA6,C5X5I6,C5XU89,C5X0P2,C5X4C8,C5XAM5,C5Z267,C5XQP0,A0A1B6P8U4,C5YIT9,C5XZV4,C5YMX6,A0A1B6PU65,C5YAD0,C5XWF4,C5XN31,C5YWN1,C5WMP9,A0A1W0VUI4,C5WYJ7,A0A1W0VUR3,C5WT49,C5YDD4,C5XD37,A0A1B6Q818,C5XG02,C5XKV8,C5WZ07,C5WUH1,C5Z557,A0A194YU12,C5X303,C5WZ11,C5WUJ2,C5YKE1,C5XHV9,C5YMG7,A0A1Z5S8L0,A0A1…	C5X0U6,A0A1B6Q3F1,C5XLV9,A0A1B6QGC5,C5XBM7,C5XUN8,A0A194YQE7,A0A1B6QNQ6,C5YMH0,C5XAA7,A0A1B6P9J7,C5WVR8,C5XT21,C5XZC2,C5XM02,C5WRE1,C5YVW3,C5XJP4,C5XE74,C5XFY4,A0A1B6Q9V6,A0A1Z5RC59,A0A1B6QDA6,C5X5I6,C5XU89,C5YM25,C5X0P2,C5X4C8,C5XAM5,C5Z267,C5XQP0,A0A1B6P8U4,C5XPN5,C5YIT9,C5XZV4,C5YMX6,C5YVD8,C5YUM9,A0A1B6PU65,C5YAD0,C5WT03,C5WT04,C5XWF4,C5XN31,C5X2L8,C5X957,C5XAD5,C5YWN1,C5YWN2,C5XP17,C5WMP9,A0…	4.12064e-08	6.73175e-05	0.484513
GO:0043603	cellular amide metabolic process	P	244	514	3270	9002	0.0746177	0.0570984	over	C5YU02,A0A1B6Q3F1,A0A1B6QGC5,C5XAA7,A0A1B6P9J7,C5XT21,C5XZC2,C5WRE1,C5YVW3,C5XJP4,A0A1B6Q9V6,A0A1Z5RC59,A0A1B6QDA6,C5X5I6,C5XU89,C5X0P2,C5X4C8,C5XAM5,C5Z267,C5XQP0,A0A1B6P8U4,C5YIT9,C5XZV4,C5YMX6,A0A1B6PU65,C5YAD0,C5XWF4,C5XN31,C5YWN1,C5WMP9,A0A1W0VUI4,C5WYJ7,A0A1W0VUR3,C5WT49,C5YDD4,C5XD37,A0A1Z5SBR4,A0A1B6Q3C2,C5X5A2,A0A1B6PIL1,C5XXS0,A0A1B6QF74,A0A1B6Q818,C5XG02,C5XKV8,C5WZ07,C5WUH1,C5Z557,A0A…	C5YU02,C5YR14,A0A1W0W6K8,C5X0U6,A0A1B6Q3F1,C5XLV9,A0A1B6QGC5,C5XBM7,C5XUN8,A0A194YQE7,A0A1B6QNQ6,C5YMH0,C5XAA7,A0A1B6P9J7,C5WVR8,C5XT21,C5XZC2,C5XM02,C5WRE1,C5YVW3,C5XJP4,C5XE74,C5XFY4,A0A1B6Q9V6,A0A1Z5RC59,A0A1B6QDA6,C5X5I6,C5XU89,C5YM25,C5X0P2,C5X4C8,C5XAM5,C5Z267,C5XQP0,A0A1B6P8U4,C5XPN5,C5YIT9,C5XZV4,C5YMX6,C5YVD8,C5YUM9,A0A1B6PU65,C5YAD0,C5WT03,C5WT04,C5XWF4,C5XN31,C5X2L8,C5X957,C5XAD5,C5YWN…	6.37441e-08	7.81025e-05	0.474708
GO:0006412	translation	P	185	380	3270	9002	0.0565749	0.0422128	over	A0A1B6Q3F1,A0A1B6QGC5,C5XAA7,A0A1B6P9J7,C5XT21,C5XZC2,C5WRE1,C5YVW3,C5XJP4,A0A1B6Q9V6,A0A1Z5RC59,A0A1B6QDA6,C5X5I6,C5XU89,C5X0P2,C5X4C8,C5XAM5,C5Z267,C5XQP0,A0A1B6P8U4,C5YIT9,C5XZV4,C5YMX6,A0A1B6PU65,C5YAD0,C5XWF4,C5XN31,C5YWN1,C5WMP9,A0A1W0VUI4,C5WYJ7,A0A1W0VUR3,C5WT49,C5YDD4,C5XD37,C5WRR1,A0A1B6QL23,C5YFT4,A0A194YJY9,C5XBK5,C5XJZ3,C5Z967,C5XWJ8,C5X4S1,C5XEP3,C5YYP8,C5YL85,C5WQD6,A0A1B6Q1Q5,C5YT…	C5X0U6,A0A1B6Q3F1,C5XLV9,A0A1B6QGC5,C5XBM7,C5XUN8,A0A194YQE7,A0A1B6QNQ6,C5YMH0,C5XAA7,A0A1B6P9J7,C5WVR8,C5XT21,C5XZC2,C5XM02,C5WRE1,C5YVW3,C5XJP4,C5XE74,C5XFY4,A0A1B6Q9V6,A0A1Z5RC59,A0A1B6QDA6,C5X5I6,C5XU89,C5YM25,C5X0P2,C5X4C8,C5XAM5,C5Z267,C5XQP0,A0A1B6P8U4,C5XPN5,C5YIT9,C5XZV4,C5YMX6,C5YVD8,C5YUM9,A0A1B6PU65,C5YAD0,C5WT03,C5WT04,C5XWF4,C5XN31,C5X2L8,C5X957,C5XAD5,C5YWN1,C5YWN2,C5XP17,C5WMP9,A0…	3.1684e-07	0.000298427	0.486842
GO:0043043	peptide biosynthetic process	P	186	383	3270	9002	0.0568807	0.0425461	over	A0A1B6Q3F1,A0A1B6QGC5,C5XAA7,A0A1B6P9J7,C5XT21,C5XZC2,C5WRE1,C5YVW3,C5XJP4,A0A1B6Q9V6,A0A1Z5RC59,A0A1B6QDA6,C5X5I6,C5XU89,C5X0P2,C5X4C8,C5XAM5,C5Z267,C5XQP0,A0A1B6P8U4,C5YIT9,C5XZV4,C5YMX6,A0A1B6PU65,C5YAD0,C5XWF4,C5XN31,C5YWN1,C5WMP9,A0A1W0VUI4,C5WYJ7,A0A1W0VUR3,C5WT49,C5YDD4,C5XD37,C5YW39,C5XDG5,C5YH46,A0A1B6QMI3,C5Y0E9,C5YF43,C5YHF8,C5XHM7,A0A194YJY9,C5Z622,A0A1B6Q7J3,C5XKB8,C5WT26,C5XS72,C5WZ…	C5X0U6,A0A1B6Q3F1,C5XLV9,A0A1B6QGC5,C5XBM7,C5XUN8,A0A194YQE7,A0A1B6QNQ6,C5YMH0,C5XAA7,A0A1B6P9J7,C5WVR8,C5XT21,C5XZC2,C5XM02,C5WRE1,C5YVW3,C5XJP4,C5XE74,C5XFY4,A0A1B6Q9V6,A0A1Z5RC59,A0A1B6QDA6,C5X5I6,C5XU89,C5YM25,C5X0P2,C5X4C8,C5XAM5,C5Z267,C5XQP0,A0A1B6P8U4,C5XPN5,C5YIT9,C5XZV4,C5YMX6,C5YVD8,C5YUM9,A0A1B6PU65,C5YAD0,C5WT03,C5WT04,C5XWF4,C5XN31,C5X2L8,C5X957,C5XAD5,C5YWN1,C5YWN2,C5XP17,C5WMP9,A0…	3.65347e-07	0.000298427	0.48564
GO:0016999	antibiotic metabolic process	P	98	181	3270	9002	0.0299694	0.0201066	over	C5XVU9,C5XXS0,C5WYF2,A0A194YPD4,C5XYZ9,C5X951,C5YW21,A0A1Z5R9Q9,C5YK81,C5XH85,Q1KSB0,C5YIC1,C5YB69,A0A1B6QPT2,C5YET5,C5YBX0,C5Y3C3,A0A1B6Q515,A0A1B6QF74,A0A1B6Q8Y3,C5XYK7,A0A1B6Q660,P15804,A0A1B6Q820,C5XTB7,C5Z475,C5XG44,A0A1W0W7T8,C5Z471,C5YZI4,C5X040,C5Z864,C5Z0E3,C5XMX0,C5XIY2,A0A194YKC9,C5YZJ3,A0A1Z5RKF8,C5XI24,C5XIN9,C5YSU3,C5X5K3,A0A1W0VX32,C5YH30,C5Z0N9,A0A1Z5RGB0,C5YGF5,A0A1B6QNB8,C5XU11,…	C5XVU9,C5XXS0,C5WYF2,A0A194YPD4,A0A1W0VYP8,C5XYZ9,C5X951,C5YW21,A0A1Z5R408,A0A1Z5R9Q9,A0A1Z5R8P3,C5YK81,C5XH85,Q1KSB0,A0A1B6QND7,C5YIC1,C5YB69,A0A1B6QPT2,A0A1Z5REE6,C5YET5,C5YBX0,A0A1B6PLM9,C5Y3C3,A0A1B6Q515,C5XWJ7,A0A1B6PEI8,A0A1B6QF74,A0A1B6Q8Y3,C5XYK7,C5WZ45,A0A1B6QHU0,A0A1B6Q660,P15804,C5X9Z9,A0A1Z5RBI6,A0A1Z5REB9,C5XH43,C5YLW6,A0A1W0W1E2,A0A1B6Q820,C5XMZ5,C5XMB9,C5XDV0,C5XTB7,A0A1B6PKL7,C5Y0…	6.07666e-07	0.000425453	0.541436
GO:0071826	ribonucleoprotein complex subunit organization	P	72	126	3270	9002	0.0220183	0.0139969	over	C5Y0E9,C5YF43,A0A1B6Q7J3,C5YMX6,C5WTC9,C5YG29,A0A1B6PQ87,A0A1B6Q0Z3,C5WZW1,C5YAD0,C5XWF4,C5XYX5,C5WTA2,A0A1B6QKE3,C5Z0W6,A0A1B6QNF2,A0A1B6P6H2,C5Z0R9,C5XWF5,A0A1B6QQU9,C5YZQ9,C5YH46,A0A1B6QMI3,C5Y9U0,A0A1B6QFI3,A0A1B6PU65,C5X163,C5Z0S9,A0A1W0VWV3,A0A1Z5SAA0,A0A1B6QJJ0,A0A1B6P9V1,C5YIK2,C5Z1B2,C5YP81,A0A1W0VRL2,C5YC36,C5WQ64,C5Z8A8,C5XCA3,B3VTC7,C5XW93,C5XMR4,A0A1Z5RK87,C5XDY9,C5XL26,C5XWD2,A0A1Z5…	C5Y0E9,C5YF43,A0A1B6Q7J3,C5YMX6,C5WTC9,C5YG29,A0A1B6PQ87,C5XYN1,A0A1B6Q0Z3,C5WZW1,C5YAD0,C5XWF4,C5XYX5,C5WTA2,C5XJ42,C5Z1G2,A0A1B6QKE3,A0A1B6PBE5,C5YVJ6,C5Z0W6,A0A1B6QNF2,A0A1B6P6H2,C5X0W2,C5X0P0,C5Z0R9,C5XWF5,A0A1B6QQU9,C5YZQ9,C5YH46,A0A1B6QMI3,C5Y9U0,A0A1B6QFI3,A0A1B6PU65,C5XIN8,C5X163,C5YGH8,C5Z0S9,C5XB53,C5WX50,A0A1W0VWV3,A0A1Z5SAA0,A1E9W9,A0A1B6QJJ0,A0A1B6P9V1,C5YIK2,C5Z1B2,C5YP81,C5YDJ9,A0A…	1.35695e-06	0.00063547	0.571429
GO:0043604	amide biosynthetic process	P	198	418	3270	9002	0.0605505	0.0464341	over	C5YU02,A0A1B6Q3F1,A0A1B6QGC5,C5XAA7,A0A1B6P9J7,C5XT21,C5XZC2,C5WRE1,C5YVW3,C5XJP4,A0A1B6Q9V6,A0A1Z5RC59,A0A1B6QDA6,C5X5I6,C5XU89,C5X0P2,C5X4C8,C5XAM5,C5Z267,C5XQP0,A0A1B6P8U4,C5YIT9,C5XZV4,C5YMX6,A0A1B6PU65,C5YAD0,C5XWF4,C5XN31,C5YWN1,C5WMP9,A0A1W0VUI4,C5WYJ7,A0A1W0VUR3,C5WT49,C5YDD4,C5XD37,A0A1B6Q3C2,C5X5A2,A0A1B6PIL1,C5YW39,C5XDG5,C5YH46,A0A1B6QMI3,C5Y0E9,C5YF43,C5YHF8,C5XHM7,A0A194YJY9,C5Z622,…	C5YU02,C5X0U6,A0A1B6Q3F1,C5XLV9,A0A1B6QGC5,C5XBM7,C5XUN8,A0A194YQE7,A0A1B6QNQ6,C5YMH0,C5XAA7,A0A1B6P9J7,C5WVR8,C5XT21,C5XZC2,C5XM02,C5WRE1,C5YVW3,C5XJP4,C5XE74,C5XFY4,A0A1B6Q9V6,A0A1Z5RC59,A0A1B6QDA6,C5X5I6,C5XU89,C5YM25,C5X0P2,C5X4C8,C5XAM5,C5Z267,C5XQP0,A0A1B6P8U4,C5XPN5,C5YIT9,C5XZV4,C5YMX6,C5YVD8,C5YUM9,A0A1B6PU65,C5YAD0,C5WT03,C5WT04,C5XWF4,C5XN31,C5X2L8,C5X957,C5XAD5,C5YWN1,C5YWN2,C5XP17,C5…	1.40782e-06	0.00063547	0.473684
GO:0017144	drug metabolic process	P	185	387	3270	9002	0.0565749	0.0429904	over	C5YG66,C5YBF0,C5YBF1,A0A1Z5R3E0,C5YBE8,C5X4J4,C5YZL4,C5XVU9,A0A1W0VUY8,A0A194YMM6,A0A1B6PF49,C5XX52,C5XFH6,C5XRQ7,A0A1W0VR66,A0A194YMV2,C5XW45,A0A1B6PB54,C5Y4L1,C5Y1S2,C5XBD4,C5XH93,A0A1B6QHQ8,A0A1B6Q2B4,C5Z0B5,C5YAI8,A0A1B6Q6Z6,C5X695,C5XQ07,C5XXS0,C5WYF2,A0A194YPD4,C5XYZ9,C5X951,C5YW21,A0A1Z5R9Q9,C5YK81,C5XH85,Q1KSB0,C5YIC1,C5YB69,A0A1B6QPT2,C5YET5,C5YBX0,C5Y3C3,A0A1B6Q515,A0A1B6QF74,A0A1B6Q8Y3…	C5YR14,A0A1W0W6K8,C5YG66,C5XW40,C5YS41,Q93WT2,C5XX83,C5YBF0,C5YBF1,A0A1Z5R3E0,C5YBE8,A0A1Z5RDM9,C5YBE7,C5X4J4,C5YZL4,C5WZU7,C5XHZ4,C6JSV0,C5YIM8,C5XVU9,A0A1W0VUY8,A0A194YMM6,A0A1B6PF49,C5XX52,C5XFH6,C5XRQ7,A0A194YGY2,A0A1W0VR66,A0A194YMV2,C5XW45,A0A1B6PB54,A0A194YKQ5,C5Y4L1,C5Y1S2,C5XBD4,C5XH93,A0A1B6QHQ8,C5X2Z4,C5Z1D3,A0A1B6Q2B4,C5Z0B5,C5YAI8,A0A1B6Q6Z6,C5X695,C5XQ07,C5WRD4,C5YSP7,A0A1B6QHH0,C5X…	1.49367e-06	0.00063547	0.478036
GO:1901564	organonitrogen compound metabolic process	P	711	1724	3270	9002	0.217431	0.191513	over	C5YU02,C5YIB4,A0A1Z5S4K9,C5WWI2,C5XH91,C5YG33,A0A1Z5SBP4,C5XAB9,C5WPM7,A0A1B6Q1B5,C5Z0M5,C5XCV9,C5YZ86,C5XNU7,C5WYR0,A0A1B6Q3F1,A0A1B6QGC5,C5XAA7,A0A1B6P9J7,C5XT21,C5XZC2,C5WRE1,C5YVW3,C5XJP4,A0A1B6Q9V6,A0A1Z5RC59,A0A1B6QDA6,C5YV24,C5XWU8,C5X5I6,C5XU89,C5X0P2,C5X4C8,C5XAM5,C5Z267,C5XQP0,A0A1B6P8U4,C5YIT9,C5XZV4,C5YMX6,A0A1B6PU65,C5YAD0,C5XWF4,C5XN31,C5YWN1,C5WMP9,A0A1W0VUI4,C5WYJ7,A0A1W0VUR3,C5WT…	A0A1B6Q259,C5YU02,C5YIB4,C5WS05,C5YD35,C5Y6W1,A0A1Z5S4K9,C5Y092,C5WQU1,A0A1B6QD92,C5WWI2,C5XH91,C5YG33,C5XB29,Q8W0T4,A0A1Z5SBP4,C5YJF0,A0A1B6QP77,A0A1B6PLE2,C5WN01,C5XZK5,C5XGY6,C5XPM8,C5XAB9,C5WPM7,A0A1B6Q1B5,C5WWH4,C5YT12,C5YF19,C5YBD5,C5WTU1,C5YHJ7,C5Z0M5,C5Z5X9,C5YSW8,C5WPK8,A0A1W0W5D1,C5XIY6,C5Z0N6,C5WRN8,C5XCV9,A0A1B6QHB1,C5YR14,A0A1W0W6K8,A0A1B6PNQ1,C5YJ86,C5WUN5,C5X110,C5YMH2,A0A1Z5RCT9,C…	1.55593e-06	0.00063547	0.412413
GO:0072593	reactive oxygen species metabolic process	P	76	136	3270	9002	0.0232416	0.0151078	over	C5YN49,C5Z291,C5WSP7,C5Z475,C5XG44,A0A1W0W7T8,C5Z471,C5YZI4,C5X040,C5Z864,C5Z0E3,C5XMX0,C5XIY2,A0A194YKC9,C5YZJ3,A0A1Z5RKF8,C5XI24,C5XIN9,C5YSU3,C5X5K3,A0A1W0VX32,C5YH30,C5Z0N9,A0A1Z5RGB0,C5YGF5,A0A1B6QNB8,C5XU11,C5X3C9,C5Z470,A0A1B6QFT1,C5X326,C5WRN4,C5YLZ0,A0A1W0VX27,C5Y360,C5XIY1,A0A1B6QGB6,C5Z469,C5Z8S7,C5YQ75,C5Y359,C5Z2J6,C5XIY0,C5X039,C5YY92,C5X3C1,C5X3C2,C5YZI6,C5YTC4,A0A1B6PLE8,C5YZJ2,C5…	C5YM76,A0A1Z5RFP8,A0A1B6QN96,C5XZX5,C5YN49,C5Z291,C5WSP7,C5Z475,C5WNL8,C5X6H6,C5XG44,C5YB22,A0A1W0W7T8,A0A1B6QN00,C5Z471,C5YB27,C5YZI4,C5X040,A0A1Z5RPH4,C5Z864,C5Z0E3,C5XMX0,C5XIY2,C5XYY5,A0A194YKC9,C5YZJ3,C5YWW2,A0A1Z5RKF8,C5YB25,C5XI24,C5XIN9,C5YSU3,C5X5K3,C6JST4,C5Z1J6,C5XKP4,C5WYQ4,A0A1W0VX32,C5XI23,A0A1Z5R0P5,C5YH30,C5XIX9,C5Z0N9,C5Z0N8,A0A1Z5RGB0,C5YGF5,C5Y8Q1,C5XGH2,C5XGH3,A0A1B6QNB8,A0A1B…	2.26158e-06	0.000791715	0.558824
GO:0042255	ribosome assembly	P	36	53	3270	9002	0.0110092	0.00588758	over	C5Y0E9,C5YF43,A0A1B6Q7J3,C5YMX6,C5WTC9,C5YG29,A0A1B6PQ87,A0A1B6Q0Z3,C5WZW1,C5YAD0,C5XWF4,C5XYX5,C5WTA2,A0A1B6QKE3,C5Z0W6,A0A1B6QNF2,A0A1B6P6H2,C5Z0R9,C5XWF5,A0A1B6QQU9,C5YZQ9,C5YH46,A0A1B6QMI3,C5Y9U0,A0A1B6QFI3,A0A1B6PU65,C5X163,C5Z0S9,A0A1W0VWV3,A0A1Z5SAA0,A0A1B6QJJ0,A0A1B6P9V1,C5YIK2,C5Z1B2,C5X4T5,C5YLI6	C5Y0E9,C5YF43,A0A1B6Q7J3,C5YMX6,C5WTC9,C5YG29,A0A1B6PQ87,C5XYN1,A0A1B6Q0Z3,C5WZW1,C5YAD0,C5XWF4,C5XYX5,C5WTA2,C5XJ42,C5Z1G2,A0A1B6QKE3,A0A1B6PBE5,C5YVJ6,C5Z0W6,A0A1B6QNF2,A0A1B6P6H2,C5X0W2,C5X0P0,C5Z0R9,C5XWF5,A0A1B6QQU9,C5YZQ9,C5YH46,A0A1B6QMI3,C5Y9U0,A0A1B6QFI3,A0A1B6PU65,C5XIN8,C5X163,C5YGH8,C5Z0S9,C5XB53,C5WX50,A0A1W0VWV3,A0A1Z5SAA0,A1E9W9,A0A1B6QJJ0,A0A1B6P9V1,C5YIK2,C5Z1B2,C5X4T5,C5YM65,C5Y…	2.77477e-06	0.000906609	0.679245
GO:0042743	hydrogen peroxide metabolic process	P	69	122	3270	9002	0.0211009	0.0135525	over	C5Z475,C5XG44,A0A1W0W7T8,C5Z471,C5YZI4,C5X040,C5Z864,C5Z0E3,C5XMX0,C5XIY2,A0A194YKC9,C5YZJ3,A0A1Z5RKF8,C5XI24,C5XIN9,C5YSU3,C5X5K3,A0A1W0VX32,C5YH30,C5Z0N9,A0A1Z5RGB0,C5YGF5,A0A1B6QNB8,C5XU11,C5X3C9,C5Z470,A0A1B6QFT1,C5X326,C5WRN4,C5YLZ0,A0A1W0VX27,C5Y360,C5XIY1,A0A1B6QGB6,C5Z469,C5Z8S7,C5YQ75,C5Y359,C5Z2J6,C5XIY0,C5X039,C5YY92,C5X3C1,C5X3C2,C5YZI6,C5YTC4,A0A1B6PLE8,C5YZJ2,C5X5K6,C5YYA2,A0A1B6Q32…	C5Z475,C5WNL8,C5X6H6,C5XG44,C5YB22,A0A1W0W7T8,A0A1B6QN00,C5Z471,C5YB27,C5YZI4,C5X040,A0A1Z5RPH4,C5Z864,C5Z0E3,C5XMX0,C5XIY2,C5XYY5,A0A194YKC9,C5YZJ3,C5YWW2,A0A1Z5RKF8,C5YB25,C5XI24,C5XIN9,C5YSU3,C5X5K3,C6JST4,C5Z1J6,C5XKP4,C5WYQ4,A0A1W0VX32,C5XI23,A0A1Z5R0P5,C5YH30,C5XIX9,C5Z0N9,C5Z0N8,A0A1Z5RGB0,C5YGF5,C5Y8Q1,C5XGH2,C5XGH3,A0A1B6QNB8,A0A1B6QJR7,C5XU11,C5X3C9,C5YB26,A0A194YNW8,C5YP99,C5Z470,C5X74…	3.70322e-06	0.0010083	0.565574
GO:0042744	hydrogen peroxide catabolic process	P	69	122	3270	9002	0.0211009	0.0135525	over	C5Z475,C5XG44,A0A1W0W7T8,C5Z471,C5YZI4,C5X040,C5Z864,C5Z0E3,C5XMX0,C5XIY2,A0A194YKC9,C5YZJ3,A0A1Z5RKF8,C5XI24,C5XIN9,C5YSU3,C5X5K3,A0A1W0VX32,C5YH30,C5Z0N9,A0A1Z5RGB0,C5YGF5,A0A1B6QNB8,C5XU11,C5X3C9,C5Z470,A0A1B6QFT1,C5X326,C5WRN4,C5YLZ0,A0A1W0VX27,C5Y360,C5XIY1,A0A1B6QGB6,C5Z469,C5Z8S7,C5YQ75,C5Y359,C5Z2J6,C5XIY0,C5X039,C5YY92,C5X3C1,C5X3C2,C5YZI6,C5YTC4,A0A1B6PLE8,C5YZJ2,C5X5K6,C5YYA2,A0A1B6Q32…	C5Z475,C5WNL8,C5X6H6,C5XG44,C5YB22,A0A1W0W7T8,A0A1B6QN00,C5Z471,C5YB27,C5YZI4,C5X040,A0A1Z5RPH4,C5Z864,C5Z0E3,C5XMX0,C5XIY2,C5XYY5,A0A194YKC9,C5YZJ3,C5YWW2,A0A1Z5RKF8,C5YB25,C5XI24,C5XIN9,C5YSU3,C5X5K3,C6JST4,C5Z1J6,C5XKP4,C5WYQ4,A0A1W0VX32,C5XI23,A0A1Z5R0P5,C5YH30,C5XIX9,C5Z0N9,C5Z0N8,A0A1Z5RGB0,C5YGF5,C5Y8Q1,C5XGH2,C5XGH3,A0A1B6QNB8,A0A1B6QJR7,C5XU11,C5X3C9,C5YB26,A0A194YNW8,C5YP99,C5Z470,C5X74…	3.70322e-06	0.0010083	0.565574
GO:0022618	ribonucleoprotein complex assembly	P	68	121	3270	9002	0.0207951	0.0134415	over	C5Y0E9,C5YF43,A0A1B6Q7J3,C5YMX6,C5WTC9,C5YG29,A0A1B6PQ87,A0A1B6Q0Z3,C5WZW1,C5YAD0,C5XWF4,C5XYX5,C5WTA2,A0A1B6QKE3,C5Z0W6,A0A1B6QNF2,A0A1B6P6H2,C5Z0R9,C5XWF5,A0A1B6QQU9,C5YZQ9,C5YH46,A0A1B6QMI3,C5Y9U0,A0A1B6QFI3,A0A1B6PU65,C5X163,C5Z0S9,A0A1W0VWV3,A0A1Z5SAA0,A0A1B6QJJ0,A0A1B6P9V1,C5YIK2,C5Z1B2,C5YP81,A0A1W0VRL2,C5YC36,C5WQ64,C5Z8A8,C5XCA3,B3VTC7,C5XW93,C5XMR4,A0A1Z5RK87,C5XDY9,C5XL26,C5XWD2,A0A1Z5…	C5Y0E9,C5YF43,A0A1B6Q7J3,C5YMX6,C5WTC9,C5YG29,A0A1B6PQ87,C5XYN1,A0A1B6Q0Z3,C5WZW1,C5YAD0,C5XWF4,C5XYX5,C5WTA2,C5XJ42,C5Z1G2,A0A1B6QKE3,A0A1B6PBE5,C5YVJ6,C5Z0W6,A0A1B6QNF2,A0A1B6P6H2,C5X0W2,C5X0P0,C5Z0R9,C5XWF5,A0A1B6QQU9,C5YZQ9,C5YH46,A0A1B6QMI3,C5Y9U0,A0A1B6QFI3,A0A1B6PU65,C5XIN8,C5X163,C5YGH8,C5Z0S9,C5XB53,C5WX50,A0A1W0VWV3,A0A1Z5SAA0,A1E9W9,A0A1B6QJJ0,A0A1B6P9V1,C5YIK2,C5Z1B2,C5YP81,C5YDJ9,A0A…	5.86849e-06	0.00136959	0.561983
GO:0051186	cofactor metabolic process	P	180	382	3270	9002	0.0550459	0.042435	over	A0A1Z5SBR4,A0A1B6Q3C2,C5X5A2,A0A1B6PIL1,A0A1W0VUY8,A0A194YMM6,A0A1B6PF49,C5XX52,C5XFH6,C5XRQ7,A0A1W0VR66,A0A194YMV2,C5XW45,A0A1B6PB54,C5Y4L1,C5Y1S2,C5XBD4,C5XH93,A0A1B6QHQ8,A0A1B6Q2B4,C5Z0B5,C5YAI8,A0A1B6Q6Z6,C5X695,C5XQ07,A0A1B6Q7Z8,A0A194YQU6,A0A1B6PLP8,C5YD77,A0A1B6QQC2,C5XXS0,A0A1B6QF74,C5XMH4,A0A1B6Q818,C5XG02,C5XKV8,C5WZ07,C5WUH1,C5Z557,A0A194YU12,C5X303,C5WZ11,C5WUJ2,C5YKE1,C5XHV9,C5YMG7,A…	A0A1B6QDN8,A0A1Z5SBR4,A0A1B6Q3C2,A0A1W0W534,C5XZ73,C5X5A2,A0A1B6PIL1,C5YBS3,C5YSC6,A0A1W0VUY8,A0A194YMM6,A0A1B6PF49,C5XX52,C5XFH6,C5XRQ7,A0A194YGY2,A0A1W0VR66,A0A194YMV2,C5XW45,A0A1B6PB54,A0A194YKQ5,C5Y4L1,C5Y1S2,C5XBD4,C5XH93,A0A1B6QHQ8,C5X2Z4,C5Z1D3,A0A1B6Q2B4,C5Z0B5,C5YAI8,A0A1B6Q6Z6,C5X695,C5XQ07,C5WRD4,C5YSP7,A0A1B6QHH0,C5XFC4,C5YUA1,C5Y5Q8,C5WQ44,A0A1W0W1C5,C5XLZ5,C5XB26,A0A194YR83,C5XJZ6,C…	6.39987e-06	0.00142572	0.471204
GO:0044237	cellular metabolic process	P	1208	3068	3270	9002	0.369419	0.340813	over	A0A1Z5RD91,C5Z6A7,A0A194YSU3,C5XWU8,C5YU02,C5YUK3,A0A1Z5RLM0,A0A1B6Q5W0,C5YIB4,A0A1Z5S4K9,C5WWI2,C5XH91,C5YG33,C5XEY3,A0A1B6QGQ5,C5WSC0,A0A1Z5SBP4,C5XY51,A0A1B6QBA2,A0A1Z5S529,C5XAB9,C5WPM7,A0A1B6Q1B5,C5Z0M5,C5XCV9,C5YP81,A0A1W0VRL2,C5YC36,C5WQ64,C5Z8A8,C5XSB8,C5XTP2,A0A1Z5S782,C5X2N4,A0A194YPF1,C5XKZ0,C5XCA3,C5YRW1,C5XGU3,C5XTX6,C5Z5V6,A0A1B6PPW9,C5YQ74,C5YL85,M1HAF9,C5YZ00,B3VTC7,C5XW93,C5XMR4,…	A0A1B6QNS7,C5WRG3,A0A1B6QFS0,A0A1W0W7T6,A0A1B6Q259,A0A1Z5RD91,A0A1B6QLX0,C5Z6A7,A0A1B6QJE5,C5YVC9,C5XH35,C5XTK4,C5XGD8,C5XR11,C5WY65,A0A194YSU3,A0A1B6QI26,C5XWU8,A0A194YIG8,C5YU02,A0A1B6Q2M7,A0A194YR32,C5YUK3,C5XWP7,A0A1B6Q871,C5XMK7,A0A1W0W847,C5Z4Z4,A0A1B6PSU4,C5YU80,A0A1B6QQS2,A0A194YKT5,C5XL21,A0A1Z5RLM0,A0A1B6Q5W0,C5YIB4,C5WS05,C5YD35,C5Y6W1,C5YT78,C5X183,A0A1Z5R4D9,C5YT79,A0A1Z5S5F8,C5XCB7,…	8.87811e-06	0.00181298	0.393742
GO:0051187	cofactor catabolic process	P	71	130	3270	9002	0.0217125	0.0144412	over	C5Z5M3,A0A1B6Q7W2,C5Z475,C5XG44,A0A1W0W7T8,C5Z471,C5YZI4,C5X040,C5Z864,C5Z0E3,C5XMX0,C5XIY2,A0A194YKC9,C5YZJ3,A0A1Z5RKF8,C5XI24,C5XIN9,C5YSU3,C5X5K3,A0A1W0VX32,C5YH30,C5Z0N9,A0A1Z5RGB0,C5YGF5,A0A1B6QNB8,C5XU11,C5X3C9,C5Z470,A0A1B6QFT1,C5X326,C5WRN4,C5YLZ0,A0A1W0VX27,C5Y360,C5XIY1,A0A1B6QGB6,C5Z469,C5Z8S7,C5YQ75,C5Y359,C5Z2J6,C5XIY0,C5X039,C5YY92,C5X3C1,C5X3C2,C5YZI6,C5YTC4,A0A1B6PLE8,C5YZJ2,C5X5K…	C5Z3T0,C5XPZ6,A0A1B6PLA9,C5Y9B7,C5Z5M3,A0A1B6Q7W2,C5YKI3,C5XIW6,C5Z475,C5WNL8,C5X6H6,C5XG44,C5YB22,A0A1W0W7T8,A0A1B6QN00,C5Z471,C5YB27,C5YZI4,C5X040,A0A1Z5RPH4,C5Z864,C5Z0E3,C5XMX0,C5XIY2,C5XYY5,A0A194YKC9,C5YZJ3,C5YWW2,A0A1Z5RKF8,C5YB25,C5XI24,C5XIN9,C5YSU3,C5X5K3,C6JST4,C5Z1J6,C5XKP4,C5WYQ4,A0A1W0VX32,C5XI23,A0A1Z5R0P5,C5YH30,C5XIX9,C5Z0N9,C5Z0N8,A0A1Z5RGB0,C5YGF5,C5Y8Q1,C5XGH2,C5XGH3,A0A1B6QNB…	1.4199e-05	0.00251163	0.546154
GO:0006979	response to oxidative stress	P	94	182	3270	9002	0.0287462	0.0202177	over	C5YSU3,C5YH30,A0A1B6PMT8,A0A1W0W1P7,C5YN49,C5Z291,C5WSP7,C5Y0B8,C5XG44,A0A194YKC9,C5YBX1,A0A1Z5RAS2,C5Z795,C5XXQ2,A0A1W0VX27,C5Z3R0,C5WRH6,C5Z2J6,A0A194YHU3,C5XTN5,C5XLB7,C5Z475,A0A1W0W7T8,C5Z471,C5YZI4,C5X040,C5Z864,C5Z0E3,C5XMX0,C5XIY2,C5YZJ3,A0A1Z5RKF8,C5XI24,C5XIN9,C5X5K3,A0A1W0VX32,C5Z0N9,Q6JAG4,A0A1Z5RGB0,C5XUZ3,C5YGF5,A0A1B6QNB8,C5XU11,C5X3C9,C5XBV0,C5Z470,A0A1B6QFT1,C5X326,C5WRN4,A0A1B6P9…	C5WNL8,C5X6H6,C5YSU3,C5YH30,C5Y8Q1,C5XTR3,A0A1Z5R9S8,C5WQ43,A0A1Z5RCK3,Q38JE6,C5Z7Y8,A0A1B6PMT8,C5XEY9,A0A1W0W1P7,C5YM52,C5Y5G7,C5WPM6,A0A1Z5RFP8,A0A1B6QN96,C5XZX5,C5YN49,C5Z291,C5WSP7,C5Y0B8,C5XG44,A0A194YKC9,C5YBX1,A0A1Z5RAS2,C5Z795,C5Z5Z4,C5YAT7,C5XXQ2,A0A1W0VX27,C5Z3R0,A0A1B6QR86,C5X6D0,C5WRH6,C5XS39,C5XXD7,C5Z2J6,C5WVL6,A0A1B6Q6K9,A0A194YHU3,C5XDP0,C5XTN5,C5XLB7,C5Z475,C5YB22,A0A1W0W7T8,A0A1…	1.43492e-05	0.00251163	0.516484
GO:0017001	antibiotic catabolic process	P	73	135	3270	9002	0.0223242	0.0149967	over	C5Z475,C5XG44,A0A1W0W7T8,C5Z471,C5YZI4,C5X040,C5Z864,C5Z0E3,C5XMX0,C5XIY2,A0A194YKC9,C5YZJ3,A0A1Z5RKF8,C5XI24,C5XIN9,C5YSU3,C5X5K3,A0A1W0VX32,C5YH30,C5Z0N9,A0A1Z5RGB0,C5YGF5,A0A1B6QNB8,C5XU11,C5X3C9,C5Z470,A0A1B6QFT1,C5X326,C5WRN4,C5YLZ0,A0A1W0VX27,C5Y360,C5XIY1,A0A1B6QGB6,C5Z469,C5Z8S7,C5YQ75,C5Y359,C5Z2J6,C5XIY0,C5X039,C5YY92,C5X3C1,C5X3C2,C5YZI6,C5YTC4,A0A1B6PLE8,C5YZJ2,C5X5K6,C5YYA2,A0A1B6Q32…	C5Y093,C5Z2Z6,C5Z475,C5WNL8,C5X6H6,C5XG44,C5YB22,A0A1W0W7T8,A0A1B6QN00,C5Z471,C5YB27,C5YZI4,C5X040,A0A1Z5RPH4,C5Z864,C5Z0E3,C5XMX0,C5XIY2,C5XYY5,A0A194YKC9,C5YZJ3,C5YWW2,A0A1Z5RKF8,C5YB25,C5XI24,C5XIN9,C5YSU3,C5X5K3,C6JST4,C5Z1J6,C5XKP4,C5WYQ4,A0A1W0VX32,C5XI23,A0A1Z5R0P5,C5YH30,C5XIX9,C5Z0N9,C5Z0N8,A0A1Z5RGB0,C5YGF5,C5Y8Q1,C5XGH2,C5XGH3,A0A1B6QNB8,A0A1B6QJR7,C5XU11,C5X3C9,C5YB26,A0A194YNW8,C5YP9…	1.71548e-05	0.00289915	0.540741
GO:0044248	cellular catabolic process	P	286	651	3270	9002	0.0874618	0.0723173	over	A0A1Z5RD91,C5Z6A7,A0A194YSU3,C5XWU8,C5XY51,A0A1B6QBA2,A0A1Z5S529,C5XCV9,C5XSB8,C5XTP2,A0A1Z5S782,C5X2N4,A0A194YPF1,C5XKZ0,C5YXD8,A0A1Z5S9S9,C5YGR1,C5XXP5,C5XMT6,C5YG66,C5Z316,C5Y625,A0A1Z5S8M8,C5YBF0,C5YBF1,A0A1Z5R3E0,C5YBE8,C5X4J4,C5YZL4,A0A1W0VUY8,A0A194YMM6,A0A1B6PF49,C5XX52,C5XFH6,C5XRQ7,A0A1W0VR66,A0A194YMV2,C5XW45,A0A1B6PB54,C5Y4L1,C5Y1S2,C5XBD4,C5XH93,A0A1B6QHQ8,A0A1B6Q2B4,C5Z0B5,C5YAI8,A0…	A0A1B6QFS0,A0A1W0W7T6,A0A1Z5RD91,A0A1B6QLX0,C5Z6A7,A0A1B6QJE5,C5YVC9,C5XH35,C5XTK4,C5XGD8,C5XR11,C5WY65,A0A194YSU3,A0A1B6QI26,C5XWU8,A0A194YIG8,A0A1W0VXM8,C5YZM3,A0A1B6PL15,A0A1Z5S9J1,C5X983,C5XY51,A0A1B6QBA2,A0A1Z5RQG9,A0A1Z5S529,C5XIY6,C5Z0N6,C5WRN8,C5XCV9,A0A1B6QHB1,C5YR14,A0A1W0W6K8,C5XSB8,C5XTP2,A0A1Z5S782,A0A1B6QQB7,C5Z8E1,C5X2N4,A0A1B6Q0S4,A0A1B6PBY1,A0A194YPF1,C5Y987,C5XKZ0,C5XMS5,C5YXD8,…	2.03778e-05	0.00322166	0.439324
GO:0008152	metabolic process	P	1372	3525	3270	9002	0.419572	0.39158	over	A0A1Z5RD91,C5Z6A7,A0A194YSU3,C5XWU8,C5YU02,C5YUK3,A0A1Z5RLM0,A0A1B6Q5W0,C5YIB4,A0A1Z5S4K9,C5WWI2,C5XH91,C5YG33,C5XEY3,A0A1B6QGQ5,C5WSC0,A0A1Z5SBP4,C5XY51,A0A1B6QBA2,A0A1Z5S529,C5XAB9,C5WPM7,A0A1B6Q1B5,C5Z0M5,C5XCV9,C5YP81,A0A1W0VRL2,C5YC36,C5WQ64,C5Z8A8,C5WYV3,C5XSB8,C5XTP2,A0A1Z5S782,C5X2N4,A0A194YPF1,C5XKZ0,C5XCA3,C5YRW1,C5XGU3,C5XTX6,C5Z5V6,A0A1B6PPW9,C5YQ74,C5YL85,M1HAF9,C5YZ00,B3VTC7,C5XW93,…	A0A1B6QNS7,C5WRG3,A0A1B6QFS0,A0A1W0W7T6,A0A1B6Q259,A0A1Z5RD91,A0A1B6QLX0,C5Z6A7,A0A1B6QJE5,C5YVC9,C5XH35,C5XTK4,C5XGD8,C5XR11,C5WY65,A0A194YSU3,A0A1B6QI26,C5XWU8,A0A194YIG8,C5YU02,A0A1B6Q2M7,A0A194YR32,C5YUK3,C5XWP7,A0A1B6Q871,C5XMK7,A0A1W0W847,C5Z4Z4,A0A1B6PSU4,C5YU80,A0A1B6QQS2,A0A194YKT5,C5XL21,A0A1Z5RLM0,A0A1B6Q5W0,C5YIB4,C5WS05,C5YD35,C5Y6W1,C5YT78,C5X183,A0A1Z5R4D9,C5YT79,A0A1Z5S5F8,C5XCB7,…	2.23968e-05	0.00343021	0.38922
GO:0034641	cellular nitrogen compound metabolic process	P	696	1714	3270	9002	0.212844	0.190402	over	C5YU02,C5YUK3,A0A1Z5RLM0,A0A1B6Q5W0,A0A1Z5S4K9,C5WWI2,C5XH91,C5YG33,C5XEY3,A0A1B6QGQ5,C5WSC0,A0A1Z5SBP4,C5XY51,A0A1B6QBA2,A0A1Z5S529,C5YP81,A0A1W0VRL2,C5YC36,C5WQ64,C5Z8A8,C5XSB8,C5XTP2,A0A1Z5S782,C5X2N4,A0A194YPF1,C5XKZ0,C5XCA3,C5YRW1,C5XGU3,C5XTX6,C5Z5V6,A0A1B6PPW9,C5YQ74,C5YL85,M1HAF9,C5YZ00,B3VTC7,C5XW93,C5XMR4,A0A1Z5RK87,C5XDY9,C5XL26,C5XWD2,A0A1Z5RMH0,C5YRV0,C5WUR3,C5XXC1,A0A1B6PHM9,C5YGR1,…	A0A1B6QNS7,C5YU02,A0A1B6Q2M7,A0A194YR32,C5YUK3,C5XWP7,A0A1B6Q871,C5XMK7,A0A1W0W847,C5Z4Z4,A0A1B6PSU4,C5YU80,A0A1B6QQS2,A0A194YKT5,C5XL21,A0A1Z5RLM0,A0A1B6Q5W0,A0A1Z5S4K9,C5Y092,C5WQU1,A0A1B6QD92,C5WWI2,C5XH91,C5YG33,C5XEY3,A0A1B6QGQ5,C5XXL5,C5WSC0,A0A1B6PBK6,C5XNV4,C5XB29,Q8W0T4,A0A1Z5SBP4,C5YJF0,A0A1B6QP77,A0A1B6PLE2,C5WN01,C5XZK5,A0A1W0VXM8,C5YZM3,A0A1B6PL15,A0A1Z5S9J1,C5X983,C5XY51,A0A1B6QBA2,…	2.60169e-05	0.00375026	0.406068
GO:0009056	catabolic process	P	338	788	3270	9002	0.103364	0.0875361	over	A0A1Z5RD91,C5Z6A7,A0A194YSU3,C5XWU8,C5XY51,A0A1B6QBA2,A0A1Z5S529,C5XCV9,C5WYV3,C5XSB8,C5XTP2,A0A1Z5S782,C5X2N4,A0A194YPF1,C5XKZ0,C5YXD8,A0A1Z5S9S9,C5YGR1,C5XXP5,C5XMT6,C5YG66,C5Z316,C5Y625,A0A1Z5S8M8,A0A1B6Q6S1,C5YBF0,C5YBF1,A0A1Z5R3E0,C5YBE8,C5X4J4,C5YZL4,A0A1W0VUY8,A0A194YMM6,A0A1B6PF49,C5XX52,C5XFH6,C5XRQ7,A0A1W0VR66,A0A194YMV2,C5XW45,A0A1B6PB54,C5Y4L1,C5Y1S2,C5XBD4,C5XH93,A0A1B6QHQ8,A0A1B6Q2B…	A0A1B6QFS0,A0A1W0W7T6,A0A1Z5RD91,A0A1B6QLX0,C5Z6A7,A0A1B6QJE5,C5YVC9,C5XH35,C5XTK4,C5XGD8,C5XR11,C5WY65,A0A194YSU3,A0A1B6QI26,C5XWU8,A0A194YIG8,A0A1W0VXM8,C5YZM3,A0A1B6PL15,A0A1Z5S9J1,C5X983,C5XY51,A0A1B6QBA2,A0A1Z5RQG9,A0A1Z5S529,C5XIY6,C5Z0N6,C5WRN8,C5XCV9,A0A1B6QHB1,C5YR14,A0A1W0W6K8,A0A1B6QET3,C5WZT1,C5WYV3,A0A1W0W3Q2,C5XSB8,C5XTP2,A0A1Z5S782,A0A1B6QQB7,C5Z8E1,C5X2N4,A0A1B6Q0S4,A0A1B6PBY1,A0A…	4.11354e-05	0.00560013	0.428934
GO:0044238	primary metabolic process	P	1133	2892	3270	9002	0.346483	0.321262	over	C5YU02,C5YUK3,A0A1Z5RLM0,A0A1B6Q5W0,C5YIB4,A0A1Z5S4K9,C5WWI2,C5XH91,C5YG33,C5XEY3,A0A1B6QGQ5,C5WSC0,A0A1Z5SBP4,C5XY51,A0A1B6QBA2,A0A1Z5S529,C5XAB9,C5WPM7,A0A1B6Q1B5,C5Z0M5,C5XCV9,C5YP81,A0A1W0VRL2,C5YC36,C5WQ64,C5Z8A8,C5WYV3,C5XSB8,C5XTP2,A0A1Z5S782,C5X2N4,A0A194YPF1,C5XKZ0,C5XCA3,C5YRW1,C5XGU3,C5XTX6,C5Z5V6,A0A1B6PPW9,C5YQ74,C5YL85,M1HAF9,C5YZ00,B3VTC7,C5XW93,C5XMR4,A0A1Z5RK87,C5XDY9,C5XL26,C5XW…	A0A1B6QNS7,C5WRG3,A0A1B6QFS0,A0A1W0W7T6,A0A1B6Q259,C5YU02,A0A1B6Q2M7,A0A194YR32,C5YUK3,C5XWP7,A0A1B6Q871,C5XMK7,A0A1W0W847,C5Z4Z4,A0A1B6PSU4,C5YU80,A0A1B6QQS2,A0A194YKT5,C5XL21,A0A1Z5RLM0,A0A1B6Q5W0,C5YIB4,C5WS05,C5YD35,C5Y6W1,A0A1Z5S4K9,C5Y092,C5WQU1,A0A1B6QD92,C5WWI2,C5XH91,C5YG33,C5XEY3,A0A1B6QGQ5,C5XXL5,C5WSC0,A0A1B6PBK6,C5XNV4,C5XB29,Q8W0T4,A0A1Z5SBP4,C5YJF0,A0A1B6QP77,A0A1B6PLE2,C5WN01,C5XZ…	6.21333e-05	0.00753702	0.39177
GO:0006091	generation of precursor metabolites and energy	P	76	146	3270	9002	0.0232416	0.0162186	over	A0A1B6QE21,C5WN27,C5XR33,C5XVU9,A0A1W0VUY8,A0A194YMM6,A0A1B6PF49,C5XX52,C5XFH6,C5XRQ7,A0A1W0VR66,A0A194YMV2,C5XW45,A0A1B6PB54,C5Y4L1,C5Y1S2,C5XBD4,C5XH93,A0A1B6QHQ8,A0A1B6Q2B4,C5Z0B5,C5YAI8,A0A1B6Q6Z6,C5X695,C5XQ07,C5XXS0,C5WYF2,A0A194YPD4,C5XYZ9,C5X951,C5YW21,A0A1Z5R9Q9,C5YK81,C5XH85,Q1KSB0,C5YIC1,C5YB69,A0A1B6QPT2,C5YET5,C5YBX0,C5Y3C3,A0A1B6Q515,A0A1B6QF74,A0A1B6Q8Y3,C5XYK7,A0A1B6Q660,P15804,A0…	A0A1B6QE21,C5XSC5,C5WN27,A0A1B6PGV5,C5XR33,Q9M6P8,A0A1Z5RCK4,A0A1Z5S5D7,A0A1Z5R3X9,C5XPV2,C5XVU9,A0A1W0VUY8,A0A194YMM6,A0A1B6PF49,C5XX52,C5XFH6,C5XRQ7,A0A194YGY2,A0A1W0VR66,A0A194YMV2,C5XW45,A0A1B6PB54,A0A194YKQ5,C5Y4L1,C5Y1S2,C5XBD4,C5XH93,A0A1B6QHQ8,C5X2Z4,C5Z1D3,A0A1B6Q2B4,C5Z0B5,C5YAI8,A0A1B6Q6Z6,C5X695,C5XQ07,C5WRD4,C5YSP7,A0A1B6QHH0,C5XFC4,C5YUA1,C5Y5Q8,C5WQ44,A0A1W0W1C5,C5XLZ5,C5XB26,A0A19…	6.588e-05	0.00753702	0.520548
GO:0042737	drug catabolic process	P	86	169	3270	9002	0.0262997	0.0187736	over	C5YG66,C5YBF0,C5YBF1,A0A1Z5R3E0,C5YBE8,C5X4J4,C5YZL4,C5X8L4,C5XMK0,C5YCD6,A0A194YPE9,C5XUZ6,C5Z228,C5X7Q7,C5Z475,C5XG44,A0A1W0W7T8,C5Z471,C5YZI4,C5X040,C5Z864,C5Z0E3,C5XMX0,C5XIY2,A0A194YKC9,C5YZJ3,A0A1Z5RKF8,C5XI24,C5XIN9,C5YSU3,C5X5K3,A0A1W0VX32,C5YH30,C5Z0N9,A0A1Z5RGB0,C5YGF5,A0A1B6QNB8,C5XU11,C5X3C9,C5Z470,A0A1B6QFT1,C5X326,C5WRN4,C5YLZ0,A0A1W0VX27,C5Y360,C5XIY1,A0A1B6QGB6,C5Z469,C5Z8S7,C5YQ7…	C5YR14,A0A1W0W6K8,C5YG66,C5XW40,C5YS41,Q93WT2,C5XX83,C5YBF0,C5YBF1,A0A1Z5R3E0,C5YBE8,A0A1Z5RDM9,C5YBE7,C5X4J4,C5YZL4,C5WZU7,C5XHZ4,C6JSV0,C5YIM8,C5X4S2,C5XZ92,C5X8L4,C5XMK0,C5XXT8,C5YCD6,A0A1B6PR07,C5YTN7,C5XXT9,C5XXU0,A0A194YPE9,C5XUZ6,C5YTN9,A0A1Z5RDZ8,C5Z228,C5WS41,C5X7Q7,C5Y093,C5Z2Z6,C5Z475,C5WNL8,C5X6H6,C5XG44,C5YB22,A0A1W0W7T8,A0A1B6QN00,C5Z471,C5YB27,C5YZI4,C5X040,A0A1Z5RPH4,C5Z864,C5Z0E3…	6.61277e-05	0.00753702	0.508876
GO:0006807	nitrogen compound metabolic process	P	1007	2556	3270	9002	0.307951	0.283937	over	C5YU02,C5YUK3,A0A1Z5RLM0,A0A1B6Q5W0,C5YIB4,A0A1Z5S4K9,C5WWI2,C5XH91,C5YG33,C5XEY3,A0A1B6QGQ5,C5WSC0,A0A1Z5SBP4,C5XY51,A0A1B6QBA2,A0A1Z5S529,C5XAB9,C5WPM7,A0A1B6Q1B5,C5Z0M5,C5XCV9,C5YP81,A0A1W0VRL2,C5YC36,C5WQ64,C5Z8A8,C5XSB8,C5XTP2,A0A1Z5S782,C5X2N4,A0A194YPF1,C5XKZ0,C5XCA3,C5YRW1,C5XGU3,C5XTX6,C5Z5V6,A0A1B6PPW9,C5YQ74,C5YL85,M1HAF9,C5YZ00,B3VTC7,C5XW93,C5XMR4,A0A1Z5RK87,C5XDY9,C5XL26,C5XWD2,A0A1…	A0A1B6QNS7,A0A1B6Q259,C5YU02,A0A1B6Q2M7,A0A194YR32,C5YUK3,C5XWP7,A0A1B6Q871,C5XMK7,A0A1W0W847,C5Z4Z4,A0A1B6PSU4,C5YU80,A0A1B6QQS2,A0A194YKT5,C5XL21,A0A1Z5RLM0,A0A1B6Q5W0,C5YIB4,C5WS05,C5YD35,C5Y6W1,A0A1Z5S4K9,C5Y092,C5WQU1,A0A1B6QD92,C5WWI2,C5XH91,C5YG33,C5XEY3,A0A1B6QGQ5,C5XXL5,C5WSC0,A0A1B6PBK6,C5XNV4,C5XB29,Q8W0T4,A0A1Z5SBP4,C5YJF0,A0A1B6QP77,A0A1B6PLE2,C5WN01,C5XZK5,A0A1W0VXM8,C5YZM3,A0A1B6PL…	7.82317e-05	0.00871394	0.393975
GO:0000027	ribosomal large subunit assembly	P	21	29	3270	9002	0.00642202	0.00322151	over	C5Y0E9,C5YF43,A0A1B6Q7J3,C5YMX6,C5WTC9,C5YG29,A0A1B6PQ87,A0A1B6Q0Z3,C5WZW1,C5YAD0,C5XWF4,C5XYX5,C5WTA2,A0A1B6QKE3,C5Z0W6,A0A1B6QNF2,A0A1B6P6H2,C5Z0R9,C5XWF5,A0A1B6QQU9,C5YZQ9	C5XML6,C5Y0E9,C5YF43,A0A1B6Q7J3,C5YMX6,C5WTC9,C5YG29,A0A1B6PQ87,C5XYN1,A0A1B6Q0Z3,C5WZW1,C5YAD0,C5XWF4,C5XYX5,C5WTA2,C5XJ42,C5Z1G2,A0A1B6QKE3,A0A1B6PBE5,C5YVJ6,C5Z0W6,A0A1B6QNF2,A0A1B6P6H2,C5X0W2,C5X0P0,C5Z0R9,C5XWF5,A0A1B6QQU9,C5YZQ9	8.21167e-05	0.00879779	0.724138
GO:0010499	proteasomal ubiquitin-independent protein catabolic process	P	16	20	3270	9002	0.00489297	0.00222173	over	C5WNX2,C5XTW7,A0A1W0W5X7,C5YH49,C5XN40,C5YI35,C5XY69,C5WVT0,C5Z4C7,C5WXR7,C5X5E3,A0A1W0VRK7,C5YH32,C5X6V1,A0A194YGP1,C5X1Y0	C5WNX2,C5XTW7,A0A1W0W5X7,C5YH49,C5X3Y6,A0A1Z5SBB8,C5XN40,C5YI35,C5XY69,C5WVT0,C5Z4C7,C5WXR7,C5X5E3,A0A1W0VRK7,C5YH32,C5X6V1,A0A194YGP1,C5X1Y0,C5XWW6,A0A1W0VSN4	8.25746e-05	0.00879779	0.8
GO:1901566	organonitrogen compound biosynthetic process	P	334	788	3270	9002	0.102141	0.0875361	over	C5YU02,A0A1Z5S4K9,C5WWI2,C5XH91,C5YG33,A0A1Z5SBP4,A0A1B6Q3F1,A0A1B6QGC5,C5XAA7,A0A1B6P9J7,C5XT21,C5XZC2,C5WRE1,C5YVW3,C5XJP4,A0A1B6Q9V6,A0A1Z5RC59,A0A1B6QDA6,C5X5I6,C5XU89,C5X0P2,C5X4C8,C5XAM5,C5Z267,C5XQP0,A0A1B6P8U4,C5YIT9,C5XZV4,C5YMX6,A0A1B6PU65,C5YAD0,C5XWF4,C5XN31,C5YWN1,C5WMP9,A0A1W0VUI4,C5WYJ7,A0A1W0VUR3,C5WT49,C5YDD4,C5XD37,A0A1B6QHY1,C5WTM9,A0A1B6Q3C2,C5X5A2,A0A1B6PIL1,A0A1W0VUY8,A0A194…	A0A1B6Q259,C5YU02,A0A1Z5S4K9,C5Y092,C5WQU1,A0A1B6QD92,C5WWI2,C5XH91,C5YG33,C5XB29,Q8W0T4,A0A1Z5SBP4,C5YJF0,A0A1B6QP77,A0A1B6PLE2,C5WN01,C5XZK5,C5X0U6,A0A1B6Q3F1,C5XLV9,A0A1B6QGC5,C5XBM7,C5XUN8,A0A194YQE7,A0A1B6QNQ6,C5YMH0,C5XAA7,A0A1B6P9J7,C5WVR8,C5XT21,C5XZC2,C5XM02,C5WRE1,C5YVW3,C5XJP4,C5XE74,C5XFY4,A0A1B6Q9V6,A0A1Z5RC59,A0A1B6QDA6,C5X5I6,C5XU89,C5YM25,C5X0P2,C5X4C8,C5XAM5,C5Z267,C5XQP0,A0A1B6P…	0.000140047	0.0142993	0.423858
GO:0044281	small molecule metabolic process	P	331	783	3270	9002	0.101223	0.0869807	over	C5YU02,A0A1Z5S4K9,C5WWI2,C5XH91,C5YG33,A0A1Z5SBP4,A0A1B6PNS9,C5XMT6,C5Z4S4,C5YG66,A0A1B6PEZ5,C5XES8,C5Z7C5,C5X390,A0A1B6PQG0,A0A194YMM6,A0A1B6PF49,C5XX52,C5XW45,A0A194YQU6,C5WN27,A0A1B6PLP8,C5YD77,C5Y9T0,A0A1B6QQR5,C5XR33,C5XPL8,A0A1B6Q6S1,A0A1B6QE21,A0A1B6PN90,C5YAM6,C5Y397,A0A1Z5S820,C5XW38,A0A1B6QPZ9,C5YIJ9,C5XVU9,C5Y921,A0A1Z5SBR4,A0A1B6Q3C2,C5X5A2,A0A1B6PIL1,A0A1B6Q5U5,A0A1B6QME7,A0A194YMV2,…	C5YU02,C5Y6W1,A0A1Z5S4K9,C5Y092,C5WQU1,A0A1B6QD92,C5WWI2,C5XH91,C5YG33,C5XB29,Q8W0T4,A0A1Z5SBP4,C5YJF0,A0A1B6QP77,A0A1B6PLE2,C5WN01,C5XZK5,C5WQR0,A0A1B6PNS9,C5Y144,C5XMT6,C5Z4S4,A0A194YGJ4,A0A1Z5RJ99,C5YG66,C5XW40,C5YS41,C5X3D5,A0A1B6PEZ5,C5XES8,A0A1B6P8N4,C5Z7E8,C5WNH8,C5Z7C5,C5Z0Q4,C5XPV6,C5YDX7,C5X390,C5X4L0,C5XC90,C5X5H5,A0A1Z5RI75,A0A1B6PQG0,A0A194YMM6,A0A1B6PF49,C5XX52,C5XW45,C5WP07,A0A194Y…	0.000190549	0.0183113	0.422733
GO:0019538	protein metabolic process	P	466	1133	3270	9002	0.142508	0.125861	over	C5YIB4,C5XAB9,C5WPM7,A0A1B6Q1B5,C5Z0M5,C5XCV9,C5YZ86,C5XNU7,C5WYR0,A0A1B6Q3F1,A0A1B6QGC5,C5XAA7,A0A1B6P9J7,C5XT21,C5XZC2,C5WRE1,C5YVW3,C5XJP4,A0A1B6Q9V6,A0A1Z5RC59,A0A1B6QDA6,C5YV24,C5XWU8,C5X5I6,C5XU89,C5X0P2,C5X4C8,C5XAM5,C5Z267,C5XQP0,A0A1B6P8U4,C5YIT9,C5XZV4,C5YMX6,A0A1B6PU65,C5YAD0,C5XWF4,C5XN31,C5YWN1,C5WMP9,A0A1W0VUI4,C5WYJ7,A0A1W0VUR3,C5WT49,C5YDD4,C5XD37,C5X1A3,A0A1B6QJW3,C5Y273,C5XRH0,C…	A0A1B6Q259,C5YIB4,C5WS05,C5YD35,C5XGY6,C5XPM8,C5XAB9,C5WPM7,A0A1B6Q1B5,C5WWH4,C5YT12,C5YF19,C5YBD5,C5WTU1,C5YHJ7,C5Z0M5,C5Z5X9,C5YSW8,C5WPK8,A0A1W0W5D1,C5XIY6,C5Z0N6,C5WRN8,C5XCV9,A0A1B6QHB1,A0A1B6PNQ1,C5YJ86,C5WUN5,C5X110,C5YMH2,A0A1Z5RCT9,C5XSS1,C5Z3A7,C5YN67,C5YZ86,C5XNU7,C5YN92,C5WYR0,A0A1W0VUA2,C5X0U6,A0A1B6Q3F1,C5XLV9,A0A1B6QGC5,C5XBM7,C5XUN8,A0A194YQE7,A0A1B6QNQ6,C5YMH0,C5XAA7,A0A1B6P9J7,C…	0.000200055	0.0188552	0.411297
GO:0034622	cellular protein-containing complex assembly	P	128	275	3270	9002	0.0391437	0.0305488	over	C5Y0E9,C5YF43,A0A1B6Q7J3,C5YMX6,C5WTC9,C5YG29,A0A1B6PQ87,A0A1B6Q0Z3,C5WZW1,C5YAD0,C5XWF4,C5XYX5,C5WTA2,A0A1B6QKE3,C5Z0W6,A0A1B6QNF2,A0A1B6P6H2,C5Z0R9,C5XWF5,A0A1B6QQU9,C5YZQ9,C5YH46,A0A1B6QMI3,C5Y9U0,A0A1B6QFI3,A0A1B6PU65,C5X163,C5Z0S9,A0A1W0VWV3,A0A1Z5SAA0,A0A1B6QJJ0,A0A1B6P9V1,C5YIK2,C5Z1B2,C5YP81,A0A1W0VRL2,C5YC36,C5WQ64,C5Z8A8,C5XCA3,B3VTC7,C5XW93,C5XMR4,A0A1Z5RK87,C5XDY9,C5XL26,C5XWD2,A0A1Z5…	C5Y0E9,C5YF43,A0A1B6Q7J3,C5YMX6,C5WTC9,C5YG29,A0A1B6PQ87,C5XYN1,A0A1B6Q0Z3,C5WZW1,C5YAD0,C5XWF4,C5XYX5,C5WTA2,C5XJ42,C5Z1G2,A0A1B6QKE3,A0A1B6PBE5,C5YVJ6,C5Z0W6,A0A1B6QNF2,A0A1B6P6H2,C5X0W2,C5X0P0,C5Z0R9,C5XWF5,A0A1B6QQU9,C5YZQ9,C5YH46,A0A1B6QMI3,C5Y9U0,A0A1B6QFI3,A0A1B6PU65,C5XIN8,C5X163,C5YGH8,C5Z0S9,C5XB53,C5WX50,A0A1W0VWV3,A0A1Z5SAA0,A1E9W9,A0A1B6QJJ0,A0A1B6P9V1,C5YIK2,C5Z1B2,C5YP81,C5YDJ9,A0A…	0.000263363	0.0239532	0.465455
GO:0006082	organic acid metabolic process	P	206	468	3270	9002	0.0629969	0.0519884	over	C5YU02,A0A1Z5S4K9,C5WWI2,C5XH91,C5YG33,A0A1Z5SBP4,C5XMT6,C5Z4S4,C5YG66,C5X5A2,A0A1B6PIL1,A0A1B6Q5U5,A0A1B6QME7,A0A1W0VUY8,A0A194YMM6,A0A1B6PF49,C5XX52,C5XFH6,C5XRQ7,A0A1W0VR66,A0A194YMV2,C5XW45,A0A1B6PB54,C5Y4L1,C5Y1S2,C5XBD4,C5XH93,A0A1B6QHQ8,A0A1B6Q2B4,C5Z0B5,C5YAI8,A0A1B6Q6Z6,C5X695,C5XQ07,C5XXS0,C5WYF2,A0A194YPD4,C5XYZ9,C5X951,C5YW21,A0A1Z5R9Q9,C5YK81,C5XH85,Q1KSB0,C5YIC1,C5YB69,A0A1B6QPT2,C5…	C5YU02,C5Y6W1,A0A1Z5S4K9,C5Y092,C5WQU1,A0A1B6QD92,C5WWI2,C5XH91,C5YG33,C5XB29,Q8W0T4,A0A1Z5SBP4,C5YJF0,A0A1B6QP77,A0A1B6PLE2,C5WN01,C5XZK5,C5XMT6,C5Z4S4,A0A194YGJ4,A0A1Z5RJ99,C5YG66,C5XW40,C5YS41,C5XZ73,C5X5A2,A0A1B6PIL1,C5YBS3,C5YSC6,A0A1B6QHB4,A0A1B6Q5U5,C5XY37,A0A1B6QED9,A0A1B6QJZ5,C5YU98,A0A1B6P872,A0A1B6QME7,A0A1W0VUY8,A0A194YMM6,A0A1B6PF49,C5XX52,C5XFH6,C5XRQ7,A0A194YGY2,A0A1W0VR66,A0A194YM…	0.00026392	0.0239532	0.440171
GO:0009060	aerobic respiration	P	32	53	3270	9002	0.00978593	0.00588758	over	C5XXS0,C5WYF2,A0A194YPD4,C5XYZ9,C5X951,C5YW21,A0A1Z5R9Q9,C5YK81,C5XH85,Q1KSB0,C5YIC1,C5YB69,A0A1B6QPT2,C5YET5,C5YBX0,C5Y3C3,A0A1B6Q515,A0A1B6QF74,A0A1B6Q8Y3,C5XYK7,A0A1B6Q660,P15804,C5YY64,C5XEM6,C5XQZ8,A0A1B6PAD6,C5WZ72,A0A1B6QHB6,C5XU35,C5YS99,A0A1B6PQ63,A0A1Z5R6I2	C5XXS0,C5WYF2,A0A194YPD4,A0A1W0VYP8,C5XYZ9,C5X951,C5YW21,A0A1Z5R408,A0A1Z5R9Q9,A0A1Z5R8P3,C5YK81,C5XH85,Q1KSB0,A0A1B6QND7,C5YIC1,C5YB69,A0A1B6QPT2,A0A1Z5REE6,C5YET5,C5YBX0,A0A1B6PLM9,C5Y3C3,A0A1B6Q515,C5XWJ7,A0A1B6PEI8,A0A1B6QF74,A0A1B6Q8Y3,C5XYK7,C5WZ45,A0A1B6QHU0,A0A1B6Q660,P15804,C5X9Z9,A0A1Z5RBI6,A0A1Z5REB9,C5YY64,C5XEM6,C5XQZ8,A0A1B6PAD6,C5WZ72,C5Z3U6,C5Y0E2,A0A1W0VRZ3,H0I4G3,A0A1B6QHB6,C5XU…	0.000303552	0.0256502	0.603774
GO:0043933	protein-containing complex subunit organization	P	155	343	3270	9002	0.0474006	0.0381026	over	C5Y0E9,C5YF43,A0A1B6Q7J3,C5YMX6,C5WTC9,C5YG29,A0A1B6PQ87,A0A1B6Q0Z3,C5WZW1,C5YAD0,C5XWF4,C5XYX5,C5WTA2,A0A1B6QKE3,C5Z0W6,A0A1B6QNF2,A0A1B6P6H2,C5Z0R9,C5XWF5,A0A1B6QQU9,C5YZQ9,C5YH46,A0A1B6QMI3,C5Y9U0,A0A1B6QFI3,A0A1B6PU65,C5X163,C5Z0S9,A0A1W0VWV3,A0A1Z5SAA0,A0A1B6QJJ0,A0A1B6P9V1,C5YIK2,C5Z1B2,C5YP81,A0A1W0VRL2,C5YC36,C5WQ64,C5Z8A8,C5XCA3,B3VTC7,C5XW93,C5XMR4,A0A1Z5RK87,C5XDY9,C5XL26,C5XWD2,A0A1Z5…	C5Y0E9,C5YF43,A0A1B6Q7J3,C5YMX6,C5WTC9,C5YG29,A0A1B6PQ87,C5XYN1,A0A1B6Q0Z3,C5WZW1,C5YAD0,C5XWF4,C5XYX5,C5WTA2,C5XJ42,C5Z1G2,A0A1B6QKE3,A0A1B6PBE5,C5YVJ6,C5Z0W6,A0A1B6QNF2,A0A1B6P6H2,C5X0W2,C5X0P0,C5Z0R9,C5XWF5,A0A1B6QQU9,C5YZQ9,C5YH46,A0A1B6QMI3,C5Y9U0,A0A1B6QFI3,A0A1B6PU65,C5XIN8,C5X163,C5YGH8,C5Z0S9,C5XB53,C5WX50,A0A1W0VWV3,A0A1Z5SAA0,A1E9W9,A0A1B6QJJ0,A0A1B6P9V1,C5YIK2,C5Z1B2,C5YP81,C5YDJ9,A0A…	0.000360741	0.0298282	0.451895
GO:0055086	nucleobase-containing small molecule metabolic process	P	124	267	3270	9002	0.0379205	0.0296601	over	A0A1B6QE21,C5YIJ9,A0A1Z5SBR4,A0A1B6Q3C2,C5X5A2,A0A1B6PIL1,A0A1W0VUY8,A0A194YMM6,A0A1B6PF49,C5XX52,C5XFH6,C5XRQ7,A0A1W0VR66,A0A194YMV2,C5XW45,A0A1B6PB54,C5Y4L1,C5Y1S2,C5XBD4,C5XH93,A0A1B6QHQ8,A0A1B6Q2B4,C5Z0B5,C5YAI8,A0A1B6Q6Z6,C5X695,C5XQ07,A0A1B6Q7Z8,A0A194YQU6,A0A1B6PLP8,C5YD77,A0A1B6QQC2,C5XXS0,A0A1B6QF74,C5XMH4,A0A1W0VUZ4,A0A1Z5SA07,A0A1B6P999,C5Y3C3,A0A1B6Q8Y3,C5YY64,A0A1B6QHB6,C5XU35,C5XEM6…	A0A1B6QE21,C5XSC5,C5YQM9,A0A1B6PN82,C5YIJ9,C5XKG7,C5XZV5,C5X3W8,A0A1B6QDN8,A0A1Z5SBR4,A0A1B6Q3C2,A0A1W0W534,C5XZ73,C5X5A2,A0A1B6PIL1,C5YBS3,C5YSC6,A0A1W0VUY8,A0A194YMM6,A0A1B6PF49,C5XX52,C5XFH6,C5XRQ7,A0A194YGY2,A0A1W0VR66,A0A194YMV2,C5XW45,A0A1B6PB54,A0A194YKQ5,C5Y4L1,C5Y1S2,C5XBD4,C5XH93,A0A1B6QHQ8,C5X2Z4,C5Z1D3,A0A1B6Q2B4,C5Z0B5,C5YAI8,A0A1B6Q6Z6,C5X695,C5XQ07,C5WRD4,C5YSP7,A0A1B6QHH0,C5XFC4,C…	0.000365169	0.0298282	0.464419
GO:0070925	organelle assembly	P	51	95	3270	9002	0.0155963	0.0105532	over	C5Y0E9,C5YF43,A0A1B6Q7J3,C5YMX6,C5WTC9,C5YG29,A0A1B6PQ87,A0A1B6Q0Z3,C5WZW1,C5YAD0,C5XWF4,C5XYX5,C5WTA2,A0A1B6QKE3,C5Z0W6,A0A1B6QNF2,A0A1B6P6H2,C5Z0R9,C5XWF5,A0A1B6QQU9,C5YZQ9,C5YH46,A0A1B6QMI3,C5Y9U0,A0A1B6QFI3,A0A1B6PU65,C5X163,C5Z0S9,A0A1W0VWV3,A0A1Z5SAA0,A0A1B6QJJ0,A0A1B6P9V1,C5YIK2,C5Z1B2,A0A1Z5RD91,C5Z6A7,A0A194YSU3,C5XWU8,A0A1Z5RNJ3,A0A194YPF1,C5XKZ0,C5X4T5,C5YLI6,A0A1B6QCT4,C5Y0N5,C5Z0H7,C…	C5Y0E9,C5YF43,A0A1B6Q7J3,C5YMX6,C5WTC9,C5YG29,A0A1B6PQ87,C5XYN1,A0A1B6Q0Z3,C5WZW1,C5YAD0,C5XWF4,C5XYX5,C5WTA2,C5XJ42,C5Z1G2,A0A1B6QKE3,A0A1B6PBE5,C5YVJ6,C5Z0W6,A0A1B6QNF2,A0A1B6P6H2,C5X0W2,C5X0P0,C5Z0R9,C5XWF5,A0A1B6QQU9,C5YZQ9,C5YH46,A0A1B6QMI3,C5Y9U0,A0A1B6QFI3,A0A1B6PU65,C5XIN8,C5X163,C5YGH8,C5Z0S9,C5XB53,C5WX50,A0A1W0VWV3,A0A1Z5SAA0,A1E9W9,A0A1B6QJJ0,A0A1B6P9V1,C5YIK2,C5Z1B2,A0A1Z5RD91,A0A1B6…	0.000387389	0.0311245	0.536842
GO:0019752	carboxylic acid metabolic process	P	202	462	3270	9002	0.0617737	0.0513219	over	C5YU02,A0A1Z5S4K9,C5WWI2,C5XH91,C5YG33,A0A1Z5SBP4,C5XMT6,C5Z4S4,C5YG66,C5X5A2,A0A1B6PIL1,A0A1B6Q5U5,A0A1B6QME7,A0A1W0VUY8,A0A194YMM6,A0A1B6PF49,C5XX52,C5XFH6,C5XRQ7,A0A1W0VR66,A0A194YMV2,C5XW45,A0A1B6PB54,C5Y4L1,C5Y1S2,C5XBD4,C5XH93,A0A1B6QHQ8,A0A1B6Q2B4,C5Z0B5,C5YAI8,A0A1B6Q6Z6,C5X695,C5XQ07,C5XXS0,C5WYF2,A0A194YPD4,C5XYZ9,C5X951,C5YW21,A0A1Z5R9Q9,C5YK81,C5XH85,Q1KSB0,C5YIC1,C5YB69,A0A1B6QPT2,C5…	C5YU02,C5Y6W1,A0A1Z5S4K9,C5Y092,C5WQU1,A0A1B6QD92,C5WWI2,C5XH91,C5YG33,C5XB29,Q8W0T4,A0A1Z5SBP4,C5YJF0,A0A1B6QP77,A0A1B6PLE2,C5WN01,C5XZK5,C5XMT6,C5Z4S4,A0A194YGJ4,A0A1Z5RJ99,C5YG66,C5XW40,C5YS41,C5XZ73,C5X5A2,A0A1B6PIL1,C5YBS3,C5YSC6,A0A1B6QHB4,A0A1B6Q5U5,C5XY37,A0A1B6QED9,A0A1B6QJZ5,C5YU98,A0A1B6P872,A0A1B6QME7,A0A1W0VUY8,A0A194YMM6,A0A1B6PF49,C5XX52,C5XFH6,C5XRQ7,A0A194YGY2,A0A1W0VR66,A0A194YM…	0.000466454	0.0362872	0.437229
GO:0065003	protein-containing complex assembly	P	136	298	3270	9002	0.0415902	0.0331038	over	C5Y0E9,C5YF43,A0A1B6Q7J3,C5YMX6,C5WTC9,C5YG29,A0A1B6PQ87,A0A1B6Q0Z3,C5WZW1,C5YAD0,C5XWF4,C5XYX5,C5WTA2,A0A1B6QKE3,C5Z0W6,A0A1B6QNF2,A0A1B6P6H2,C5Z0R9,C5XWF5,A0A1B6QQU9,C5YZQ9,C5YH46,A0A1B6QMI3,C5Y9U0,A0A1B6QFI3,A0A1B6PU65,C5X163,C5Z0S9,A0A1W0VWV3,A0A1Z5SAA0,A0A1B6QJJ0,A0A1B6P9V1,C5YIK2,C5Z1B2,C5YP81,A0A1W0VRL2,C5YC36,C5WQ64,C5Z8A8,C5XCA3,B3VTC7,C5XW93,C5XMR4,A0A1Z5RK87,C5XDY9,C5XL26,C5XWD2,A0A1Z5…	C5Y0E9,C5YF43,A0A1B6Q7J3,C5YMX6,C5WTC9,C5YG29,A0A1B6PQ87,C5XYN1,A0A1B6Q0Z3,C5WZW1,C5YAD0,C5XWF4,C5XYX5,C5WTA2,C5XJ42,C5Z1G2,A0A1B6QKE3,A0A1B6PBE5,C5YVJ6,C5Z0W6,A0A1B6QNF2,A0A1B6P6H2,C5X0W2,C5X0P0,C5Z0R9,C5XWF5,A0A1B6QQU9,C5YZQ9,C5YH46,A0A1B6QMI3,C5Y9U0,A0A1B6QFI3,A0A1B6PU65,C5XIN8,C5X163,C5YGH8,C5Z0S9,C5XB53,C5WX50,A0A1W0VWV3,A0A1Z5SAA0,A1E9W9,A0A1B6QJJ0,A0A1B6P9V1,C5YIK2,C5Z1B2,C5YP81,C5YDJ9,A0A…	0.000491119	0.0370303	0.456376
GO:0045333	cellular respiration	P	38	67	3270	9002	0.0116208	0.00744279	over	C5XXS0,C5WYF2,A0A194YPD4,C5XYZ9,C5X951,C5YW21,A0A1Z5R9Q9,C5YK81,C5XH85,Q1KSB0,C5YIC1,C5YB69,A0A1B6QPT2,C5YET5,C5YBX0,C5Y3C3,A0A1B6Q515,A0A1B6QF74,A0A1B6Q8Y3,C5XYK7,A0A1B6Q660,P15804,A0A1B6P999,A1E9V4,A0A1W0VUZ4,A0A1Z5SA07,C5YY64,A0A1B6QHB6,C5XU35,C5XEM6,C5YS99,C5YFA1,A0A1B6PQ63,C5XQZ8,A0A1B6PAD6,C5WZ72,A0A1Z5R6I2,Q09EM3	C5XXS0,C5WYF2,A0A194YPD4,A0A1W0VYP8,C5XYZ9,C5X951,C5YW21,A0A1Z5R408,A0A1Z5R9Q9,A0A1Z5R8P3,C5YK81,C5XH85,Q1KSB0,A0A1B6QND7,C5YIC1,C5YB69,A0A1B6QPT2,A0A1Z5REE6,C5YET5,C5YBX0,A0A1B6PLM9,C5Y3C3,A0A1B6Q515,C5XWJ7,A0A1B6PEI8,A0A1B6QF74,A0A1B6Q8Y3,C5XYK7,C5WZ45,A0A1B6QHU0,A0A1B6Q660,P15804,C5X9Z9,A0A1Z5RBI6,A0A1Z5REB9,C5WME2,A0A1B6P999,A1E9V4,A0A1W0VUZ4,A0A1Z5SA07,A0A1B6PFP2,A0A1B6QFX4,C5XNF5,C5YY64,A0A…	0.00051082	0.0379323	0.567164
GO:0071704	organic substance metabolic process	P	1230	3189	3270	9002	0.376147	0.354255	over	C5YU02,C5YUK3,A0A1Z5RLM0,A0A1B6Q5W0,C5YIB4,A0A1Z5S4K9,C5WWI2,C5XH91,C5YG33,C5XEY3,A0A1B6QGQ5,C5WSC0,A0A1Z5SBP4,C5XY51,A0A1B6QBA2,A0A1Z5S529,C5XAB9,C5WPM7,A0A1B6Q1B5,C5Z0M5,C5XCV9,C5YP81,A0A1W0VRL2,C5YC36,C5WQ64,C5Z8A8,C5WYV3,C5XSB8,C5XTP2,A0A1Z5S782,C5X2N4,A0A194YPF1,C5XKZ0,C5XCA3,C5YRW1,C5XGU3,C5XTX6,C5Z5V6,A0A1B6PPW9,C5YQ74,C5YL85,M1HAF9,C5YZ00,B3VTC7,C5XW93,C5XMR4,A0A1Z5RK87,C5XDY9,C5XL26,C5XW…	A0A1B6QNS7,C5WRG3,A0A1B6QFS0,A0A1W0W7T6,A0A1B6Q259,C5YU02,A0A1B6Q2M7,A0A194YR32,C5YUK3,C5XWP7,A0A1B6Q871,C5XMK7,A0A1W0W847,C5Z4Z4,A0A1B6PSU4,C5YU80,A0A1B6QQS2,A0A194YKT5,C5XL21,A0A1Z5RLM0,A0A1B6Q5W0,C5YIB4,C5WS05,C5YD35,C5Y6W1,A0A1Z5S4K9,C5Y092,C5WQU1,A0A1B6QD92,C5WWI2,C5XH91,C5YG33,C5XEY3,A0A1B6QGQ5,C5XXL5,C5WSC0,A0A1B6PBK6,C5XNV4,C5XB29,Q8W0T4,A0A1Z5SBP4,C5YJF0,A0A1B6QP77,A0A1B6PLE2,C5WN01,C5XZ…	0.000573222	0.0413141	0.385701
GO:0043436	oxoacid metabolic process	P	202	464	3270	9002	0.0617737	0.0515441	over	C5YU02,A0A1Z5S4K9,C5WWI2,C5XH91,C5YG33,A0A1Z5SBP4,C5XMT6,C5Z4S4,C5YG66,C5X5A2,A0A1B6PIL1,A0A1B6Q5U5,A0A1B6QME7,A0A1W0VUY8,A0A194YMM6,A0A1B6PF49,C5XX52,C5XFH6,C5XRQ7,A0A1W0VR66,A0A194YMV2,C5XW45,A0A1B6PB54,C5Y4L1,C5Y1S2,C5XBD4,C5XH93,A0A1B6QHQ8,A0A1B6Q2B4,C5Z0B5,C5YAI8,A0A1B6Q6Z6,C5X695,C5XQ07,C5XXS0,C5WYF2,A0A194YPD4,C5XYZ9,C5X951,C5YW21,A0A1Z5R9Q9,C5YK81,C5XH85,Q1KSB0,C5YIC1,C5YB69,A0A1B6QPT2,C5…	C5YU02,C5Y6W1,A0A1Z5S4K9,C5Y092,C5WQU1,A0A1B6QD92,C5WWI2,C5XH91,C5YG33,C5XB29,Q8W0T4,A0A1Z5SBP4,C5YJF0,A0A1B6QP77,A0A1B6PLE2,C5WN01,C5XZK5,C5XMT6,C5Z4S4,A0A194YGJ4,A0A1Z5RJ99,C5YG66,C5XW40,C5YS41,C5XZ73,C5X5A2,A0A1B6PIL1,C5YBS3,C5YSC6,A0A1B6QHB4,A0A1B6Q5U5,C5XY37,A0A1B6QED9,A0A1B6QJZ5,C5YU98,A0A1B6P872,A0A1B6QME7,A0A1W0VUY8,A0A194YMM6,A0A1B6PF49,C5XX52,C5XFH6,C5XRQ7,A0A194YGY2,A0A1W0VR66,A0A194YM…	0.000612709	0.0422942	0.435345
GO:0022613	ribonucleoprotein complex biogenesis	P	113	244	3270	9002	0.0345566	0.0271051	over	C5X592,A0A1B6QPK3,C5Y0E9,C5YF43,A0A1B6Q7J3,C5YMX6,C5WTC9,C5YG29,A0A1B6PQ87,A0A1B6Q0Z3,C5WZW1,C5YAD0,C5XWF4,C5XYX5,C5WTA2,A0A1B6QKE3,C5Z0W6,A0A1B6QNF2,A0A1B6P6H2,C5Z0R9,C5XWF5,A0A1B6QQU9,C5YZQ9,C5YH46,A0A1B6QMI3,C5Y9U0,A0A1B6QFI3,A0A1B6PU65,C5X163,C5Z0S9,A0A1W0VWV3,A0A1Z5SAA0,A0A1B6QJJ0,A0A1B6P9V1,C5YIK2,C5Z1B2,C5YW22,C5WRR1,C5WRW8,C5X4C5,A0A1B6PNC5,C5YP81,A0A1W0VRL2,C5YC36,C5WQ64,C5Z8A8,C5XCA3,B3…	C5X592,C5YL98,C5XCS8,C5YZ20,A0A194YHT8,A0A1B6QPK3,C5WNM7,C5Y0E9,C5YF43,A0A1B6Q7J3,C5YMX6,C5WTC9,C5YG29,A0A1B6PQ87,C5XYN1,A0A1B6Q0Z3,C5WZW1,C5YAD0,C5XWF4,C5XYX5,C5WTA2,C5XJ42,C5Z1G2,A0A1B6QKE3,A0A1B6PBE5,C5YVJ6,C5Z0W6,A0A1B6QNF2,A0A1B6P6H2,C5X0W2,C5X0P0,C5Z0R9,C5XWF5,A0A1B6QQU9,C5YZQ9,C5YH46,A0A1B6QMI3,C5Y9U0,A0A1B6QFI3,A0A1B6PU65,C5XIN8,C5X163,C5YGH8,C5Z0S9,C5XB53,C5WX50,A0A1W0VWV3,A0A1Z5SAA0,A1E…	0.000742166	0.0491534	0.463115
GO:0002181	cytoplasmic translation	P	37	66	3270	9002	0.011315	0.0073317	over	A0A1B6Q3F1,A0A1B6QGC5,C5XAA7,A0A1B6P9J7,C5XT21,C5XZC2,C5WRE1,C5YVW3,C5XJP4,A0A1B6Q9V6,A0A1Z5RC59,A0A1B6QDA6,A0A1W0VUR3,C5WT49,C5YDD4,C5XD37,C5WR57,C5WZQ7,C5X5I6,C5XU89,C5X0P2,C5X4C8,C5XAM5,C5Z267,C5XQP0,A0A1B6P8U4,C5YIT9,C5XZV4,C5YMX6,A0A1B6PU65,C5YAD0,C5XWF4,C5XN31,C5YWN1,C5WMP9,A0A1W0VUI4,C5WYJ7	C5X0U6,A0A1B6Q3F1,C5XLV9,A0A1B6QGC5,C5XBM7,C5XUN8,A0A194YQE7,A0A1B6QNQ6,C5YMH0,C5XAA7,A0A1B6P9J7,C5WVR8,C5XT21,C5XZC2,C5XM02,C5WRE1,C5YVW3,C5XJP4,C5XE74,C5XFY4,A0A1B6Q9V6,A0A1Z5RC59,A0A1B6QDA6,C5XUM2,A0A1W0VUR3,C5WT49,C5YDD4,A0A1B6PEY5,C5XD37,C5WNT1,A0A1Z5S4M8,C5WR57,C5WZQ7,A0A194YU04,C5WT13,A0A1W0W3Z2,C5X5I6,C5XU89,C5YM25,C5X0P2,C5X4C8,C5XAM5,C5Z267,C5XQP0,A0A1B6P8U4,C5XPN5,C5YIT9,C5XZV4,C5YMX6,…	0.000814538	0.0532273	0.560606
GO:0006950	response to stress	P	267	632	3270	9002	0.0816514	0.0702066	over	C5YSU3,C5YH30,A0A1B6PMT8,C5WS27,A0A1W0W0Q2,C5XIW1,C5XGM8,C5YYH8,A0A1B6PDC2,C5YV76,C6JS28,C5Z579,A0A1Z5RF48,A0A1B6PAL2,A0A1W0W6V3,A0A1B6QJ53,C5YCW1,A0A1W0W219,A0A1B6Q8T8,A0A1B6QKM2,A0A1B6Q8V9,C5Z8Z6,A0A1B6PK98,A0A1B6PIP3,C5YPZ1,C5WPF7,C5YZA1,C5WVD3,C5X4H2,Q4VQB3,C5WMM0,Q4VQB5,Q4VQB2,Q4VQB4,A0A1B6QNQ4,C5WMM1,C5XDA5,C5YH35,C5YPY7,C5YSK5,C5XVD2,C5YSK7,C5XD70,A0A1B6Q746,A0A1Z5RBI2,C5Y1T3,C5X4J2,A0A194…	A0A1B6QNS7,C5WNL8,C5X6H6,C5YSU3,C5YH30,C5Y8Q1,C5XTR3,A0A1Z5R9S8,C5WQ43,A0A1Z5RCK3,Q38JE6,C5Z7Y8,A0A1B6PMT8,C5XEY9,C5WNM1,C5X5C4,C5WS27,A0A194YR32,A0A1W0W0Q2,C5XIW1,C5XWP7,C5XGM8,C5YVJ5,C5YGR2,C5XTK3,C5WXH8,C5Z8A4,C5YYH8,A0A1B6PDC2,A0A1W0W847,C5XUH8,A0A1Z5R420,C5YV76,C6JS28,C5XMX5,C5X609,C5YHG1,C5Z579,C5XLW7,C5XIE1,C5YBN6,A0A1W0VUL0,A0A1Z5RF48,A0A1B6PAL2,A0A1B6QH61,A0A1W0W6V3,A0A1B6QJ53,C5YCW1,A0A…	0.000842463	0.0540614	0.422468
GO:0044267	cellular protein metabolic process	P	425	1042	3270	9002	0.129969	0.115752	over	C5YIB4,C5XAB9,C5WPM7,A0A1B6Q1B5,C5Z0M5,C5XCV9,C5YZ86,C5XNU7,C5WYR0,A0A1B6Q3F1,A0A1B6QGC5,C5XAA7,A0A1B6P9J7,C5XT21,C5XZC2,C5WRE1,C5YVW3,C5XJP4,A0A1B6Q9V6,A0A1Z5RC59,A0A1B6QDA6,C5YV24,C5XWU8,C5X5I6,C5XU89,C5X0P2,C5X4C8,C5XAM5,C5Z267,C5XQP0,A0A1B6P8U4,C5YIT9,C5XZV4,C5YMX6,A0A1B6PU65,C5YAD0,C5XWF4,C5XN31,C5YWN1,C5WMP9,A0A1W0VUI4,C5WYJ7,A0A1W0VUR3,C5WT49,C5YDD4,C5XD37,C5X1A3,A0A1B6QJW3,C5Y273,C5XRH0,C…	C5YIB4,C5WS05,C5YD35,C5XGY6,C5XPM8,C5XAB9,C5WPM7,A0A1B6Q1B5,C5WWH4,C5YT12,C5YF19,C5YBD5,C5WTU1,C5YHJ7,C5Z0M5,C5Z5X9,C5YSW8,C5WPK8,A0A1W0W5D1,C5XIY6,C5Z0N6,C5WRN8,C5XCV9,A0A1B6QHB1,A0A1B6PNQ1,C5YJ86,C5WUN5,C5X110,C5YMH2,A0A1Z5RCT9,C5XSS1,C5Z3A7,C5YN67,C5YZ86,C5XNU7,C5YN92,C5WYR0,A0A1W0VUA2,C5X0U6,A0A1B6Q3F1,C5XLV9,A0A1B6QGC5,C5XBM7,C5XUN8,A0A194YQE7,A0A1B6QNQ6,C5YMH0,C5XAA7,A0A1B6P9J7,C5WVR8,C5XT2…	0.000870675	0.0547074	0.407869
GO:0055114	oxidation-reduction process	P	76	156	3270	9002	0.0232416	0.0173295	over	C5XMT6,A0A1B6QE21,C5WN27,C5XR33,C5XVU9,C5XXS0,C5WYF2,A0A194YPD4,C5XYZ9,C5X951,C5YW21,A0A1Z5R9Q9,C5YK81,C5XH85,Q1KSB0,C5YIC1,C5YB69,A0A1B6QPT2,C5YET5,C5YBX0,C5Y3C3,A0A1B6Q515,A0A1B6QF74,A0A1B6Q8Y3,C5XYK7,A0A1B6Q660,P15804,C5XMH4,A0A1B6P999,A1E9V4,A0A1W0VUZ4,A0A1Z5SA07,C5YY64,A0A1B6QHB6,C5XU35,C5XEM6,C5YS99,C5YFA1,A0A1B6PQ63,C5XQZ8,A0A1B6PAD6,C5WZ72,C5XUZ9,C5XN69,C5Z6G7,A0A194YT53,C5Y009,C5XS04,C5Y…	C5XMT6,A0A1B6QE21,C5XSC5,C5WN27,A0A1B6PGV5,C5XR33,Q9M6P8,A0A1Z5RCK4,A0A1Z5S5D7,A0A1Z5R3X9,C5XPV2,C5XVU9,C5XXS0,C5WYF2,A0A194YPD4,A0A1W0VYP8,C5XYZ9,C5X951,C5YW21,A0A1Z5R408,A0A1Z5R9Q9,A0A1Z5R8P3,C5YK81,C5XH85,Q1KSB0,A0A1B6QND7,C5YIC1,C5YB69,A0A1B6QPT2,A0A1Z5REE6,C5YET5,C5YBX0,A0A1B6PLM9,C5Y3C3,A0A1B6Q515,C5XWJ7,A0A1B6PEI8,A0A1B6QF74,A0A1B6Q8Y3,C5XYK7,C5WZ45,A0A1B6QHU0,A0A1B6Q660,P15804,C5X9Z9,A0A1…	0.000925891	0.0574404	0.487179
GO:0000028	ribosomal small subunit assembly	P	14	19	3270	9002	0.00428135	0.00211064	over	C5X4T5,C5YH46,A0A1B6QMI3,C5Y9U0,A0A1B6QFI3,A0A1B6PU65,C5X163,C5Z0S9,A0A1W0VWV3,A0A1Z5SAA0,A0A1B6QJJ0,A0A1B6P9V1,C5YIK2,C5Z1B2	C5X4T5,C5YH46,A0A1B6QMI3,C5Y9U0,A0A1B6QFI3,A0A1B6PU65,C5XIN8,C5X163,C5YGH8,C5Z0S9,C5XB53,C5WX50,A0A1W0VWV3,A0A1Z5SAA0,A1E9W9,A0A1B6QJJ0,A0A1B6P9V1,C5YIK2,C5Z1B2	0.00102272	0.0626543	0.736842
GO:0015980	energy derivation by oxidation of organic compounds	P	42	78	3270	9002	0.012844	0.00866474	over	A0A1B6QE21,C5WN27,C5XR33,C5XXS0,C5WYF2,A0A194YPD4,C5XYZ9,C5X951,C5YW21,A0A1Z5R9Q9,C5YK81,C5XH85,Q1KSB0,C5YIC1,C5YB69,A0A1B6QPT2,C5YET5,C5YBX0,C5Y3C3,A0A1B6Q515,A0A1B6QF74,A0A1B6Q8Y3,C5XYK7,A0A1B6Q660,P15804,A0A1B6P999,A1E9V4,A0A1W0VUZ4,A0A1Z5SA07,C5YY64,A0A1B6QHB6,C5XU35,C5XEM6,C5YS99,C5YFA1,A0A1B6PQ63,C5XQZ8,A0A1B6PAD6,C5WZ72,A0A1Z5R6I2,Q09EM3,C5XWU8	A0A1B6QE21,C5XSC5,C5WN27,A0A1B6PGV5,C5XR33,Q9M6P8,A0A1Z5RCK4,A0A1Z5S5D7,A0A1Z5R3X9,C5XPV2,C5XXS0,C5WYF2,A0A194YPD4,A0A1W0VYP8,C5XYZ9,C5X951,C5YW21,A0A1Z5R408,A0A1Z5R9Q9,A0A1Z5R8P3,C5YK81,C5XH85,Q1KSB0,A0A1B6QND7,C5YIC1,C5YB69,A0A1B6QPT2,A0A1Z5REE6,C5YET5,C5YBX0,A0A1B6PLM9,C5Y3C3,A0A1B6Q515,C5XWJ7,A0A1B6PEI8,A0A1B6QF74,A0A1B6Q8Y3,C5XYK7,C5WZ45,A0A1B6QHU0,A0A1B6Q660,P15804,C5X9Z9,A0A1Z5RBI6,A0A1Z5R…	0.00113377	0.0653719	0.538462
GO:0006555	methionine metabolic process	P	10	12	3270	9002	0.0030581	0.00133304	over	A0A1B6PNZ3,C5WVY7,C5X054,A0A1B6PEC9,A0A1B6QJ05,A0A1B6PRF6,C6JS30,A0A1B6QKP6,A0A1B6PRP0,A0A194YHJ3	A0A1B6PNZ3,C5WVY7,C5X054,A0A1B6PEC9,A0A1B6QJ05,A0A1Z5R741,A0A1B6PRF6,C6JS30,A0A1B6QKP6,A0A1B6QKN8,A0A1B6PRP0,A0A194YHJ3	0.00117858	0.0671655	0.833333
GO:0072350	tricarboxylic acid metabolic process	P	23	37	3270	9002	0.00703364	0.0041102	over	C5YU02,C5XXS0,C5WYF2,A0A194YPD4,C5XYZ9,C5X951,C5YW21,A0A1Z5R9Q9,C5YK81,C5XH85,Q1KSB0,C5YIC1,C5YB69,A0A1B6QPT2,C5YET5,C5YBX0,C5Y3C3,A0A1B6Q515,A0A1B6QF74,A0A1B6Q8Y3,C5XYK7,A0A1B6Q660,P15804	C5YU02,C5XXS0,C5WYF2,A0A194YPD4,A0A1W0VYP8,C5XYZ9,C5X951,C5YW21,A0A1Z5R408,A0A1Z5R9Q9,A0A1Z5R8P3,C5YK81,C5XH85,Q1KSB0,A0A1B6QND7,C5YIC1,C5YB69,A0A1B6QPT2,A0A1Z5REE6,C5YET5,C5YBX0,A0A1B6PLM9,C5Y3C3,A0A1B6Q515,C5XWJ7,A0A1B6PEI8,A0A1B6QF74,A0A1B6Q8Y3,C5XYK7,C5WZ45,A0A1B6QHU0,A0A1B6Q660,P15804,C5X9Z9,A0A1Z5RBI6,A0A1Z5REB9,A0A1B6QNM9	0.0012097	0.0673719	0.621622
GO:0006101	citrate metabolic process	P	22	35	3270	9002	0.00672783	0.00388802	over	C5XXS0,C5WYF2,A0A194YPD4,C5XYZ9,C5X951,C5YW21,A0A1Z5R9Q9,C5YK81,C5XH85,Q1KSB0,C5YIC1,C5YB69,A0A1B6QPT2,C5YET5,C5YBX0,C5Y3C3,A0A1B6Q515,A0A1B6QF74,A0A1B6Q8Y3,C5XYK7,A0A1B6Q660,P15804	C5XXS0,C5WYF2,A0A194YPD4,A0A1W0VYP8,C5XYZ9,C5X951,C5YW21,A0A1Z5R408,A0A1Z5R9Q9,A0A1Z5R8P3,C5YK81,C5XH85,Q1KSB0,A0A1B6QND7,C5YIC1,C5YB69,A0A1B6QPT2,A0A1Z5REE6,C5YET5,C5YBX0,A0A1B6PLM9,C5Y3C3,A0A1B6Q515,C5XWJ7,A0A1B6PEI8,A0A1B6QF74,A0A1B6Q8Y3,C5XYK7,C5WZ45,A0A1B6QHU0,A0A1B6Q660,P15804,C5X9Z9,A0A1Z5RBI6,A0A1Z5REB9	0.00124751	0.067934	0.628571
GO:0006099	tricarboxylic acid cycle	P	22	35	3270	9002	0.00672783	0.00388802	over	C5XXS0,C5WYF2,A0A194YPD4,C5XYZ9,C5X951,C5YW21,A0A1Z5R9Q9,C5YK81,C5XH85,Q1KSB0,C5YIC1,C5YB69,A0A1B6QPT2,C5YET5,C5YBX0,C5Y3C3,A0A1B6Q515,A0A1B6QF74,A0A1B6Q8Y3,C5XYK7,A0A1B6Q660,P15804	C5XXS0,C5WYF2,A0A194YPD4,A0A1W0VYP8,C5XYZ9,C5X951,C5YW21,A0A1Z5R408,A0A1Z5R9Q9,A0A1Z5R8P3,C5YK81,C5XH85,Q1KSB0,A0A1B6QND7,C5YIC1,C5YB69,A0A1B6QPT2,A0A1Z5REE6,C5YET5,C5YBX0,A0A1B6PLM9,C5Y3C3,A0A1B6Q515,C5XWJ7,A0A1B6PEI8,A0A1B6QF74,A0A1B6Q8Y3,C5XYK7,C5WZ45,A0A1B6QHU0,A0A1B6Q660,P15804,C5X9Z9,A0A1Z5RBI6,A0A1Z5REB9	0.00124751	0.067934	0.628571
GO:0009987	cellular process	P	1507	3960	3270	9002	0.460856	0.439902	over	C5Y0E9,C5YF43,A0A1B6Q7J3,C5YMX6,C5WTC9,C5YG29,A0A1B6PQ87,A0A1B6Q0Z3,C5WZW1,C5YAD0,C5XWF4,C5XYX5,C5WTA2,A0A1B6QKE3,C5Z0W6,A0A1B6QNF2,A0A1B6P6H2,C5Z0R9,C5XWF5,A0A1B6QQU9,C5YZQ9,C5YH46,A0A1B6QMI3,C5Y9U0,A0A1B6QFI3,A0A1B6PU65,C5X163,C5Z0S9,A0A1W0VWV3,A0A1Z5SAA0,A0A1B6QJJ0,A0A1B6P9V1,C5YIK2,C5Z1B2,A0A1Z5RD91,C5Z6A7,A0A194YSU3,C5XWU8,C5YU02,C5YUK3,A0A1Z5RLM0,A0A1B6Q5W0,C5WZ41,C5WSQ3,A0A1W0VWX5,C5WZ62,C…	A0A1B6QNS7,C5WRG3,A0A1B6QFS0,A0A1W0W7T6,C5Y0E9,C5YF43,A0A1B6Q7J3,C5YMX6,C5WTC9,C5YG29,A0A1B6PQ87,C5XYN1,A0A1B6Q0Z3,C5WZW1,C5YAD0,C5XWF4,C5XYX5,C5WTA2,C5XJ42,C5Z1G2,A0A1B6QKE3,A0A1B6PBE5,C5YVJ6,C5Z0W6,A0A1B6QNF2,A0A1B6P6H2,C5X0W2,C5X0P0,C5Z0R9,C5XWF5,A0A1B6QQU9,C5YZQ9,C5YH46,A0A1B6QMI3,C5Y9U0,A0A1B6QFI3,A0A1B6PU65,C5XIN8,C5X163,C5YGH8,C5Z0S9,C5XB53,C5WX50,A0A1W0VWV3,A0A1Z5SAA0,A1E9W9,A0A1B6QJJ0,A0…	0.00134348	0.0715697	0.380556
GO:0010467	gene expression	P	465	1154	3270	9002	0.142202	0.128194	over	C5XEY3,A0A1B6QGQ5,C5WSC0,C5XY51,A0A1B6QBA2,A0A1Z5S529,C5YP81,A0A1W0VRL2,C5YC36,C5WQ64,C5Z8A8,C5XSB8,C5XTP2,A0A1Z5S782,C5X2N4,A0A194YPF1,C5XKZ0,C5XCA3,C5YRW1,C5XGU3,C5XTX6,C5Z5V6,A0A1B6PPW9,C5YQ74,C5YL85,M1HAF9,C5YZ00,B3VTC7,C5XW93,C5XMR4,A0A1Z5RK87,C5XDY9,C5XL26,C5XWD2,A0A1Z5RMH0,C5YRV0,C5WUR3,C5XXC1,A0A1B6PHM9,C5YGR1,C5YGY2,C5WSV0,C5YET4,C5WZ02,C5WRK2,A0A1B6Q469,A0A1B6PAB8,C5Z2N0,A0A1B6Q970,A0A1…	C5XEY3,A0A1B6QGQ5,C5XXL5,C5WSC0,A0A1B6PBK6,C5XNV4,A0A1W0VXM8,C5YZM3,A0A1B6PL15,A0A1Z5S9J1,C5X983,C5XY51,A0A1B6QBA2,A0A1Z5RQG9,A0A1Z5S529,C5YP81,C5YDJ9,A0A1W0VRL2,C5YC36,C5WQ64,C5XUM0,C5Z8A8,C5X151,C5YXW0,C5XSB8,C5XTP2,A0A1Z5S782,A0A1B6QQB7,C5Z8E1,C5X2N4,A0A1B6Q0S4,A0A1B6PBY1,A0A194YPF1,C5Y987,C5XKZ0,C5XMS5,A0A1B6QKE9,C5X3Z7,C5XX61,C5XCA3,C5YRW1,A0A1Z5R3U6,C5Z4F1,C5XGU3,C5Z5I3,C5X0N4,C5XTX6,C5XUC2…	0.00156725	0.0808534	0.402946
GO:0072524	pyridine-containing compound metabolic process	P	41	78	3270	9002	0.0125382	0.00866474	over	A0A1W0VUY8,A0A194YMM6,A0A1B6PF49,C5XX52,C5XFH6,C5XRQ7,A0A1W0VR66,A0A194YMV2,C5XW45,A0A1B6PB54,C5Y4L1,C5Y1S2,C5XBD4,C5XH93,A0A1B6QHQ8,A0A1B6Q2B4,C5Z0B5,C5YAI8,A0A1B6Q6Z6,C5X695,C5XQ07,A0A1B6Q7Z8,A0A194YQU6,A0A1B6PLP8,C5YD77,A0A1B6QQC2,C5XMH4,C5WYF2,C5YBX0,C5XAJ6,A0A1W0W1P7,A0A194YGQ1,C5Y2F0,A0A1Z5RAF3,C5X653,C5YGY0,A0A1B6Q9C3,C5X7Q7,A0A1B6PDX0,A0A1Z5R6I2,C5XWK7	A0A1W0VUY8,A0A194YMM6,A0A1B6PF49,C5XX52,C5XFH6,C5XRQ7,A0A194YGY2,A0A1W0VR66,A0A194YMV2,C5XW45,A0A1B6PB54,A0A194YKQ5,C5Y4L1,C5Y1S2,C5XBD4,C5XH93,A0A1B6QHQ8,C5X2Z4,C5Z1D3,A0A1B6Q2B4,C5Z0B5,C5YAI8,A0A1B6Q6Z6,C5X695,C5XQ07,C5WRD4,C5YSP7,A0A1B6QHH0,C5XFC4,C5YUA1,C5Y5Q8,C5WQ44,A0A1W0W1C5,C5XLZ5,C5XB26,A0A194YR83,C5XJZ6,C5Z5R1,A0A1B6Q7Z8,A0A194YQU6,A0A194YGV9,A0A1B6PLP8,C5YD77,A0A1B6P733,A0A1B6QQC2,C5X1…	0.00236846	0.115008	0.525641
GO:0009081	branched-chain amino acid metabolic process	P	15	22	3270	9002	0.00458716	0.0024439	over	C5YL06,C5XBV0,A0A1B6QN33,C5YN64,C5XF87,A0A1Z5SC15,C5XJI9,C5YW13,A0A1B6QM15,A0A1B6PMJ9,A0A194YP88,C5X054,C5XX95,C5WN25,C5YB10	C5YL06,A0A1B6Q2V2,C5XBV0,A0A1B6QN33,C5YN64,C5XF87,A0A1Z5SC15,C5XJI9,C5YW13,A0A1B6QM15,A0A1B6PMJ9,A0A194YP88,C5YVA1,A0A1Z5SAL0,C5X054,A0A1Z5RMP2,C5XX95,C5WN25,C5Y7K7,C5Y4G6,C5YQI8,C5YB10	0.00237009	0.115008	0.681818
GO:1901135	carbohydrate derivative metabolic process	P	142	323	3270	9002	0.0434251	0.0358809	over	A0A1Z5R3J0,C5XJ72,C5Z7C5,A0A1B6QE21,C5XZW8,C5XIE7,A0A1B6QHY1,C5WTM9,C5YBF0,C5YBF1,A0A1Z5R3E0,C5YBE8,C5X4J4,C5YZL4,C5YIJ9,C5XMH4,A0A1Z5SBR4,A0A1B6Q3C2,C5X5A2,A0A1B6PIL1,A0A1W0VUY8,A0A194YMM6,A0A1B6PF49,C5XX52,C5XFH6,C5XRQ7,A0A1W0VR66,A0A194YMV2,C5XW45,A0A1B6PB54,C5Y4L1,C5Y1S2,C5XBD4,C5XH93,A0A1B6QHQ8,A0A1B6Q2B4,C5Z0B5,C5YAI8,A0A1B6Q6Z6,C5X695,C5XQ07,A0A1B6Q7Z8,A0A194YQU6,A0A1B6PLP8,C5YD77,A0A1B6QQ…	A0A1B6Q259,A0A1B6P8N4,C5Z7L1,A0A1Z5R3J0,C5XJ72,C5Z4B4,A0A1B6Q8W1,C5XCT5,C5YLA9,C5XLZ0,C5WM79,C5YAA9,A0A1W0VSW9,C5Z7C5,C5YQM9,C5XPV6,C5WNH8,C5Z0Q4,A0A1B6QE21,C5XSC5,C5XZW8,C5XIE7,A0A1Z5SC49,A0A1B6QHY1,C5WTM9,Q93WT2,C5XX83,C5YBF0,C5YBF1,A0A1Z5R3E0,C5YBE8,A0A1Z5RDM9,C5YBE7,C5X4J4,C5YZL4,C5WZU7,C5XHZ4,C6JSV0,C5YIM8,C5X3W8,A0A1B6PN82,C5YIJ9,C5XKG7,C5XZV5,C5XMH4,A0A1W0W6S1,C5YD62,A0A1B6QDN8,A0A1Z5SBR4,…	0.00241481	0.116029	0.439628
GO:0050896	response to stimulus	P	398	984	3270	9002	0.121713	0.109309	over	C5YN90,C5YSU3,C5YH30,A0A1B6PMT8,C5WS27,A0A1W0W0Q2,C5XIW1,C5XGM8,C5YYH8,A0A1B6PDC2,C5YV76,C6JS28,C5Z579,A0A1Z5RF48,A0A1B6PAL2,A0A1W0W6V3,A0A1B6QJ53,C5YCW1,A0A1W0W219,A0A1B6Q8T8,A0A1B6QKM2,A0A1B6Q8V9,C5Y921,C5Z8Z6,A0A1B6PK98,A0A1B6PIP3,C5YPZ1,C5WPF7,C5YZA1,C5WVD3,C5X4H2,Q4VQB3,C5WMM0,Q4VQB5,Q4VQB2,Q4VQB4,A0A1B6QNQ4,C5WMM1,C5XDA5,C5YH35,C5YPY7,C5YSK5,C5XVD2,C5YSK7,C5XD70,A0A1B6Q746,A0A1Z5RBI2,C5Y1T3…	A0A1B6QNS7,C5YN90,A0A1W0W3T5,C5WSM4,C5XWW5,C5XHX8,C5WNM8,C5WNL8,C5X6H6,C5YSU3,C5YH30,C5Y8Q1,C5XTR3,A0A1Z5R9S8,C5WQ43,A0A1Z5RCK3,Q38JE6,C5Z7Y8,A0A1B6PMT8,C5XEY9,C5WNM1,C5X5C4,C5WS27,A0A194YR32,A0A1W0W0Q2,C5XIW1,C5XWP7,C5XGM8,C5YVJ5,C5YGR2,C5XTK3,C5WXH8,C5Z8A4,C5YYH8,A0A1B6PDC2,A0A1W0W847,C5XUH8,A0A1Z5R420,C5YV76,C6JS28,C5XMX5,C5X609,C5YHG1,A0A1Z5S965,C5Z579,C5XLW7,C5XIE1,C5YBN6,A0A1W0VUL0,A0A1Z5RF…	0.00257195	0.121203	0.404472
GO:0045454	cell redox homeostasis	P	36	67	3270	9002	0.0110092	0.00744279	over	A0A1B6PQQ6,C5XG44,C5XIY9,A0A194YKC9,C5XJT8,C5WWQ2,C5Z0N4,C5YBX1,C5Z0K4,A0A1B6Q1C4,A0A1Z5RAS2,C5YAA6,C5Z795,A0A1Z5RF67,C5WX30,C5XU11,A0A194YU12,C5YJK1,A0A1B6QJZ2,C5XXQ2,A0A1W0VX27,C5Y5X8,C5Z0L0,C5XYA2,C5XRG2,A0A1B6Q1K5,C5XVE3,A0A1W0VU68,C5WWX0,C5WNK6,A0A1B6QHU2,C5YAH6,C5YCL3,C5XG10,A0A194YN14,A0A1Z5RN17	A0A1W0W2G8,A0A1B6PQQ6,C5XG44,C5XIY9,A0A194YKC9,C5XJT8,C5WWQ2,C5Z0N4,C5YBX1,C5Z0K4,A0A1B6Q1C4,A0A1Z5RAS2,C5YAA6,C5Z795,C5Z5Z4,A0A1Z5RF67,C5WX30,C5XU11,A0A194YU12,C5YJK1,A0A1B6QJZ2,C5XXQ2,C5X277,A0A1W0VX27,A0A1Z5R412,C5YD94,C5Z4V3,C5Y5X8,C5Z0L0,C5XYA2,C5XRG2,A0A1B6Q1K5,C5XVE3,A0A1W0VU68,A0A1B6Q3D8,C5WWX0,C5YDX5,C5YT85,A0A1Z5RQU3,C5XIP9,C5X9E4,C5WNK6,C5XS39,C5Y2Y5,C5WSV3,C5Y8P0,A0A1B6QHU2,C5Z121,C5Y…	0.00261654	0.12213	0.537313
GO:0009086	methionine biosynthetic process	P	9	11	3270	9002	0.00275229	0.00122195	over	A0A1B6PRF6,C6JS30,A0A1B6QKP6,A0A194YHJ3,A0A1B6PNZ3,C5WVY7,C5X054,A0A1B6PEC9,A0A1B6QJ05	A0A1B6PRF6,C6JS30,A0A1B6QKP6,A0A1B6QKN8,A0A194YHJ3,A0A1B6PNZ3,C5WVY7,C5X054,A0A1B6PEC9,A0A1B6QJ05,A0A1Z5R741	0.00273568	0.126486	0.818182
GO:0006733	oxidoreduction coenzyme metabolic process	P	42	81	3270	9002	0.012844	0.008998	over	A0A1W0VUY8,A0A194YMM6,A0A1B6PF49,C5XX52,C5XFH6,C5XRQ7,A0A1W0VR66,A0A194YMV2,C5XW45,A0A1B6PB54,C5Y4L1,C5Y1S2,C5XBD4,C5XH93,A0A1B6QHQ8,A0A1B6Q2B4,C5Z0B5,C5YAI8,A0A1B6Q6Z6,C5X695,C5XQ07,A0A1B6Q7Z8,A0A194YQU6,A0A1B6PLP8,C5YD77,A0A1B6QQC2,C5XMH4,C5WYF2,C5YBX0,C5XAJ6,C5WWQ6,A0A1Z5S418,C5XJF7,A0A194YGQ1,C5Y2F0,A0A1Z5RAF3,C5X653,C5YGY0,A0A1B6Q9C3,C5X7Q7,A0A1Z5R6I2,C5YFF8	A0A1W0VUY8,A0A194YMM6,A0A1B6PF49,C5XX52,C5XFH6,C5XRQ7,A0A194YGY2,A0A1W0VR66,A0A194YMV2,C5XW45,A0A1B6PB54,A0A194YKQ5,C5Y4L1,C5Y1S2,C5XBD4,C5XH93,A0A1B6QHQ8,C5X2Z4,C5Z1D3,A0A1B6Q2B4,C5Z0B5,C5YAI8,A0A1B6Q6Z6,C5X695,C5XQ07,C5WRD4,C5YSP7,A0A1B6QHH0,C5XFC4,C5YUA1,C5Y5Q8,C5WQ44,A0A1W0W1C5,C5XLZ5,C5XB26,A0A194YR83,C5XJZ6,C5Z5R1,A0A1B6Q7Z8,A0A194YQU6,A0A194YGV9,A0A1B6PLP8,C5YD77,A0A1B6P733,A0A1B6QQC2,C5X1…	0.00294932	0.133839	0.518519
GO:1901576	organic substance biosynthetic process	P	566	1430	3270	9002	0.173089	0.158854	over	C5YU02,C5YUK3,A0A1Z5RLM0,A0A1B6Q5W0,A0A1Z5S4K9,C5WWI2,C5XH91,C5YG33,C5XEY3,A0A1B6QGQ5,C5WSC0,A0A1Z5SBP4,C5WN82,A0A1B6Q3F1,A0A1B6QGC5,C5XAA7,A0A1B6P9J7,C5XT21,C5XZC2,C5WRE1,C5YVW3,C5XJP4,A0A1B6Q9V6,A0A1Z5RC59,A0A1B6QDA6,C5X5I6,C5XU89,C5X0P2,C5X4C8,C5XAM5,C5Z267,C5XQP0,A0A1B6P8U4,C5YIT9,C5XZV4,C5YMX6,A0A1B6PU65,C5YAD0,C5XWF4,C5XN31,C5YWN1,C5WMP9,A0A1W0VUI4,C5WYJ7,A0A1W0VUR3,C5WT49,C5YDD4,C5XD37,C5Y…	C5WRG3,A0A1B6Q259,C5YU02,A0A1B6Q2M7,A0A194YR32,C5YUK3,C5XWP7,A0A1B6Q871,C5XMK7,A0A1W0W847,C5Z4Z4,A0A1B6PSU4,C5YU80,A0A1B6QQS2,A0A194YKT5,C5XL21,A0A1Z5RLM0,A0A1B6Q5W0,A0A1Z5S4K9,C5Y092,C5WQU1,A0A1B6QD92,C5WWI2,C5XH91,C5YG33,C5XEY3,A0A1B6QGQ5,C5XXL5,C5WSC0,A0A1B6PBK6,C5XNV4,C5XB29,Q8W0T4,A0A1Z5SBP4,C5YJF0,A0A1B6QP77,A0A1B6PLE2,C5WN01,C5XZK5,C5X609,C5YHG1,C5WN82,C5X694,C5WUN9,A0A1Z5RJB7,A0A1W0W763,C…	0.00298567	0.134024	0.395804
GO:0044270	cellular nitrogen compound catabolic process	P	65	135	3270	9002	0.0198777	0.0149967	over	C5XY51,A0A1B6QBA2,A0A1Z5S529,C5XSB8,C5XTP2,A0A1Z5S782,C5X2N4,A0A194YPF1,C5XKZ0,C5YGR1,C5XXP5,A0A1W0VUY8,A0A194YMM6,A0A1B6PF49,C5XX52,C5XFH6,C5XRQ7,A0A1W0VR66,A0A194YMV2,C5XW45,A0A1B6PB54,C5Y4L1,C5Y1S2,C5XBD4,C5XH93,A0A1B6QHQ8,A0A1B6Q2B4,C5Z0B5,C5YAI8,A0A1B6Q6Z6,C5X695,C5XQ07,C5XFP4,A0A1B6QH21,C5X214,A0A1B6QA16,C5X5X9,C5XMK0,C5XBV0,C5X8L4,C5YC31,C5Y9F6,C5Y9F7,C5XQW7,C5XTA6,C5X369,C5YL90,C5X3C4,A0A…	A0A1W0VXM8,C5YZM3,A0A1B6PL15,A0A1Z5S9J1,C5X983,C5XY51,A0A1B6QBA2,A0A1Z5RQG9,A0A1Z5S529,C5YR14,A0A1W0W6K8,C5XSB8,C5XTP2,A0A1Z5S782,A0A1B6QQB7,C5Z8E1,C5X2N4,A0A1B6Q0S4,A0A1B6PBY1,A0A194YPF1,C5Y987,C5XKZ0,C5XMS5,C5WNM1,C5YGR1,C5XQM8,C5XFV4,C5YXJ2,C5XXP5,A0A1W0VUY8,A0A194YMM6,A0A1B6PF49,C5XX52,C5XFH6,C5XRQ7,A0A194YGY2,A0A1W0VR66,A0A194YMV2,C5XW45,A0A1B6PB54,A0A194YKQ5,C5Y4L1,C5Y1S2,C5XBD4,C5XH93,A0A1…	0.00300808	0.134024	0.481481
GO:0046496	nicotinamide nucleotide metabolic process	P	38	72	3270	9002	0.0116208	0.00799822	over	A0A1W0VUY8,A0A194YMM6,A0A1B6PF49,C5XX52,C5XFH6,C5XRQ7,A0A1W0VR66,A0A194YMV2,C5XW45,A0A1B6PB54,C5Y4L1,C5Y1S2,C5XBD4,C5XH93,A0A1B6QHQ8,A0A1B6Q2B4,C5Z0B5,C5YAI8,A0A1B6Q6Z6,C5X695,C5XQ07,A0A1B6Q7Z8,A0A194YQU6,A0A1B6PLP8,C5YD77,A0A1B6QQC2,C5XMH4,C5WYF2,C5YBX0,C5XAJ6,A0A194YGQ1,C5Y2F0,A0A1Z5RAF3,C5X653,C5YGY0,A0A1B6Q9C3,C5X7Q7,A0A1Z5R6I2	A0A1W0VUY8,A0A194YMM6,A0A1B6PF49,C5XX52,C5XFH6,C5XRQ7,A0A194YGY2,A0A1W0VR66,A0A194YMV2,C5XW45,A0A1B6PB54,A0A194YKQ5,C5Y4L1,C5Y1S2,C5XBD4,C5XH93,A0A1B6QHQ8,C5X2Z4,C5Z1D3,A0A1B6Q2B4,C5Z0B5,C5YAI8,A0A1B6Q6Z6,C5X695,C5XQ07,C5WRD4,C5YSP7,A0A1B6QHH0,C5XFC4,C5YUA1,C5Y5Q8,C5WQ44,A0A1W0W1C5,C5XLZ5,C5XB26,A0A194YR83,C5XJZ6,C5Z5R1,A0A1B6Q7Z8,A0A194YQU6,A0A194YGV9,A0A1B6PLP8,C5YD77,A0A1B6P733,A0A1B6QQC2,C5X1…	0.00306568	0.13536	0.527778
GO:0009059	macromolecule biosynthetic process	P	370	914	3270	9002	0.11315	0.101533	over	C5YUK3,A0A1Z5RLM0,A0A1B6Q5W0,C5XEY3,A0A1B6QGQ5,C5WSC0,C5WN82,A0A1B6Q3F1,A0A1B6QGC5,C5XAA7,A0A1B6P9J7,C5XT21,C5XZC2,C5WRE1,C5YVW3,C5XJP4,A0A1B6Q9V6,A0A1Z5RC59,A0A1B6QDA6,C5X5I6,C5XU89,C5X0P2,C5X4C8,C5XAM5,C5Z267,C5XQP0,A0A1B6P8U4,C5YIT9,C5XZV4,C5YMX6,A0A1B6PU65,C5YAD0,C5XWF4,C5XN31,C5YWN1,C5WMP9,A0A1W0VUI4,C5WYJ7,A0A1W0VUR3,C5WT49,C5YDD4,C5XD37,C5YSU7,C5YGW1,C5WSX7,A0A1Z5S5N3,A0A1Z5RP71,A0A1Z5R9E2…	A0A1B6Q259,A0A1B6Q2M7,A0A194YR32,C5YUK3,C5XWP7,A0A1B6Q871,C5XMK7,A0A1W0W847,C5Z4Z4,A0A1B6PSU4,C5YU80,A0A1B6QQS2,A0A194YKT5,C5XL21,A0A1Z5RLM0,A0A1B6Q5W0,C5XEY3,A0A1B6QGQ5,C5XXL5,C5WSC0,A0A1B6PBK6,C5XNV4,C5X609,C5YHG1,C5WN82,C5X694,C5WUN9,A0A1Z5RJB7,A0A1W0W763,C5X0U6,A0A1B6Q3F1,C5XLV9,A0A1B6QGC5,C5XBM7,C5XUN8,A0A194YQE7,A0A1B6QNQ6,C5YMH0,C5XAA7,A0A1B6P9J7,C5WVR8,C5XT21,C5XZC2,C5XM02,C5WRE1,C5YVW3,C…	0.00341795	0.146512	0.404814
GO:1901575	organic substance catabolic process	P	254	612	3270	9002	0.0776758	0.0679849	over	C5XY51,A0A1B6QBA2,A0A1Z5S529,C5XCV9,C5WYV3,C5XSB8,C5XTP2,A0A1Z5S782,C5X2N4,A0A194YPF1,C5XKZ0,C5YGR1,C5XXP5,C5XMT6,C5YG66,C5Z316,C5Y625,A0A1Z5S8M8,A0A1B6Q6S1,C5YBF0,C5YBF1,A0A1Z5R3E0,C5YBE8,C5X4J4,C5YZL4,A0A1W0VUY8,A0A194YMM6,A0A1B6PF49,C5XX52,C5XFH6,C5XRQ7,A0A1W0VR66,A0A194YMV2,C5XW45,A0A1B6PB54,C5Y4L1,C5Y1S2,C5XBD4,C5XH93,A0A1B6QHQ8,A0A1B6Q2B4,C5Z0B5,C5YAI8,A0A1B6Q6Z6,C5X695,C5XQ07,C5XFP4,A0A1B6…	A0A1B6QFS0,A0A1W0W7T6,A0A1W0VXM8,C5YZM3,A0A1B6PL15,A0A1Z5S9J1,C5X983,C5XY51,A0A1B6QBA2,A0A1Z5RQG9,A0A1Z5S529,C5XIY6,C5Z0N6,C5WRN8,C5XCV9,A0A1B6QHB1,C5YR14,A0A1W0W6K8,A0A1B6QET3,C5WZT1,C5WYV3,A0A1W0W3Q2,C5XSB8,C5XTP2,A0A1Z5S782,A0A1B6QQB7,C5Z8E1,C5X2N4,A0A1B6Q0S4,A0A1B6PBY1,A0A194YPF1,C5Y987,C5XKZ0,C5XMS5,C5WNM1,C5YGR1,C5XQM8,C5XFV4,C5YXJ2,C5XXP5,C5XMT6,A0A1Z5RGA0,C5YG66,C5XW40,C5YS41,C5XPV2,A0A1B…	0.00350835	0.146961	0.415033
GO:0044271	cellular nitrogen compound biosynthetic process	P	412	1025	3270	9002	0.125994	0.113864	over	C5YU02,C5XEY3,A0A1B6QGQ5,C5WSC0,A0A1Z5SBP4,C5WWI2,C5WN82,A0A1B6Q3F1,A0A1B6QGC5,C5XAA7,A0A1B6P9J7,C5XT21,C5XZC2,C5WRE1,C5YVW3,C5XJP4,A0A1B6Q9V6,A0A1Z5RC59,A0A1B6QDA6,C5X5I6,C5XU89,C5X0P2,C5X4C8,C5XAM5,C5Z267,C5XQP0,A0A1B6P8U4,C5YIT9,C5XZV4,C5YMX6,A0A1B6PU65,C5YAD0,C5XWF4,C5XN31,C5YWN1,C5WMP9,A0A1W0VUI4,C5WYJ7,A0A1W0VUR3,C5WT49,C5YDD4,C5XD37,C5YSU7,C5YGW1,C5WSX7,A0A1Z5S5N3,A0A1Z5RP71,A0A1Z5R9E2,A0A…	C5YU02,C5XEY3,A0A1B6QGQ5,C5XXL5,C5WSC0,A0A1B6PBK6,C5XNV4,C5XB29,Q8W0T4,A0A1Z5SBP4,C5YJF0,A0A1B6QP77,C5WWI2,A0A1B6PLE2,C5WN01,C5XZK5,C5X609,C5YHG1,C5WN82,C5X694,C5WUN9,A0A1Z5RJB7,A0A1W0W763,C5X0U6,A0A1B6Q3F1,C5XLV9,A0A1B6QGC5,C5XBM7,C5XUN8,A0A194YQE7,A0A1B6QNQ6,C5YMH0,C5XAA7,A0A1B6P9J7,C5WVR8,C5XT21,C5XZC2,C5XM02,C5WRE1,C5YVW3,C5XJP4,C5XE74,C5XFY4,A0A1B6Q9V6,A0A1Z5RC59,A0A1B6QDA6,C5X5I6,C5XU89,C5Y…	0.00359186	0.148764	0.401951
GO:0061077	chaperone-mediated protein folding	P	20	33	3270	9002	0.00611621	0.00366585	over	C5X3E1,A0A194YHU3,C5YPZ1,C5WYR5,C5WPF7,C5YZA1,C5WVD3,C5X4H2,C5XTN5,C5YVI9,C5XJI2,C5YKA7,A0A1B6PG02,C5WUZ6,A0A194YTY4,C5YHE3,C5YSM8,C5XEJ7,C5YZ86,C5WYR0	C5X3E1,A0A194YHU3,C5YPZ1,C5WYR5,C5WPF7,C5XPN2,C5YZA1,C5WVD3,C5XDP0,C5X4H2,C5XTN5,A0A1B6QIR3,C5YU58,C5WPE1,A0A1Z5RK68,C5WRF6,C5YVI9,C5XJI2,C5YKA7,A0A1B6PG02,C5YLG9,A0A1B6Q438,C5WUZ6,C5Z2V5,A0A194YTY4,C5YHE3,C5YSM8,C5WSQ6,C5XSS1,C5XEJ7,C5YZ86,C5WYR0,A0A1W0VUA2	0.00383821	0.154189	0.606061
GO:0006006	glucose metabolic process	P	20	33	3270	9002	0.00611621	0.00366585	over	A0A1B6Q6S1,A0A194YMV2,A0A1B6QHQ8,C5Z0B5,C5X695,C5XQ07,C5Z7C5,C5XQ25,A0A194YMM6,A0A1B6PF49,C5XX52,C5XW45,A0A194YQU6,C5WN27,A0A1B6PLP8,C5YD77,C5Y9T0,A0A1B6QQR5,C5XR33,C5XPL8	A0A1B6Q6S1,C5X1N6,A0A194YMV2,A0A194YKQ5,A0A1B6QHQ8,C5X2Z4,C5Z0B5,C5X695,C5XQ07,A0A1B6P8N4,A0A1B6QPA5,C5Z7C5,C5XPV6,C5Z0N5,C5XQ25,A0A194YMM6,A0A1B6PF49,C5XX52,C5XW45,C5WP07,A0A194YQU6,C5WN27,A0A1B6PLP8,C5YD77,C5Y9T1,C5Y9T0,A0A1B6PLC6,C5Y9T3,A0A1B6QQR5,C5X1U9,C5XR33,A0A1B6QFS0,C5XPL8	0.00383821	0.154189	0.606061
GO:0009058	biosynthetic process	P	585	1485	3270	9002	0.178899	0.164963	over	C5YU02,C5YUK3,A0A1Z5RLM0,A0A1B6Q5W0,A0A1Z5S4K9,C5WWI2,C5XH91,C5YG33,C5XEY3,A0A1B6QGQ5,C5WSC0,A0A1Z5SBP4,C5WN82,A0A1B6Q3F1,A0A1B6QGC5,C5XAA7,A0A1B6P9J7,C5XT21,C5XZC2,C5WRE1,C5YVW3,C5XJP4,A0A1B6Q9V6,A0A1Z5RC59,A0A1B6QDA6,C5X5I6,C5XU89,C5X0P2,C5X4C8,C5XAM5,C5Z267,C5XQP0,A0A1B6P8U4,C5YIT9,C5XZV4,C5YMX6,A0A1B6PU65,C5YAD0,C5XWF4,C5XN31,C5YWN1,C5WMP9,A0A1W0VUI4,C5WYJ7,A0A1W0VUR3,C5WT49,C5YDD4,C5XD37,C5Y…	C5WRG3,A0A1B6Q259,C5YU02,A0A1B6Q2M7,A0A194YR32,C5YUK3,C5XWP7,A0A1B6Q871,C5XMK7,A0A1W0W847,C5Z4Z4,A0A1B6PSU4,C5YU80,A0A1B6QQS2,A0A194YKT5,C5XL21,A0A1Z5RLM0,A0A1B6Q5W0,A0A1Z5S4K9,C5Y092,C5WQU1,A0A1B6QD92,C5WWI2,C5XH91,C5YG33,C5XEY3,A0A1B6QGQ5,C5XXL5,C5WSC0,A0A1B6PBK6,C5XNV4,C5XB29,Q8W0T4,A0A1Z5SBP4,C5YJF0,A0A1B6QP77,A0A1B6PLE2,C5WN01,C5XZK5,C5X609,C5YHG1,C5WN82,C5X694,C5WUN9,A0A1Z5RJB7,A0A1W0W763,C…	0.00401192	0.155604	0.393939
GO:0019362	pyridine nucleotide metabolic process	P	38	73	3270	9002	0.0116208	0.00810931	over	A0A1W0VUY8,A0A194YMM6,A0A1B6PF49,C5XX52,C5XFH6,C5XRQ7,A0A1W0VR66,A0A194YMV2,C5XW45,A0A1B6PB54,C5Y4L1,C5Y1S2,C5XBD4,C5XH93,A0A1B6QHQ8,A0A1B6Q2B4,C5Z0B5,C5YAI8,A0A1B6Q6Z6,C5X695,C5XQ07,A0A1B6Q7Z8,A0A194YQU6,A0A1B6PLP8,C5YD77,A0A1B6QQC2,C5XMH4,C5WYF2,C5YBX0,C5XAJ6,A0A194YGQ1,C5Y2F0,A0A1Z5RAF3,C5X653,C5YGY0,A0A1B6Q9C3,C5X7Q7,A0A1Z5R6I2	A0A1W0VUY8,A0A194YMM6,A0A1B6PF49,C5XX52,C5XFH6,C5XRQ7,A0A194YGY2,A0A1W0VR66,A0A194YMV2,C5XW45,A0A1B6PB54,A0A194YKQ5,C5Y4L1,C5Y1S2,C5XBD4,C5XH93,A0A1B6QHQ8,C5X2Z4,C5Z1D3,A0A1B6Q2B4,C5Z0B5,C5YAI8,A0A1B6Q6Z6,C5X695,C5XQ07,C5WRD4,C5YSP7,A0A1B6QHH0,C5XFC4,C5YUA1,C5Y5Q8,C5WQ44,A0A1W0W1C5,C5XLZ5,C5XB26,A0A194YR83,C5XJZ6,C5Z5R1,A0A1B6Q7Z8,A0A194YQU6,A0A194YGV9,A0A1B6PLP8,C5YD77,A0A1B6P733,A0A1B6QQC2,C5X1…	0.00418522	0.160248	0.520548
GO:0046700	heterocycle catabolic process	P	63	132	3270	9002	0.0192661	0.0146634	over	C5XY51,A0A1B6QBA2,A0A1Z5S529,C5XSB8,C5XTP2,A0A1Z5S782,C5X2N4,A0A194YPF1,C5XKZ0,C5YGR1,C5XXP5,A0A1W0VUY8,A0A194YMM6,A0A1B6PF49,C5XX52,C5XFH6,C5XRQ7,A0A1W0VR66,A0A194YMV2,C5XW45,A0A1B6PB54,C5Y4L1,C5Y1S2,C5XBD4,C5XH93,A0A1B6QHQ8,A0A1B6Q2B4,C5Z0B5,C5YAI8,A0A1B6Q6Z6,C5X695,C5XQ07,C5XFP4,A0A1B6QH21,C5X214,A0A1B6QA16,C5X5X9,C5XMK0,C5XBV0,C5X8L4,C5YC31,C5Y9F6,C5Y9F7,C5XQW7,C5XTA6,C5X369,C5YL90,C5X3C4,A0A…	A0A1W0VXM8,C5YZM3,A0A1B6PL15,A0A1Z5S9J1,C5X983,C5XY51,A0A1B6QBA2,A0A1Z5RQG9,A0A1Z5S529,C5YR14,A0A1W0W6K8,C5XSB8,C5XTP2,A0A1Z5S782,A0A1B6QQB7,C5Z8E1,C5X2N4,A0A1B6Q0S4,A0A1B6PBY1,A0A194YPF1,C5Y987,C5XKZ0,C5XMS5,C5WNM1,C5YGR1,C5XQM8,C5XFV4,C5YXJ2,C5XXP5,A0A1W0VUY8,A0A194YMM6,A0A1B6PF49,C5XX52,C5XFH6,C5XRQ7,A0A194YGY2,A0A1W0VR66,A0A194YMV2,C5XW45,A0A1B6PB54,A0A194YKQ5,C5Y4L1,C5Y1S2,C5XBD4,C5XH93,A0A1…	0.00445371	0.164772	0.477273
GO:0009082	branched-chain amino acid biosynthetic process	P	13	19	3270	9002	0.00397554	0.00211064	over	C5X054,C5XF87,C5YW13,C5XX95,C5WN25,C5YB10,A0A1B6QN33,C5YN64,A0A1Z5SC15,C5XJI9,A0A1B6QM15,A0A1B6PMJ9,A0A194YP88	C5X054,A0A1Z5RMP2,C5XF87,C5YW13,C5XX95,C5WN25,C5Y7K7,C5Y4G6,C5YQI8,C5YB10,A0A1B6QN33,C5YN64,A0A1Z5SC15,C5XJI9,A0A1B6QM15,A0A1B6PMJ9,A0A194YP88,C5YVA1,A0A1Z5SAL0	0.00446419	0.164772	0.684211
GO:0015977	carbon fixation	P	7	8	3270	9002	0.00214067	0.000888691	over	A0A5P8KMA9,A0A1B6PIV9,C5XYZ9,C5X951,C5YK81,A0A1B6Q660,P15804	A0A5P8KMA9,A0A1B6PIV9,C5XYZ9,C5X951,C5YK81,A0A1B6Q660,P15804,C5Y519	0.00453871	0.164772	0.875
GO:0034645	cellular macromolecule biosynthetic process	P	365	905	3270	9002	0.111621	0.100533	over	C5YUK3,A0A1Z5RLM0,A0A1B6Q5W0,C5XEY3,A0A1B6QGQ5,C5WSC0,C5WN82,A0A1B6Q3F1,A0A1B6QGC5,C5XAA7,A0A1B6P9J7,C5XT21,C5XZC2,C5WRE1,C5YVW3,C5XJP4,A0A1B6Q9V6,A0A1Z5RC59,A0A1B6QDA6,C5X5I6,C5XU89,C5X0P2,C5X4C8,C5XAM5,C5Z267,C5XQP0,A0A1B6P8U4,C5YIT9,C5XZV4,C5YMX6,A0A1B6PU65,C5YAD0,C5XWF4,C5XN31,C5YWN1,C5WMP9,A0A1W0VUI4,C5WYJ7,A0A1W0VUR3,C5WT49,C5YDD4,C5XD37,C5YSU7,C5YGW1,C5WSX7,A0A1Z5S5N3,A0A1Z5RP71,A0A1Z5R9E2…	A0A1B6Q259,A0A1B6Q2M7,A0A194YR32,C5YUK3,C5XWP7,A0A1B6Q871,C5XMK7,A0A1W0W847,C5Z4Z4,A0A1B6PSU4,C5YU80,A0A1B6QQS2,A0A194YKT5,C5XL21,A0A1Z5RLM0,A0A1B6Q5W0,C5XEY3,A0A1B6QGQ5,C5XXL5,C5WSC0,A0A1B6PBK6,C5XNV4,C5X609,C5YHG1,C5WN82,C5X694,C5WUN9,A0A1Z5RJB7,A0A1W0W763,C5X0U6,A0A1B6Q3F1,C5XLV9,A0A1B6QGC5,C5XBM7,C5XUN8,A0A194YQE7,A0A1B6QNQ6,C5YMH0,C5XAA7,A0A1B6P9J7,C5WVR8,C5XT21,C5XZC2,C5XM02,C5WRE1,C5YVW3,C…	0.00477264	0.171696	0.403315
GO:0042254	ribosome biogenesis	P	81	176	3270	9002	0.0247706	0.0195512	over	C5Y0E9,C5YF43,A0A1B6Q7J3,C5YMX6,C5WTC9,C5YG29,A0A1B6PQ87,A0A1B6Q0Z3,C5WZW1,C5YAD0,C5XWF4,C5XYX5,C5WTA2,A0A1B6QKE3,C5Z0W6,A0A1B6QNF2,A0A1B6P6H2,C5Z0R9,C5XWF5,A0A1B6QQU9,C5YZQ9,C5YH46,A0A1B6QMI3,C5Y9U0,A0A1B6QFI3,A0A1B6PU65,C5X163,C5Z0S9,A0A1W0VWV3,A0A1Z5SAA0,A0A1B6QJJ0,A0A1B6P9V1,C5YIK2,C5Z1B2,C5YW22,C5WRR1,C5WRW8,C5X4C5,A0A1B6PNC5,C5X4T5,C5Z9F2,C5Y4Z6,A0A1B6QG83,C5XQ21,C5Y3N7,C5WX64,C5Z379,A0A194…	C5Y0E9,C5YF43,A0A1B6Q7J3,C5YMX6,C5WTC9,C5YG29,A0A1B6PQ87,C5XYN1,A0A1B6Q0Z3,C5WZW1,C5YAD0,C5XWF4,C5XYX5,C5WTA2,C5XJ42,C5Z1G2,A0A1B6QKE3,A0A1B6PBE5,C5YVJ6,C5Z0W6,A0A1B6QNF2,A0A1B6P6H2,C5X0W2,C5X0P0,C5Z0R9,C5XWF5,A0A1B6QQU9,C5YZQ9,C5YH46,A0A1B6QMI3,C5Y9U0,A0A1B6QFI3,A0A1B6PU65,C5XIN8,C5X163,C5YGH8,C5Z0S9,C5XB53,C5WX50,A0A1W0VWV3,A0A1Z5SAA0,A1E9W9,A0A1B6QJJ0,A0A1B6P9V1,C5YIK2,C5Z1B2,C5YW22,C5WRR1,C5Y…	0.0047995	0.171696	0.460227
GO:0072521	purine-containing compound metabolic process	P	78	169	3270	9002	0.0238532	0.0187736	over	A0A1Z5SBR4,A0A1B6Q3C2,C5X5A2,A0A1B6PIL1,A0A1W0VUY8,A0A194YMM6,A0A1B6PF49,C5XX52,C5XFH6,C5XRQ7,A0A1W0VR66,A0A194YMV2,C5XW45,A0A1B6PB54,C5Y4L1,C5Y1S2,C5XBD4,C5XH93,A0A1B6QHQ8,A0A1B6Q2B4,C5Z0B5,C5YAI8,A0A1B6Q6Z6,C5X695,C5XQ07,C5XXS0,A0A1B6QF74,A0A1W0VUZ4,A0A1Z5SA07,A0A1B6P999,C5Y3C3,A0A1B6Q8Y3,C5YY64,A0A1B6QHB6,C5XU35,C5XEM6,C5YS99,C5YFA1,A0A1B6PQ63,C5XQZ8,A0A1B6PAD6,C5WZ72,A0A1B6Q755,C5YPK6,A0A1B6P…	A0A1B6QDN8,A0A1Z5SBR4,A0A1B6Q3C2,A0A1W0W534,C5XZ73,C5X5A2,A0A1B6PIL1,C5YBS3,C5YSC6,A0A1W0VUY8,A0A194YMM6,A0A1B6PF49,C5XX52,C5XFH6,C5XRQ7,A0A194YGY2,A0A1W0VR66,A0A194YMV2,C5XW45,A0A1B6PB54,A0A194YKQ5,C5Y4L1,C5Y1S2,C5XBD4,C5XH93,A0A1B6QHQ8,C5X2Z4,C5Z1D3,A0A1B6Q2B4,C5Z0B5,C5YAI8,A0A1B6Q6Z6,C5X695,C5XQ07,C5WRD4,C5YSP7,A0A1B6QHH0,C5XFC4,C5YUA1,C5Y5Q8,C5WQ44,A0A1W0W1C5,C5XLZ5,C5XB26,A0A194YR83,C5XJZ6,C…	0.00510203	0.178608	0.461538
GO:0040029	regulation of gene expression, epigenetic	P	27	49	3270	9002	0.00825688	0.00544323	over	C5XAT8,C5WPC4,C5XAT9,C5XBR4,C5WMX3,C5YP98,C5WS22,C5WPC3,C5Z4C0,A0A194YJ21,A0A1B6P826,A0A1B6QK73,C5X8Y2,C5XSB8,A0A1B6QGP0,C5WZ41,C5XXC1,C5YL42,C5XB54,C5Z6E9,A0A1B6QIJ7,C5XC59,C5X5E2,C5YN49,A0A1B6PS39,C5YP81,A0A1B6PDD7	C5XAT8,C5XX54,A0A1B6PT29,C5WPC4,C5XAT9,C5XBR4,C5YYL4,C5WMX3,C5YP98,C5X685,C5YZA9,C5WS22,C5WPC3,C5Z4C0,C5XAK6,A0A194YJ21,A0A1B6P826,C5YB92,A0A1B6QK73,C5XF03,C5X8Y2,C5XSB8,C5Y7G6,A0A1B6QGP0,C5YKL8,A0A194YRJ1,A0A1Z5RG34,C5WZ41,C5XXC1,A0A1Z5S9J1,C5YL42,C5XB54,A0A1W0VR45,A0A1Z5S4I2,C5Z6E9,C5YEF5,A0A1B6QIJ7,C5XC59,C5X5E2,C5Y3G9,A0A1B6QGJ0,C5YN49,C5Y9M2,C5X5Y5,A0A1B6PS39,C5XNG2,A0A1Z5RKU0,C5YP81,A0A1B6P…	0.00550574	0.188697	0.55102
GO:0019693	ribose phosphate metabolic process	P	79	172	3270	9002	0.024159	0.0191069	over	C5XZW8,C5XIE7,A0A1Z5SBR4,A0A1B6Q3C2,C5X5A2,A0A1B6PIL1,A0A1W0VUY8,A0A194YMM6,A0A1B6PF49,C5XX52,C5XFH6,C5XRQ7,A0A1W0VR66,A0A194YMV2,C5XW45,A0A1B6PB54,C5Y4L1,C5Y1S2,C5XBD4,C5XH93,A0A1B6QHQ8,A0A1B6Q2B4,C5Z0B5,C5YAI8,A0A1B6Q6Z6,C5X695,C5XQ07,A0A1B6Q7Z8,A0A194YQU6,A0A1B6PLP8,C5YD77,A0A1B6QQC2,C5XXS0,A0A1B6QF74,A0A1W0VUZ4,A0A1Z5SA07,A0A1B6P999,C5Y3C3,A0A1B6Q8Y3,C5YY64,A0A1B6QHB6,C5XU35,C5XEM6,C5YS99,C5Y…	C5XZW8,C5XIE7,A0A1Z5SC49,A0A1B6QDN8,A0A1Z5SBR4,A0A1B6Q3C2,A0A1W0W534,C5XZ73,C5X5A2,A0A1B6PIL1,C5YBS3,C5YSC6,A0A1W0VUY8,A0A194YMM6,A0A1B6PF49,C5XX52,C5XFH6,C5XRQ7,A0A194YGY2,A0A1W0VR66,A0A194YMV2,C5XW45,A0A1B6PB54,A0A194YKQ5,C5Y4L1,C5Y1S2,C5XBD4,C5XH93,A0A1B6QHQ8,C5X2Z4,C5Z1D3,A0A1B6Q2B4,C5Z0B5,C5YAI8,A0A1B6Q6Z6,C5X695,C5XQ07,C5WRD4,C5YSP7,A0A1B6QHH0,C5XFC4,C5YUA1,C5Y5Q8,C5WQ44,A0A1W0W1C5,C5XLZ5,C…	0.00564948	0.190953	0.459302
GO:0006081	cellular aldehyde metabolic process	P	26	47	3270	9002	0.00795107	0.00522106	over	A0A1B6Q7Z8,A0A194YQU6,A0A1B6PLP8,C5YD77,A0A1B6QQC2,A0A194YGQ1,C5Y2F0,A0A1Z5RAF3,C5X653,C5YGY0,A0A1B6Q9C3,A0A1B6PDX0,A0A1B6PG41,C5X1M7,A0A1B6PJQ8,C5YV65,C5WLY2,C5Z3P7,A0A1W0W1P7,C5X695,C5XQ07,A0A1B6PRF2,C5XVU9,C5XHR2,C5XY85,C5Z6G7	A0A1Z5REE6,A0A1B6Q7Z8,A0A194YQU6,A0A194YGV9,A0A1B6PLP8,C5YD77,A0A1B6P733,A0A1B6QQC2,C5X1U9,A0A194YGQ1,C5Y2F0,A0A1Z5RAF3,C5X653,C5Y4J8,C5YGY0,C5X4P9,A0A1Z5R7F2,A0A1B6Q9C3,A0A1B6PDX0,A0A1B6PG41,C5X1M7,A0A1B6PJQ8,C5YV65,C5X5E8,C5Y039,C5XX72,C5WLY2,A0A1W0VVD9,C5Z3P7,A0A1W0W1P7,C5X695,C5XQ07,O82430,A0A1B6PRF2,C5WND5,C5XVU9,A0A1B6QFL2,C5XHR2,C5Y1X4,A0A1B6QQ02,C5XY85,A0A1B6QFP0,A0A1B6QQ04,C5Z6G7,A0A1B6Q…	0.0059696	0.20039	0.553191
GO:1901565	organonitrogen compound catabolic process	P	153	358	3270	9002	0.046789	0.0397689	over	C5XCV9,C5YG66,C5YBF0,C5YBF1,A0A1Z5R3E0,C5YBE8,C5X4J4,C5YZL4,C5XFP4,A0A1B6QH21,C5X214,A0A1B6QA16,C5X5X9,C5XMK0,C5XBV0,C5X8L4,C5YC31,C5X5T3,C5YWH3,C5Z0G3,C5XDR4,A0A1B6QE65,C5Y171,A0A1B6PK40,C5YA35,A0A194YHR5,A0A1W0W1X3,A0A1B6QEG2,C5XLP1,C5XP86,C5XS84,C5XP10,C5Z8D2,A0A1Z5S979,A0A1W0VXH7,A0A194YSZ1,C5Y1W9,A0A1B6PAB3,C5X6W1,C5Z7L0,C5YH21,C5X0T6,C5YQ24,C5YX27,C5Y2Z7,C5WZW0,A0A1B6QLN2,A0A1Z5RPL6,C5WXX5,…	C5XIY6,C5Z0N6,C5WRN8,C5XCV9,A0A1B6QHB1,C5YR14,A0A1W0W6K8,A0A1Z5RGA0,C5YG66,C5XW40,C5YS41,Q93WT2,C5XX83,C5YBF0,C5YBF1,A0A1Z5R3E0,C5YBE8,A0A1Z5RDM9,C5YBE7,C5X4J4,C5YZL4,C5WZU7,C5XHZ4,C6JSV0,C5YIM8,C5XFP4,A0A1B6QH21,C5X214,A0A1B6QA16,C5X5X9,C5X4S2,C5XMK0,C5XZ92,C5XBV0,C5X8L4,C5YC31,A0A1B6P5Q3,C5YNA1,C5X5T3,C5YWH3,C5Z0G3,C5XDR4,A0A1W0W7U5,A0A1B6QE65,C5Y171,A0A1B6PK40,C5YA35,A0A194YHR5,A0A1B6PC52,A0A1…	0.00626817	0.202204	0.427374
GO:0051085	chaperone cofactor-dependent protein refolding	P	17	28	3270	9002	0.00519878	0.00311042	over	C5X3E1,A0A194YHU3,C5YPZ1,C5WYR5,C5WPF7,C5YZA1,C5WVD3,C5X4H2,C5XTN5,C5YVI9,C5XJI2,C5YKA7,A0A1B6PG02,C5WUZ6,A0A194YTY4,C5YHE3,C5YSM8	C5X3E1,A0A194YHU3,C5YPZ1,C5WYR5,C5WPF7,C5XPN2,C5YZA1,C5WVD3,C5XDP0,C5X4H2,C5XTN5,A0A1B6QIR3,C5YU58,C5WPE1,A0A1Z5RK68,C5WRF6,C5YVI9,C5XJI2,C5YKA7,A0A1B6PG02,C5YLG9,A0A1B6Q438,C5WUZ6,C5Z2V5,A0A194YTY4,C5YHE3,C5YSM8,C5WSQ6	0.00735825	0.230079	0.607143
GO:0051084	'de novo' posttranslational protein folding	P	17	28	3270	9002	0.00519878	0.00311042	over	C5X3E1,A0A194YHU3,C5YPZ1,C5WYR5,C5WPF7,C5YZA1,C5WVD3,C5X4H2,C5XTN5,C5YVI9,C5XJI2,C5YKA7,A0A1B6PG02,C5WUZ6,A0A194YTY4,C5YHE3,C5YSM8	C5X3E1,A0A194YHU3,C5YPZ1,C5WYR5,C5WPF7,C5XPN2,C5YZA1,C5WVD3,C5XDP0,C5X4H2,C5XTN5,A0A1B6QIR3,C5YU58,C5WPE1,A0A1Z5RK68,C5WRF6,C5YVI9,C5XJI2,C5YKA7,A0A1B6PG02,C5YLG9,A0A1B6Q438,C5WUZ6,C5Z2V5,A0A194YTY4,C5YHE3,C5YSM8,C5WSQ6	0.00735825	0.230079	0.607143
GO:0042773	ATP synthesis coupled electron transport	P	16	26	3270	9002	0.00489297	0.00288825	over	A0A1W0VUZ4,A0A1Z5SA07,A0A1B6P999,C5Y3C3,A0A1B6Q8Y3,C5YY64,A0A1B6QHB6,C5XU35,C5XEM6,C5YS99,C5YFA1,A0A1B6PQ63,C5XQZ8,A0A1B6PAD6,C5WZ72,Q09EM3	A0A1W0VUZ4,A0A1Z5SA07,A0A1B6PFP2,A0A1B6P999,A0A1B6QFX4,C5XNF5,C5Y3C3,A0A1B6Q8Y3,C5WZ45,A0A1Z5RBI6,C5YY64,A0A1B6QHB6,C5XU35,C5XEM6,C5XCP6,A0A1B6PIA7,C5YS99,C5YFA1,A0A1B6PQ63,Q09EK8,C5XQZ8,A0A1B6PAD6,C5WZ72,C5Z3U6,C5WN22,Q09EM3	0.00773039	0.233868	0.615385
GO:0042775	mitochondrial ATP synthesis coupled electron transport	P	15	24	3270	9002	0.00458716	0.00266607	over	A0A1W0VUZ4,A0A1Z5SA07,A0A1B6P999,C5Y3C3,A0A1B6Q8Y3,C5YY64,A0A1B6QHB6,C5XU35,C5XEM6,C5YS99,C5YFA1,A0A1B6PQ63,C5XQZ8,A0A1B6PAD6,C5WZ72	A0A1W0VUZ4,A0A1Z5SA07,A0A1B6PFP2,A0A1B6P999,A0A1B6QFX4,C5XNF5,C5Y3C3,A0A1B6Q8Y3,C5WZ45,A0A1Z5RBI6,C5YY64,A0A1B6QHB6,C5XU35,C5XEM6,C5XCP6,A0A1B6PIA7,C5YS99,C5YFA1,A0A1B6PQ63,Q09EK8,C5XQZ8,A0A1B6PAD6,C5WZ72,C5Z3U6	0.00806709	0.241078	0.625
GO:0019682	glyceraldehyde-3-phosphate metabolic process	P	14	22	3270	9002	0.00428135	0.0024439	over	A0A1B6Q7Z8,A0A194YQU6,A0A1B6PLP8,C5YD77,A0A1B6QQC2,A0A194YGQ1,C5Y2F0,A0A1Z5RAF3,C5X653,C5YGY0,A0A1B6Q9C3,C5WLY2,C5X695,C5XQ07	A0A1B6Q7Z8,A0A194YQU6,A0A194YGV9,A0A1B6PLP8,C5YD77,A0A1B6P733,A0A1B6QQC2,C5X1U9,A0A194YGQ1,C5Y2F0,A0A1Z5RAF3,C5X653,C5Y4J8,C5YGY0,C5X4P9,A0A1Z5R7F2,A0A1B6Q9C3,C5XX72,C5WLY2,C5X695,C5XQ07,A0A1B6Q2I8	0.0083463	0.246077	0.636364
GO:0000387	spliceosomal snRNP assembly	P	11	16	3270	9002	0.00336391	0.00177738	over	C5YP81,A0A1W0VRL2,C5YC36,B3VTC7,C5XW93,C5XMR4,A0A1Z5RK87,C5XDY9,C5XL26,C5XWD2,A0A1Z5RMH0	C5YP81,C5YDJ9,A0A1W0VRL2,C5YC36,C5YCD9,B3VTC7,C5XW93,C5XMR4,A0A1Z5RK87,C5XDY9,C5XL26,C5XFV4,C5XWD2,A0A1Z5RMH0,C5YFA7,C5XY91	0.00848596	0.246077	0.6875
GO:0044249	cellular biosynthetic process	P	559	1428	3270	9002	0.170948	0.158631	over	C5YU02,C5YUK3,A0A1Z5RLM0,A0A1B6Q5W0,A0A1Z5S4K9,C5WWI2,C5XH91,C5YG33,C5XEY3,A0A1B6QGQ5,C5WSC0,A0A1Z5SBP4,C5WN82,A0A1B6Q3F1,A0A1B6QGC5,C5XAA7,A0A1B6P9J7,C5XT21,C5XZC2,C5WRE1,C5YVW3,C5XJP4,A0A1B6Q9V6,A0A1Z5RC59,A0A1B6QDA6,C5X5I6,C5XU89,C5X0P2,C5X4C8,C5XAM5,C5Z267,C5XQP0,A0A1B6P8U4,C5YIT9,C5XZV4,C5YMX6,A0A1B6PU65,C5YAD0,C5XWF4,C5XN31,C5YWN1,C5WMP9,A0A1W0VUI4,C5WYJ7,A0A1W0VUR3,C5WT49,C5YDD4,C5XD37,C5Y…	C5WRG3,A0A1B6Q259,C5YU02,A0A1B6Q2M7,A0A194YR32,C5YUK3,C5XWP7,A0A1B6Q871,C5XMK7,A0A1W0W847,C5Z4Z4,A0A1B6PSU4,C5YU80,A0A1B6QQS2,A0A194YKT5,C5XL21,A0A1Z5RLM0,A0A1B6Q5W0,A0A1Z5S4K9,C5Y092,C5WQU1,A0A1B6QD92,C5WWI2,C5XH91,C5YG33,C5XEY3,A0A1B6QGQ5,C5XXL5,C5WSC0,A0A1B6PBK6,C5XNV4,C5XB29,Q8W0T4,A0A1Z5SBP4,C5YJF0,A0A1B6QP77,A0A1B6PLE2,C5WN01,C5XZK5,C5X609,C5YHG1,C5WN82,C5X694,C5WUN9,A0A1Z5RJB7,A0A1W0W763,C…	0.00870775	0.247214	0.391457
GO:0022607	cellular component assembly	P	157	371	3270	9002	0.0480122	0.0412131	over	C5Y0E9,C5YF43,A0A1B6Q7J3,C5YMX6,C5WTC9,C5YG29,A0A1B6PQ87,A0A1B6Q0Z3,C5WZW1,C5YAD0,C5XWF4,C5XYX5,C5WTA2,A0A1B6QKE3,C5Z0W6,A0A1B6QNF2,A0A1B6P6H2,C5Z0R9,C5XWF5,A0A1B6QQU9,C5YZQ9,C5YH46,A0A1B6QMI3,C5Y9U0,A0A1B6QFI3,A0A1B6PU65,C5X163,C5Z0S9,A0A1W0VWV3,A0A1Z5SAA0,A0A1B6QJJ0,A0A1B6P9V1,C5YIK2,C5Z1B2,A0A1Z5RD91,C5Z6A7,A0A194YSU3,C5XWU8,C5YP81,A0A1W0VRL2,C5YC36,C5WQ64,C5Z8A8,C5XCA3,B3VTC7,C5XW93,C5XMR4,A0…	C5Y0E9,C5YF43,A0A1B6Q7J3,C5YMX6,C5WTC9,C5YG29,A0A1B6PQ87,C5XYN1,A0A1B6Q0Z3,C5WZW1,C5YAD0,C5XWF4,C5XYX5,C5WTA2,C5XJ42,C5Z1G2,A0A1B6QKE3,A0A1B6PBE5,C5YVJ6,C5Z0W6,A0A1B6QNF2,A0A1B6P6H2,C5X0W2,C5X0P0,C5Z0R9,C5XWF5,A0A1B6QQU9,C5YZQ9,C5YH46,A0A1B6QMI3,C5Y9U0,A0A1B6QFI3,A0A1B6PU65,C5XIN8,C5X163,C5YGH8,C5Z0S9,C5XB53,C5WX50,A0A1W0VWV3,A0A1Z5SAA0,A1E9W9,A0A1B6QJJ0,A0A1B6P9V1,C5YIK2,C5Z1B2,A0A1Z5RD91,A0A1B6…	0.00872638	0.247214	0.423181
GO:0006732	coenzyme metabolic process	P	73	160	3270	9002	0.0223242	0.0177738	over	A0A1Z5SBR4,A0A1B6Q3C2,C5X5A2,A0A1B6PIL1,A0A1W0VUY8,A0A194YMM6,A0A1B6PF49,C5XX52,C5XFH6,C5XRQ7,A0A1W0VR66,A0A194YMV2,C5XW45,A0A1B6PB54,C5Y4L1,C5Y1S2,C5XBD4,C5XH93,A0A1B6QHQ8,A0A1B6Q2B4,C5Z0B5,C5YAI8,A0A1B6Q6Z6,C5X695,C5XQ07,A0A1B6Q7Z8,A0A194YQU6,A0A1B6PLP8,C5YD77,A0A1B6QQC2,C5XXS0,A0A1B6QF74,C5XMH4,C5X5G2,C5WYF2,C5YBX0,C5XAJ6,C5WWQ6,A0A1Z5S418,C5XJF7,C5YNA8,C5Y9M4,C5Y9U8,C5Y081,A0A194YGQ1,C5Y2F0,A…	A0A1B6QDN8,A0A1Z5SBR4,A0A1B6Q3C2,A0A1W0W534,C5XZ73,C5X5A2,A0A1B6PIL1,C5YBS3,C5YSC6,A0A1W0VUY8,A0A194YMM6,A0A1B6PF49,C5XX52,C5XFH6,C5XRQ7,A0A194YGY2,A0A1W0VR66,A0A194YMV2,C5XW45,A0A1B6PB54,A0A194YKQ5,C5Y4L1,C5Y1S2,C5XBD4,C5XH93,A0A1B6QHQ8,C5X2Z4,C5Z1D3,A0A1B6Q2B4,C5Z0B5,C5YAI8,A0A1B6Q6Z6,C5X695,C5XQ07,C5WRD4,C5YSP7,A0A1B6QHH0,C5XFC4,C5YUA1,C5Y5Q8,C5WQ44,A0A1W0W1C5,C5XLZ5,C5XB26,A0A194YR83,C5XJZ6,C…	0.00919864	0.257615	0.45625
GO:0009141	nucleoside triphosphate metabolic process	P	52	109	3270	9002	0.0159021	0.0121084	over	A0A1W0VUY8,A0A194YMM6,A0A1B6PF49,C5XX52,C5XFH6,C5XRQ7,A0A1W0VR66,A0A194YMV2,C5XW45,A0A1B6PB54,C5Y4L1,C5Y1S2,C5XBD4,C5XH93,A0A1B6QHQ8,A0A1B6Q2B4,C5Z0B5,C5YAI8,A0A1B6Q6Z6,C5X695,C5XQ07,A0A1W0VUZ4,A0A1Z5SA07,A0A1B6P999,C5Y3C3,A0A1B6Q8Y3,C5YY64,A0A1B6QHB6,C5XU35,C5XEM6,C5YS99,C5YFA1,A0A1B6PQ63,C5XQZ8,A0A1B6PAD6,C5WZ72,C5YPK6,A0A1B6PBB3,A0A194YRK7,C5YPR1,C5YC31,A0A1B6QEH8,A0A1B6QF74,C5WZH0,C5XRR0,C5Y0…	A0A1W0VUY8,A0A194YMM6,A0A1B6PF49,C5XX52,C5XFH6,C5XRQ7,A0A194YGY2,A0A1W0VR66,A0A194YMV2,C5XW45,A0A1B6PB54,A0A194YKQ5,C5Y4L1,C5Y1S2,C5XBD4,C5XH93,A0A1B6QHQ8,C5X2Z4,C5Z1D3,A0A1B6Q2B4,C5Z0B5,C5YAI8,A0A1B6Q6Z6,C5X695,C5XQ07,C5WRD4,C5YSP7,A0A1B6QHH0,C5XFC4,C5YUA1,C5Y5Q8,C5WQ44,A0A1W0W1C5,C5XLZ5,C5XB26,A0A194YR83,C5XJZ6,C5Z5R1,P05502,A0A1W0VUZ4,A0A1Z5SA07,A0A1B6PFP2,A0A1B6P999,A0A1B6QFX4,C5XNF5,C5Y3C3,A…	0.00929824	0.258869	0.477064
GO:0022900	electron transport chain	P	25	46	3270	9002	0.00764526	0.00510998	over	A0A1B6P999,A1E9V4,A0A1W0VUZ4,A0A1Z5SA07,C5Y3C3,A0A1B6Q8Y3,C5YY64,A0A1B6QHB6,C5XU35,C5XEM6,C5YS99,C5YFA1,A0A1B6PQ63,C5XQZ8,A0A1B6PAD6,C5WZ72,C5XAT4,C5XLE9,A1E9Q9,A1E9X5,A0A194YRS5,A0A194YKU6,Q09EM3,C5XUZ9,C5XN69	C5WME2,A0A1B6P999,A1E9V4,A0A1W0VUZ4,A0A1Z5SA07,A0A1B6PFP2,A0A1B6QFX4,C5XNF5,C5Y3C3,A0A1B6Q8Y3,C5WZ45,A0A1Z5RBI6,C5YY64,A0A1B6QHB6,C5XU35,C5XEM6,C5XCP6,A0A1B6PIA7,C5YS99,C5YFA1,A0A1B6PQ63,Q09EK8,C5XQZ8,A0A1B6PAD6,C5WZ72,C5Z3U6,C5YD62,C5XAT4,A0A120GUK5,C5XLE9,A1E9V5,A1E9Q9,Q07300,A1E9Q4,A1E9X5,A0A194YRS5,A0A194YKU6,A0A1W0VRZ3,H0I4G3,C5WN22,Q09EM3,C5XD18,C5XUZ9,C5XN69,C5YZX1,C5Y021	0.00934909	0.258869	0.543478
GO:0046686	response to cadmium ion	P	20	35	3270	9002	0.00611621	0.00388802	over	C5XTE0,C5XXS0,C5YD28,C5X6M4,C5WVD3,A0A1B6PFE9,C5X5E3,C5YQV9,A0A194YNT6,A0A1B6QB11,A0A1B6QQ80,C5Z0B5,C5XEJ7,A0A1B6PNS7,A0A1B6PJQ8,A0A194YSX5,A0A1W0VX27,C5Z2J6,A0A194YSH7,C5YJL5	C5XL61,C5XTE0,C5XS07,C5XXS0,C5YD28,C5X6M4,A0A194YLP4,C5X0Z6,C5WVD3,A0A1B6PFE9,C5WTV8,C5YUU6,C5XGF6,C5X5E3,C5YQV9,A0A194YNT6,C5XXJ0,C5XVC9,A0A1B6QB11,A0A1B6QQ80,C5Z0B5,C5XEJ7,A0A1B6PNS7,A0A1Z5RK68,A0A1B6PJQ8,A0A194YSX5,A0A1W0VX27,C5Z2J6,A0A194YSH7,C5XWM3,C5XFC4,A0A1B6PP80,C5YNY0,A0A1B6Q2I8,C5YJL5	0.00954157	0.262715	0.571429
GO:0042273	ribosomal large subunit biogenesis	P	35	69	3270	9002	0.0107034	0.00766496	over	C5Y0E9,C5YF43,A0A1B6Q7J3,C5YMX6,C5WTC9,C5YG29,A0A1B6PQ87,A0A1B6Q0Z3,C5WZW1,C5YAD0,C5XWF4,C5XYX5,C5WTA2,A0A1B6QKE3,C5Z0W6,A0A1B6QNF2,A0A1B6P6H2,C5Z0R9,C5XWF5,A0A1B6QQU9,C5YZQ9,A0A109ND69,C5XSJ0,C5WX15,C5WZ02,C5YN77,C5WRK2,C5Z8J0,A0A1B6QG83,C5XU89,C5XAM5,C5XQP0,C5X7L1,C5YC29,A0A1B6PNC5	C5Y0E9,C5YF43,A0A1B6Q7J3,C5YMX6,C5WTC9,C5YG29,A0A1B6PQ87,C5XYN1,A0A1B6Q0Z3,C5WZW1,C5YAD0,C5XWF4,C5XYX5,C5WTA2,C5XJ42,C5Z1G2,A0A1B6QKE3,A0A1B6PBE5,C5YVJ6,C5Z0W6,A0A1B6QNF2,A0A1B6P6H2,C5X0W2,C5X0P0,C5Z0R9,C5XWF5,A0A1B6QQU9,C5YZQ9,C6JSA6,A0A109ND69,C5XSJ0,A0A1B6PN14,C5YH93,C5WX15,C5WNV4,C5XJT9,C5YVX0,C5XD79,C5WZ02,C5YN77,C5WRK2,C5Z8J0,C5XZE5,A0A1W0W0J9,C5X769,C5YM65,A0A194YRP1,A0A1B6QG83,C5XGC8,C5Z3…	0.00980411	0.266944	0.507246
GO:0006119	oxidative phosphorylation	P	18	31	3270	9002	0.00550459	0.00344368	over	A0A1W0VUZ4,A0A1Z5SA07,A0A1B6P999,C5Y3C3,A0A1B6Q8Y3,C5YY64,A0A1B6QHB6,C5XU35,C5XEM6,C5YS99,C5YFA1,A0A1B6PQ63,C5XQZ8,A0A1B6PAD6,C5WZ72,Q09EM3,A0A194YMV2,C5Z0B5	A0A1W0VUZ4,A0A1Z5SA07,A0A1B6PFP2,A0A1B6P999,A0A1B6QFX4,C5XNF5,C5Y3C3,A0A1B6Q8Y3,C5WZ45,A0A1Z5RBI6,C5YY64,A0A1B6QHB6,C5XU35,C5XEM6,C5XCP6,A0A1B6PIA7,C5YS99,C5YFA1,A0A1B6PQ63,Q09EK8,C5XQZ8,A0A1B6PAD6,C5WZ72,C5Z3U6,C5WN22,Q09EM3,A0A1B6PA06,A0A194YMV2,A0A194YKQ5,C5Z0B5,P05502	0.0110391	0.295894	0.580645
GO:0051606	detection of stimulus	P	6	7	3270	9002	0.00183486	0.000777605	over	A0A1Z5S590,A0A1Z5S4Y5,C5XR33,C5YLW9,C5XIB8,C5YG40	A0A1Z5S590,A0A1Z5S4Y5,C5XR33,C5YLW9,A0A1B6PFV2,C5XIB8,C5YG40	0.0110485	0.295894	0.857143
GO:0044085	cellular component biogenesis	P	225	549	3270	9002	0.0688073	0.0609864	over	C5X592,A0A1B6QPK3,C5Y0E9,C5YF43,A0A1B6Q7J3,C5YMX6,C5WTC9,C5YG29,A0A1B6PQ87,A0A1B6Q0Z3,C5WZW1,C5YAD0,C5XWF4,C5XYX5,C5WTA2,A0A1B6QKE3,C5Z0W6,A0A1B6QNF2,A0A1B6P6H2,C5Z0R9,C5XWF5,A0A1B6QQU9,C5YZQ9,C5YH46,A0A1B6QMI3,C5Y9U0,A0A1B6QFI3,A0A1B6PU65,C5X163,C5Z0S9,A0A1W0VWV3,A0A1Z5SAA0,A0A1B6QJJ0,A0A1B6P9V1,C5YIK2,C5Z1B2,A0A1Z5RD91,C5Z6A7,A0A194YSU3,C5XWU8,C5YW22,C5WRR1,C5WRW8,C5X4C5,A0A1B6PNC5,C5YP81,A0A1W…	C5X592,C5YL98,C5XCS8,C5YZ20,A0A194YHT8,A0A1B6QPK3,C5WNM7,C5Y0E9,C5YF43,A0A1B6Q7J3,C5YMX6,C5WTC9,C5YG29,A0A1B6PQ87,C5XYN1,A0A1B6Q0Z3,C5WZW1,C5YAD0,C5XWF4,C5XYX5,C5WTA2,C5XJ42,C5Z1G2,A0A1B6QKE3,A0A1B6PBE5,C5YVJ6,C5Z0W6,A0A1B6QNF2,A0A1B6P6H2,C5X0W2,C5X0P0,C5Z0R9,C5XWF5,A0A1B6QQU9,C5YZQ9,C5YH46,A0A1B6QMI3,C5Y9U0,A0A1B6QFI3,A0A1B6PU65,C5XIN8,C5X163,C5YGH8,C5Z0S9,C5XB53,C5WX50,A0A1W0VWV3,A0A1Z5SAA0,A1E…	0.0112381	0.299335	0.409836
GO:0006753	nucleoside phosphate metabolic process	P	93	211	3270	9002	0.0284404	0.0234392	over	A0A1Z5SBR4,A0A1B6Q3C2,C5X5A2,A0A1B6PIL1,A0A1W0VUY8,A0A194YMM6,A0A1B6PF49,C5XX52,C5XFH6,C5XRQ7,A0A1W0VR66,A0A194YMV2,C5XW45,A0A1B6PB54,C5Y4L1,C5Y1S2,C5XBD4,C5XH93,A0A1B6QHQ8,A0A1B6Q2B4,C5Z0B5,C5YAI8,A0A1B6Q6Z6,C5X695,C5XQ07,A0A1B6Q7Z8,A0A194YQU6,A0A1B6PLP8,C5YD77,A0A1B6QQC2,C5XXS0,A0A1B6QF74,C5XMH4,A0A1W0VUZ4,A0A1Z5SA07,A0A1B6P999,C5Y3C3,A0A1B6Q8Y3,C5YY64,A0A1B6QHB6,C5XU35,C5XEM6,C5YS99,C5YFA1,A0A…	A0A1B6QDN8,A0A1Z5SBR4,A0A1B6Q3C2,A0A1W0W534,C5XZ73,C5X5A2,A0A1B6PIL1,C5YBS3,C5YSC6,A0A1W0VUY8,A0A194YMM6,A0A1B6PF49,C5XX52,C5XFH6,C5XRQ7,A0A194YGY2,A0A1W0VR66,A0A194YMV2,C5XW45,A0A1B6PB54,A0A194YKQ5,C5Y4L1,C5Y1S2,C5XBD4,C5XH93,A0A1B6QHQ8,C5X2Z4,C5Z1D3,A0A1B6Q2B4,C5Z0B5,C5YAI8,A0A1B6Q6Z6,C5X695,C5XQ07,C5WRD4,C5YSP7,A0A1B6QHH0,C5XFC4,C5YUA1,C5Y5Q8,C5WQ44,A0A1W0W1C5,C5XLZ5,C5XB26,A0A194YR83,C5XJZ6,C…	0.0114831	0.303016	0.440758
GO:0009144	purine nucleoside triphosphate metabolic process	P	47	98	3270	9002	0.0143731	0.0108865	over	A0A1W0VUY8,A0A194YMM6,A0A1B6PF49,C5XX52,C5XFH6,C5XRQ7,A0A1W0VR66,A0A194YMV2,C5XW45,A0A1B6PB54,C5Y4L1,C5Y1S2,C5XBD4,C5XH93,A0A1B6QHQ8,A0A1B6Q2B4,C5Z0B5,C5YAI8,A0A1B6Q6Z6,C5X695,C5XQ07,A0A1W0VUZ4,A0A1Z5SA07,A0A1B6P999,C5Y3C3,A0A1B6Q8Y3,C5YY64,A0A1B6QHB6,C5XU35,C5XEM6,C5YS99,C5YFA1,A0A1B6PQ63,C5XQZ8,A0A1B6PAD6,C5WZ72,C5YPK6,A0A1B6PBB3,A0A194YRK7,A0A1B6QEH8,C5Y090,Q9MDQ1,Q09EM2,A1E9R9,Q35782,C5Y9M4,Q…	A0A1W0VUY8,A0A194YMM6,A0A1B6PF49,C5XX52,C5XFH6,C5XRQ7,A0A194YGY2,A0A1W0VR66,A0A194YMV2,C5XW45,A0A1B6PB54,A0A194YKQ5,C5Y4L1,C5Y1S2,C5XBD4,C5XH93,A0A1B6QHQ8,C5X2Z4,C5Z1D3,A0A1B6Q2B4,C5Z0B5,C5YAI8,A0A1B6Q6Z6,C5X695,C5XQ07,C5WRD4,C5YSP7,A0A1B6QHH0,C5XFC4,C5YUA1,C5Y5Q8,C5WQ44,A0A1W0W1C5,C5XLZ5,C5XB26,A0A194YR83,C5XJZ6,C5Z5R1,P05502,A0A1W0VUZ4,A0A1Z5SA07,A0A1B6PFP2,A0A1B6P999,A0A1B6QFX4,C5XNF5,C5Y3C3,A…	0.0115617	0.303016	0.479592
GO:0009205	purine ribonucleoside triphosphate metabolic process	P	47	98	3270	9002	0.0143731	0.0108865	over	A0A1W0VUY8,A0A194YMM6,A0A1B6PF49,C5XX52,C5XFH6,C5XRQ7,A0A1W0VR66,A0A194YMV2,C5XW45,A0A1B6PB54,C5Y4L1,C5Y1S2,C5XBD4,C5XH93,A0A1B6QHQ8,A0A1B6Q2B4,C5Z0B5,C5YAI8,A0A1B6Q6Z6,C5X695,C5XQ07,A0A1W0VUZ4,A0A1Z5SA07,A0A1B6P999,C5Y3C3,A0A1B6Q8Y3,C5YY64,A0A1B6QHB6,C5XU35,C5XEM6,C5YS99,C5YFA1,A0A1B6PQ63,C5XQZ8,A0A1B6PAD6,C5WZ72,C5YPK6,A0A1B6PBB3,A0A194YRK7,A0A1B6QEH8,C5Y090,Q9MDQ1,Q09EM2,A1E9R9,Q35782,C5Y9M4,Q…	A0A1W0VUY8,A0A194YMM6,A0A1B6PF49,C5XX52,C5XFH6,C5XRQ7,A0A194YGY2,A0A1W0VR66,A0A194YMV2,C5XW45,A0A1B6PB54,A0A194YKQ5,C5Y4L1,C5Y1S2,C5XBD4,C5XH93,A0A1B6QHQ8,C5X2Z4,C5Z1D3,A0A1B6Q2B4,C5Z0B5,C5YAI8,A0A1B6Q6Z6,C5X695,C5XQ07,C5WRD4,C5YSP7,A0A1B6QHH0,C5XFC4,C5YUA1,C5Y5Q8,C5WQ44,A0A1W0W1C5,C5XLZ5,C5XB26,A0A194YR83,C5XJZ6,C5Z5R1,P05502,A0A1W0VUZ4,A0A1Z5SA07,A0A1B6PFP2,A0A1B6P999,A0A1B6QFX4,C5XNF5,C5Y3C3,A…	0.0115617	0.303016	0.479592
GO:0009185	ribonucleoside diphosphate metabolic process	P	21	38	3270	9002	0.00642202	0.00422128	over	A0A1W0VUY8,A0A194YMM6,A0A1B6PF49,C5XX52,C5XFH6,C5XRQ7,A0A1W0VR66,A0A194YMV2,C5XW45,A0A1B6PB54,C5Y4L1,C5Y1S2,C5XBD4,C5XH93,A0A1B6QHQ8,A0A1B6Q2B4,C5Z0B5,C5YAI8,A0A1B6Q6Z6,C5X695,C5XQ07	A0A1W0VUY8,A0A194YMM6,A0A1B6PF49,C5XX52,C5XFH6,C5XRQ7,A0A194YGY2,A0A1W0VR66,A0A194YMV2,C5XW45,A0A1B6PB54,A0A194YKQ5,C5Y4L1,C5Y1S2,C5XBD4,C5XH93,A0A1B6QHQ8,C5X2Z4,C5Z1D3,A0A1B6Q2B4,C5Z0B5,C5YAI8,A0A1B6Q6Z6,C5X695,C5XQ07,C5WRD4,C5YSP7,A0A1B6QHH0,C5XFC4,C5YUA1,C5Y5Q8,C5WQ44,A0A1W0W1C5,C5XLZ5,C5XB26,A0A194YR83,C5XJZ6,C5Z5R1	0.0131046	0.324373	0.552632
GO:0006757	ATP generation from ADP	P	21	38	3270	9002	0.00642202	0.00422128	over	A0A1W0VUY8,A0A194YMM6,A0A1B6PF49,C5XX52,C5XFH6,C5XRQ7,A0A1W0VR66,A0A194YMV2,C5XW45,A0A1B6PB54,C5Y4L1,C5Y1S2,C5XBD4,C5XH93,A0A1B6QHQ8,A0A1B6Q2B4,C5Z0B5,C5YAI8,A0A1B6Q6Z6,C5X695,C5XQ07	A0A1W0VUY8,A0A194YMM6,A0A1B6PF49,C5XX52,C5XFH6,C5XRQ7,A0A194YGY2,A0A1W0VR66,A0A194YMV2,C5XW45,A0A1B6PB54,A0A194YKQ5,C5Y4L1,C5Y1S2,C5XBD4,C5XH93,A0A1B6QHQ8,C5X2Z4,C5Z1D3,A0A1B6Q2B4,C5Z0B5,C5YAI8,A0A1B6Q6Z6,C5X695,C5XQ07,C5WRD4,C5YSP7,A0A1B6QHH0,C5XFC4,C5YUA1,C5Y5Q8,C5WQ44,A0A1W0W1C5,C5XLZ5,C5XB26,A0A194YR83,C5XJZ6,C5Z5R1	0.0131046	0.324373	0.552632
GO:0006165	nucleoside diphosphate phosphorylation	P	21	38	3270	9002	0.00642202	0.00422128	over	A0A1W0VUY8,A0A194YMM6,A0A1B6PF49,C5XX52,C5XFH6,C5XRQ7,A0A1W0VR66,A0A194YMV2,C5XW45,A0A1B6PB54,C5Y4L1,C5Y1S2,C5XBD4,C5XH93,A0A1B6QHQ8,A0A1B6Q2B4,C5Z0B5,C5YAI8,A0A1B6Q6Z6,C5X695,C5XQ07	A0A1W0VUY8,A0A194YMM6,A0A1B6PF49,C5XX52,C5XFH6,C5XRQ7,A0A194YGY2,A0A1W0VR66,A0A194YMV2,C5XW45,A0A1B6PB54,A0A194YKQ5,C5Y4L1,C5Y1S2,C5XBD4,C5XH93,A0A1B6QHQ8,C5X2Z4,C5Z1D3,A0A1B6Q2B4,C5Z0B5,C5YAI8,A0A1B6Q6Z6,C5X695,C5XQ07,C5WRD4,C5YSP7,A0A1B6QHH0,C5XFC4,C5YUA1,C5Y5Q8,C5WQ44,A0A1W0W1C5,C5XLZ5,C5XB26,A0A194YR83,C5XJZ6,C5Z5R1	0.0131046	0.324373	0.552632
GO:0009179	purine ribonucleoside diphosphate metabolic process	P	21	38	3270	9002	0.00642202	0.00422128	over	A0A1W0VUY8,A0A194YMM6,A0A1B6PF49,C5XX52,C5XFH6,C5XRQ7,A0A1W0VR66,A0A194YMV2,C5XW45,A0A1B6PB54,C5Y4L1,C5Y1S2,C5XBD4,C5XH93,A0A1B6QHQ8,A0A1B6Q2B4,C5Z0B5,C5YAI8,A0A1B6Q6Z6,C5X695,C5XQ07	A0A1W0VUY8,A0A194YMM6,A0A1B6PF49,C5XX52,C5XFH6,C5XRQ7,A0A194YGY2,A0A1W0VR66,A0A194YMV2,C5XW45,A0A1B6PB54,A0A194YKQ5,C5Y4L1,C5Y1S2,C5XBD4,C5XH93,A0A1B6QHQ8,C5X2Z4,C5Z1D3,A0A1B6Q2B4,C5Z0B5,C5YAI8,A0A1B6Q6Z6,C5X695,C5XQ07,C5WRD4,C5YSP7,A0A1B6QHH0,C5XFC4,C5YUA1,C5Y5Q8,C5WQ44,A0A1W0W1C5,C5XLZ5,C5XB26,A0A194YR83,C5XJZ6,C5Z5R1	0.0131046	0.324373	0.552632
GO:0009135	purine nucleoside diphosphate metabolic process	P	21	38	3270	9002	0.00642202	0.00422128	over	A0A1W0VUY8,A0A194YMM6,A0A1B6PF49,C5XX52,C5XFH6,C5XRQ7,A0A1W0VR66,A0A194YMV2,C5XW45,A0A1B6PB54,C5Y4L1,C5Y1S2,C5XBD4,C5XH93,A0A1B6QHQ8,A0A1B6Q2B4,C5Z0B5,C5YAI8,A0A1B6Q6Z6,C5X695,C5XQ07	A0A1W0VUY8,A0A194YMM6,A0A1B6PF49,C5XX52,C5XFH6,C5XRQ7,A0A194YGY2,A0A1W0VR66,A0A194YMV2,C5XW45,A0A1B6PB54,A0A194YKQ5,C5Y4L1,C5Y1S2,C5XBD4,C5XH93,A0A1B6QHQ8,C5X2Z4,C5Z1D3,A0A1B6Q2B4,C5Z0B5,C5YAI8,A0A1B6Q6Z6,C5X695,C5XQ07,C5WRD4,C5YSP7,A0A1B6QHH0,C5XFC4,C5YUA1,C5Y5Q8,C5WQ44,A0A1W0W1C5,C5XLZ5,C5XB26,A0A194YR83,C5XJZ6,C5Z5R1	0.0131046	0.324373	0.552632
GO:0006096	glycolytic process	P	21	38	3270	9002	0.00642202	0.00422128	over	A0A1W0VUY8,A0A194YMM6,A0A1B6PF49,C5XX52,C5XFH6,C5XRQ7,A0A1W0VR66,A0A194YMV2,C5XW45,A0A1B6PB54,C5Y4L1,C5Y1S2,C5XBD4,C5XH93,A0A1B6QHQ8,A0A1B6Q2B4,C5Z0B5,C5YAI8,A0A1B6Q6Z6,C5X695,C5XQ07	A0A1W0VUY8,A0A194YMM6,A0A1B6PF49,C5XX52,C5XFH6,C5XRQ7,A0A194YGY2,A0A1W0VR66,A0A194YMV2,C5XW45,A0A1B6PB54,A0A194YKQ5,C5Y4L1,C5Y1S2,C5XBD4,C5XH93,A0A1B6QHQ8,C5X2Z4,C5Z1D3,A0A1B6Q2B4,C5Z0B5,C5YAI8,A0A1B6Q6Z6,C5X695,C5XQ07,C5WRD4,C5YSP7,A0A1B6QHH0,C5XFC4,C5YUA1,C5Y5Q8,C5WQ44,A0A1W0W1C5,C5XLZ5,C5XB26,A0A194YR83,C5XJZ6,C5Z5R1	0.0131046	0.324373	0.552632
GO:0046031	ADP metabolic process	P	21	38	3270	9002	0.00642202	0.00422128	over	A0A1W0VUY8,A0A194YMM6,A0A1B6PF49,C5XX52,C5XFH6,C5XRQ7,A0A1W0VR66,A0A194YMV2,C5XW45,A0A1B6PB54,C5Y4L1,C5Y1S2,C5XBD4,C5XH93,A0A1B6QHQ8,A0A1B6Q2B4,C5Z0B5,C5YAI8,A0A1B6Q6Z6,C5X695,C5XQ07	A0A1W0VUY8,A0A194YMM6,A0A1B6PF49,C5XX52,C5XFH6,C5XRQ7,A0A194YGY2,A0A1W0VR66,A0A194YMV2,C5XW45,A0A1B6PB54,A0A194YKQ5,C5Y4L1,C5Y1S2,C5XBD4,C5XH93,A0A1B6QHQ8,C5X2Z4,C5Z1D3,A0A1B6Q2B4,C5Z0B5,C5YAI8,A0A1B6Q6Z6,C5X695,C5XQ07,C5WRD4,C5YSP7,A0A1B6QHH0,C5XFC4,C5YUA1,C5Y5Q8,C5WQ44,A0A1W0W1C5,C5XLZ5,C5XB26,A0A194YR83,C5XJZ6,C5Z5R1	0.0131046	0.324373	0.552632
GO:0042278	purine nucleoside metabolic process	P	15	25	3270	9002	0.00458716	0.00277716	over	C5XFP4,A0A1B6QH21,C5X214,A0A1B6QA16,C5X5X9,A0A194YR04,A0A1Z5R1E9,C5YPK6,A0A1B6PBB3,A0A194YRK7,A0A1B6PRF6,C6JS30,C5Y9M4,A0A1B6PRP0,C5XUT0	C5XFP4,A0A1B6QH21,C5X214,A0A1B6QA16,C5X5X9,C5X4S2,A0A194YR04,C5YCD5,A0A1Z5R1E9,C5WZ26,A0A194YMF1,C5X9F2,C5YB33,C5X972,C5WRH5,C5YPK6,A0A1B6PBB3,A0A194YRK7,C5X165,A0A1B6PRF6,C6JS30,C5Y9M4,A0A1B6PRP0,C5XZR0,C5XUT0	0.0134677	0.331686	0.6
GO:0044260	cellular macromolecule metabolic process	P	638	1648	3270	9002	0.195107	0.18307	over	C5YUK3,A0A1Z5RLM0,A0A1B6Q5W0,C5YIB4,C5XEY3,A0A1B6QGQ5,C5WSC0,C5XY51,A0A1B6QBA2,A0A1Z5S529,C5XAB9,C5WPM7,A0A1B6Q1B5,C5Z0M5,C5XCV9,C5XSB8,C5XTP2,A0A1Z5S782,C5X2N4,A0A194YPF1,C5XKZ0,C5YZ86,C5XNU7,C5WYR0,C5YAT1,A0A1Z5RNL4,A0A1B6QGN0,C5YYH8,C5WS27,A0A1W0W0Q2,C5XIW1,C5XGM8,A0A1B6PDC2,C5YV76,C6JS28,C5YGR1,C5XXP5,C5WN82,A0A1Z5RA94,C5Y1A7,A0A1B6Q3F1,A0A1B6QGC5,C5XAA7,A0A1B6P9J7,C5XT21,C5XZC2,C5WRE1,C5YVW3…	A0A1B6QNS7,A0A1B6Q259,A0A1B6Q2M7,A0A194YR32,C5YUK3,C5XWP7,A0A1B6Q871,C5XMK7,A0A1W0W847,C5Z4Z4,A0A1B6PSU4,C5YU80,A0A1B6QQS2,A0A194YKT5,C5XL21,A0A1Z5RLM0,A0A1B6Q5W0,C5YIB4,C5WS05,C5YD35,C5XEY3,A0A1B6QGQ5,C5XXL5,C5WSC0,A0A1B6PBK6,C5XNV4,A0A1W0VXM8,C5YZM3,A0A1B6PL15,A0A1Z5S9J1,C5X983,C5XY51,A0A1B6QBA2,A0A1Z5RQG9,A0A1Z5S529,C5XGY6,C5XPM8,C5XAB9,C5WPM7,A0A1B6Q1B5,C5WWH4,C5YT12,C5YF19,C5YBD5,C5WTU1,C5YH…	0.0140393	0.342655	0.387136
GO:1901361	organic cyclic compound catabolic process	P	72	160	3270	9002	0.0220183	0.0177738	over	C5XY51,A0A1B6QBA2,A0A1Z5S529,C5XSB8,C5XTP2,A0A1Z5S782,C5X2N4,A0A194YPF1,C5XKZ0,C5YGR1,C5XXP5,A0A1W0VUY8,A0A194YMM6,A0A1B6PF49,C5XX52,C5XFH6,C5XRQ7,A0A1W0VR66,A0A194YMV2,C5XW45,A0A1B6PB54,C5Y4L1,C5Y1S2,C5XBD4,C5XH93,A0A1B6QHQ8,A0A1B6Q2B4,C5Z0B5,C5YAI8,A0A1B6Q6Z6,C5X695,C5XQ07,C5XFP4,A0A1B6QH21,C5X214,A0A1B6QA16,C5X5X9,C5XMK0,C5XBV0,C5X8L4,C5YC31,C5Y9F6,C5Y9F7,C5XQW7,C5XTA6,C5X369,C5YL90,C5X3C4,A0A…	A0A1W0VXM8,C5YZM3,A0A1B6PL15,A0A1Z5S9J1,C5X983,C5XY51,A0A1B6QBA2,A0A1Z5RQG9,A0A1Z5S529,C5YR14,A0A1W0W6K8,C5XSB8,C5XTP2,A0A1Z5S782,A0A1B6QQB7,C5Z8E1,C5X2N4,A0A1B6Q0S4,A0A1B6PBY1,A0A194YPF1,C5Y987,C5XKZ0,C5XMS5,C5WNM1,C5YGR1,C5XQM8,C5XFV4,C5YXJ2,C5XXP5,A0A1W0VUY8,A0A194YMM6,A0A1B6PF49,C5XX52,C5XFH6,C5XRQ7,A0A194YGY2,A0A1W0VR66,A0A194YMV2,C5XW45,A0A1B6PB54,A0A194YKQ5,C5Y4L1,C5Y1S2,C5XBD4,C5XH93,A0A1…	0.014053	0.342655	0.45
GO:1901292	nucleoside phosphate catabolic process	P	24	45	3270	9002	0.00733945	0.00499889	over	A0A1W0VUY8,A0A194YMM6,A0A1B6PF49,C5XX52,C5XFH6,C5XRQ7,A0A1W0VR66,A0A194YMV2,C5XW45,A0A1B6PB54,C5Y4L1,C5Y1S2,C5XBD4,C5XH93,A0A1B6QHQ8,A0A1B6Q2B4,C5Z0B5,C5YAI8,A0A1B6Q6Z6,C5X695,C5XQ07,C5YC31,C5WZH0,C5XRR0	A0A1W0VUY8,A0A194YMM6,A0A1B6PF49,C5XX52,C5XFH6,C5XRQ7,A0A194YGY2,A0A1W0VR66,A0A194YMV2,C5XW45,A0A1B6PB54,A0A194YKQ5,C5Y4L1,C5Y1S2,C5XBD4,C5XH93,A0A1B6QHQ8,C5X2Z4,C5Z1D3,A0A1B6Q2B4,C5Z0B5,C5YAI8,A0A1B6Q6Z6,C5X695,C5XQ07,C5WRD4,C5YSP7,A0A1B6QHH0,C5XFC4,C5YUA1,C5Y5Q8,C5WQ44,A0A1W0W1C5,C5XLZ5,C5XB26,A0A194YR83,C5XJZ6,C5Z5R1,C5YC31,C5Z3T0,C5WZH0,C5XRR0,C5YKI3,C5WQ96,A0A1W0W534	0.0144166	0.348059	0.533333
GO:0009117	nucleotide metabolic process	P	91	208	3270	9002	0.0278287	0.023106	over	A0A1Z5SBR4,A0A1B6Q3C2,C5X5A2,A0A1B6PIL1,A0A1W0VUY8,A0A194YMM6,A0A1B6PF49,C5XX52,C5XFH6,C5XRQ7,A0A1W0VR66,A0A194YMV2,C5XW45,A0A1B6PB54,C5Y4L1,C5Y1S2,C5XBD4,C5XH93,A0A1B6QHQ8,A0A1B6Q2B4,C5Z0B5,C5YAI8,A0A1B6Q6Z6,C5X695,C5XQ07,A0A1B6Q7Z8,A0A194YQU6,A0A1B6PLP8,C5YD77,A0A1B6QQC2,C5XXS0,A0A1B6QF74,C5XMH4,A0A1W0VUZ4,A0A1Z5SA07,A0A1B6P999,C5Y3C3,A0A1B6Q8Y3,C5YY64,A0A1B6QHB6,C5XU35,C5XEM6,C5YS99,C5YFA1,A0A…	A0A1B6QDN8,A0A1Z5SBR4,A0A1B6Q3C2,A0A1W0W534,C5XZ73,C5X5A2,A0A1B6PIL1,C5YBS3,C5YSC6,A0A1W0VUY8,A0A194YMM6,A0A1B6PF49,C5XX52,C5XFH6,C5XRQ7,A0A194YGY2,A0A1W0VR66,A0A194YMV2,C5XW45,A0A1B6PB54,A0A194YKQ5,C5Y4L1,C5Y1S2,C5XBD4,C5XH93,A0A1B6QHQ8,C5X2Z4,C5Z1D3,A0A1B6Q2B4,C5Z0B5,C5YAI8,A0A1B6Q6Z6,C5X695,C5XQ07,C5WRD4,C5YSP7,A0A1B6QHH0,C5XFC4,C5YUA1,C5Y5Q8,C5WQ44,A0A1W0W1C5,C5XLZ5,C5XB26,A0A194YR83,C5XJZ6,C…	0.0153952	0.366076	0.4375
GO:0051156	glucose 6-phosphate metabolic process	P	12	19	3270	9002	0.00366972	0.00211064	over	A0A1B6Q7Z8,A0A194YQU6,A0A1B6PLP8,C5YD77,A0A1B6QQC2,A0A194YGQ1,C5Y2F0,A0A1Z5RAF3,C5X653,C5YGY0,A0A1B6Q9C3,A0A1B6QHQ8	A0A1B6Q7Z8,A0A194YQU6,A0A194YGV9,A0A1B6PLP8,C5YD77,A0A1B6P733,A0A1B6QQC2,C5X1U9,A0A194YGQ1,C5Y2F0,A0A1Z5RAF3,C5X653,C5Y4J8,C5YGY0,C5X4P9,A0A1Z5R7F2,A0A1B6Q9C3,A0A1B6QHQ8,C5X2Z4	0.015697	0.366339	0.631579
GO:0006098	pentose-phosphate shunt	P	11	17	3270	9002	0.00336391	0.00188847	over	A0A194YGQ1,C5Y2F0,A0A1Z5RAF3,C5X653,C5YGY0,A0A1B6Q9C3,A0A1B6Q7Z8,A0A194YQU6,A0A1B6PLP8,C5YD77,A0A1B6QQC2	A0A194YGQ1,C5Y2F0,A0A1Z5RAF3,C5X653,C5Y4J8,C5YGY0,C5X4P9,A0A1Z5R7F2,A0A1B6Q9C3,A0A1B6Q7Z8,A0A194YQU6,A0A194YGV9,A0A1B6PLP8,C5YD77,A0A1B6P733,A0A1B6QQC2,C5X1U9	0.0162081	0.370382	0.647059
GO:0046034	ATP metabolic process	P	43	90	3270	9002	0.0131498	0.00999778	over	A0A1W0VUY8,A0A194YMM6,A0A1B6PF49,C5XX52,C5XFH6,C5XRQ7,A0A1W0VR66,A0A194YMV2,C5XW45,A0A1B6PB54,C5Y4L1,C5Y1S2,C5XBD4,C5XH93,A0A1B6QHQ8,A0A1B6Q2B4,C5Z0B5,C5YAI8,A0A1B6Q6Z6,C5X695,C5XQ07,A0A1W0VUZ4,A0A1Z5SA07,A0A1B6P999,C5Y3C3,A0A1B6Q8Y3,C5YY64,A0A1B6QHB6,C5XU35,C5XEM6,C5YS99,C5YFA1,A0A1B6PQ63,C5XQZ8,A0A1B6PAD6,C5WZ72,A0A1B6QEH8,C5Y090,Q9MDQ1,Q09EM2,A1E9R9,Q35782,Q09EM3	A0A1W0VUY8,A0A194YMM6,A0A1B6PF49,C5XX52,C5XFH6,C5XRQ7,A0A194YGY2,A0A1W0VR66,A0A194YMV2,C5XW45,A0A1B6PB54,A0A194YKQ5,C5Y4L1,C5Y1S2,C5XBD4,C5XH93,A0A1B6QHQ8,C5X2Z4,C5Z1D3,A0A1B6Q2B4,C5Z0B5,C5YAI8,A0A1B6Q6Z6,C5X695,C5XQ07,C5WRD4,C5YSP7,A0A1B6QHH0,C5XFC4,C5YUA1,C5Y5Q8,C5WQ44,A0A1W0W1C5,C5XLZ5,C5XB26,A0A194YR83,C5XJZ6,C5Z5R1,P05502,A0A1W0VUZ4,A0A1Z5SA07,A0A1B6PFP2,A0A1B6P999,A0A1B6QFX4,C5XNF5,C5Y3C3,A…	0.0164743	0.370382	0.477778
GO:0046394	carboxylic acid biosynthetic process	P	99	229	3270	9002	0.0302752	0.0254388	over	A0A1Z5S4K9,C5WWI2,C5XH91,C5YG33,A0A1Z5SBP4,A0A1W0VUY8,A0A194YMM6,A0A1B6PF49,C5XX52,C5XFH6,C5XRQ7,A0A1W0VR66,A0A194YMV2,C5XW45,A0A1B6PB54,C5Y4L1,C5Y1S2,C5XBD4,C5XH93,A0A1B6QHQ8,A0A1B6Q2B4,C5Z0B5,C5YAI8,A0A1B6Q6Z6,C5X695,C5XQ07,C5YU02,A0A1B6QJB9,C5WPC2,C5XRY3,C5XFP1,A0A194YH60,C5YUG1,A0A1B6QG06,A0A194YRE9,B5B9V8,A0A1B6PNS7,C5WZG6,C5YLQ3,C5WWZ1,A0A1B6Q3C2,A0A1B6PH65,A0A1B6QBF1,C5YIY2,C5YPB9,A0A1B6P8…	A0A1Z5S4K9,C5Y092,C5WQU1,A0A1B6QD92,C5WWI2,C5XH91,C5YG33,C5XB29,Q8W0T4,A0A1Z5SBP4,C5YJF0,A0A1B6QP77,A0A1B6PLE2,C5WN01,C5XZK5,A0A1W0VUY8,A0A194YMM6,A0A1B6PF49,C5XX52,C5XFH6,C5XRQ7,A0A194YGY2,A0A1W0VR66,A0A194YMV2,C5XW45,A0A1B6PB54,A0A194YKQ5,C5Y4L1,C5Y1S2,C5XBD4,C5XH93,A0A1B6QHQ8,C5X2Z4,C5Z1D3,A0A1B6Q2B4,C5Z0B5,C5YAI8,A0A1B6Q6Z6,C5X695,C5XQ07,C5WRD4,C5YSP7,A0A1B6QHH0,C5XFC4,C5YUA1,C5Y5Q8,C5WQ44,A0…	0.0172796	0.370582	0.432314
GO:0016053	organic acid biosynthetic process	P	99	229	3270	9002	0.0302752	0.0254388	over	A0A1Z5S4K9,C5WWI2,C5XH91,C5YG33,A0A1Z5SBP4,A0A1W0VUY8,A0A194YMM6,A0A1B6PF49,C5XX52,C5XFH6,C5XRQ7,A0A1W0VR66,A0A194YMV2,C5XW45,A0A1B6PB54,C5Y4L1,C5Y1S2,C5XBD4,C5XH93,A0A1B6QHQ8,A0A1B6Q2B4,C5Z0B5,C5YAI8,A0A1B6Q6Z6,C5X695,C5XQ07,C5YU02,A0A1B6QJB9,C5WPC2,C5XRY3,C5XFP1,A0A194YH60,C5YUG1,A0A1B6QG06,A0A194YRE9,B5B9V8,A0A1B6PNS7,C5WZG6,C5YLQ3,C5WWZ1,A0A1B6Q3C2,A0A1B6PH65,A0A1B6QBF1,C5YIY2,C5YPB9,A0A1B6P8…	A0A1Z5S4K9,C5Y092,C5WQU1,A0A1B6QD92,C5WWI2,C5XH91,C5YG33,C5XB29,Q8W0T4,A0A1Z5SBP4,C5YJF0,A0A1B6QP77,A0A1B6PLE2,C5WN01,C5XZK5,A0A1W0VUY8,A0A194YMM6,A0A1B6PF49,C5XX52,C5XFH6,C5XRQ7,A0A194YGY2,A0A1W0VR66,A0A194YMV2,C5XW45,A0A1B6PB54,A0A194YKQ5,C5Y4L1,C5Y1S2,C5XBD4,C5XH93,A0A1B6QHQ8,C5X2Z4,C5Z1D3,A0A1B6Q2B4,C5Z0B5,C5YAI8,A0A1B6Q6Z6,C5X695,C5XQ07,C5WRD4,C5YSP7,A0A1B6QHH0,C5XFC4,C5YUA1,C5Y5Q8,C5WQ44,A0…	0.0172796	0.370582	0.432314
GO:0046184	aldehyde biosynthetic process	P	4	4	3270	9002	0.00122324	0.000444346	over	A0A1B6PDX0,A0A1W0W1P7,C5X695,C5XQ07	A0A1B6PDX0,A0A1W0W1P7,C5X695,C5XQ07	0.0173911	0.370582	1
GO:0009581	detection of external stimulus	P	4	4	3270	9002	0.00122324	0.000444346	over	A0A1Z5S590,A0A1Z5S4Y5,C5XR33,C5YLW9	A0A1Z5S590,A0A1Z5S4Y5,C5XR33,C5YLW9	0.0173911	0.370582	1
GO:0009582	detection of abiotic stimulus	P	4	4	3270	9002	0.00122324	0.000444346	over	A0A1Z5S590,A0A1Z5S4Y5,C5XR33,C5YLW9	A0A1Z5S590,A0A1Z5S4Y5,C5XR33,C5YLW9	0.0173911	0.370582	1
GO:0009051	pentose-phosphate shunt, oxidative branch	P	4	4	3270	9002	0.00122324	0.000444346	over	A0A194YGQ1,C5Y2F0,A0A1Z5RAF3,C5X653	A0A194YGQ1,C5Y2F0,A0A1Z5RAF3,C5X653	0.0173911	0.370582	1
GO:0042866	pyruvate biosynthetic process	P	21	39	3270	9002	0.00642202	0.00433237	over	A0A1W0VUY8,A0A194YMM6,A0A1B6PF49,C5XX52,C5XFH6,C5XRQ7,A0A1W0VR66,A0A194YMV2,C5XW45,A0A1B6PB54,C5Y4L1,C5Y1S2,C5XBD4,C5XH93,A0A1B6QHQ8,A0A1B6Q2B4,C5Z0B5,C5YAI8,A0A1B6Q6Z6,C5X695,C5XQ07	A0A1W0VUY8,A0A194YMM6,A0A1B6PF49,C5XX52,C5XFH6,C5XRQ7,A0A194YGY2,A0A1W0VR66,A0A194YMV2,C5XW45,A0A1B6PB54,A0A194YKQ5,C5Y4L1,C5Y1S2,C5XBD4,C5XH93,A0A1B6QHQ8,C5X2Z4,C5Z1D3,A0A1B6Q2B4,C5Z0B5,C5YAI8,A0A1B6Q6Z6,C5X695,C5XQ07,C5WRD4,C5YSP7,A0A1B6QHH0,C5XFC4,C5YUA1,C5Y5Q8,C5WQ44,A0A1W0W1C5,C5XLZ5,C5XB26,A0A194YR83,C5XJZ6,C5Z5R1,A0A1B6PMH2	0.0188338	0.394205	0.538462
GO:0009132	nucleoside diphosphate metabolic process	P	21	39	3270	9002	0.00642202	0.00433237	over	A0A1W0VUY8,A0A194YMM6,A0A1B6PF49,C5XX52,C5XFH6,C5XRQ7,A0A1W0VR66,A0A194YMV2,C5XW45,A0A1B6PB54,C5Y4L1,C5Y1S2,C5XBD4,C5XH93,A0A1B6QHQ8,A0A1B6Q2B4,C5Z0B5,C5YAI8,A0A1B6Q6Z6,C5X695,C5XQ07	A0A1W0VUY8,A0A194YMM6,A0A1B6PF49,C5XX52,C5XFH6,C5XRQ7,A0A194YGY2,A0A1W0VR66,A0A194YMV2,C5XW45,A0A1B6PB54,A0A194YKQ5,C5Y4L1,C5Y1S2,C5XBD4,C5XH93,A0A1B6QHQ8,C5X2Z4,C5Z1D3,A0A1B6Q2B4,C5Z0B5,C5YAI8,A0A1B6Q6Z6,C5X695,C5XQ07,C5WRD4,C5YSP7,A0A1B6QHH0,C5XFC4,C5YUA1,C5Y5Q8,C5WQ44,A0A1W0W1C5,C5XLZ5,C5XB26,A0A194YR83,C5XJZ6,C5Z5R1,C5X3D6	0.0188338	0.394205	0.538462
GO:0046939	nucleotide phosphorylation	P	21	39	3270	9002	0.00642202	0.00433237	over	A0A1W0VUY8,A0A194YMM6,A0A1B6PF49,C5XX52,C5XFH6,C5XRQ7,A0A1W0VR66,A0A194YMV2,C5XW45,A0A1B6PB54,C5Y4L1,C5Y1S2,C5XBD4,C5XH93,A0A1B6QHQ8,A0A1B6Q2B4,C5Z0B5,C5YAI8,A0A1B6Q6Z6,C5X695,C5XQ07	A0A1W0VUY8,A0A194YMM6,A0A1B6PF49,C5XX52,C5XFH6,C5XRQ7,A0A194YGY2,A0A1W0VR66,A0A194YMV2,C5XW45,A0A1B6PB54,A0A194YKQ5,C5Y4L1,C5Y1S2,C5XBD4,C5XH93,A0A1B6QHQ8,C5X2Z4,C5Z1D3,A0A1B6Q2B4,C5Z0B5,C5YAI8,A0A1B6Q6Z6,C5X695,C5XQ07,C5WRD4,C5YSP7,A0A1B6QHH0,C5XFC4,C5YUA1,C5Y5Q8,C5WQ44,A0A1W0W1C5,C5XLZ5,C5XB26,A0A194YR83,C5XJZ6,C5Z5R1,A0A1W0W3D5	0.0188338	0.394205	0.538462
GO:0005975	carbohydrate metabolic process	P	167	404	3270	9002	0.0510703	0.0448789	over	C5WYV3,A0A1B6PNS9,A0A1B6QE21,C5WN27,C5XR33,C5Z316,B9VAS9,C5WXJ1,C5X0Q9,A0A1Z5RMN4,V5M3J8,C5Z7C5,C5Y625,A0A1Z5S8M8,A0A1B6PEZ5,C5XES8,C5X390,A0A1B6PQG0,A0A194YMM6,A0A1B6PF49,C5XX52,C5XW45,A0A194YQU6,A0A1B6PLP8,C5YD77,C5Y9T0,A0A1B6QQR5,C5XPL8,A0A1B6Q6S1,A0A1B6PN90,C5YAM6,C5Y397,A0A1Z5S820,C5XW38,A0A1B6QPZ9,C5Y921,A0A1B6QR98,A0A1B6QQX9,A0A1Z5SBN5,A0A194YMV2,A0A1B6QHQ8,C5Z0B5,C5X695,C5XQ07,A0A1W0VUY8,…	C5WRG3,A0A1B6QFS0,A0A1W0W7T6,A0A1B6QET3,C5WZT1,C5WYV3,A0A1W0W3Q2,C5WQR0,A0A1B6PNS9,C5Y144,A0A1B6QE21,C5XSC5,C5WN27,A0A1B6PGV5,C5XR33,Q9M6P8,A0A1Z5RCK4,A0A1Z5S5D7,A0A1Z5R3X9,C5XPV2,C5X2Z4,A0A194YQ92,C5XTD6,A0A1W0VT46,A0A1B6QR46,A0A1Z5R9X3,C5Z316,B9VAS9,C5WXJ1,C5YVK9,A0A1W0VV85,C5X0Q9,A0A194YP74,A0A194YLJ2,A0A1Z5RHP3,A0A1B6P8N4,A0A1Z5RMN4,V5M3J8,C5Z7C5,C5XPV6,C5XU59,C5Y625,A0A1B6Q873,A0A1Z5S8M8,C5X…	0.0189019	0.394205	0.413366
GO:0005996	monosaccharide metabolic process	P	36	74	3270	9002	0.0110092	0.0082204	over	A0A1B6PEZ5,C5XES8,C5Z7C5,C5X390,A0A1B6PQG0,A0A194YMM6,A0A1B6PF49,C5XX52,C5XW45,A0A194YQU6,C5WN27,A0A1B6PLP8,C5YD77,C5Y9T0,A0A1B6QQR5,C5XR33,C5XPL8,A0A1B6Q6S1,A0A1B6PN90,C5YAM6,C5Y397,A0A1Z5S820,A0A194YMV2,A0A1B6QHQ8,C5Z0B5,C5X695,C5XQ07,C5XFY6,C5YNP6,A0A1B6QP14,A0A1B6QG50,C5XQ25,C5YQN5,A0A1B6QNI8,A0A1B6PPR6,C5WTQ1	C5X3D5,A0A1B6PEZ5,C5XES8,A0A1B6P8N4,C5Z7E8,C5WNH8,C5Z7C5,C5Z0Q4,C5XPV6,C5YDX7,C5X390,C5X4L0,C5XC90,C5X5H5,A0A1Z5RI75,A0A1B6PQG0,A0A194YMM6,A0A1B6PF49,C5XX52,C5XW45,C5WP07,A0A194YQU6,C5WN27,A0A1B6PLP8,C5YD77,C5Y9T1,C5Y9T0,A0A1B6PLC6,C5Y9T3,A0A1B6QQR5,C5X1U9,C5XR33,A0A1B6QFS0,C5XPL8,A0A1B6Q6S1,C5X1N6,A0A1B6PN90,C5WML3,C5X9F4,C5YAM6,C5Y397,A0A1Z5S817,A0A1Z5S820,C5Z7K3,A0A1Z5S7R6,A0A194YMV2,A0A194YKQ…	0.0194888	0.404722	0.486486
GO:0006342	chromatin silencing	P	16	28	3270	9002	0.00489297	0.00311042	over	C5WZ41,C5YL42,C5XB54,C5Z6E9,A0A1B6QIJ7,C5XC59,C5X5E2,A0A1B6QK73,C5XAT8,C5WPC4,C5XAT9,C5XBR4,C5WMX3,C5YP98,C5WS22,C5WPC3	C5XAK6,C5WZ41,C5YL42,C5XB54,A0A1W0VR45,A0A1Z5S4I2,C5Z6E9,C5YEF5,A0A1B6QIJ7,C5XC59,C5X5E2,C5Y3G9,C5X5Y5,A0A194YRJ1,A0A1B6QK73,C5XAT8,C5XX54,A0A1B6PT29,C5WPC4,C5XAT9,C5XBR4,C5YYL4,C5WMX3,C5YP98,C5X685,C5YZA9,C5WS22,C5WPC3	0.0197012	0.405695	0.571429
GO:0045814	negative regulation of gene expression, epigenetic	P	16	28	3270	9002	0.00489297	0.00311042	over	C5XAT8,C5WPC4,C5XAT9,C5XBR4,C5WMX3,C5YP98,C5WS22,C5WPC3,C5WZ41,C5YL42,C5XB54,C5Z6E9,A0A1B6QIJ7,C5XC59,C5X5E2,A0A1B6QK73	C5XAT8,C5XX54,A0A1B6PT29,C5WPC4,C5XAT9,C5XBR4,C5YYL4,C5WMX3,C5YP98,C5X685,C5YZA9,C5WS22,C5WPC3,C5XAK6,C5WZ41,C5YL42,C5XB54,A0A1W0VR45,A0A1Z5S4I2,C5Z6E9,C5YEF5,A0A1B6QIJ7,C5XC59,C5X5E2,C5Y3G9,C5X5Y5,A0A194YRJ1,A0A1B6QK73	0.0197012	0.405695	0.571429
GO:0009199	ribonucleoside triphosphate metabolic process	P	48	103	3270	9002	0.0146789	0.0114419	over	A0A1W0VUY8,A0A194YMM6,A0A1B6PF49,C5XX52,C5XFH6,C5XRQ7,A0A1W0VR66,A0A194YMV2,C5XW45,A0A1B6PB54,C5Y4L1,C5Y1S2,C5XBD4,C5XH93,A0A1B6QHQ8,A0A1B6Q2B4,C5Z0B5,C5YAI8,A0A1B6Q6Z6,C5X695,C5XQ07,A0A1W0VUZ4,A0A1Z5SA07,A0A1B6P999,C5Y3C3,A0A1B6Q8Y3,C5YY64,A0A1B6QHB6,C5XU35,C5XEM6,C5YS99,C5YFA1,A0A1B6PQ63,C5XQZ8,A0A1B6PAD6,C5WZ72,C5YPK6,A0A1B6PBB3,A0A194YRK7,C5YPR1,A0A1B6QEH8,C5Y090,Q9MDQ1,Q09EM2,A1E9R9,Q35782,C…	A0A1W0VUY8,A0A194YMM6,A0A1B6PF49,C5XX52,C5XFH6,C5XRQ7,A0A194YGY2,A0A1W0VR66,A0A194YMV2,C5XW45,A0A1B6PB54,A0A194YKQ5,C5Y4L1,C5Y1S2,C5XBD4,C5XH93,A0A1B6QHQ8,C5X2Z4,C5Z1D3,A0A1B6Q2B4,C5Z0B5,C5YAI8,A0A1B6Q6Z6,C5X695,C5XQ07,C5WRD4,C5YSP7,A0A1B6QHH0,C5XFC4,C5YUA1,C5Y5Q8,C5WQ44,A0A1W0W1C5,C5XLZ5,C5XB26,A0A194YR83,C5XJZ6,C5Z5R1,P05502,A0A1W0VUZ4,A0A1Z5SA07,A0A1B6PFP2,A0A1B6P999,A0A1B6QFX4,C5XNF5,C5Y3C3,A…	0.0199807	0.409731	0.466019
GO:0016052	carbohydrate catabolic process	P	47	101	3270	9002	0.0143731	0.0112197	over	C5WYV3,C5Z316,C5Y625,A0A1Z5S8M8,A0A1B6Q6S1,A0A1W0VUY8,A0A194YMM6,A0A1B6PF49,C5XX52,C5XFH6,C5XRQ7,A0A1W0VR66,A0A194YMV2,C5XW45,A0A1B6PB54,C5Y4L1,C5Y1S2,C5XBD4,C5XH93,A0A1B6QHQ8,A0A1B6Q2B4,C5Z0B5,C5YAI8,A0A1B6Q6Z6,C5X695,C5XQ07,A0A1B6QI05,A0A1B6P8X8,C5XFY6,C5WN27,C5XR33,C5Y921,C5X1C8,C5XFD2,C5X689,C5XKE9,C5Y8Y2,C5YCL4,A0A1W0VXA0,C5Y9T0,C5XPL8,C5XMC1,C5YWT6,A0A1B6PJF1,A0A194YGQ1,C5Y2F0,C5XWU8	A0A1B6QFS0,A0A1W0W7T6,A0A1B6QET3,C5WZT1,C5WYV3,A0A1W0W3Q2,C5XPV2,A0A1B6QR46,A0A1Z5R9X3,C5Z316,C5WRG3,C5XU59,C5Y625,C5XTD6,A0A1B6Q873,A0A1Z5S8M8,A0A1B6Q6S1,C5X1N6,A0A1W0VUY8,A0A194YMM6,A0A1B6PF49,C5XX52,C5XFH6,C5XRQ7,A0A194YGY2,A0A1W0VR66,A0A194YMV2,C5XW45,A0A1B6PB54,A0A194YKQ5,C5Y4L1,C5Y1S2,C5XBD4,C5XH93,A0A1B6QHQ8,C5X2Z4,C5Z1D3,A0A1B6Q2B4,C5Z0B5,C5YAI8,A0A1B6Q6Z6,C5X695,C5XQ07,C5WRD4,C5YSP7,A0A1…	0.0217799	0.441088	0.465347
GO:0034655	nucleobase-containing compound catabolic process	P	53	116	3270	9002	0.016208	0.012886	over	C5XY51,A0A1B6QBA2,A0A1Z5S529,C5XSB8,C5XTP2,A0A1Z5S782,C5X2N4,A0A194YPF1,C5XKZ0,C5YGR1,C5XXP5,A0A1W0VUY8,A0A194YMM6,A0A1B6PF49,C5XX52,C5XFH6,C5XRQ7,A0A1W0VR66,A0A194YMV2,C5XW45,A0A1B6PB54,C5Y4L1,C5Y1S2,C5XBD4,C5XH93,A0A1B6QHQ8,A0A1B6Q2B4,C5Z0B5,C5YAI8,A0A1B6Q6Z6,C5X695,C5XQ07,C5XFP4,A0A1B6QH21,C5X214,A0A1B6QA16,C5X5X9,C5YC31,C5Y9F6,C5Y9F7,C5XQW7,C5XTA6,C5X369,C5YL90,C5X3C4,A0A1B6QH23,C5WZH0,C5XRR0…	A0A1W0VXM8,C5YZM3,A0A1B6PL15,A0A1Z5S9J1,C5X983,C5XY51,A0A1B6QBA2,A0A1Z5RQG9,A0A1Z5S529,C5XSB8,C5XTP2,A0A1Z5S782,A0A1B6QQB7,C5Z8E1,C5X2N4,A0A1B6Q0S4,A0A1B6PBY1,A0A194YPF1,C5Y987,C5XKZ0,C5XMS5,C5WNM1,C5YGR1,C5XQM8,C5XFV4,C5YXJ2,C5XXP5,A0A1W0VUY8,A0A194YMM6,A0A1B6PF49,C5XX52,C5XFH6,C5XRQ7,A0A194YGY2,A0A1W0VR66,A0A194YMV2,C5XW45,A0A1B6PB54,A0A194YKQ5,C5Y4L1,C5Y1S2,C5XBD4,C5XH93,A0A1B6QHQ8,C5X2Z4,C5Z1…	0.0231623	0.462907	0.456897
GO:0006520	cellular amino acid metabolic process	P	104	244	3270	9002	0.0318043	0.0271051	over	C5YU02,A0A1Z5S4K9,C5WWI2,C5XH91,C5YG33,A0A1Z5SBP4,C5YG66,C5WQD6,A0A1B6Q1Q5,C5YTZ0,A0A1B6P731,A0A1B6Q0S3,C5XMK4,C5YU83,A0A1Z5RD75,A0A1Z5R1W3,A0A1W0VU35,C5WTP7,C5YIN2,C5YZU3,C5YH58,C5XAA3,C5YPE5,A0A1Z5RE34,A0A1B6QJB9,C5WPC2,C5XRY3,A0A1B6QQ64,C5XFP1,A0A194YH60,C5YUG1,A0A1B6QG06,C5YD28,A0A1B6QHH2,C5WMY2,A0A1B6Q1X9,C5XNR5,C5YPR1,A0A1B6QIH6,A0A1B6PNR5,A0A194YRE9,B5B9V8,A0A1B6PNS7,C5WZG6,A0A1Z5S503,C5Y2…	C5YU02,C5Y6W1,A0A1Z5S4K9,C5Y092,C5WQU1,A0A1B6QD92,C5WWI2,C5XH91,C5YG33,C5XB29,Q8W0T4,A0A1Z5SBP4,C5YJF0,A0A1B6QP77,A0A1B6PLE2,C5WN01,C5XZK5,C5YG66,C5XW40,C5YS41,A0A1B6PFG4,A0A1B6QR57,C5WQD6,C5XZD3,C5YHH1,A0A1B6Q1Q5,A0A1B6Q966,C5YTZ0,A0A1B6P731,C5WN03,C5WPG5,A0A1B6QE81,A0A1B6Q0S3,A0A1B6P960,C5X7S5,C5WYW2,C5WYH8,C5XT03,C5XMK4,C5YU83,A0A1Z5RAK5,A0A1Z5RD75,A0A1Z5R1W3,A0A1W0W3U6,A0A1W0VU35,A0A194YSV0,C…	0.0232351	0.462907	0.42623
GO:0006163	purine nucleotide metabolic process	P	65	146	3270	9002	0.0198777	0.0162186	over	A0A1Z5SBR4,A0A1B6Q3C2,C5X5A2,A0A1B6PIL1,A0A1W0VUY8,A0A194YMM6,A0A1B6PF49,C5XX52,C5XFH6,C5XRQ7,A0A1W0VR66,A0A194YMV2,C5XW45,A0A1B6PB54,C5Y4L1,C5Y1S2,C5XBD4,C5XH93,A0A1B6QHQ8,A0A1B6Q2B4,C5Z0B5,C5YAI8,A0A1B6Q6Z6,C5X695,C5XQ07,C5XXS0,A0A1B6QF74,A0A1W0VUZ4,A0A1Z5SA07,A0A1B6P999,C5Y3C3,A0A1B6Q8Y3,C5YY64,A0A1B6QHB6,C5XU35,C5XEM6,C5YS99,C5YFA1,A0A1B6PQ63,C5XQZ8,A0A1B6PAD6,C5WZ72,C5XZW8,C5YUD2,C5XIE7,C5YP…	A0A1B6QDN8,A0A1Z5SBR4,A0A1B6Q3C2,A0A1W0W534,C5XZ73,C5X5A2,A0A1B6PIL1,C5YBS3,C5YSC6,A0A1W0VUY8,A0A194YMM6,A0A1B6PF49,C5XX52,C5XFH6,C5XRQ7,A0A194YGY2,A0A1W0VR66,A0A194YMV2,C5XW45,A0A1B6PB54,A0A194YKQ5,C5Y4L1,C5Y1S2,C5XBD4,C5XH93,A0A1B6QHQ8,C5X2Z4,C5Z1D3,A0A1B6Q2B4,C5Z0B5,C5YAI8,A0A1B6Q6Z6,C5X695,C5XQ07,C5WRD4,C5YSP7,A0A1B6QHH0,C5XFC4,C5YUA1,C5Y5Q8,C5WQ44,A0A1W0W1C5,C5XLZ5,C5XB26,A0A194YR83,C5XJZ6,C…	0.0243921	0.483991	0.445205
GO:0009116	nucleoside metabolic process	P	25	49	3270	9002	0.00764526	0.00544323	over	C5XFP4,A0A1B6QH21,C5X214,A0A1B6QA16,C5X5X9,A0A194YR04,A0A1Z5R1E9,C5YPK6,A0A1B6PBB3,A0A194YRK7,A0A1B6Q869,C5YPR1,A0A1B6PRF6,C6JS30,C5Y9M4,A0A1B6PRP0,C5XUT0,C5YHS5,C5YQV9,C5XZW8,C5XFY6,C5YV55,A0A194YHP5,A0A1Z5RNP4,C5XIE7	C5XFP4,A0A1B6QH21,C5X214,A0A1B6QA16,C5X5X9,C5X4S2,A0A194YR04,C5YCD5,A0A1Z5R1E9,C5WZ26,A0A194YMF1,C5X9F2,C5YB33,C5X972,C5WRH5,C5YPK6,A0A1B6PBB3,A0A194YRK7,A0A1B6Q869,C5YPR1,C5XR23,C5X165,C5XI87,A0A1B6PRF6,C6JS30,C5Y9M4,A0A1B6PRP0,A0A1Z5RFU2,C5X4P8,A0A1Z5RAP9,A0A1B6Q523,C5XZR0,C5XUT0,C5YHS5,C5YQV9,C5XZW8,C5YZ72,A0A1B6PJ57,C5XFY6,C5YYD1,A0A194YM17,C5YV55,A0A194YHP5,C5XRA7,A0A1Z5RNP4,A0A1B6PLY9,A0A19…	0.0245742	0.484287	0.510204
GO:0061025	membrane fusion	P	18	33	3270	9002	0.00550459	0.00366585	over	A0A1B6PNG7,C5YV35,C5XT73,C5YPA6,C5XIP8,C5WY64,A0A1Z5R584,C5XMQ4,C5XL52,C5Y5J2,C5X4E7,A0A1Z5RGC2,C5XNN2,C5WYQ2,C5XHN3,C5X3B5,A0A1Z5RD91,C5Z6A7	C5Z2V5,A0A1B6PNG7,C5YV35,C5XT73,C5XAA1,C5YPA6,C5XIP8,C5WY64,A0A1Z5R584,C5XMQ4,C5XFU8,C5XL52,C5XA38,A0A1B6QI70,C5Y5J2,C5XNS8,C5X4E7,C5X2K5,C5YHX2,A0A1B6Q567,C5YEB2,A0A1Z5RGC2,C5XNN2,C5WYQ2,C5XHN3,C5X3B5,C5YPE0,C5WY28,A0A1B6Q0M0,C5Z1V3,C5WQH7,A0A1Z5RD91,C5Z6A7	0.0246047	0.484287	0.545455
GO:0043170	macromolecule metabolic process	P	796	2087	3270	9002	0.243425	0.231837	over	C5YUK3,A0A1Z5RLM0,A0A1B6Q5W0,C5YIB4,C5XEY3,A0A1B6QGQ5,C5WSC0,C5XY51,A0A1B6QBA2,A0A1Z5S529,C5XAB9,C5WPM7,A0A1B6Q1B5,C5Z0M5,C5XCV9,C5YP81,A0A1W0VRL2,C5YC36,C5WQ64,C5Z8A8,C5WYV3,C5XSB8,C5XTP2,A0A1Z5S782,C5X2N4,A0A194YPF1,C5XKZ0,C5XCA3,C5YRW1,C5XGU3,C5XTX6,C5Z5V6,A0A1B6PPW9,C5YQ74,C5YL85,M1HAF9,C5YZ00,B3VTC7,C5XW93,C5XMR4,A0A1Z5RK87,C5XDY9,C5XL26,C5XWD2,A0A1Z5RMH0,C5YRV0,C5WUR3,C5XXC1,A0A1B6PHM9,C5YG…	A0A1B6QNS7,A0A1B6Q259,A0A1B6Q2M7,A0A194YR32,C5YUK3,C5XWP7,A0A1B6Q871,C5XMK7,A0A1W0W847,C5Z4Z4,A0A1B6PSU4,C5YU80,A0A1B6QQS2,A0A194YKT5,C5XL21,A0A1Z5RLM0,A0A1B6Q5W0,C5YIB4,C5WS05,C5YD35,C5XEY3,A0A1B6QGQ5,C5XXL5,C5WSC0,A0A1B6PBK6,C5XNV4,A0A1W0VXM8,C5YZM3,A0A1B6PL15,A0A1Z5S9J1,C5X983,C5XY51,A0A1B6QBA2,A0A1Z5RQG9,A0A1Z5S529,C5XGY6,C5XPM8,C5XAB9,C5WPM7,A0A1B6Q1B5,C5WWH4,C5YT12,C5YF19,C5YBD5,C5WTU1,C5YH…	0.0262851	0.499954	0.381409
GO:2000030	regulation of response to red or far red light	P	5	6	3270	9002	0.00152905	0.000666519	over	C5XND8,C5XXX1,A0A1W0VTR7,C5WYN7,A0A1B6Q6B3	C5XND8,C5XXX1,A0A1W0VTR7,C5WYN7,C5XCE6,A0A1B6Q6B3	0.0264208	0.499954	0.833333
GO:0006152	purine nucleoside catabolic process	P	5	6	3270	9002	0.00152905	0.000666519	over	C5XFP4,A0A1B6QH21,C5X214,A0A1B6QA16,C5X5X9	C5XFP4,C5X4S2,A0A1B6QH21,C5X214,A0A1B6QA16,C5X5X9	0.0264208	0.499954	0.833333
GO:0046655	folic acid metabolic process	P	5	6	3270	9002	0.00152905	0.000666519	over	C5XJI9,C5YNA8,A0A1Z5S503,C5Y297,C5YQS6	C5XJI9,C5YNA8,A0A1Z5S503,C5Y297,C5YQS6,C5XRB9	0.0264208	0.499954	0.833333
GO:0006123	mitochondrial electron transport, cytochrome c to oxygen	P	5	6	3270	9002	0.00152905	0.000666519	over	C5YY64,C5XEM6,C5XQZ8,A0A1B6PAD6,C5WZ72	C5YY64,C5XEM6,C5XQZ8,A0A1B6PAD6,C5WZ72,C5Z3U6	0.0264208	0.499954	0.833333
GO:0051668	localization within membrane	P	5	6	3270	9002	0.00152905	0.000666519	over	C5WSL4,C6JRL5,C5YMB3,C5XIW9,C5X2D2	C5WSL4,A0A1B6QFY2,C6JRL5,C5YMB3,C5XIW9,C5X2D2	0.0264208	0.499954	0.833333
GO:0044283	small molecule biosynthetic process	P	125	299	3270	9002	0.0382263	0.0332148	over	A0A1Z5S4K9,C5WWI2,C5XH91,C5YG33,A0A1Z5SBP4,A0A1B6QPZ9,C5XW38,A0A194YMV2,A0A1B6QHQ8,C5Z0B5,C5X695,C5XQ07,C5Z7C5,A0A1W0VUY8,A0A194YMM6,A0A1B6PF49,C5XX52,C5XFH6,C5XRQ7,A0A1W0VR66,C5XW45,A0A1B6PB54,C5Y4L1,C5Y1S2,C5XBD4,C5XH93,A0A1B6Q2B4,C5YAI8,A0A1B6Q6Z6,C5XKS5,A0A194YR04,A0A1Z5R1E9,C5YPK6,A0A1B6PBB3,A0A194YRK7,A0A1B6Q869,C5YPR1,C5YC31,C5YU02,A0A1B6QJB9,C5WPC2,C5XRY3,C5XFP1,A0A194YH60,C5YUG1,A0A1B6QG…	A0A1Z5S4K9,C5Y092,C5WQU1,A0A1B6QD92,C5WWI2,C5XH91,C5YG33,C5XB29,Q8W0T4,A0A1Z5SBP4,C5YJF0,A0A1B6QP77,A0A1B6PLE2,C5WN01,C5XZK5,A0A1B6QJI5,A0A1B6QPZ9,C5XW38,A0A194YMV2,A0A194YKQ5,A0A1B6QHQ8,C5X2Z4,C5Z0B5,C5X695,C5XQ07,A0A1B6P8N4,A0A1B6QPA5,C5Z7C5,C5XPV6,A0A1W0VUY8,A0A194YMM6,A0A1B6PF49,C5XX52,C5XFH6,C5XRQ7,A0A194YGY2,A0A1W0VR66,C5XW45,A0A1B6PB54,C5Y4L1,C5Y1S2,C5XBD4,C5XH93,C5Z1D3,A0A1B6Q2B4,C5YAI8,A…	0.0267856	0.503034	0.41806
GO:0022904	respiratory electron transport chain	P	17	31	3270	9002	0.00519878	0.00344368	over	A0A1W0VUZ4,A0A1Z5SA07,A0A1B6P999,C5Y3C3,A0A1B6Q8Y3,C5YY64,A0A1B6QHB6,C5XU35,C5XEM6,C5YS99,C5YFA1,A0A1B6PQ63,C5XQZ8,A0A1B6PAD6,C5WZ72,Q09EM3,A1E9V4	A0A1W0VUZ4,A0A1Z5SA07,A0A1B6PFP2,A0A1B6P999,A0A1B6QFX4,C5XNF5,C5Y3C3,A0A1B6Q8Y3,C5WZ45,A0A1Z5RBI6,C5YY64,A0A1B6QHB6,C5XU35,C5XEM6,C5XCP6,A0A1B6PIA7,C5YS99,C5YFA1,A0A1B6PQ63,Q09EK8,C5XQZ8,A0A1B6PAD6,C5WZ72,C5Z3U6,C5YD62,A0A1W0VRZ3,H0I4G3,C5WN22,Q09EM3,C5WME2,A1E9V4	0.0268917	0.503034	0.548387
GO:0019359	nicotinamide nucleotide biosynthetic process	P	24	47	3270	9002	0.00733945	0.00522106	over	A0A1W0VUY8,A0A194YMM6,A0A1B6PF49,C5XX52,C5XFH6,C5XRQ7,A0A1W0VR66,A0A194YMV2,C5XW45,A0A1B6PB54,C5Y4L1,C5Y1S2,C5XBD4,C5XH93,A0A1B6QHQ8,A0A1B6Q2B4,C5Z0B5,C5YAI8,A0A1B6Q6Z6,C5X695,C5XQ07,C5XAJ6,C5X7Q7,A0A1Z5R6I2	A0A1W0VUY8,A0A194YMM6,A0A1B6PF49,C5XX52,C5XFH6,C5XRQ7,A0A194YGY2,A0A1W0VR66,A0A194YMV2,C5XW45,A0A1B6PB54,A0A194YKQ5,C5Y4L1,C5Y1S2,C5XBD4,C5XH93,A0A1B6QHQ8,C5X2Z4,C5Z1D3,A0A1B6Q2B4,C5Z0B5,C5YAI8,A0A1B6Q6Z6,C5X695,C5XQ07,C5WRD4,C5YSP7,A0A1B6QHH0,C5XFC4,C5YUA1,C5Y5Q8,C5WQ44,A0A1W0W1C5,C5XLZ5,C5XB26,A0A194YR83,C5XJZ6,C5Z5R1,A0A1B6Q8B4,C5XAJ6,C5X7Q7,C5WTX0,A0A1B6PKX2,C5X4A1,C5XVU3,C5XGW8,A0A1Z5R6I2	0.0269941	0.503034	0.510638
GO:0009150	purine ribonucleotide metabolic process	P	63	142	3270	9002	0.0192661	0.0157743	over	A0A1Z5SBR4,A0A1B6Q3C2,C5X5A2,A0A1B6PIL1,A0A1W0VUY8,A0A194YMM6,A0A1B6PF49,C5XX52,C5XFH6,C5XRQ7,A0A1W0VR66,A0A194YMV2,C5XW45,A0A1B6PB54,C5Y4L1,C5Y1S2,C5XBD4,C5XH93,A0A1B6QHQ8,A0A1B6Q2B4,C5Z0B5,C5YAI8,A0A1B6Q6Z6,C5X695,C5XQ07,C5XXS0,A0A1B6QF74,A0A1W0VUZ4,A0A1Z5SA07,A0A1B6P999,C5Y3C3,A0A1B6Q8Y3,C5YY64,A0A1B6QHB6,C5XU35,C5XEM6,C5YS99,C5YFA1,A0A1B6PQ63,C5XQZ8,A0A1B6PAD6,C5WZ72,C5YPK6,A0A1B6PBB3,A0A194Y…	A0A1B6QDN8,A0A1Z5SBR4,A0A1B6Q3C2,A0A1W0W534,C5XZ73,C5X5A2,A0A1B6PIL1,C5YBS3,C5YSC6,A0A1W0VUY8,A0A194YMM6,A0A1B6PF49,C5XX52,C5XFH6,C5XRQ7,A0A194YGY2,A0A1W0VR66,A0A194YMV2,C5XW45,A0A1B6PB54,A0A194YKQ5,C5Y4L1,C5Y1S2,C5XBD4,C5XH93,A0A1B6QHQ8,C5X2Z4,C5Z1D3,A0A1B6Q2B4,C5Z0B5,C5YAI8,A0A1B6Q6Z6,C5X695,C5XQ07,C5WRD4,C5YSP7,A0A1B6QHH0,C5XFC4,C5YUA1,C5Y5Q8,C5WQ44,A0A1W0W1C5,C5XLZ5,C5XB26,A0A194YR83,C5XJZ6,C…	0.0285186	0.529431	0.443662
GO:0006906	vesicle fusion	P	16	29	3270	9002	0.00489297	0.00322151	over	C5X4E7,A0A1Z5RGC2,C5XNN2,C5WYQ2,C5XHN3,C5X3B5,A0A1B6PNG7,C5YV35,C5XT73,C5YPA6,C5XIP8,C5WY64,A0A1Z5R584,C5XMQ4,C5XL52,C5Y5J2	C5X4E7,C5X2K5,C5YHX2,A0A1B6Q567,C5YEB2,A0A1Z5RGC2,C5XNN2,C5WYQ2,C5XHN3,C5X3B5,C5YPE0,C5WY28,A0A1B6Q0M0,C5Z1V3,C5WQH7,A0A1B6PNG7,C5YV35,C5XT73,C5XAA1,C5YPA6,C5XIP8,C5WY64,A0A1Z5R584,C5XMQ4,C5XFU8,C5XL52,C5XA38,A0A1B6QI70,C5Y5J2	0.0293841	0.539368	0.551724
GO:0072525	pyridine-containing compound biosynthetic process	P	26	52	3270	9002	0.00795107	0.00577649	over	A0A1W0VUY8,A0A194YMM6,A0A1B6PF49,C5XX52,C5XFH6,C5XRQ7,A0A1W0VR66,A0A194YMV2,C5XW45,A0A1B6PB54,C5Y4L1,C5Y1S2,C5XBD4,C5XH93,A0A1B6QHQ8,A0A1B6Q2B4,C5Z0B5,C5YAI8,A0A1B6Q6Z6,C5X695,C5XQ07,C5XAJ6,A0A1W0W1P7,C5X7Q7,A0A1B6PDX0,A0A1Z5R6I2	A0A1W0VUY8,A0A194YMM6,A0A1B6PF49,C5XX52,C5XFH6,C5XRQ7,A0A194YGY2,A0A1W0VR66,A0A194YMV2,C5XW45,A0A1B6PB54,A0A194YKQ5,C5Y4L1,C5Y1S2,C5XBD4,C5XH93,A0A1B6QHQ8,C5X2Z4,C5Z1D3,A0A1B6Q2B4,C5Z0B5,C5YAI8,A0A1B6Q6Z6,C5X695,C5XQ07,C5WRD4,C5YSP7,A0A1B6QHH0,C5XFC4,C5YUA1,C5Y5Q8,C5WQ44,A0A1W0W1C5,C5XLZ5,C5XB26,A0A194YR83,C5XJZ6,C5Z5R1,A0A1B6Q8B4,C5XAJ6,A0A1W0W1P7,A0A1Z5SBU2,A0A109NDJ7,C5X7Q7,C5WTX0,A0A1B6PKX2,C…	0.0296109	0.541503	0.5
GO:1901605	alpha-amino acid metabolic process	P	68	155	3270	9002	0.0207951	0.0172184	over	C5YU02,A0A1Z5S4K9,C5WWI2,C5XH91,C5YG33,A0A1Z5SBP4,C5YG66,A0A1B6QJB9,C5WPC2,C5XRY3,A0A1B6QQ64,C5XFP1,A0A194YH60,C5YUG1,A0A1B6QG06,C5YD28,A0A1B6QHH2,C5WMY2,A0A1B6Q1X9,C5XNR5,C5YPR1,A0A1B6QIH6,A0A1B6PNR5,A0A194YRE9,B5B9V8,A0A1B6PNS7,C5WZG6,A0A1Z5S503,C5Y297,C5YQS6,C5YL06,C5YCD6,A0A194YPE9,C5XUZ6,C5Z228,C5YLQ3,C5WWZ1,C5WN25,A0A1Z5RDT3,C5XBV0,A0A1B6PNZ3,C5WVY7,C5X054,A0A1B6PEC9,A0A1B6QJ05,C5YS29,C5XF8…	C5YU02,A0A1Z5S4K9,C5Y092,C5WQU1,A0A1B6QD92,C5WWI2,C5XH91,C5YG33,C5XB29,Q8W0T4,A0A1Z5SBP4,C5YJF0,A0A1B6QP77,A0A1B6PLE2,C5WN01,C5XZK5,C5YG66,C5XW40,C5YS41,C5YZF8,A0A1B6QJB9,C5Y0A2,A0A1Z5REB6,C5WPC2,C5XRY3,C5WVH9,A0A1B6QQ64,A0A1B6QNT6,C5Z846,C5Y2Y7,A0A1B6PPN4,C5XFP1,A0A1B6PEF6,A0A194YH60,C5YC80,A0A194YH86,A0A194YI79,A0A1W0VZ63,C5YUG1,C5WUP1,A0A1B6QG06,C5XGS0,A0A1B6P9Z9,C5YD28,A0A1B6QHH2,C5WMY2,A0A1Z…	0.0307233	0.551556	0.43871
GO:0071482	cellular response to light stimulus	P	8	12	3270	9002	0.00244648	0.00133304	over	A0A1Z5S590,C5XND8,C5XXX1,A0A1W0VTR7,C5YN49,C5WSP7,A0A1B6Q6B3,C5XL75	A0A1Z5S590,A0A1W0W0G3,C5XND8,C5XXX1,A0A1W0VTR7,C5WQ33,C5YN49,C5X9H3,C5WSP7,A0A1B6Q6B3,C5XL75,C5XF30	0.0320193	0.565829	0.666667
GO:0006122	mitochondrial electron transport, ubiquinol to cytochrome c	P	7	10	3270	9002	0.00214067	0.00111086	over	C5YY64,A0A1B6QHB6,C5XU35,C5XEM6,C5YS99,C5YFA1,A0A1B6PQ63	C5YY64,A0A1B6QHB6,C5XU35,C5XEM6,C5XCP6,A0A1B6PIA7,C5YS99,C5YFA1,A0A1B6PQ63,Q09EK8	0.0320518	0.565829	0.7
GO:0033044	regulation of chromosome organization	P	15	27	3270	9002	0.00458716	0.00299933	over	C5Z3U4,C5XXE9,A0A1Z5RPQ2,C5WZ41,C5YL42,C5XB54,C5Z6E9,A0A1B6QIJ7,C5XC59,C5X5E2,A0A1B6QBA2,C5X0B4,C5XFV6,C5X796,C6JS28	C5X142,C5Z3U4,A0A1B6Q797,C5YAX4,C5XXE9,A0A1Z5RPQ2,C5YN92,C5WZ41,C5YL42,C5XB54,A0A1W0VR45,A0A1Z5S4I2,C5Z6E9,C5YEF5,A0A1B6QIJ7,C5XC59,C5X5E2,C5Y3G9,A0A1B6QBA2,C5XA69,C5X0B4,C5XFV6,C5XGJ0,C5YE49,A0A1B6QKI5,C5X796,C6JS28	0.0320956	0.565829	0.555556
GO:0042274	ribosomal small subunit biogenesis	P	25	50	3270	9002	0.00764526	0.00555432	over	C5YH46,A0A1B6QMI3,C5Y9U0,A0A1B6QFI3,A0A1B6PU65,C5X163,C5Z0S9,A0A1W0VWV3,A0A1Z5SAA0,A0A1B6QJJ0,A0A1B6P9V1,C5YIK2,C5Z1B2,C5X4T5,C5Z9F2,C5Y3N7,C5WX64,C5Z379,A0A194YSJ9,C5YET4,C5WZ02,C5WRK2,C5XSA0,C5WT96,A0A1B6QNT2	C5YH46,A0A1B6QMI3,C5Y9U0,A0A1B6QFI3,A0A1B6PU65,C5XIN8,C5X163,C5YGH8,C5Z0S9,C5XB53,C5WX50,A0A1W0VWV3,A0A1Z5SAA0,A1E9W9,A0A1B6QJJ0,A0A1B6P9V1,C5YIK2,C5Z1B2,C5XMQ1,C5X4T5,A0A1Z5S9M6,A0A1B6PP92,C5Z9F2,C5YDP0,C5XZ84,C5Y3N7,C5XKB6,C5XFL2,C5WX64,C5YU62,C5X0U0,C5YWK4,C5XSP0,C5X762,C5YF13,C5Z379,A0A1B6Q1J4,A0A194YSJ9,C5YET4,C5WZ02,C5WRK2,C5XSA0,C5WT96,C5WXV5,C5X431,C5YWG8,A0A1B6QNT2,A0A1B6P7Q6,C5XY61,A0A1…	0.0325478	0.570978	0.5
GO:0009166	nucleotide catabolic process	P	22	43	3270	9002	0.00672783	0.00477672	over	A0A1W0VUY8,A0A194YMM6,A0A1B6PF49,C5XX52,C5XFH6,C5XRQ7,A0A1W0VR66,A0A194YMV2,C5XW45,A0A1B6PB54,C5Y4L1,C5Y1S2,C5XBD4,C5XH93,A0A1B6QHQ8,A0A1B6Q2B4,C5Z0B5,C5YAI8,A0A1B6Q6Z6,C5X695,C5XQ07,C5YC31	A0A1W0VUY8,A0A194YMM6,A0A1B6PF49,C5XX52,C5XFH6,C5XRQ7,A0A194YGY2,A0A1W0VR66,A0A194YMV2,C5XW45,A0A1B6PB54,A0A194YKQ5,C5Y4L1,C5Y1S2,C5XBD4,C5XH93,A0A1B6QHQ8,C5X2Z4,C5Z1D3,A0A1B6Q2B4,C5Z0B5,C5YAI8,A0A1B6Q6Z6,C5X695,C5XQ07,C5WRD4,C5YSP7,A0A1B6QHH0,C5XFC4,C5YUA1,C5Y5Q8,C5WQ44,A0A1W0W1C5,C5XLZ5,C5XB26,A0A194YR83,C5XJZ6,C5Z5R1,C5YC31,C5Z3T0,C5YKI3,C5WQ96,A0A1W0W534	0.0326207	0.570978	0.511628
GO:0019439	aromatic compound catabolic process	P	67	153	3270	9002	0.0204893	0.0169962	over	C5XY51,A0A1B6QBA2,A0A1Z5S529,C5XSB8,C5XTP2,A0A1Z5S782,C5X2N4,A0A194YPF1,C5XKZ0,C5YGR1,C5XXP5,A0A1W0VUY8,A0A194YMM6,A0A1B6PF49,C5XX52,C5XFH6,C5XRQ7,A0A1W0VR66,A0A194YMV2,C5XW45,A0A1B6PB54,C5Y4L1,C5Y1S2,C5XBD4,C5XH93,A0A1B6QHQ8,A0A1B6Q2B4,C5Z0B5,C5YAI8,A0A1B6Q6Z6,C5X695,C5XQ07,C5XFP4,A0A1B6QH21,C5X214,A0A1B6QA16,C5X5X9,C5YC31,C5Y9F6,C5Y9F7,C5XQW7,C5XTA6,C5X369,C5YL90,C5X3C4,A0A1B6QH23,C5YCD6,A0A194…	A0A1W0VXM8,C5YZM3,A0A1B6PL15,A0A1Z5S9J1,C5X983,C5XY51,A0A1B6QBA2,A0A1Z5RQG9,A0A1Z5S529,C5XSB8,C5XTP2,A0A1Z5S782,A0A1B6QQB7,C5Z8E1,C5X2N4,A0A1B6Q0S4,A0A1B6PBY1,A0A194YPF1,C5Y987,C5XKZ0,C5XMS5,C5WNM1,C5YGR1,C5XQM8,C5XFV4,C5YXJ2,C5XXP5,A0A1W0VUY8,A0A194YMM6,A0A1B6PF49,C5XX52,C5XFH6,C5XRQ7,A0A194YGY2,A0A1W0VR66,A0A194YMV2,C5XW45,A0A1B6PB54,A0A194YKQ5,C5Y4L1,C5Y1S2,C5XBD4,C5XH93,A0A1B6QHQ8,C5X2Z4,C5Z1…	0.0331317	0.577859	0.437908
GO:0009834	plant-type secondary cell wall biogenesis	P	14	25	3270	9002	0.00428135	0.00277716	over	C5YVJ8,C5YJ56,C5YUZ6,C5YFA2,C5YTK8,C5YUZ7,C5YJM3,A0A1B6QD95,C5XG11,A0A1B6QD45,A0A1W0VUK3,C5WZC2,C5YVJ7,C5XK44	A0A1B6QQV9,C5XP78,C5YVJ8,C5YJ56,C5YUZ6,C5YFA2,C5Z0Q1,A0A1W0W6W7,C5YTK8,C5Z8C3,C5YUZ7,C5XGZ0,C5YJM3,A0A1B6QD95,C5XG11,A0A1B6QD45,A0A1Z5RGV2,A0A1W0VUK3,C5WZC2,C5XCX3,C5YVJ7,C5XK44,A0A1B6PNF3,C5Y942,C5X1V9	0.0350381	0.608942	0.56
GO:0019363	pyridine nucleotide biosynthetic process	P	24	48	3270	9002	0.00733945	0.00533215	over	A0A1W0VUY8,A0A194YMM6,A0A1B6PF49,C5XX52,C5XFH6,C5XRQ7,A0A1W0VR66,A0A194YMV2,C5XW45,A0A1B6PB54,C5Y4L1,C5Y1S2,C5XBD4,C5XH93,A0A1B6QHQ8,A0A1B6Q2B4,C5Z0B5,C5YAI8,A0A1B6Q6Z6,C5X695,C5XQ07,C5XAJ6,C5X7Q7,A0A1Z5R6I2	A0A1W0VUY8,A0A194YMM6,A0A1B6PF49,C5XX52,C5XFH6,C5XRQ7,A0A194YGY2,A0A1W0VR66,A0A194YMV2,C5XW45,A0A1B6PB54,A0A194YKQ5,C5Y4L1,C5Y1S2,C5XBD4,C5XH93,A0A1B6QHQ8,C5X2Z4,C5Z1D3,A0A1B6Q2B4,C5Z0B5,C5YAI8,A0A1B6Q6Z6,C5X695,C5XQ07,C5WRD4,C5YSP7,A0A1B6QHH0,C5XFC4,C5YUA1,C5Y5Q8,C5WQ44,A0A1W0W1C5,C5XLZ5,C5XB26,A0A194YR83,C5XJZ6,C5Z5R1,A0A1B6Q8B4,C5XAJ6,C5X7Q7,C5WTX0,A0A1B6PKX2,C5X4A1,C5XVU3,A0A194YQT3,C5XGW8,A0…	0.0357949	0.617713	0.5
GO:0034599	cellular response to oxidative stress	P	17	32	3270	9002	0.00519878	0.00355477	over	C5YN49,C5Z291,C5WSP7,A0A194YHU3,C5XTN5,C5XG44,A0A194YKC9,C5YBX1,C5YSU3,A0A1Z5RAS2,C5Z795,C5YH30,C5XXQ2,A0A1W0VX27,C5Z3R0,C5WRH6,A0A1B6PMT8	A0A1Z5RFP8,A0A1B6QN96,C5XZX5,C5YN49,C5Z291,C5WSP7,A0A194YHU3,C5XDP0,C5XTN5,C5WNL8,C5X6H6,C5XG44,A0A194YKC9,C5YBX1,C5YSU3,A0A1Z5RAS2,C5Z795,C5Z5Z4,C5YH30,C5Y8Q1,C5YAT7,C5XXQ2,A0A1W0VX27,C5Z3R0,A0A1B6QR86,C5X6D0,C5WRH6,A0A1Z5RCK3,C5XS39,C5WPM6,C5XXD7,A0A1B6PMT8	0.0383431	0.651185	0.53125
GO:0006413	translational initiation	P	17	32	3270	9002	0.00519878	0.00355477	over	A0A1B6Q3F1,A0A1B6QGC5,C5XAA7,A0A1B6P9J7,C5XT21,C5XZC2,C5WRE1,C5YVW3,C5XJP4,A0A1B6Q9V6,A0A1Z5RC59,A0A1B6QDA6,A0A1W0VUR3,C5WT49,A0A1B6QL23,C5XSB8,C5WRR1	C5X0U6,A0A1B6Q3F1,C5XLV9,A0A1B6QGC5,C5XBM7,C5XUN8,A0A194YQE7,A0A1B6QNQ6,C5YMH0,C5XAA7,A0A1B6P9J7,C5WVR8,C5XT21,C5XZC2,C5XM02,C5WRE1,C5YVW3,C5XJP4,C5XE74,C5XFY4,A0A1B6Q9V6,A0A1Z5RC59,A0A1B6QDA6,C5XUM2,A0A1W0VUR3,C5WT49,A0A1B6QL23,C5WW15,C5XSB8,C5XMS5,C5WRR1,A0A194YQE8	0.0383431	0.651185	0.53125
GO:0000096	sulfur amino acid metabolic process	P	17	32	3270	9002	0.00519878	0.00355477	over	C5XFP1,A0A194YH60,C5YUG1,A0A1B6PNZ3,C5WVY7,C5X054,A0A1B6PEC9,A0A1B6QJ05,A0A1B6PRF6,C6JS30,A0A194YHJ3,A0A1Z5S9N0,A0A194YMU2,C5WVD4,A0A194YSH7,A0A1B6QKP6,A0A1B6PRP0	A0A1B6PPN4,C5XFP1,A0A1B6PEF6,A0A194YH60,C5YC80,A0A194YH86,A0A194YI79,A0A1W0VZ63,C5YUG1,C5WUP1,A0A1B6QKN8,A0A1B6PNZ3,C5WVY7,C5X054,A0A1B6PEC9,A0A1B6QJ05,A0A1Z5R741,A0A1W0VT46,A0A1B6PRF6,C6JS30,A0A194YHJ3,C5X9E4,C5XHY3,C5YRH3,A0A1Z5S9N0,A0A194YMU2,C5WVD4,A0A194YSH7,A0A1B6QKP6,C5YB59,A0A1B6PRP0,C5Y6W1	0.0383431	0.651185	0.53125
GO:0009126	purine nucleoside monophosphate metabolic process	P	49	109	3270	9002	0.0149847	0.0121084	over	A0A1W0VUY8,A0A194YMM6,A0A1B6PF49,C5XX52,C5XFH6,C5XRQ7,A0A1W0VR66,A0A194YMV2,C5XW45,A0A1B6PB54,C5Y4L1,C5Y1S2,C5XBD4,C5XH93,A0A1B6QHQ8,A0A1B6Q2B4,C5Z0B5,C5YAI8,A0A1B6Q6Z6,C5X695,C5XQ07,A0A1W0VUZ4,A0A1Z5SA07,A0A1B6P999,C5Y3C3,A0A1B6Q8Y3,C5YY64,A0A1B6QHB6,C5XU35,C5XEM6,C5YS99,C5YFA1,A0A1B6PQ63,C5XQZ8,A0A1B6PAD6,C5WZ72,C5YUD2,C5XLT6,A0A1B6QIH6,A0A1B6PNR5,A0A1B6QEH8,C5Y090,Q9MDQ1,Q09EM2,A1E9R9,Q35782,A…	A0A1W0VUY8,A0A194YMM6,A0A1B6PF49,C5XX52,C5XFH6,C5XRQ7,A0A194YGY2,A0A1W0VR66,A0A194YMV2,C5XW45,A0A1B6PB54,A0A194YKQ5,C5Y4L1,C5Y1S2,C5XBD4,C5XH93,A0A1B6QHQ8,C5X2Z4,C5Z1D3,A0A1B6Q2B4,C5Z0B5,C5YAI8,A0A1B6Q6Z6,C5X695,C5XQ07,C5WRD4,C5YSP7,A0A1B6QHH0,C5XFC4,C5YUA1,C5Y5Q8,C5WQ44,A0A1W0W1C5,C5XLZ5,C5XB26,A0A194YR83,C5XJZ6,C5Z5R1,P05502,A0A1W0VUZ4,A0A1Z5SA07,A0A1B6PFP2,A0A1B6P999,A0A1B6QFX4,C5XNF5,C5Y3C3,A…	0.0384847	0.651185	0.449541
GO:0009167	purine ribonucleoside monophosphate metabolic process	P	49	109	3270	9002	0.0149847	0.0121084	over	A0A1W0VUY8,A0A194YMM6,A0A1B6PF49,C5XX52,C5XFH6,C5XRQ7,A0A1W0VR66,A0A194YMV2,C5XW45,A0A1B6PB54,C5Y4L1,C5Y1S2,C5XBD4,C5XH93,A0A1B6QHQ8,A0A1B6Q2B4,C5Z0B5,C5YAI8,A0A1B6Q6Z6,C5X695,C5XQ07,A0A1W0VUZ4,A0A1Z5SA07,A0A1B6P999,C5Y3C3,A0A1B6Q8Y3,C5YY64,A0A1B6QHB6,C5XU35,C5XEM6,C5YS99,C5YFA1,A0A1B6PQ63,C5XQZ8,A0A1B6PAD6,C5WZ72,C5YUD2,C5XLT6,A0A1B6QIH6,A0A1B6PNR5,A0A1B6QEH8,C5Y090,Q9MDQ1,Q09EM2,A1E9R9,Q35782,A…	A0A1W0VUY8,A0A194YMM6,A0A1B6PF49,C5XX52,C5XFH6,C5XRQ7,A0A194YGY2,A0A1W0VR66,A0A194YMV2,C5XW45,A0A1B6PB54,A0A194YKQ5,C5Y4L1,C5Y1S2,C5XBD4,C5XH93,A0A1B6QHQ8,C5X2Z4,C5Z1D3,A0A1B6Q2B4,C5Z0B5,C5YAI8,A0A1B6Q6Z6,C5X695,C5XQ07,C5WRD4,C5YSP7,A0A1B6QHH0,C5XFC4,C5YUA1,C5Y5Q8,C5WQ44,A0A1W0W1C5,C5XLZ5,C5XB26,A0A194YR83,C5XJZ6,C5Z5R1,P05502,A0A1W0VUZ4,A0A1Z5SA07,A0A1B6PFP2,A0A1B6P999,A0A1B6QFX4,C5XNF5,C5Y3C3,A…	0.0384847	0.651185	0.449541
GO:0034404	nucleobase-containing small molecule biosynthetic process	P	31	65	3270	9002	0.00948012	0.00722062	over	A0A1W0VUY8,A0A194YMM6,A0A1B6PF49,C5XX52,C5XFH6,C5XRQ7,A0A1W0VR66,A0A194YMV2,C5XW45,A0A1B6PB54,C5Y4L1,C5Y1S2,C5XBD4,C5XH93,A0A1B6QHQ8,A0A1B6Q2B4,C5Z0B5,C5YAI8,A0A1B6Q6Z6,C5X695,C5XQ07,A0A194YR04,A0A1Z5R1E9,C5YPK6,A0A1B6PBB3,A0A194YRK7,A0A1B6Q869,C5YPR1,C5YC31,C5WZH0,C5XRR0	A0A1W0VUY8,A0A194YMM6,A0A1B6PF49,C5XX52,C5XFH6,C5XRQ7,A0A194YGY2,A0A1W0VR66,A0A194YMV2,C5XW45,A0A1B6PB54,A0A194YKQ5,C5Y4L1,C5Y1S2,C5XBD4,C5XH93,A0A1B6QHQ8,C5X2Z4,C5Z1D3,A0A1B6Q2B4,C5Z0B5,C5YAI8,A0A1B6Q6Z6,C5X695,C5XQ07,C5WRD4,C5YSP7,A0A1B6QHH0,C5XFC4,C5YUA1,C5Y5Q8,C5WQ44,A0A1W0W1C5,C5XLZ5,C5XB26,A0A194YR83,C5XJZ6,C5Z5R1,A0A194YR04,C5YCD5,A0A1Z5R1E9,C5WZ26,A0A194YMF1,C5X9F2,C5YB33,C5X972,C5WRH5,C5…	0.0389004	0.652914	0.476923
GO:0019318	hexose metabolic process	P	28	58	3270	9002	0.00856269	0.00644301	over	A0A1B6PEZ5,C5XES8,C5Z7C5,C5X390,A0A1B6PQG0,A0A194YMM6,A0A1B6PF49,C5XX52,C5XW45,A0A194YQU6,C5WN27,A0A1B6PLP8,C5YD77,C5Y9T0,A0A1B6QQR5,C5XR33,C5XPL8,A0A1B6Q6S1,A0A1B6PN90,C5YAM6,C5Y397,A0A1Z5S820,A0A194YMV2,A0A1B6QHQ8,C5Z0B5,C5X695,C5XQ07,C5XQ25	A0A1B6PEZ5,C5XES8,A0A1B6P8N4,C5Z7E8,C5WNH8,C5Z7C5,C5Z0Q4,C5XPV6,C5YDX7,C5X390,C5X4L0,C5XC90,C5X5H5,A0A1Z5RI75,A0A1B6PQG0,A0A194YMM6,A0A1B6PF49,C5XX52,C5XW45,C5WP07,A0A194YQU6,C5WN27,A0A1B6PLP8,C5YD77,C5Y9T1,C5Y9T0,A0A1B6PLC6,C5Y9T3,A0A1B6QQR5,C5X1U9,C5XR33,A0A1B6QFS0,C5XPL8,A0A1B6Q6S1,C5X1N6,A0A1B6PN90,C5WML3,C5X9F4,C5YAM6,C5Y397,A0A1Z5S817,A0A1Z5S820,C5Z7K3,A0A1Z5S7R6,A0A194YMV2,A0A194YKQ5,A0A1B…	0.0407576	0.677128	0.482759
GO:0072330	monocarboxylic acid biosynthetic process	P	46	102	3270	9002	0.0140673	0.0113308	over	A0A1W0VUY8,A0A194YMM6,A0A1B6PF49,C5XX52,C5XFH6,C5XRQ7,A0A1W0VR66,A0A194YMV2,C5XW45,A0A1B6PB54,C5Y4L1,C5Y1S2,C5XBD4,C5XH93,A0A1B6QHQ8,A0A1B6Q2B4,C5Z0B5,C5YAI8,A0A1B6Q6Z6,C5X695,C5XQ07,A0A1B6Q3C2,A0A1B6PH65,A0A1B6QBF1,C5YIY2,C5YPB9,A0A1B6P8M7,C5YH27,C5X6W3,A0A1B6QMQ7,A0A194YP88,C5YII6,A0A1Z5SAU2,C5WZ95,C5YCD6,A0A1Z5SB28,C5YE75,C5WNU8,C5WNU9,C5XES4,C5XES7,C5Z3P7,C5WYR0,C5WUG1,C5XGP5,C5Y968	A0A1W0VUY8,A0A194YMM6,A0A1B6PF49,C5XX52,C5XFH6,C5XRQ7,A0A194YGY2,A0A1W0VR66,A0A194YMV2,C5XW45,A0A1B6PB54,A0A194YKQ5,C5Y4L1,C5Y1S2,C5XBD4,C5XH93,A0A1B6QHQ8,C5X2Z4,C5Z1D3,A0A1B6Q2B4,C5Z0B5,C5YAI8,A0A1B6Q6Z6,C5X695,C5XQ07,C5WRD4,C5YSP7,A0A1B6QHH0,C5XFC4,C5YUA1,C5Y5Q8,C5WQ44,A0A1W0W1C5,C5XLZ5,C5XB26,A0A194YR83,C5XJZ6,C5Z5R1,A0A1B6QNT6,C5Z846,C5Y2Y7,A0A1B6Q3C2,A0A1B6PH65,A0A1B6QBF1,C5Z5Z9,C5Y8Z7,C5Z7E…	0.0414769	0.682142	0.45098
GO:0016051	carbohydrate biosynthetic process	P	35	75	3270	9002	0.0107034	0.00833148	over	C5WN27,C5XR33,A0A1Z5RMN4,V5M3J8,C5Z7C5,A0A1B6QPZ9,C5XW38,A0A1B6QR98,A0A1B6QQX9,A0A1Z5SBN5,A0A194YMV2,A0A1B6QHQ8,C5Z0B5,C5X695,C5XQ07,C5XKS5,C5WWL3,C5YUZ6,C5YFA2,C5YUZ7,A0A1W0VUK3,C5YSQ1,A0A5P8KMA9,C5YNP6,C5XCS1,C5Z153,C5WZC2,C5XK44,C5Z2Q3,C5XYT1,C5YTK8,C5XQ25,C5WWK3,A0A1B6PIV9,C5WTQ1	C5WRG3,C5WN27,A0A1B6PGV5,C5XR33,Q9M6P8,A0A1Z5RCK4,A0A1Z5S5D7,A0A1Z5R3X9,A0A1B6P8N4,A0A1Z5RMN4,V5M3J8,C5Z7C5,C5XPV6,A0A1B6QJI5,A0A1B6QPZ9,C5XW38,A0A1B6QR98,A0A1B6QQX9,C5XM95,A0A1Z5SBN5,A0A1Z5RQI0,A0A194YMV2,A0A194YKQ5,A0A1B6QHQ8,C5X2Z4,C5Z0B5,C5X695,C5XQ07,A0A1B6QPA5,A0A1B6PGH6,C5XKS5,C5XV13,C5XTD8,C5WNE6,C5WWL3,C5XSH7,C5YUZ6,C5YFA2,C5YUZ7,C5XGZ0,A0A1W0VUK3,C5Y942,C5YSQ1,A0A5P8KMA9,C5YNP6,C5XCS1,C…	0.0416403	0.682539	0.466667
GO:0006575	cellular modified amino acid metabolic process	P	41	90	3270	9002	0.0125382	0.00999778	over	C5YU02,A0A1B6Q818,C5XG02,C5XKV8,C5WZ07,C5WUH1,C5Z557,A0A194YU12,C5X303,C5WZ11,C5WUJ2,C5YKE1,C5XHV9,C5YMG7,A0A1Z5S8L0,A0A1W0W6A6,C5XHV8,C5WY74,C5WUM9,C5XUZ6,C5WWX0,C5WUH5,C5YTU1,C5WUI5,C5WQK9,C5XHF5,C5WUK1,C5YZF7,C5YNA8,C5WM56,A0A1Z5SBR2,A0A1B6PRF6,C6JS30,A0A1B6PRP0,C5WVY7,A0A1Z5S503,C5Y297,C5YQS6,C5XJI9,C5Z191,A0A1Z5R3E7	C5YU02,A0A1B6Q818,C5WZ12,C5XG02,C5WZ08,C5XKV8,A0A1B6PR07,C5WUJ0,C5WZ07,C5WUH1,C5Z557,A0A194YU12,C5X303,C5WZ11,C5YTN7,A0A1B6QM42,C5WUJ2,C5XHV4,C5YKE1,C5XHV9,C5YMG7,A0A1Z5S8L0,C5XHF7,A0A1W0W6A6,C5XHV8,C5WY74,C5WUM9,C5XUZ6,C5WUI4,C5WWX0,C5Z026,C5WUH5,C5YTN9,C5YTU1,C5XHF6,C5WUI3,C5XU49,A0A1B6Q878,C5WY76,A0A1W0W1E4,C5XN17,C5XN16,C5WUI5,C5WUJ8,C5WUJ9,A0A1W0W1C7,C5WQK9,C5YXU8,C5Y7W3,C5XHF5,C5XKL4,A0A1Z5…	0.0441649	0.683613	0.455556
GO:0009259	ribonucleotide metabolic process	P	65	150	3270	9002	0.0198777	0.016663	over	A0A1Z5SBR4,A0A1B6Q3C2,C5X5A2,A0A1B6PIL1,A0A1W0VUY8,A0A194YMM6,A0A1B6PF49,C5XX52,C5XFH6,C5XRQ7,A0A1W0VR66,A0A194YMV2,C5XW45,A0A1B6PB54,C5Y4L1,C5Y1S2,C5XBD4,C5XH93,A0A1B6QHQ8,A0A1B6Q2B4,C5Z0B5,C5YAI8,A0A1B6Q6Z6,C5X695,C5XQ07,C5XXS0,A0A1B6QF74,A0A1W0VUZ4,A0A1Z5SA07,A0A1B6P999,C5Y3C3,A0A1B6Q8Y3,C5YY64,A0A1B6QHB6,C5XU35,C5XEM6,C5YS99,C5YFA1,A0A1B6PQ63,C5XQZ8,A0A1B6PAD6,C5WZ72,C5YPK6,A0A1B6PBB3,A0A194Y…	A0A1B6QDN8,A0A1Z5SBR4,A0A1B6Q3C2,A0A1W0W534,C5XZ73,C5X5A2,A0A1B6PIL1,C5YBS3,C5YSC6,A0A1W0VUY8,A0A194YMM6,A0A1B6PF49,C5XX52,C5XFH6,C5XRQ7,A0A194YGY2,A0A1W0VR66,A0A194YMV2,C5XW45,A0A1B6PB54,A0A194YKQ5,C5Y4L1,C5Y1S2,C5XBD4,C5XH93,A0A1B6QHQ8,C5X2Z4,C5Z1D3,A0A1B6Q2B4,C5Z0B5,C5YAI8,A0A1B6Q6Z6,C5X695,C5XQ07,C5WRD4,C5YSP7,A0A1B6QHH0,C5XFC4,C5YUA1,C5Y5Q8,C5WQ44,A0A1W0W1C5,C5XLZ5,C5XB26,A0A194YR83,C5XJZ6,C…	0.044402	0.683613	0.433333
GO:0032787	monocarboxylic acid metabolic process	P	76	178	3270	9002	0.0232416	0.0197734	over	C5XMT6,C5Z4S4,C5X5A2,A0A1B6PIL1,A0A1B6Q5U5,A0A1B6QME7,A0A1W0VUY8,A0A194YMM6,A0A1B6PF49,C5XX52,C5XFH6,C5XRQ7,A0A1W0VR66,A0A194YMV2,C5XW45,A0A1B6PB54,C5Y4L1,C5Y1S2,C5XBD4,C5XH93,A0A1B6QHQ8,A0A1B6Q2B4,C5Z0B5,C5YAI8,A0A1B6Q6Z6,C5X695,C5XQ07,A0A1B6QQ64,A0A1B6Q3H8,A0A1Z5R398,C5XZ21,A0A1B6Q3C2,A0A1B6PH65,A0A1B6QBF1,C5YIY2,C5YPB9,A0A1B6P8M7,C5YH27,C5X6W3,A0A1B6QMQ7,C5Z6G7,A0A194YT53,C5Y009,C5XS04,C5YXJ7,…	C5XMT6,C5Z4S4,A0A194YGJ4,A0A1Z5RJ99,C5XZ73,C5X5A2,A0A1B6PIL1,C5YBS3,C5YSC6,A0A1B6QHB4,A0A1B6Q5U5,C5XY37,A0A1B6QED9,A0A1B6QJZ5,C5YU98,A0A1B6P872,A0A1B6QME7,A0A1W0VUY8,A0A194YMM6,A0A1B6PF49,C5XX52,C5XFH6,C5XRQ7,A0A194YGY2,A0A1W0VR66,A0A194YMV2,C5XW45,A0A1B6PB54,A0A194YKQ5,C5Y4L1,C5Y1S2,C5XBD4,C5XH93,A0A1B6QHQ8,C5X2Z4,C5Z1D3,A0A1B6Q2B4,C5Z0B5,C5YAI8,A0A1B6Q6Z6,C5X695,C5XQ07,C5WRD4,C5YSP7,A0A1B6QHH0,…	0.0450194	0.683613	0.426966
GO:0045047	protein targeting to ER	P	11	19	3270	9002	0.00336391	0.00211064	over	C5Z809,A0A1Z5RF49,C5YUL1,A0A1Z5R0D6,C5Y9D6,C5WT09,Q2UVB6,C5YAM6,A0A1Z5RD73,C5WQG8,C5X7S1	C5Z809,A0A1B6QFH8,C5XEQ3,A0A1Z5RF49,C5WMT6,C5YUL1,C5XLK5,A0A1Z5R0D6,A0A1B6QPP8,A0A1B6QJ76,A0A194YQF5,C5Y9D6,C5X622,C5WT09,Q2UVB6,C5YAM6,A0A1Z5RD73,C5WQG8,C5X7S1	0.0452957	0.683613	0.578947
GO:0001732	formation of cytoplasmic translation initiation complex	P	11	19	3270	9002	0.00336391	0.00211064	over	C5XAA7,A0A1B6P9J7,C5XT21,C5XZC2,A0A1B6QGC5,C5WRE1,C5YVW3,C5XJP4,A0A1B6Q9V6,A0A1Z5RC59,A0A1B6QDA6	C5YMH0,C5XAA7,A0A1B6P9J7,C5WVR8,C5XT21,C5XZC2,C5X0U6,A0A1B6QGC5,C5XM02,C5WRE1,C5YVW3,C5XJP4,C5XE74,C5XFY4,A0A1B6Q9V6,A0A1Z5RC59,A0A1B6QDA6,C5XUN8,A0A1B6QNQ6	0.0452957	0.683613	0.578947
GO:0009225	nucleotide-sugar metabolic process	P	11	19	3270	9002	0.00336391	0.00211064	over	A0A1B6QE21,C5YIJ9,C5YAM6,C5Z3Q8,C5Z3Q6,C5WT90,C5Y9L6,C5XDW6,A0A1Z5RPH8,C5WPD7,C5WPC1	A0A1B6QE21,C5XSC5,C5YQM9,A0A1B6PN82,C5YIJ9,C5XKG7,C5XZV5,C5X3W8,C5YAM6,A0A1B6PJD3,A0A1B6Q259,C5Z3Q8,C5Z3Q6,C5WT90,C5Y9L6,C5XDW6,A0A1Z5RPH8,C5WPD7,C5WPC1	0.0452957	0.683613	0.578947
GO:0072599	establishment of protein localization to endoplasmic reticulum	P	11	19	3270	9002	0.00336391	0.00211064	over	C5Z809,A0A1Z5RF49,C5YUL1,A0A1Z5R0D6,C5Y9D6,C5WT09,Q2UVB6,C5YAM6,A0A1Z5RD73,C5WQG8,C5X7S1	C5Z809,A0A1B6QFH8,C5XEQ3,A0A1Z5RF49,C5WMT6,C5YUL1,C5XLK5,A0A1Z5R0D6,A0A1B6QPP8,A0A1B6QJ76,A0A194YQF5,C5Y9D6,C5X622,C5WT09,Q2UVB6,C5YAM6,A0A1Z5RD73,C5WQG8,C5X7S1	0.0452957	0.683613	0.578947
GO:0042350	GDP-L-fucose biosynthetic process	P	3	3	3270	9002	0.000917431	0.000333259	over	C5Z3Q8,C5Z3Q6,A0A1Z5RPH8	C5Z3Q8,C5Z3Q6,A0A1Z5RPH8	0.0479041	0.683613	1
GO:0046498	S-adenosylhomocysteine metabolic process	P	3	3	3270	9002	0.000917431	0.000333259	over	A0A1B6PRF6,C6JS30,A0A1B6PRP0	A0A1B6PRF6,C6JS30,A0A1B6PRP0	0.0479041	0.683613	1
GO:0002764	immune response-regulating signaling pathway	P	3	3	3270	9002	0.000917431	0.000333259	over	C5Z8Z6,A0A1B6PK98,A0A1B6PIP3	C5Z8Z6,A0A1B6PK98,A0A1B6PIP3	0.0479041	0.683613	1
GO:1905156	negative regulation of photosynthesis	P	3	3	3270	9002	0.000917431	0.000333259	over	A0A194YRS5,A0A194YKU6,A0A1B6PIV9	A0A194YRS5,A0A194YKU6,A0A1B6PIV9	0.0479041	0.683613	1
GO:0009631	cold acclimation	P	3	3	3270	9002	0.000917431	0.000333259	over	C5Y1C0,C5YUN2,C5Z316	C5Y1C0,C5YUN2,C5Z316	0.0479041	0.683613	1
GO:0022610	biological adhesion	P	3	3	3270	9002	0.000917431	0.000333259	over	C5WNT6,C5XQ85,C5WXC1	C5WNT6,C5XQ85,C5WXC1	0.0479041	0.683613	1
GO:0002757	immune response-activating signal transduction	P	3	3	3270	9002	0.000917431	0.000333259	over	C5Z8Z6,A0A1B6PK98,A0A1B6PIP3	C5Z8Z6,A0A1B6PK98,A0A1B6PIP3	0.0479041	0.683613	1
GO:0046439	L-cysteine metabolic process	P	3	3	3270	9002	0.000917431	0.000333259	over	A0A1B6PRF6,C6JS30,A0A1B6PRP0	A0A1B6PRF6,C6JS30,A0A1B6PRP0	0.0479041	0.683613	1
GO:0007155	cell adhesion	P	3	3	3270	9002	0.000917431	0.000333259	over	C5XQ85,C5WXC1,C5WNT6	C5XQ85,C5WXC1,C5WNT6	0.0479041	0.683613	1
GO:0051418	microtubule nucleation by microtubule organizing center	P	3	3	3270	9002	0.000917431	0.000333259	over	A0A1B6QCT4,C5WUY5,C5Z0H7	A0A1B6QCT4,C5WUY5,C5Z0H7	0.0479041	0.683613	1
GO:0051415	microtubule nucleation by interphase microtubule organizing center	P	3	3	3270	9002	0.000917431	0.000333259	over	A0A1B6QCT4,C5WUY5,C5Z0H7	A0A1B6QCT4,C5WUY5,C5Z0H7	0.0479041	0.683613	1
GO:0048870	cell motility	P	3	3	3270	9002	0.000917431	0.000333259	over	C5WN99,C5YVA0,C5XWQ8	C5WN99,C5YVA0,C5XWQ8	0.0479041	0.683613	1
GO:0009440	cyanate catabolic process	P	3	3	3270	9002	0.000917431	0.000333259	over	C5WYI7,A0A1B6Q4Y1,A0A1B6Q4X2	C5WYI7,A0A1B6Q4Y1,A0A1B6Q4X2	0.0479041	0.683613	1
GO:0033353	S-adenosylmethionine cycle	P	3	3	3270	9002	0.000917431	0.000333259	over	A0A1B6PRF6,C6JS30,A0A1B6PRP0	A0A1B6PRF6,C6JS30,A0A1B6PRP0	0.0479041	0.683613	1
GO:0006433	prolyl-tRNA aminoacylation	P	3	3	3270	9002	0.000917431	0.000333259	over	C5YZU3,C5YH58,C5XAA3	C5YZU3,C5YH58,C5XAA3	0.0479041	0.683613	1
GO:0009439	cyanate metabolic process	P	3	3	3270	9002	0.000917431	0.000333259	over	C5WYI7,A0A1B6Q4Y1,A0A1B6Q4X2	C5WYI7,A0A1B6Q4Y1,A0A1B6Q4X2	0.0479041	0.683613	1
GO:0034644	cellular response to UV	P	3	3	3270	9002	0.000917431	0.000333259	over	C5YN49,C5WSP7,C5XL75	C5YN49,C5WSP7,C5XL75	0.0479041	0.683613	1
GO:0051674	localization of cell	P	3	3	3270	9002	0.000917431	0.000333259	over	C5WN99,C5YVA0,C5XWQ8	C5WN99,C5YVA0,C5XWQ8	0.0479041	0.683613	1
GO:0002758	innate immune response-activating signal transduction	P	3	3	3270	9002	0.000917431	0.000333259	over	C5Z8Z6,A0A1B6PK98,A0A1B6PIP3	C5Z8Z6,A0A1B6PK98,A0A1B6PIP3	0.0479041	0.683613	1
GO:0046368	GDP-L-fucose metabolic process	P	3	3	3270	9002	0.000917431	0.000333259	over	C5Z3Q8,C5Z3Q6,A0A1Z5RPH8	C5Z3Q8,C5Z3Q6,A0A1Z5RPH8	0.0479041	0.683613	1
GO:0033356	UDP-L-arabinose metabolic process	P	3	3	3270	9002	0.000917431	0.000333259	over	C5WT90,C5Y9L6,C5XDW6	C5WT90,C5Y9L6,C5XDW6	0.0479041	0.683613	1
GO:0006458	'de novo' protein folding	P	18	35	3270	9002	0.00550459	0.00388802	over	C5X3E1,A0A194YHU3,C5YPZ1,C5WYR5,C5WPF7,C5YZA1,C5WVD3,C5X4H2,C5XTN5,C5YVI9,C5XJI2,C5YKA7,A0A1B6PG02,C5WUZ6,A0A194YTY4,C5YHE3,C5YSM8,C5YW53	C5X3E1,A0A194YHU3,C5YPZ1,C5WYR5,C5WPF7,C5XPN2,C5YZA1,C5WVD3,C5XDP0,C5X4H2,C5XTN5,A0A1B6QIR3,C5YU58,C5WPE1,A0A1Z5RK68,C5WRF6,C5YVI9,C5XJI2,C5YKA7,A0A1B6PG02,C5YLG9,A0A1B6Q438,C5WUZ6,C5Z2V5,A0A194YTY4,C5YHE3,C5YSM8,C5WSQ6,C5WZF2,C5Z2S4,C5YUU6,C5WRV5,A0A194YN38,C5YW53,C5X5T6	0.0479826	0.683613	0.514286
GO:2001251	negative regulation of chromosome organization	P	10	17	3270	9002	0.0030581	0.00188847	over	C5Z3U4,C5XXE9,C5YL42,C5XB54,C5Z6E9,A0A1B6QIJ7,C5XC59,C5X5E2,C5XFV6,C6JS28	C5Z3U4,A0A1B6Q797,C5YAX4,C5XXE9,C5YL42,C5XB54,A0A1W0VR45,A0A1Z5S4I2,C5Z6E9,C5YEF5,A0A1B6QIJ7,C5XC59,C5X5E2,C5Y3G9,C5XA69,C5XFV6,C6JS28	0.0491481	0.685179	0.588235
GO:0060341	regulation of cellular localization	P	10	17	3270	9002	0.0030581	0.00188847	over	C5XJS9,C6JS77,C5WRW8,C5X4C5,C5YEW2,C5XT73,C5XYS3,C5XRJ2,C5X796,A0A1B6PFJ6	C5XJS9,C6JS77,C5XFU1,C5XBT2,C5Y6B7,C5WRW8,C5X4C5,C5XKI4,C5YEW2,C5XT73,C5WSX1,C5XYS3,C5XRJ2,A0A1W0VQY5,C5XRJ4,C5X796,A0A1B6PFJ6	0.0491481	0.685179	0.588235
GO:0009642	response to light intensity	P	10	17	3270	9002	0.0030581	0.00188847	over	C5Z6G7,C5Z2J6,C5WSC0,C5XIB8,A0A194YRS5,A0A194YKU6,C5WYN7,C5YN49,C5WSP7,A0A1B6QQM6	A0A1B6QR86,C5XR87,C5Z6G7,C5Z2J6,C5X110,C5WVL6,C5WSC0,C5XIB8,A0A194YRS5,A0A194YKU6,C5WYN7,C5WWB8,C5YN49,C5X9H3,C5WSP7,C5XHY3,A0A1B6QQM6	0.0491481	0.685179	0.588235
GO:0090114	COPII-coated vesicle budding	P	10	17	3270	9002	0.0030581	0.00188847	over	C5XJS9,C6JS77,C5XRJ2,A0A1W0VQY3,C6JRL5,C5YMB3,C5XIW9,C5X2D2,C5X218,C5XL07	C5XJS9,C6JS77,C5XFU1,C5XBT2,C5Y6B7,C5XRJ2,A0A1W0VQY5,A0A1W0VQY3,C5XRJ4,A0A1B6QFY2,C6JRL5,C5YMB3,C5XIW9,C5X2D2,C5X218,C5XL07,A0A1W0W5D7	0.0491481	0.685179	0.588235
GO:0044282	small molecule catabolic process	P	54	123	3270	9002	0.0165138	0.0136636	over	C5XMT6,C5YG66,A0A1B6Q6S1,C5XFP4,A0A1B6QH21,C5X214,A0A1B6QA16,C5X5X9,C5YD28,A0A1B6QHH2,C5WMY2,C5YL06,C5YCD6,A0A194YPE9,C5XUZ6,C5Z228,A0A1Z5S503,C5Y297,C5YQS6,C5WN25,C5XBV0,C5Z6G7,A0A194YT53,C5Y009,C5XS04,C5YXJ7,A0A194YP12,C5YUI9,A0A1B6PG41,C5X1M7,A0A1B6PJQ8,C5YV65,C5XFY6,C5WN27,C5XR33,C5XWZ8,A0A1B6Q746,A0A194YSH7,C5X695,C5XQ07,C5Y921,A0A1B6Q755,C5Y9T0,C5XPL8,C5Z4S4,C5XPR4,C5X7Q7,A0A194YGQ1,C5Y2F0,…	C5XMT6,C5YG66,C5XW40,C5YS41,A0A1B6Q6S1,C5X1N6,C5XFP4,A0A1B6QH21,C5X214,A0A1B6QA16,C5X5X9,C5X4S2,C5YD28,A0A1B6QHH2,C5WMY2,A0A1Z5RB58,C5WRM9,A0A194YMX1,C5YL06,A0A1B6Q2V2,C5XXT8,C5YCD6,A0A1B6PR07,C5YTN7,C5XXT9,C5XXU0,A0A194YPE9,C5XUZ6,C5YTN9,A0A1Z5RDZ8,C5Z228,C5WS41,C5WSJ9,A0A1Z5S503,C5Y297,C5YQS6,C5XRB9,C5WN25,A0A1B6PM26,C5YCC5,C5XVJ3,C5XBV0,C5WR74,C5Z6G7,A0A194YT53,C5WZG9,A0A1B6PEL7,C5Z1E2,C5XL69,…	0.0492056	0.685179	0.439024
GO:0009057	macromolecule catabolic process	P	153	378	3270	9002	0.046789	0.0419907	over	C5XY51,A0A1B6QBA2,A0A1Z5S529,C5XCV9,C5WYV3,C5XSB8,C5XTP2,A0A1Z5S782,C5X2N4,A0A194YPF1,C5XKZ0,C5YGR1,C5XXP5,C5Z316,C5YBF0,C5YBF1,A0A1Z5R3E0,C5YBE8,C5X4J4,C5YZL4,C5Y9F6,C5Y9F7,C5XQW7,C5XTA6,C5X369,C5YL90,C5X3C4,A0A1B6QH23,C5X5T3,C5YWH3,C5Z0G3,C5XDR4,A0A1B6QE65,C5Y171,A0A1B6PK40,C5YA35,A0A194YHR5,A0A1W0W1X3,A0A1B6QEG2,C5XLP1,C5XP86,C5XS84,C5XP10,C5Z8D2,A0A1Z5S979,A0A1W0VXH7,A0A194YSZ1,C5Y1W9,A0A1B6P…	A0A1W0VXM8,C5YZM3,A0A1B6PL15,A0A1Z5S9J1,C5X983,C5XY51,A0A1B6QBA2,A0A1Z5RQG9,A0A1Z5S529,C5XIY6,C5Z0N6,C5WRN8,C5XCV9,A0A1B6QHB1,A0A1B6QET3,C5WZT1,C5WYV3,A0A1W0W3Q2,C5XSB8,C5XTP2,A0A1Z5S782,A0A1B6QQB7,C5Z8E1,C5X2N4,A0A1B6Q0S4,A0A1B6PBY1,A0A194YPF1,C5Y987,C5XKZ0,C5XMS5,C5WNM1,C5YGR1,C5XQM8,C5XFV4,C5YXJ2,C5XXP5,A0A1Z5RGA0,C5XPV2,A0A1B6QR46,A0A1B6QFS0,A0A1Z5R9X3,C5Z316,C5WRG3,Q93WT2,C5XX83,C5YBF0,C5YBF…	0.049211	0.685179	0.404762

## Sheet: HN-M vs. GZ-M
GO_ID	Term	Category	Test	Ref	TestAll	RefAll	Test_per	Ref_per	Over_Under	TestSeqs	RefSeqs	P value	FDR	richFactor
GO:0022626	cytosolic ribosome	C	89	144	3591	9002	0.0247842	0.0159964	over	C5Y0E9,C5WYX6,C5XU89,A0A1B6Q7J3,C5YM25,C5X4C8,C5XS72,C5WZD5,C5XAM5,C5Z267,A0A1B6Q9D0,C5WX74,Q8LKU3,C5YZ01,C5XQP0,C5WYV4,C5XAH7,A0A1B6P8U4,C5XG00,C5YIT9,C5XZV4,C5XW37,C5X7L1,C5YMX6,C5WTC9,C5YG29,A0A1B6PQ87,A0A1Z5S9X6,C5X4M7,C5XGD3,C5YVY9,A0A109ND69,C5X4M6,C5YVL1,C5Y895,C5YVD8,C5YI63,C5YUM9,C5XDZ7,A0A1B6Q0Z3,C5Z0J3,C5X5J2,C5WZW1,C5YAD0,C5WT03,C5YG70,C5YC29,C5XWF4,C5XYX5,C5YN77,C5XVB3,C5XSJ0,C5XAD5,…	C6JSA6,C5Y0E9,C5YF43,C5WYX6,C5YZY2,C5Z9E0,C5XHM7,C5XU89,A0A1B6Q7J3,A0A1B6P9L7,C5YM25,C5X4C8,C5XS72,C5WZD5,C5XAM5,C5Z267,A0A1B6Q9D0,C5WX74,Q8LKU3,C5YZ01,C5XQP0,C5WYV4,C5XAH7,A0A1B6P8U4,C5WT25,C5XPN5,C5XG00,C5YIT9,C5XZV4,C5XW37,C5X7L1,C5YMX6,C5WTC9,C5YG29,A0A1B6PQ87,A0A1Z5S9X6,C5X4M7,C5XGD3,C5YVY9,A0A109ND69,C5X4M6,C5YVL1,C5Y895,C5XAV0,C5YVD8,C5YI63,C5YUM9,C5XDZ7,C5Z173,C5XYN1,A0A1B6Q0Z3,C5Z0J3,C5X…	7.26218e-08	9.36924e-05	0.618056
GO:0044445	cytosolic part	C	102	170	3591	9002	0.0284043	0.0188847	over	A0A1W0VR66,C5XBD4,C5Y0E9,C5WYX6,C5XU89,A0A1B6Q7J3,C5YM25,C5X4C8,C5XS72,C5WZD5,C5XAM5,C5Z267,A0A1B6Q9D0,C5WX74,Q8LKU3,C5YZ01,C5XQP0,C5WYV4,C5XAH7,A0A1B6P8U4,C5XG00,C5YIT9,C5XZV4,C5XW37,C5X7L1,C5YMX6,C5WTC9,C5YG29,A0A1B6PQ87,A0A1Z5S9X6,C5X4M7,C5XGD3,C5YVY9,A0A109ND69,C5X4M6,C5YVL1,C5Y895,C5YVD8,C5YI63,C5YUM9,C5XDZ7,A0A1B6Q0Z3,C5Z0J3,C5X5J2,C5WZW1,C5YAD0,C5WT03,C5YG70,C5YC29,C5XWF4,C5XYX5,C5YN77,C5X…	A0A194YGY2,A0A1W0VR66,C5XBD4,C5WQ44,C6JSA6,C5Y0E9,C5YF43,C5WYX6,C5YZY2,C5Z9E0,C5XHM7,C5XU89,A0A1B6Q7J3,A0A1B6P9L7,C5YM25,C5X4C8,C5XS72,C5WZD5,C5XAM5,C5Z267,A0A1B6Q9D0,C5WX74,Q8LKU3,C5YZ01,C5XQP0,C5WYV4,C5XAH7,A0A1B6P8U4,C5WT25,C5XPN5,C5XG00,C5YIT9,C5XZV4,C5XW37,C5X7L1,C5YMX6,C5WTC9,C5YG29,A0A1B6PQ87,A0A1Z5S9X6,C5X4M7,C5XGD3,C5YVY9,A0A109ND69,C5X4M6,C5YVL1,C5Y895,C5XAV0,C5YVD8,C5YI63,C5YUM9,C5XDZ7…	7.32401e-08	9.36924e-05	0.6
GO:0022625	cytosolic large ribosomal subunit	C	58	85	3591	9002	0.0161515	0.00944235	over	C5Y0E9,C5WYX6,C5XU89,A0A1B6Q7J3,C5YM25,C5X4C8,C5XS72,C5WZD5,C5XAM5,C5Z267,A0A1B6Q9D0,C5WX74,Q8LKU3,C5YZ01,C5XQP0,C5WYV4,C5XAH7,A0A1B6P8U4,C5XG00,C5YIT9,C5XZV4,C5XW37,C5X7L1,C5YMX6,C5WTC9,C5YG29,A0A1B6PQ87,A0A1Z5S9X6,C5X4M7,C5XGD3,C5YVY9,A0A109ND69,C5X4M6,C5YVL1,C5Y895,C5YVD8,C5YI63,C5YUM9,C5XDZ7,A0A1B6Q0Z3,C5Z0J3,C5X5J2,C5WZW1,C5YAD0,C5WT03,C5YG70,C5YC29,C5XWF4,C5XYX5,C5YN77,C5XVB3,C5XSJ0,C5XAD5,…	C6JSA6,C5Y0E9,C5YF43,C5WYX6,C5YZY2,C5Z9E0,C5XHM7,C5XU89,A0A1B6Q7J3,A0A1B6P9L7,C5YM25,C5X4C8,C5XS72,C5WZD5,C5XAM5,C5Z267,A0A1B6Q9D0,C5WX74,Q8LKU3,C5YZ01,C5XQP0,C5WYV4,C5XAH7,A0A1B6P8U4,C5WT25,C5XPN5,C5XG00,C5YIT9,C5XZV4,C5XW37,C5X7L1,C5YMX6,C5WTC9,C5YG29,A0A1B6PQ87,A0A1Z5S9X6,C5X4M7,C5XGD3,C5YVY9,A0A109ND69,C5X4M6,C5YVL1,C5Y895,C5XAV0,C5YVD8,C5YI63,C5YUM9,C5XDZ7,C5Z173,C5XYN1,A0A1B6Q0Z3,C5Z0J3,C5X…	1.04345e-07	0.000106787	0.682353
GO:0005840	ribosome	C	148	267	3591	9002	0.0412141	0.0296601	over	C5X5E3,A0A1B6PNS7,C5XHY3,A0A1B6QQU9,C5WMP6,A0A1Z5RC59,C5XAT5,C5Z942,C5YS26,C5X387,C5XFS1,A1E9W6,C5X466,A0A1B6P9V1,A1E9U6,C5XFK4,C5XCM7,C5Y0E9,C5WYX6,C5XU89,A0A1B6Q7J3,C5YM25,C5X4C8,C5XS72,C5WZD5,C5XAM5,C5Z267,A0A1B6Q9D0,C5WX74,Q8LKU3,C5YZ01,C5XQP0,C5WYV4,C5XAH7,A0A1B6P8U4,C5XG00,C5YIT9,C5XZV4,C5XW37,C5X7L1,C5YMX6,C5WTC9,C5YG29,A0A1B6PQ87,A0A1Z5S9X6,C5X4M7,C5XGD3,C5YVY9,A0A109ND69,C5X4M6,C5YVL1,C5…	C5X5E3,A0A1B6PNS7,C5XHY3,C5WQ51,A0A1B6QQU9,C5WSV6,C5WMP6,C5WYC3,A0A1Z5RC59,C5XS95,C5YSE6,C5Z7Y2,C5XAT5,C5XL47,C5Z942,C5YS26,C5X387,C5Z8W0,C5Z380,C5XFS1,C5Z466,C5XI34,A1E9W6,C5XNR9,A0A1B6Q9U9,C5XFD0,C5X466,Q09EK9,C5WN57,C5WVA6,A0A1B6QJJ0,A0A1B6P9V1,A0A1Z5RKN3,A1E9U6,C5XFK4,C5XCM7,A1E9R7,C5WZ87,C6JSA6,C5Y0E9,C5YF43,C5WYX6,C5YZY2,C5Z9E0,C5XHM7,C5XU89,A0A1B6Q7J3,A0A1B6P9L7,C5YM25,C5X4C8,C5XS72,C5WZD5…	1.39227e-07	0.000118738	0.554307
GO:1990904	ribonucleoprotein complex	C	266	533	3591	9002	0.0740741	0.0592091	over	C5Y0E9,C5YFT4,A0A1Z5RJG6,C5X5I6,C5Z622,C5X0P2,C5YA36,Q8LKU3,C5YZ01,A0A1Z5RLG8,A0A1B6P8W9,C5WRN8,C5YNS4,C5WV32,C5Y9U0,A0A194YHL5,C5XFW9,C5XVB4,C5Z967,A0A1W0W7G1,C5YJC3,C5XYI5,C5XIE4,C5WLW3,A0A1L1VU75,C5Z4K7,A0A1W0VWV3,A0A1B6QKE3,A0A1Z5S4D4,C5YMI4,C5XEG8,A0A109NCZ7,A0A109ND25,C5WWG7,A0A1B6Q8X9,C5WZQ4,C5X0K4,C5YVG2,Q09EL6,A0A1Z5S5G7,C5XKE8,Q09EK5,A0A109ND29,C5XYD9,C5XSR7,C5Z0A8,C5XFV4,C5YMK6,C5XM20,…	C5Y0E9,C5YF43,C5YFT4,A0A1Z5RJG6,C5X5I6,C5Z622,C5X0P2,C5XIY6,C5Z0N6,C5YA36,Q8LKU3,C5YZ01,A0A1Z5RLG8,A0A1B6P8W9,C5WRN8,C5YNS4,C5WV32,C5Y9U0,A0A194YHL5,C5XLV9,C5XFW9,C5XVB4,C5Z967,A0A1W0W7G1,C5YJC3,C5XYI5,C5XIE4,C5WLW3,A0A1L1VU75,C5Z4K7,C5XJ42,A0A1W0VWV3,C5Z1G2,C5YC82,C5XR51,A0A1B6QKE3,A0A1Z5S4D4,C5Y448,C5X8D5,C5WU27,C5YMI4,C5YIF1,C5Z6E1,C5XEG8,A0A109NCZ7,A0A109ND25,A0A1W0W196,A0A5P8KM95,C5WWG7,A0A1…	8.8452e-07	0.000377174	0.499062
GO:0005737	cytoplasm	C	1242	2854	3591	9002	0.345865	0.317041	over	C5Z4B6,C5XT00,C5XJ77,A0A1B6QNX6,C5XDY9,A0A1W0VR66,C5XBD4,C5X218,C5WRB2,C5XT73,C5WS02,A0A1W0W503,C5XCM2,C5WN40,C5XMQ4,A0A1B6Q117,C5YFJ2,C5XK11,A0A1W0VTN8,C5Y0D8,C5XL07,C5XRJ2,A0A1B6P9K4,A0A1W0W5D7,C5XV13,C5XRJ4,C5WUS8,A0A1Z5SAM4,C5Z331,A0A1B6P7D2,Q2UVB6,C5XYR7,A0A1W0W069,C5XFW6,C5WS01,C5Y0E9,C5WYX6,C5XU89,A0A1B6Q7J3,C5YM25,C5X4C8,C5XS72,C5WZD5,C5XAM5,C5Z267,A0A1B6Q9D0,C5WX74,Q8LKU3,C5YZ01,C5XQP0,C…	C5Z4B6,C5XT00,C5XJ77,A0A1B6QNX6,C5XYW6,A0A1B6Q9P8,A0A1B6PT78,A0A1B6QHD4,C5XDY9,A0A194YGY2,A0A1W0VR66,C5XBD4,C5WQ44,C5YGR4,C5Y4V9,C5X218,C5WRB2,C5XT73,C5WS02,C5YTK4,A0A1W0W503,C5XCM2,A0A1B6Q307,C5WN44,C5WN40,A0A1B6QFY2,C5XMQ4,A0A1B6Q117,C5YFJ2,A0A1B6PEI1,C5YPE0,A0A194YNJ6,C5WY28,A0A1B6Q0M0,A0A1Z5SAK4,C5XK11,A0A1B6QD15,C5YFP1,C5YPW1,A0A1W0VTN8,C5XS64,C5Y0D8,C5XL07,C6JRL5,C5XRJ2,C5XSH7,A0A1B6P9K4,A0…	9.96816e-07	0.000392362	0.435179
GO:0044444	cytoplasmic part	C	1015	2303	3591	9002	0.282651	0.255832	over	C5XFW6,C5WS01,C5XR11,A0A1B6QMT0,C5XXS0,C5WT79,C5X125,A0A1B6QFL9,A0A1Z5RNH5,C5YD28,C5X6M4,C5XND6,C5YMC6,A0A1B6Q1C4,C5WVD3,C5X054,A0A1B6PFE9,C5XG02,C5YG66,C5YW21,C5YAA6,C5XSV1,A0A1B6Q140,Q09EM2,A0A1Z5R9Q9,A0A1B6QHH2,C5X4H2,C5WSU8,A0A194YNT6,C5XH85,C5YVR0,Q1KSB0,C5WPK5,C5YB69,A0A1Z5RAK5,C5YUI9,A0A1B6PEV7,A0A1Z5RB02,C5WZS2,C5XBV0,C5YET5,C5YI27,A0A1B6PNS7,C5X695,C5Y3C3,C5WQD6,C5YC80,A0A1W0VX27,A0A1B6Q…	A0A1B6QLX0,C5YVG7,C5YHQ9,C5X376,C5Z2L4,C5XFW6,C5Y9M2,C5WZX9,C5WS01,C5YCZ6,C5XGD8,C5XR11,C5XS44,C5WY65,C5Y565,A0A194YIG8,A0A1B6QMT0,C5XXS0,A0A1B6QEI0,C5Y093,C5WZX4,C5WT79,A0A1Z5R6K5,C5X125,C5YYI2,A0A1B6QFL9,A0A1Z5RNH5,C5YD28,A0A1W0VYP8,C5X6M4,C5XND6,C5YMC6,A0A194YLP4,A0A1B6Q1C4,Q9MDQ1,C5WVD3,C5X054,A0A1B6PFE9,C5XG02,C5YG66,C5WSV4,C5YW21,C5YAA6,C5YUU6,C5XSV1,A0A1Z5R408,A0A1B6Q140,Q09EM2,A0A1Z5R9Q9,…	1.23135e-06	0.00042009	0.440729
GO:0098803	respiratory chain complex	C	31	41	3591	9002	0.00863269	0.00455454	over	P05502,A0A1W0VUZ4,C5XLB7,C5Z141,C5YNA5,C5XK48,C5XJ30,C5XMD1,C5YL65,C5X3Z0,C5YZU8,A0A1Z5SA07,C5XVW3,C5YN69,C5WN22,C5WPJ9,A0A1B6P999,C5XTF9,C5XUZ9,C5XIC9,A0A1B6QFX4,A0A1B6P6W9,A0A1B6QHB6,C5XU35,A0A1B6PIA7,C5YS99,C5YFA1,A0A1B6PQ63,C5WZ72,A0A1B6Q8Y3,A0A1B6PF00	Q09EK8,P05502,A0A1W0VUZ4,C5XLB7,C5Z141,C5WQR1,C5YNA5,C5WUR7,C5XK48,C5XJ30,C5XMD1,C5WME2,C5YL65,C5X3Z0,C5YZU8,A0A1Z5SA07,C5XVW3,C5YN69,C5WN22,A0A1B6PFP2,C5WPJ9,A0A1B6P999,C5XTF9,C5XUZ9,C5XIC9,C5XFJ0,A0A1B6QFX4,A0A1B6P6W9,A0A1B6QHB6,C5XU35,C5XCP6,A0A1B6PIA7,C5YS99,C5YFA1,A0A1B6PQ63,C5WZ72,A0A1B6Q8Y3,A0A1B6PF00,C5WZ45,C5XC06,A0A1Z5RBI6	3.48777e-06	0.000849854	0.756098
GO:0005746	mitochondrial respiratory chain	C	31	42	3591	9002	0.00863269	0.00466563	over	A0A1W0VUZ4,C5XLB7,C5Z141,C5YNA5,C5XK48,C5XJ30,C5XMD1,C5YL65,C5X3Z0,C5YZU8,A0A1Z5SA07,C5XVW3,C5YN69,C5WN22,C5WPJ9,A0A1B6P999,C5XTF9,C5XUZ9,C5XIC9,A0A1B6QFX4,A0A1B6P6W9,A0A1B6Q8Y3,A0A1B6PF00,A0A1B6QHB6,C5XU35,A0A1B6PIA7,C5YS99,C5YFA1,A0A1B6PQ63,C5WZ72,C5X5I5	A0A1W0VUZ4,C5XLB7,C5Z141,C5WQR1,C5YNA5,C5WUR7,C5XK48,C5XJ30,C5XMD1,C5WME2,C5YL65,C5X3Z0,C5YZU8,A0A1Z5SA07,C5XVW3,C5YN69,C5WN22,A0A1B6PFP2,C5WPJ9,A0A1B6P999,C5XTF9,C5XUZ9,C5XIC9,C5XFJ0,A0A1B6QFX4,A0A1B6P6W9,A0A1B6Q8Y3,A0A1B6PF00,C5WZ45,C5XC06,A0A1Z5RBI6,A0A1B6QHB6,C5XU35,C5XCP6,A0A1B6PIA7,C5YS99,C5YFA1,A0A1B6PQ63,C5WZ72,C5X5I5,C5YPS8,C5XWG4	8.22903e-06	0.00168432	0.738095
GO:0015934	large ribosomal subunit	C	68	113	3591	9002	0.0189362	0.0125528	over	C5Y0E9,C5WYX6,C5XU89,A0A1B6Q7J3,C5YM25,C5X4C8,C5XS72,C5WZD5,C5XAM5,C5Z267,A0A1B6Q9D0,C5WX74,Q8LKU3,C5YZ01,C5XQP0,C5WYV4,C5XAH7,A0A1B6P8U4,C5XG00,C5YIT9,C5XZV4,C5XW37,C5X7L1,C5YMX6,C5WTC9,C5YG29,A0A1B6PQ87,A0A1Z5S9X6,C5X4M7,C5XGD3,C5YVY9,A0A109ND69,C5X4M6,C5YVL1,C5Y895,C5YVD8,C5YI63,C5YUM9,C5XDZ7,A0A1B6Q0Z3,C5Z0J3,C5X5J2,C5WZW1,C5YAD0,C5WT03,C5YG70,C5YC29,C5XWF4,C5XYX5,C5YN77,C5XVB3,C5XSJ0,C5XAD5,…	C6JSA6,C5Y0E9,C5YF43,C5WYX6,C5YZY2,C5Z9E0,C5XHM7,C5XU89,A0A1B6Q7J3,A0A1B6P9L7,C5YM25,C5X4C8,C5XS72,C5WZD5,C5XAM5,C5Z267,A0A1B6Q9D0,C5WX74,Q8LKU3,C5YZ01,C5XQP0,C5WYV4,C5XAH7,A0A1B6P8U4,C5WT25,C5XPN5,C5XG00,C5YIT9,C5XZV4,C5XW37,C5X7L1,C5YMX6,C5WTC9,C5YG29,A0A1B6PQ87,A0A1Z5S9X6,C5X4M7,C5XGD3,C5YVY9,A0A109ND69,C5X4M6,C5YVL1,C5Y895,C5XAV0,C5YVD8,C5YI63,C5YUM9,C5XDZ7,C5Z173,C5XYN1,A0A1B6Q0Z3,C5Z0J3,C5X…	9.38509e-06	0.00177865	0.60177
GO:0030964	NADH dehydrogenase complex	C	21	26	3591	9002	0.00584795	0.00288825	over	A0A1W0VUZ4,C5XLB7,C5Z141,C5YNA5,C5XK48,C5XJ30,C5XMD1,C5YL65,C5X3Z0,C5YZU8,A0A1Z5SA07,C5XVW3,C5YN69,C5WN22,C5WPJ9,A0A1B6P999,C5XTF9,C5XUZ9,C5XIC9,A0A1B6QFX4,A0A1B6P6W9	A0A1W0VUZ4,C5XLB7,C5Z141,C5WQR1,C5YNA5,C5WUR7,C5XK48,C5XJ30,C5XMD1,C5WME2,C5YL65,C5X3Z0,C5YZU8,A0A1Z5SA07,C5XVW3,C5YN69,C5WN22,A0A1B6PFP2,C5WPJ9,A0A1B6P999,C5XTF9,C5XUZ9,C5XIC9,C5XFJ0,A0A1B6QFX4,A0A1B6P6W9	2.4455e-05	0.00338207	0.807692
GO:0005747	mitochondrial respiratory chain complex I	C	21	26	3591	9002	0.00584795	0.00288825	over	A0A1W0VUZ4,C5XLB7,C5Z141,C5YNA5,C5XK48,C5XJ30,C5XMD1,C5YL65,C5X3Z0,C5YZU8,A0A1Z5SA07,C5XVW3,C5YN69,C5WN22,C5WPJ9,A0A1B6P999,C5XTF9,C5XUZ9,C5XIC9,A0A1B6QFX4,A0A1B6P6W9	A0A1W0VUZ4,C5XLB7,C5Z141,C5WQR1,C5YNA5,C5WUR7,C5XK48,C5XJ30,C5XMD1,C5WME2,C5YL65,C5X3Z0,C5YZU8,A0A1Z5SA07,C5XVW3,C5YN69,C5WN22,A0A1B6PFP2,C5WPJ9,A0A1B6P999,C5XTF9,C5XUZ9,C5XIC9,C5XFJ0,A0A1B6QFX4,A0A1B6P6W9	2.4455e-05	0.00338207	0.807692
GO:0045271	respiratory chain complex I	C	21	26	3591	9002	0.00584795	0.00288825	over	A0A1W0VUZ4,C5XLB7,C5Z141,C5YNA5,C5XK48,C5XJ30,C5XMD1,C5YL65,C5X3Z0,C5YZU8,A0A1Z5SA07,C5XVW3,C5YN69,C5WN22,C5WPJ9,A0A1B6P999,C5XTF9,C5XUZ9,C5XIC9,A0A1B6QFX4,A0A1B6P6W9	A0A1W0VUZ4,C5XLB7,C5Z141,C5WQR1,C5YNA5,C5WUR7,C5XK48,C5XJ30,C5XMD1,C5WME2,C5YL65,C5X3Z0,C5YZU8,A0A1Z5SA07,C5XVW3,C5YN69,C5WN22,A0A1B6PFP2,C5WPJ9,A0A1B6P999,C5XTF9,C5XUZ9,C5XIC9,C5XFJ0,A0A1B6QFX4,A0A1B6P6W9	2.4455e-05	0.00338207	0.807692
GO:0070469	respiratory chain	C	36	53	3591	9002	0.0100251	0.00588758	over	C5X5I5,A0A1W0VUZ4,C5XLB7,C5Z141,C5YNA5,C5XK48,C5XJ30,C5XMD1,C5YL65,C5X3Z0,C5YZU8,A0A1Z5SA07,C5XVW3,C5YN69,C5WN22,C5WPJ9,A0A1B6P999,C5XTF9,C5XUZ9,C5XIC9,A0A1B6QFX4,A0A1B6P6W9,A0A1B6Q8Y3,A0A1B6PF00,A0A1B6QHB6,C5XU35,A0A1B6PIA7,C5YS99,C5YFA1,A0A1B6PQ63,C5WZ72,P05502,C5YY64,C5XEM6,A0A1B6QDG1,A0A194YQ30	C5X5I5,C5YPS8,C5XWG4,A0A1W0VUZ4,C5XLB7,C5Z141,C5WQR1,C5YNA5,C5WUR7,C5XK48,C5XJ30,C5XMD1,C5WME2,C5YL65,C5X3Z0,C5YZU8,A0A1Z5SA07,C5XVW3,C5YN69,C5WN22,A0A1B6PFP2,C5WPJ9,A0A1B6P999,C5XTF9,C5XUZ9,C5XIC9,C5XFJ0,A0A1B6QFX4,A0A1B6P6W9,A0A1B6Q8Y3,A0A1B6PF00,C5WZ45,C5XC06,A0A1Z5RBI6,A0A1B6QHB6,C5XU35,C5XCP6,A0A1B6PIA7,C5YS99,C5YFA1,A0A1B6PQ63,C5WZ72,Q09EK8,P05502,C5YY64,C5XEM6,A0A1B6QLK4,A0A1B6QDG1,A0A194Y…	3.25501e-05	0.00438313	0.679245
GO:0044391	ribosomal subunit	C	104	195	3591	9002	0.0289613	0.0216619	over	C5Y0E9,A0A1B6QKE3,C5XZB9,C5Z0W6,A0A1Z5S4T6,C5XAE4,C5WQX5,C5YMC6,C5Z3D2,C5YNT6,C5Y3N7,C5X466,P93335,A0A1B6QIN0,C5WYX6,C5XU89,A0A1B6Q7J3,C5YM25,C5X4C8,C5XS72,C5WZD5,C5XAM5,C5Z267,A0A1B6Q9D0,C5WX74,Q8LKU3,C5YZ01,C5XQP0,C5WYV4,C5XAH7,A0A1B6P8U4,C5XG00,C5YIT9,C5XZV4,C5XW37,C5X7L1,C5YMX6,C5WTC9,C5YG29,A0A1B6PQ87,A0A1Z5S9X6,C5X4M7,C5XGD3,C5YVY9,A0A109ND69,C5X4M6,C5YVL1,C5Y895,C5YVD8,C5YI63,C5YUM9,C5XDZ7…	C5Y0E9,C5YF43,C5WUY8,A0A1B6QKE3,C5YZ20,C5XZB9,C5YXG6,C5WSP9,C5Z0W6,A0A109NCY4,C5X0W2,A0A1B6Q9U9,A0A5P8KMG5,A0A1Z5S4T6,C5WNM7,C5WY08,C5XAE4,C5WQX5,C5YMC6,C5Z3D2,C5YNT6,C5X364,A0A1W0W7E0,C5Y3N7,C5X466,C5X4K2,A1E9W9,A1E9S2,C5XGP6,P93335,A0A109NDI4,A1E9S6,A0A5P8KM89,C5WZ87,C5X862,A0A1B6QIN0,A0A1Z5SB71,Q09EL8,C6JSA6,C5WYX6,C5YZY2,C5Z9E0,C5XHM7,C5XU89,A0A1B6Q7J3,A0A1B6P9L7,C5YM25,C5X4C8,C5XS72,C5WZD5,C…	8.50975e-05	0.00899497	0.533333
GO:0005622	intracellular	C	1671	3973	3591	9002	0.46533	0.441346	over	A0A1W0VR66,C5XBD4,C5XY14,C5XEY3,A0A1B6PD23,A0A1B6Q7W5,A0A1W0W0H1,C5XQH8,A0A1B6QL55,C5YHR9,C5X218,C5WRB2,C5XT73,C5WS02,A0A1W0W503,C5XCM2,C5WN40,C5XMQ4,A0A1B6Q117,C5YFJ2,C5XK11,A0A1W0VTN8,C5Y0D8,C5XL07,C5XRJ2,A0A1B6P9K4,A0A1W0W5D7,C5XV13,C5XRJ4,C5WUS8,A0A1Z5SAM4,C5Z331,A0A1B6P7D2,Q2UVB6,C5XYR7,A0A1W0W069,C5YT39,A0A194YGU2,C5WYG5,A0A194YNR0,A0A1B6QKN7,C5XFW6,C5WS01,C5XQ21,A0A1B6PDF7,C5Y0E9,C5WYX6,C5…	A0A194YGY2,A0A1W0VR66,C5XBD4,C5WQ44,C5XGX0,C5XY14,C5YKG8,C5XEY3,A0A194YJW7,C5YCA7,A0A1B6PD23,C5WWP0,A0A1Z5R5L3,A0A1B6Q7W5,A0A1B6QBQ0,A0A1W0W0H1,A0A1B6QFZ0,C5XQH8,A0A1B6QL55,C5YHR9,A0A1W0W5K7,A0A1B6Q739,C5YGR4,C5Y4V9,C5X218,C5WRB2,C5XT73,C5WS02,C5YTK4,A0A1W0W503,C5XCM2,A0A1B6Q307,C5WN44,C5WN40,A0A1B6QFY2,C5XMQ4,A0A1B6Q117,C5YFJ2,A0A1B6PEI1,C5YPE0,A0A194YNJ6,C5WY28,A0A1B6Q0M0,A0A1Z5SAK4,C5XK11,A0A1…	0.000103642	0.0100064	0.420589
GO:0044424	intracellular part	C	1671	3973	3591	9002	0.46533	0.441346	over	C5YT39,A0A194YGU2,C5WYG5,A0A194YNR0,C5XFW6,A0A1B6PDF7,A0A1Z5SBK5,C5WM29,C5Y9M7,C5XIW1,C5XGM8,C5YQY4,C5WMM0,Q4VQB5,Q4VQB2,Q4VQB4,A0A1B6QNQ4,C5Z8I6,C5WMM1,A0A1B6QKP6,C5WS57,C5WNX2,C5WNI3,A0A1W0W5X7,C5YH49,C5Z061,C5Y4R1,A0A1B6QE21,C5WXH7,A0A1B6PBJ7,C5YPZ1,C5XG44,C5Y273,C5Y4T1,A0A1B6Q6S1,A0A1B6QP14,A0A1B6Q2X9,C5YJ75,A0A1B6PB54,C5XTQ4,C5XFY9,C5XYN4,C5XFP1,C5X3T9,C5Y567,C5XN40,C5YXW7,C5WXV4,C5WPF7,A0A1…	C5WWH4,C5YF19,C5YBD5,C5YHJ7,C5Z7F3,C5WNW1,C5XYV9,C5YT39,C5YSW8,C5XPZ8,A0A1Z5RM22,A0A1W0W5D1,A0A194YGU2,A0A194YK10,C5WYG5,A0A194YJP7,A0A194YNR0,C5XQ76,C5Z6X6,A0A1B6QIU1,C5YMI8,C5XX35,C5XFW6,C5Y9M2,C5WZX9,A0A1B6PDF7,A0A194YQA5,C5Z2R0,A0A1Z5SBK5,C5XRH6,C5WXY8,A0A1B6QQY9,C5WM29,A0A1B6QG67,C5XKY0,A0A1Z5R2K0,C5Y9M7,C5XIW1,C5XGM8,C5YQY4,Q4VQB3,C5WMM0,Q4VQB5,Q4VQB2,Q4VQB4,A0A1B6QNQ4,C5Z8I6,C5WMM1,A0A1B6Q…	0.000103642	0.0100064	0.420589
GO:0031975	envelope	C	150	298	3591	9002	0.0417711	0.0331038	over	A0A1W0VX24,C5Z5P6,A0A1Z5RFK1,C5WNQ0,A0A1B6QCT4,A0A1B6PU25,C5XQZ8,A0A1B6PAD6,A0A1B6PNS7,C5X695,A0A194YSX5,C5WZQ4,C5X9J3,A9UKC6,C5XF30,C5XHY3,C5YUE1,C5WTC1,C5XTC2,C5WMG5,A0A194YTY4,A0A1W0W792,C5WZ95,C5XJE7,C5WQL6,A0A1W0W709,C5XYT6,A0A1Z5S9T7,A0A1Z5S4T6,C5Z316,A0A1B6PP30,A0A1B6QQU9,C5XUD5,A0A1Z5R7N2,A0A1B6QQZ3,C5YZQ9,C5WNI3,C5Z061,C5XHI5,A0A1B6Q7W5,C5XP88,C5Z5Z7,C5WVX6,C5XLT1,C5YY64,C5YHQ3,A0A1B6PP2…	C5WXS7,A0A1W0VX24,C5XW88,C5Z5P6,A0A1Z5RFK1,C5WNQ0,C5WN20,A0A1Z5RN86,A0A1B6QCT4,A0A1B6Q797,A0A1B6PU25,A0A1B6QB27,A0A1B6QGH8,C5XQZ8,A0A1B6PAD6,C5Z3U6,C5X2Z4,A0A1B6PNS7,C5X695,C5XSH8,A0A194YSX5,A0A1Z5RNN9,C5Y8N1,C5YBS3,C5Y5G7,A0A1Z5S6M4,C5YXG6,C5WU27,C5YJP1,C5XX72,C5YCI7,C5YS41,A0A1W0W196,C5XWW4,C5WZQ4,C5X9J3,A0A1Z5RFU0,C5XXH2,Q07300,A9UKC6,C5WSP9,C5WM67,C5XF30,C5XHY3,C5YFR1,C5YLY6,C5YUE1,C5WTC1,A0A…	0.000131259	0.0116497	0.503356
GO:0031967	organelle envelope	C	150	298	3591	9002	0.0417711	0.0331038	over	A0A1W0VX24,C5Z5P6,A0A1Z5RFK1,C5WNQ0,A0A1B6QCT4,A0A1B6PU25,C5XQZ8,A0A1B6PAD6,A0A1B6PNS7,C5X695,A0A194YSX5,C5WZQ4,C5X9J3,A9UKC6,C5XF30,C5XHY3,C5YUE1,C5WTC1,C5XTC2,C5WMG5,A0A194YTY4,A0A1W0W792,C5WZ95,C5XJE7,C5WQL6,A0A1W0W709,C5XYT6,A0A1Z5S9T7,A0A1Z5S4T6,C5Z316,A0A1B6PP30,A0A1B6QQU9,C5XUD5,A0A1Z5R7N2,A0A1B6QQZ3,C5YZQ9,C5WNI3,C5Z061,C5XHI5,A0A1B6Q7W5,C5XP88,C5Z5Z7,C5WVX6,C5XLT1,C5YY64,C5YHQ3,A0A1B6PP2…	C5WXS7,A0A1W0VX24,C5XW88,C5Z5P6,A0A1Z5RFK1,C5WNQ0,C5WN20,A0A1Z5RN86,A0A1B6QCT4,A0A1B6Q797,A0A1B6PU25,A0A1B6QB27,A0A1B6QGH8,C5XQZ8,A0A1B6PAD6,C5Z3U6,C5X2Z4,A0A1B6PNS7,C5X695,C5XSH8,A0A194YSX5,A0A1Z5RNN9,C5Y8N1,C5YBS3,C5Y5G7,A0A1Z5S6M4,C5YXG6,C5WU27,C5YJP1,C5XX72,C5YCI7,C5YS41,A0A1W0W196,C5XWW4,C5WZQ4,C5X9J3,A0A1Z5RFU0,C5XXH2,Q07300,A9UKC6,C5WSP9,C5WM67,C5XF30,C5XHY3,C5YFR1,C5YLY6,C5YUE1,C5WTC1,A0A…	0.000131259	0.0116497	0.503356
GO:0043229	intracellular organelle	C	1352	3186	3591	9002	0.376497	0.353921	over	C5XT00,C5YK13,C5XZJ2,C5YPK5,C5WNN9,C5Z0I0,C5Y0C0,C5XDS8,C5Y7T6,C5XNH7,C5X8F2,C5Y7H1,C5XVQ6,C5XJ44,C5X619,C5Y1D3,A0A1B6Q621,C5XYC6,A0A1Z5SAJ7,A0A1B6PPX3,C5XXD5,C5Y4K6,Q8LJZ7,C5Z779,A0A1Z5S4C2,C5WNR9,A0A1B6QJC0,A0A1W0VX62,C5WW76,C5Y8V8,A0A1Z5RNU9,A0A1B6QMT0,C5XXS0,C5WT79,C5X125,A0A1B6QFL9,A0A1Z5RNH5,C5YD28,C5X6M4,C5XND6,C5YMC6,A0A1B6Q1C4,C5WVD3,C5X054,A0A1B6PFE9,C5XG02,C5YG66,C5YW21,C5YAA6,C5XSV1,A…	C5XQK2,C5XT00,C5Y4R7,C5YK13,A0A194YPZ3,C5XUM3,A0A1W0VTM9,C5XZJ2,A0A1W0W0K9,C5YPK5,C5X2H6,C5XJ52,C5WNN9,C5Z0I0,C5X5G7,C5Z0F2,C5XDX5,C5XCM4,A0A1B6PHJ8,C5Y0C0,C5XDS8,C5Y7T6,C5XNH7,C5YKN4,C5X8F2,C5Y7H1,C5Z8I9,C5XEJ1,A0A1W0W6F0,C5XVQ6,C5YQK4,C5X0I8,C5XEJ2,C5XEI9,C5XJ44,C5Y458,C5X0G6,C5Z8Y5,C5X619,C5XYW6,C5YXL0,Q6JAG8,C5XJ53,A0A194YNU9,C5YL66,Q6JAG7,A0A1Z5RLH0,A0A1W0W7W5,C5Z0F0,A0A1W0VSG8,C5Y5H4,C5WRQ2…	0.000146285	0.0122711	0.424357
GO:0043226	organelle	C	1352	3188	3591	9002	0.376497	0.354144	over	C5XT00,C5YK13,C5XZJ2,C5YPK5,C5WNN9,C5Z0I0,C5Y0C0,C5XDS8,C5Y7T6,C5XNH7,C5X8F2,C5Y7H1,C5XVQ6,C5XJ44,C5X619,C5Y1D3,A0A1B6Q621,C5XYC6,A0A1Z5SAJ7,A0A1B6PPX3,C5XXD5,C5Y4K6,Q8LJZ7,C5Z779,A0A1Z5S4C2,C5WNR9,A0A1B6QJC0,A0A1W0VX62,C5WW76,C5Y8V8,A0A1Z5RNU9,C5WXH3,C5X4E7,A0A1Z5SAD3,C5YG52,C5XGP5,A0A1B6QMT0,C5XXS0,C5WT79,C5X125,A0A1B6QFL9,A0A1Z5RNH5,C5YD28,C5X6M4,C5XND6,C5YMC6,A0A1B6Q1C4,C5WVD3,C5X054,A0A1B6PF…	C5XQK2,C5XT00,C5Y4R7,C5YK13,A0A194YPZ3,C5XUM3,A0A1W0VTM9,C5XZJ2,A0A1W0W0K9,C5YPK5,C5X2H6,C5XJ52,C5WNN9,C5Z0I0,C5X5G7,C5Z0F2,C5XDX5,C5XCM4,A0A1B6PHJ8,C5Y0C0,C5XDS8,C5Y7T6,C5XNH7,C5YKN4,C5X8F2,C5Y7H1,C5Z8I9,C5XEJ1,A0A1W0W6F0,C5XVQ6,C5YQK4,C5X0I8,C5XEJ2,C5XEI9,C5XJ44,C5Y458,C5X0G6,C5Z8Y5,C5X619,C5XYW6,C5YXL0,Q6JAG8,C5XJ53,A0A194YNU9,C5YL66,Q6JAG7,A0A1Z5RLH0,A0A1W0W7W5,C5Z0F0,A0A1W0VSG8,C5Y5H4,C5WRQ2…	0.000168232	0.0136642	0.42409
GO:0005829	cytosol	C	345	749	3591	9002	0.0960735	0.0832037	over	A0A1W0VR66,C5XBD4,C5Y0E9,C5WYX6,C5XU89,A0A1B6Q7J3,C5YM25,C5X4C8,C5XS72,C5WZD5,C5XAM5,C5Z267,A0A1B6Q9D0,C5WX74,Q8LKU3,C5YZ01,C5XQP0,C5WYV4,C5XAH7,A0A1B6P8U4,C5XG00,C5YIT9,C5XZV4,C5XW37,C5X7L1,C5YMX6,C5WTC9,C5YG29,A0A1B6PQ87,A0A1Z5S9X6,C5X4M7,C5XGD3,C5YVY9,A0A109ND69,C5X4M6,C5YVL1,C5Y895,C5YVD8,C5YI63,C5YUM9,C5XDZ7,A0A1B6Q0Z3,C5Z0J3,C5X5J2,C5WZW1,C5YAD0,C5WT03,C5YG70,C5YC29,C5XWF4,C5XYX5,C5YN77,C5X…	A0A194YGY2,A0A1W0VR66,C5XBD4,C5WQ44,C6JSA6,C5Y0E9,C5YF43,C5WYX6,C5YZY2,C5Z9E0,C5XHM7,C5XU89,A0A1B6Q7J3,A0A1B6P9L7,C5YM25,C5X4C8,C5XS72,C5WZD5,C5XAM5,C5Z267,A0A1B6Q9D0,C5WX74,Q8LKU3,C5YZ01,C5XQP0,C5WYV4,C5XAH7,A0A1B6P8U4,C5WT25,C5XPN5,C5XG00,C5YIT9,C5XZV4,C5XW37,C5X7L1,C5YMX6,C5WTC9,C5YG29,A0A1B6PQ87,A0A1Z5S9X6,C5X4M7,C5XGD3,C5YVY9,A0A109ND69,C5X4M6,C5YVL1,C5Y895,C5XAV0,C5YVD8,C5YI63,C5YUM9,C5XDZ7…	0.000199022	0.0154302	0.460614
GO:0044446	intracellular organelle part	C	729	1670	3591	9002	0.203008	0.185514	over	A0A1Z5S418,C5YBY3,C5XYS3,A0A1W0VX24,C5Z5P6,A0A1Z5RFK1,C5WNQ0,A0A1B6QCT4,A0A1B6PU25,C5XQZ8,A0A1B6PAD6,C5YY64,C5YHQ3,A0A1B6PP24,C5XEM6,C5YCI6,C5YQN7,C5Y0E9,A0A1B6QKE3,C5XZB9,C5Z0W6,A0A1Z5S4T6,C5XAE4,C5WQX5,C5YMC6,C5Z3D2,C5YNT6,C5Y3N7,C5X466,P93335,A0A1B6QIN0,C5YIS1,C5XXC4,C5XD68,C5XEY3,C5X796,C5YL42,C5XB54,C5X4Q7,A0A1W0VY87,C5XE66,A0A1W0VR45,C5XAT8,C5Z6E9,C5XX54,C5XPA5,C5YZY0,A0A1B6PT29,C5XAT9,C5WM…	C5WSM8,A0A1Z5S418,C5Z4B7,C5YBY3,C5XYS3,C5WXS7,A0A1W0VX24,C5XW88,C5Z5P6,A0A1Z5RFK1,C5WNQ0,C5WN20,A0A1Z5RN86,A0A1B6QCT4,A0A1B6Q797,A0A1B6PU25,A0A1B6QB27,A0A1B6QGH8,C5XQZ8,A0A1B6PAD6,C5Z3U6,C5YY64,C5YHQ3,A0A1B6PP24,C5XEM6,C5YCI6,C5YQN7,C5XCV8,A0A1Z5RR07,C5Y0E9,C5YF43,C5WUY8,A0A1B6QKE3,C5YZ20,C5XZB9,C5YXG6,C5WSP9,C5Z0W6,A0A109NCY4,C5X0W2,A0A1B6Q9U9,A0A5P8KMG5,A0A1Z5S4T6,C5WNM7,C5WY08,C5XAE4,C5WQX5,C5…	0.000291602	0.0216251	0.436527
GO:0044422	organelle part	C	729	1670	3591	9002	0.203008	0.185514	over	C5Z4G5,A0A1B6Q753,C5XLT1,C5WVX6,A0A1Z5RKE0,C5WUX5,A0A1W0W304,A0A1B6Q140,C5Y9W6,C5WSU8,C5X2X2,C5WWQ6,A0A1B6QDG1,A0A194YQ30,C5X6E8,C5XVE3,C5WZZ8,A0A194YRR0,C5WTU5,Q35782,P05502,C5Y8T1,C5YF00,C5XNA4,C5XTC2,C5XJE7,C5XDI9,C5X218,C5WRB2,C5XT73,C5WS02,A0A1W0W503,C5XCM2,C5WN40,C5XMQ4,A0A1B6Q117,C5YFJ2,C5XK11,A0A1W0VTN8,C5Y0D8,C5XL07,C5XRJ2,A0A1B6P9K4,A0A1W0W5D7,C5XV13,C5XRJ4,C5WUS8,A0A1Z5SAM4,C5Z331,A0A1…	C5Z4G5,A0A1B6Q753,C5XS95,C5Z1B7,C5XLT1,C5Y713,C5WVX6,C5XK14,A0A1Z5RKE0,C5WNK4,Q09EL1,C5WU79,A0A1W0VZY5,A0A1Z5REQ8,C5XQE3,C5WUX5,A0A1W0W304,A0A1B6QLK4,A0A1B6Q140,C5Y9W6,A0A1Z5R8P3,C5WSU8,C5X2X2,C5WT18,C5WWQ6,A0A1B6QDG1,A0A194YQ30,C5XVS3,C5X6E8,C5XVE3,C5WZZ8,A0A194YRR0,A0A1Z5RFU2,C5YZ91,C5WRD5,Q09EJ9,H0I4E7,C5Y013,A0A1Z5S5B8,C5WTU5,A0A1B6QM37,Q35782,C5X0U8,A0A1B6Q8E8,C5XI82,Q09EK8,P05502,C5YJB1,C5Z…	0.000291602	0.0216251	0.436527
GO:0005740	mitochondrial envelope	C	84	158	3591	9002	0.0233918	0.0175517	over	C5YY64,C5YHQ3,A0A1B6PP24,C5XEM6,C5YCI6,C5YQN7,A0A1Z5RKE0,C5WTT2,C5YMQ1,C5XAN7,C5WYZ2,C5YUI7,C5XPG8,C5XIA4,C5YXD8,A0A1Z5S9S9,C5WUX5,A0A1W0W304,A0A1B6Q140,C5Y9W6,C5WSU8,C5X2X2,C5WWQ6,A0A1B6QDG1,A0A194YQ30,C5X6E8,C5XVE3,C5WZZ8,A0A194YRR0,C5WTU5,Q35782,P05502,C5X5I5,A0A1Z5S418,C5Y0X6,A0A1B6QH83,A0A1W0VRL0,C5WT79,C5WS66,A0A1B6Q5X2,A0A1B6Q2V1,C5XED1,C5X1R7,C5YIX1,C5XSW1,C5XDW4,A0A1B6QEH8,A0A1W0VYC1,Q09…	C5YY64,C5YHQ3,A0A1B6PP24,C5XEM6,C5YCI6,C5YQN7,C5XCV8,A0A1Z5RR07,A0A1Z5RKE0,C5WNK4,Q09EL1,C5WTT2,C5YMQ1,C5XAN7,C5WYZ2,C5YUI7,C5XPG8,C5XIA4,C5YXD8,A0A1Z5S9S9,C5XQE3,C5WUX5,A0A1W0W304,A0A1B6QLK4,A0A1B6Q140,C5Y9W6,A0A1Z5R8P3,C5WSU8,C5X2X2,C5WT18,C5WWQ6,A0A1B6QDG1,A0A194YQ30,C5XVS3,C5X6E8,C5XVE3,C5WZZ8,A0A194YRR0,A0A1Z5RFU2,C5YZ91,C5WRD5,Q09EJ9,H0I4E7,C5Y013,A0A1Z5S5B8,C5WTU5,A0A1B6QM37,Q35782,C5X0U8,…	0.000451003	0.0303655	0.531646
GO:0032991	protein-containing complex	C	646	1475	3591	9002	0.179894	0.163852	over	A0A1B6Q469,A0A1B6PDC2,A0A1Z5SBX6,C5WZ41,C5YIS1,A0A1B6QCT4,C5Z0H7,C5Y082,C5Z9E6,C5Z9E4,A0A1B6QIY5,C5WT87,C5YGR1,C5X592,C5XJZ3,A0A1B6QGY8,C5Z4R7,C5XR18,C5WWJ3,A0A1B6PEQ0,C5XR08,C5Y8W3,C5XDY9,A0A1B6Q841,A0A1B6QKD1,A0A1W0W3M4,C5Z5Q8,C5X8R1,C5WXU5,C5X377,C5WNI3,C5Z061,C5XHI5,A0A1B6Q7W5,C5XP88,C5Z5Z7,C5WVX6,C5XTJ5,C5YE32,C5XU82,A0A1B6Q5M2,A0A1B6PBK6,A0A1B6QCW3,C5Y9M7,C5WNX2,A0A1W0W5X7,C5YH49,C5XN40,C5Y…	A0A1B6PAQ6,A0A1B6Q469,A0A1B6PDC2,C5XUH8,A0A1Z5SBX6,C6JS28,C5XMX5,C5XKY0,A0A1Z5R2K0,C5WZ41,C5Z3U4,C5YIS1,A0A1B6Q6Q7,A0A1B6Q797,C5YAX4,C5Z0K9,A0A1B6QCT4,C5Z0H7,C5XGI1,A0A1B6QKE9,C5Y082,C5Z502,C5XX61,C5X3Z7,C5Z9E6,C5Z9E4,C5YXW0,A0A1B6QIY5,C5WT87,C5YGR1,C5XG78,C5YN17,C5YSY6,C5X592,C5XXA7,C5XJZ3,A0A1B6QGY0,A0A1B6QGY8,C5Z4R7,C5XSH4,C5XR18,C5WWJ3,C5YBH2,A0A1B6PEQ0,C5XR08,C5YBU9,C5YH87,C5XYF2,A0A1B6Q114,…	0.000468123	0.0311089	0.437966
GO:0005623	cell	C	1882	4525	3591	9002	0.524088	0.502666	over	A0A1W0VR66,C5XBD4,C5XS07,C5Z8Z6,C5YZA7,C5XCK1,C5YJ75,C5X3T9,C5Z710,C5Z7H7,C5WYZ2,C5XGU1,C5WQ45,C5YQV9,A0A1B6PK98,C5WVZ8,C5XT00,A0A1B6QB11,C5Y9I0,C5XZW8,A0A1W0W1P7,C5Y2Y8,C5XX81,C5XBY1,C5Z2J6,A0A1Z5R584,A0A1B6QAQ0,C5XP78,C5YP52,C5YVJ8,C5YLD1,A0A1W0W123,C5YHC8,C5YCE6,C5XW23,A0A1B6QJI5,C5YYN1,C5XXV1,C5X548,C5Y1D9,C5XWZ0,C5YJ56,C5Z3F5,C5XUI0,C5WVL1,C5YDX2,A0A1B6PIP3,C5YUU0,C5YV63,C5X555,C5XAS1,C5YUT7…	A0A194YGY2,A0A1W0VR66,C5XBD4,C5WQ44,B3GQV9,C5XT06,C5XS07,C5WV20,C5Z8Z6,A0A1W0W0G3,C5YZA7,C5Z7B5,C5XW73,C5XCK1,C5YJ75,C5XYQ0,A0A1B6QDK2,C5X3T9,C5X3T6,C5WXS7,C5XQ85,A0A194YLP4,C5Z710,C5XAJ9,C5Z7H7,C5YN28,C5WYZ2,C5XGU1,C5WQ45,C5YZJ5,C5YQV9,C5WS47,A0A1B6PK98,C5WVZ8,C5XT00,C5X4Z8,C5YAK6,C5YH01,C5XAA1,A0A1B6QB11,C5Y9I0,C5X4A5,C5WYJ3,C5XZW8,C5WNQ9,C5YT23,A0A1W0W1P7,C5YPA6,C5WY64,C5Y2Y8,C5XHU4,A0A1W0VXA2…	0.000500109	0.0328084	0.415912
GO:0044429	mitochondrial part	C	115	227	3591	9002	0.0320245	0.0252166	over	C5XQZ8,A0A1B6PAD6,C5YY64,C5YHQ3,A0A1B6PP24,C5XEM6,C5YCI6,C5YQN7,C5X3E1,A0A194YHU3,A0A194YPD4,C5WYR5,A0A1B6Q1C4,C5YAA6,A0A1B6PH82,C5XTN5,A0A1W0VX27,C5XFX2,C5XYK7,A0A194YQF1,C5Z1R8,C5WSV3,A0A1B6PG02,C5XX79,A0A1W0W534,C5X4S1,A0A1Z5RKE0,C5WS51,C5WTT2,C5YMQ1,C5XAN7,C5WYZ2,C5YUI7,C5XPG8,C5XIA4,C5YXD8,A0A1Z5S9S9,C5WUX5,A0A1W0W304,A0A1B6Q140,C5Y9W6,C5WSU8,C5X2X2,C5WWQ6,A0A1B6QDG1,A0A194YQ30,C5X6E8,C5XVE3…	C5XQZ8,A0A1B6PAD6,C5Z3U6,C5YY64,C5YHQ3,A0A1B6PP24,C5XEM6,C5YCI6,C5YQN7,C5XCV8,A0A1Z5RR07,C5X3E1,A0A194YHU3,A0A194YPD4,C5WYR5,A0A1B6Q1C4,C5XDP0,C5YAA6,A0A1B6PH82,A0A1B6QHB4,C5XTN5,C5YCV0,C5XY37,A0A1B6QH01,C5Z3E0,C5WRF6,A0A194YMX1,C5YQK6,A0A1Z5RNN9,A0A1W0VX27,C5XFX2,C5X6D0,C5Y8N1,C5XYK7,A0A194YQF1,C5XLI9,C5Y2Y5,C5Z1R8,C5WSV3,C5XQ32,A0A1B6PG02,A0A1B6QE26,C5XX79,C5YLB2,A0A1W0W534,C5YPL9,C5X4S1,C5Z3W1…	0.000563878	0.036067	0.506608
GO:0000243	commitment complex	C	8	8	3591	9002	0.00222779	0.000888691	over	C5Y7Z5,A0A1Z5RK87,C5XWD2,A0A1Z5RMH0,A0A1B6PTJ4,C5WTP4,A0A1B6PHM9,C5WYY2	C5Y7Z5,A0A1Z5RK87,C5XWD2,A0A1Z5RMH0,A0A1B6PTJ4,C5WTP4,A0A1B6PHM9,C5WYY2	0.000638225	0.0395228	1
GO:0044464	cell part	C	1860	4487	3591	9002	0.517962	0.498445	over	C5XS07,C5Z8Z6,C5YZA7,C5XCK1,C5YJ75,C5X3T9,C5Z710,C5Z7H7,C5WYZ2,C5XGU1,C5WQ45,C5YQV9,A0A1B6PK98,C5WVZ8,C5XT00,A0A1B6QB11,C5Y9I0,C5XZW8,A0A1W0W1P7,C5Y2Y8,C5XX81,C5XBY1,C5Z2J6,A0A1Z5R584,A0A1B6QAQ0,C5XP78,C5YP52,C5YVJ8,C5YLD1,A0A1W0W123,C5YHC8,C5YCE6,C5XW23,A0A1B6QJI5,C5YYN1,C5XXV1,C5X548,C5Y1D9,C5XWZ0,C5YJ56,C5Z3F5,C5XUI0,C5WVL1,C5YDX2,A0A1B6PIP3,C5YUU0,C5YV63,C5X555,C5XAS1,C5YUT7,C5YB91,C5XCZ5,C5X…	B3GQV9,C5XT06,C5XS07,C5WV20,C5Z8Z6,A0A1W0W0G3,C5YZA7,C5Z7B5,C5XW73,C5XCK1,C5YJ75,C5XYQ0,A0A1B6QDK2,C5X3T9,C5X3T6,C5WXS7,C5XQ85,A0A194YLP4,C5Z710,C5XAJ9,C5Z7H7,C5YN28,C5WYZ2,C5XGU1,C5WQ45,C5YZJ5,C5YQV9,C5WS47,A0A1B6PK98,C5WVZ8,C5XT00,C5X4Z8,C5YAK6,C5YH01,C5XAA1,A0A1B6QB11,C5Y9I0,C5X4A5,C5WYJ3,C5XZW8,C5WNQ9,C5YT23,A0A1W0W1P7,C5YPA6,C5WY64,C5Y2Y8,C5XHU4,A0A1W0VXA2,A0A1B6PAV5,C5Z2N2,C5XX81,C5XBY1,C5Z…	0.00136898	0.0660855	0.414531
GO:0031090	organelle membrane	C	193	410	3591	9002	0.0537455	0.0455454	over	C5XLT1,C5WVX6,A0A1Z5RKE0,C5WUX5,A0A1W0W304,A0A1B6Q140,C5Y9W6,C5WSU8,C5X2X2,C5WWQ6,A0A1B6QDG1,A0A194YQ30,C5X6E8,C5XVE3,C5WZZ8,A0A194YRR0,C5WTU5,Q35782,P05502,C5WTT2,C5YMQ1,C5XAN7,C5WYZ2,C5YUI7,C5XPG8,C5XIA4,C5YXD8,A0A1Z5S9S9,C5XF62,A0A1W0W4W5,A0A1Z5SAF4,C5X218,C5WRB2,C5XT73,C5WS02,A0A1W0W503,C5XCM2,C5WN40,C5XMQ4,A0A1B6Q117,C5YFJ2,C5XK11,A0A1W0VTN8,C5Y0D8,C5XL07,C5XRJ2,A0A1B6P9K4,A0A1W0W5D7,C5XV13,…	C5Z1B7,C5XLT1,C5Y713,C5WVX6,C5XK14,A0A1Z5RKE0,C5WNK4,Q09EL1,C5XQE3,C5WUX5,A0A1W0W304,A0A1B6QLK4,A0A1B6Q140,C5Y9W6,A0A1Z5R8P3,C5WSU8,C5X2X2,C5WT18,C5WWQ6,A0A1B6QDG1,A0A194YQ30,C5XVS3,C5X6E8,C5XVE3,C5WZZ8,A0A194YRR0,A0A1Z5RFU2,C5YZ91,C5WRD5,Q09EJ9,H0I4E7,C5Y013,A0A1Z5S5B8,C5WTU5,A0A1B6QM37,Q35782,C5X0U8,A0A1B6Q8E8,C5XI82,Q09EK8,P05502,C5YJB1,C5Z3W1,C5WTT2,C5YMQ1,C5XAN7,C5WYZ2,C5YUI7,C5XPG8,C5XIA4,C…	0.00149883	0.0716777	0.470732
GO:0043232	intracellular non-membrane-bounded organelle	C	306	675	3591	9002	0.085213	0.0749833	over	C5YIS1,C5Y0E9,C5YFT4,A0A1Z5RJG6,C5X5I6,C5Z622,C5X0P2,C5YA36,Q8LKU3,C5YZ01,A0A1Z5RLG8,A0A1B6P8W9,C5WRN8,C5YNS4,C5WV32,C5Y9U0,A0A194YHL5,C5XFW9,C5XVB4,C5Z967,A0A1W0W7G1,C5YJC3,C5XYI5,C5XIE4,C5WLW3,A0A1L1VU75,C5Z4K7,A0A1W0VWV3,A0A1B6QKE3,A0A1Z5S4D4,C5YMI4,C5XEG8,A0A109NCZ7,A0A109ND25,C5WWG7,A0A1B6Q8X9,C5WZQ4,C5X0K4,C5YVG2,Q09EL6,A0A1Z5S5G7,C5XKE8,Q09EK5,A0A109ND29,C5XYD9,C5YGY1,C5XDD8,C5YC42,C5YL42,…	C5Z3U4,C5YIS1,A0A1B6Q6Q7,A0A1B6Q797,C5YAX4,C5Y0E9,C5YF43,C5YFT4,A0A1Z5RJG6,C5X5I6,C5Z622,C5X0P2,C5XIY6,C5Z0N6,C5YA36,Q8LKU3,C5YZ01,A0A1Z5RLG8,A0A1B6P8W9,C5WRN8,C5YNS4,C5WV32,C5Y9U0,A0A194YHL5,C5XLV9,C5XFW9,C5XVB4,C5Z967,A0A1W0W7G1,C5YJC3,C5XYI5,C5XIE4,C5WLW3,A0A1L1VU75,C5Z4K7,C5XJ42,A0A1W0VWV3,C5Z1G2,C5YC82,C5XR51,A0A1B6QKE3,A0A1Z5S4D4,C5Y448,C5X8D5,C5WU27,C5YMI4,C5YIF1,C5Z6E1,C5XEG8,A0A109NCZ7,A…	0.00161023	0.0742302	0.453333
GO:0043228	non-membrane-bounded organelle	C	306	675	3591	9002	0.085213	0.0749833	over	C5YIS1,C5Y0E9,C5YFT4,A0A1Z5RJG6,C5X5I6,C5Z622,C5X0P2,C5YA36,Q8LKU3,C5YZ01,A0A1Z5RLG8,A0A1B6P8W9,C5WRN8,C5YNS4,C5WV32,C5Y9U0,A0A194YHL5,C5XFW9,C5XVB4,C5Z967,A0A1W0W7G1,C5YJC3,C5XYI5,C5XIE4,C5WLW3,A0A1L1VU75,C5Z4K7,A0A1W0VWV3,A0A1B6QKE3,A0A1Z5S4D4,C5YMI4,C5XEG8,A0A109NCZ7,A0A109ND25,C5WWG7,A0A1B6Q8X9,C5WZQ4,C5X0K4,C5YVG2,Q09EL6,A0A1Z5S5G7,C5XKE8,Q09EK5,A0A109ND29,C5XYD9,C5YGY1,C5XDD8,C5YC42,C5YL42,…	C5Z3U4,C5YIS1,A0A1B6Q6Q7,A0A1B6Q797,C5YAX4,C5Y0E9,C5YF43,C5YFT4,A0A1Z5RJG6,C5X5I6,C5Z622,C5X0P2,C5XIY6,C5Z0N6,C5YA36,Q8LKU3,C5YZ01,A0A1Z5RLG8,A0A1B6P8W9,C5WRN8,C5YNS4,C5WV32,C5Y9U0,A0A194YHL5,C5XLV9,C5XFW9,C5XVB4,C5Z967,A0A1W0W7G1,C5YJC3,C5XYI5,C5XIE4,C5WLW3,A0A1L1VU75,C5Z4K7,C5XJ42,A0A1W0VWV3,C5Z1G2,C5YC82,C5XR51,A0A1B6QKE3,A0A1Z5S4D4,C5Y448,C5X8D5,C5WU27,C5YMI4,C5YIF1,C5Z6E1,C5XEG8,A0A109NCZ7,A…	0.00161023	0.0742302	0.453333
GO:0005739	mitochondrion	C	220	474	3591	9002	0.0612643	0.052655	over	A0A1B6QEH8,A0A1W0VYC1,Q09EK0,A0A1W0VRL0,C5XQZ8,A0A1B6PAD6,C5WTT2,C5YMQ1,C5XAN7,C5WYZ2,C5YUI7,C5XPG8,C5XIA4,C5YXD8,A0A1Z5S9S9,C5WT79,C5WS66,A0A1B6Q5X2,A0A1B6Q2V1,C5XED1,C5X1R7,C5WUX5,A0A1W0W304,A0A1B6Q140,C5Y9W6,C5WSU8,C5X2X2,C5WWQ6,A0A1B6QDG1,A0A194YQ30,C5X6E8,C5XVE3,C5WZZ8,A0A194YRR0,C5WTU5,Q35782,P05502,C5WYD8,C5XDW4,C5X5I5,A0A1W0VUZ4,C5XLB7,C5Z141,C5YNA5,C5XK48,C5XJ30,C5XMD1,C5YL65,C5X3Z0,C5YZ…	C5YMN5,A0A1B6QAW3,C5XQE3,A0A1B6PA06,C5WST3,C5X9A1,A0A1B6QEH8,A0A1W0VYC1,C5YUG6,Q09EK0,C5YZE7,C5WQ18,C5XXH2,C5YQ21,C5Y2Z5,A0A1W0VRL0,C5XNY7,A0A1B6QF42,C5X8B2,A0A1B6PH89,C5XP90,C5YHV9,C5XQZ8,A0A1B6PAD6,C5Z3U6,C5WTT2,C5YMQ1,C5XAN7,C5WYZ2,C5YUI7,C5XPG8,C5XIA4,C5YXD8,A0A1Z5S9S9,C5WT79,C5XGB6,C5WS66,A0A1B6Q5X2,A0A1B6Q2V1,C5XED1,C5X1R7,C5WUX5,A0A1W0W304,A0A1B6QLK4,A0A1B6Q140,C5Y9W6,A0A1Z5R8P3,C5WSU8,C5X…	0.00178962	0.0803289	0.464135
GO:0019867	outer membrane	C	26	41	3591	9002	0.00724032	0.00455454	over	C5WTT2,C5YMQ1,C5XAN7,C5WYZ2,C5YUI7,C5XPG8,C5XIA4,C5YXD8,A0A1Z5S9S9,Q84KI3,A0A1B6QPF0,A0A1Z5R1K8,C5XA81,B3VTB6,C5WTD6,A0A1B6QH83,A0A1W0VRL0,C5WT79,C5WS66,A0A1B6Q5X2,A0A1B6Q2V1,C5XED1,C5X1R7,C5YHK1,C5XZW4,C5X5C5	C5WTT2,C5YMQ1,C5XAN7,C5WYZ2,C5YUI7,C5XPG8,C5XIA4,C5YXD8,A0A1Z5S9S9,C5WUN9,Q84KI3,A0A1B6QPF0,A0A1Z5R1K8,C5XA81,C5WQ18,B3VTB6,C5WTD6,A0A1W0VWU8,A0A1B6QF42,A0A1B6QH83,A0A1Z5R399,C5YZE7,C5XXH2,C5YQ21,C5Y2Z5,A0A1W0VRL0,C5XNY7,C5WT79,C5XGB6,C5WS66,A0A1B6Q5X2,A0A1B6Q2V1,C5XED1,C5X1R7,A0A1B6PMS8,C5YHK1,C5XZW4,C5X5C5,C5YTS7,C5XXA0,C5WNR1	0.00193822	0.0820954	0.634146
GO:0031968	organelle outer membrane	C	26	41	3591	9002	0.00724032	0.00455454	over	C5WTT2,C5YMQ1,C5XAN7,C5WYZ2,C5YUI7,C5XPG8,C5XIA4,C5YXD8,A0A1Z5S9S9,Q84KI3,A0A1B6QPF0,A0A1Z5R1K8,C5XA81,B3VTB6,C5WTD6,A0A1B6QH83,A0A1W0VRL0,C5WT79,C5WS66,A0A1B6Q5X2,A0A1B6Q2V1,C5XED1,C5X1R7,C5YHK1,C5XZW4,C5X5C5	C5WTT2,C5YMQ1,C5XAN7,C5WYZ2,C5YUI7,C5XPG8,C5XIA4,C5YXD8,A0A1Z5S9S9,C5WUN9,Q84KI3,A0A1B6QPF0,A0A1Z5R1K8,C5XA81,C5WQ18,B3VTB6,C5WTD6,A0A1W0VWU8,A0A1B6QF42,A0A1B6QH83,A0A1Z5R399,C5YZE7,C5XXH2,C5YQ21,C5Y2Z5,A0A1W0VRL0,C5XNY7,C5WT79,C5XGB6,C5WS66,A0A1B6Q5X2,A0A1B6Q2V1,C5XED1,C5X1R7,A0A1B6PMS8,C5YHK1,C5XZW4,C5X5C5,C5YTS7,C5XXA0,C5WNR1	0.00193822	0.0820954	0.634146
GO:1990204	oxidoreductase complex	C	34	57	3591	9002	0.00946811	0.00633193	over	A0A1W0VUZ4,C5XLB7,C5Z141,C5YNA5,C5XK48,C5XJ30,C5XMD1,C5YL65,C5X3Z0,C5YZU8,A0A1Z5SA07,C5XVW3,C5YN69,C5WN22,C5WPJ9,A0A1B6P999,C5XTF9,C5XUZ9,C5XIC9,A0A1B6QFX4,A0A1B6P6W9,C5XMH4,C5XAT4,C5X9F7,C5YET5,C5X5A2,A0A1B6QHB6,C5XU35,A0A1B6PIA7,C5YS99,C5YFA1,A0A1B6PQ63,A0A1B6Q8Y3,A0A1B6PF00	A0A1W0VUZ4,C5XLB7,C5Z141,C5WQR1,C5YNA5,C5WUR7,C5XK48,C5XJ30,C5XMD1,C5WME2,C5YL65,C5X3Z0,C5YZU8,A0A1Z5SA07,C5XVW3,C5YN69,C5WN22,A0A1B6PFP2,C5WPJ9,A0A1B6P999,C5XTF9,C5XUZ9,C5XIC9,C5XFJ0,A0A1B6QFX4,A0A1B6P6W9,C5XW40,C5YS41,C5Z4Z4,C5XMH4,C5YD62,A0A1B6QHB4,C5XY37,C5XAT4,C5X9F7,A0A1Z5SC76,A0A194YL80,C5YIF3,C5X9H4,C5XH39,Q09EK8,A0A1B6QPT2,C5YET5,C5XZ73,C5X5A2,A0A1B6QHB6,C5XU35,C5XCP6,A0A1B6PIA7,C5YS99,C…	0.00195645	0.0820954	0.596491
GO:0005911	cell-cell junction	C	82	161	3591	9002	0.0228349	0.0178849	over	A0A1B6QN00,C5XNE6,C5Z0E3,A0A1B6PRF6,C5XIY2,C5XIN9,C5Z1J6,C5WYQ4,A0A1W0VX32,C5Z0N9,C5Z0N8,C5Y9L6,C5YB26,C5XTX6,C5XZW8,A0A1W0W306,A0A1B6QFT1,C5X3A6,C5Y2Y8,C5XIY1,C5XIY0,C5X3C1,C5XDW6,C5X3C2,C5YZI6,C5YTC4,C5YLD1,A0A1W0W123,C5XW23,C5YZJ2,C5XHX2,C5YS67,A0A1Z5R6H7,A0A1B6Q328,C5Y1D9,A0A1W0W2X7,A0A1Z5RGP3,C5XFV5,C5Z3F5,C5XA66,C5XDA8,C5X8N9,C5XB21,C5X0X1,C5X747,C5X241,C5YDX2,A0A1B6Q2N0,C5Y538,C5XNE7,C5XCZ…	C5YB22,A0A1B6QN00,C5YB27,C5YZI4,C5XNE6,A0A1Z5RPH4,C5Z864,C5Z0E3,A0A1B6PRF6,C5XIY2,C5YZJ3,A0A1B6Q6T2,A0A194YLP4,C5YWW2,C5YB25,C5XI24,C5XIN9,C6JST4,C5Z1J6,C5XKP4,C5WYQ4,A0A1W0VX32,C5XI23,A0A1Z5R0P5,C5XIX9,C5Z0N9,C5Z0N8,C5XHF1,C5Y9L6,A0A1B6QJR7,C5X3C9,C5YB26,C5XTX6,C5XZW8,C5YP99,A0A1W0W306,C5X744,A0A1B6QFT1,C5X3A6,C5Y2Y8,C5YLZ0,C5XIY1,A0A1B6PAV5,C5XIY0,C5X3C1,C5XDW6,C5X3C2,C5YZI6,C5YTC4,C5WWI9,C5YLD…	0.00272102	0.108213	0.509317
GO:0030054	cell junction	C	82	161	3591	9002	0.0228349	0.0178849	over	C5WNT6,A0A1B6QN00,C5XNE6,C5Z0E3,A0A1B6PRF6,C5XIY2,C5XIN9,C5Z1J6,C5WYQ4,A0A1W0VX32,C5Z0N9,C5Z0N8,C5Y9L6,C5YB26,C5XTX6,C5XZW8,A0A1W0W306,A0A1B6QFT1,C5X3A6,C5Y2Y8,C5XIY1,C5XIY0,C5X3C1,C5XDW6,C5X3C2,C5YZI6,C5YTC4,C5YLD1,A0A1W0W123,C5XW23,C5YZJ2,C5XHX2,C5YS67,A0A1Z5R6H7,A0A1B6Q328,C5Y1D9,A0A1W0W2X7,A0A1Z5RGP3,C5XFV5,C5Z3F5,C5XA66,C5XDA8,C5X8N9,C5XB21,C5X0X1,C5X747,C5X241,C5YDX2,A0A1B6Q2N0,C5Y538,C5XNE…	C5WNT6,C5YB22,A0A1B6QN00,C5YB27,C5YZI4,C5XNE6,A0A1Z5RPH4,C5Z864,C5Z0E3,A0A1B6PRF6,C5XIY2,C5YZJ3,A0A1B6Q6T2,A0A194YLP4,C5YWW2,C5YB25,C5XI24,C5XIN9,C6JST4,C5Z1J6,C5XKP4,C5WYQ4,A0A1W0VX32,C5XI23,A0A1Z5R0P5,C5XIX9,C5Z0N9,C5Z0N8,C5XHF1,C5Y9L6,A0A1B6QJR7,C5X3C9,C5YB26,C5XTX6,C5XZW8,C5YP99,A0A1W0W306,C5X744,A0A1B6QFT1,C5X3A6,C5Y2Y8,C5YLZ0,C5XIY1,A0A1B6PAV5,C5XIY0,C5X3C1,C5XDW6,C5X3C2,C5YZI6,C5YTC4,C5WWI…	0.00272102	0.108213	0.509317
GO:0005684	U2-type spliceosomal complex	C	21	32	3591	9002	0.00584795	0.00355477	over	C5Y7Z5,A0A1Z5RK87,C5XWD2,A0A1Z5RMH0,A0A1B6PTJ4,C5WTP4,A0A1B6PHM9,C5WYY2,C5YGR1,C5XDY9,C5WQ64,A0A1B6Q970,C5XUM0,C5Y082,C5Z5Q8,C5YRV0,C5XCA3,C5Z2M7,C5Z2N0,C5XZF5,C5Y429	C5Y7Z5,A0A1Z5RK87,C5XWD2,A0A1Z5RMH0,A0A1B6PTJ4,C5WTP4,A0A1B6PHM9,C5WYY2,C5YGR1,C5XGI9,C5XDY9,C5WPG0,C5WQ64,A0A1B6Q970,C5XUM0,C5XX85,C5X571,A0A1B6QKE9,C5Y082,C5Z502,C5Z5Q8,C5X3Z7,C5YXW0,C5YRV0,C5XCA3,C5Z2M7,C5Z2N0,C5WVZ7,C5XZF5,C5YQL8,C5Y429,A0A194YGX6	0.00284667	0.111194	0.65625
GO:0031966	mitochondrial membrane	C	75	146	3591	9002	0.0208855	0.0162186	over	C5WTT2,C5YMQ1,C5XAN7,C5WYZ2,C5YUI7,C5XPG8,C5XIA4,C5YXD8,A0A1Z5S9S9,C5WUX5,A0A1W0W304,A0A1B6Q140,C5Y9W6,C5WSU8,C5X2X2,C5WWQ6,A0A1B6QDG1,A0A194YQ30,C5X6E8,C5XVE3,C5WZZ8,A0A194YRR0,C5WTU5,Q35782,P05502,C5X5I5,A0A1Z5S418,A0A1B6QEH8,A0A1W0VYC1,Q09EK0,A0A1W0VRL0,C5WT79,C5WS66,A0A1B6Q5X2,A0A1B6Q2V1,C5XED1,C5X1R7,C5WYD8,C5XDW4,A0A1W0VUZ4,C5XLB7,C5Z141,C5YNA5,C5XK48,C5XJ30,C5XMD1,C5YL65,C5X3Z0,C5YZU8,A0A1…	C5WTT2,C5YMQ1,C5XAN7,C5WYZ2,C5YUI7,C5XPG8,C5XIA4,C5YXD8,A0A1Z5S9S9,C5XQE3,C5WUX5,A0A1W0W304,A0A1B6QLK4,A0A1B6Q140,C5Y9W6,A0A1Z5R8P3,C5WSU8,C5X2X2,C5WT18,C5WWQ6,A0A1B6QDG1,A0A194YQ30,C5XVS3,C5X6E8,C5XVE3,C5WZZ8,A0A194YRR0,A0A1Z5RFU2,C5YZ91,C5WRD5,Q09EJ9,H0I4E7,C5Y013,A0A1Z5S5B8,C5WTU5,A0A1B6QM37,Q35782,C5X0U8,A0A1B6Q8E8,C5XI82,Q09EK8,P05502,C5YJB1,C5Z3W1,C5X5I5,C5YPS8,C5XWG4,A0A1Z5S418,C5Z4B7,C5YM…	0.00303167	0.114912	0.513699
GO:0055044	symplast	C	81	160	3591	9002	0.0225564	0.0177738	over	A0A1B6QN00,C5XNE6,C5Z0E3,A0A1B6PRF6,C5XIY2,C5XIN9,C5Z1J6,C5WYQ4,A0A1W0VX32,C5Z0N9,C5Z0N8,C5Y9L6,C5YB26,C5XTX6,C5XZW8,A0A1W0W306,A0A1B6QFT1,C5X3A6,C5Y2Y8,C5XIY1,C5XIY0,C5X3C1,C5XDW6,C5X3C2,C5YZI6,C5YTC4,C5YLD1,A0A1W0W123,C5XW23,C5YZJ2,C5XHX2,C5YS67,A0A1Z5R6H7,A0A1B6Q328,C5Y1D9,A0A1W0W2X7,A0A1Z5RGP3,C5XFV5,C5Z3F5,C5XA66,C5XDA8,C5X8N9,C5XB21,C5X0X1,C5X747,C5X241,C5YDX2,A0A1B6Q2N0,C5Y538,C5XNE7,C5XCZ…	C5YB22,A0A1B6QN00,C5YB27,C5YZI4,C5XNE6,A0A1Z5RPH4,C5Z864,C5Z0E3,A0A1B6PRF6,C5XIY2,C5YZJ3,A0A1B6Q6T2,A0A194YLP4,C5YWW2,C5YB25,C5XI24,C5XIN9,C6JST4,C5Z1J6,C5XKP4,C5WYQ4,A0A1W0VX32,C5XI23,A0A1Z5R0P5,C5XIX9,C5Z0N9,C5Z0N8,C5XHF1,C5Y9L6,A0A1B6QJR7,C5X3C9,C5YB26,C5XTX6,C5XZW8,C5YP99,A0A1W0W306,C5X744,A0A1B6QFT1,C5X3A6,C5Y2Y8,C5YLZ0,C5XIY1,A0A1B6PAV5,C5XIY0,C5X3C1,C5XDW6,C5X3C2,C5YZI6,C5YTC4,C5WWI9,C5YLD…	0.00355299	0.127137	0.50625
GO:0009506	plasmodesma	C	81	160	3591	9002	0.0225564	0.0177738	over	A0A1B6QN00,C5XNE6,C5Z0E3,A0A1B6PRF6,C5XIY2,C5XIN9,C5Z1J6,C5WYQ4,A0A1W0VX32,C5Z0N9,C5Z0N8,C5Y9L6,C5YB26,C5XTX6,C5XZW8,A0A1W0W306,A0A1B6QFT1,C5X3A6,C5Y2Y8,C5XIY1,C5XIY0,C5X3C1,C5XDW6,C5X3C2,C5YZI6,C5YTC4,C5YLD1,A0A1W0W123,C5XW23,C5YZJ2,C5XHX2,C5YS67,A0A1Z5R6H7,A0A1B6Q328,C5Y1D9,A0A1W0W2X7,A0A1Z5RGP3,C5XFV5,C5Z3F5,C5XA66,C5XDA8,C5X8N9,C5XB21,C5X0X1,C5X747,C5X241,C5YDX2,A0A1B6Q2N0,C5Y538,C5XNE7,C5XCZ…	C5YB22,A0A1B6QN00,C5YB27,C5YZI4,C5XNE6,A0A1Z5RPH4,C5Z864,C5Z0E3,A0A1B6PRF6,C5XIY2,C5YZJ3,A0A1B6Q6T2,A0A194YLP4,C5YWW2,C5YB25,C5XI24,C5XIN9,C6JST4,C5Z1J6,C5XKP4,C5WYQ4,A0A1W0VX32,C5XI23,A0A1Z5R0P5,C5XIX9,C5Z0N9,C5Z0N8,C5XHF1,C5Y9L6,A0A1B6QJR7,C5X3C9,C5YB26,C5XTX6,C5XZW8,C5YP99,A0A1W0W306,C5X744,A0A1B6QFT1,C5X3A6,C5Y2Y8,C5YLZ0,C5XIY1,A0A1B6PAV5,C5XIY0,C5X3C1,C5XDW6,C5X3C2,C5YZI6,C5YTC4,C5WWI9,C5YLD…	0.00355299	0.127137	0.50625
GO:1905368	peptidase complex	C	33	57	3591	9002	0.00918964	0.00633193	over	A0A1B6Q7W5,A0A1W0W0H1,C5XQH8,A0A1B6QL55,C5YXB8,C5YSM3,C5X7S1,C5Y9M7,C5XIW1,C5XGM8,C5XXY0,A0A1B6QPQ3,C5Z5Q3,C5XUM4,A0A1B6PN20,C5WNX2,A0A1W0W5X7,C5YH49,C5XN40,C5YI35,C5XY69,C5WVT0,C5WXR7,C5X5E3,A0A1W0VRK7,C5YH32,C5X6V1,C5XWW6,C5XTQ4,C5XFY9,C5X6E9,C5YX27,A0A1B6QLN2	C5WWP0,A0A1Z5R5L3,A0A1B6Q7W5,A0A1B6QBQ0,A0A1W0W0H1,A0A1B6QFZ0,C5XQH8,A0A1B6QL55,A0A1Z5RD73,C5WQG8,C5YXB8,C5YSM3,C5X7S1,C5Y9M7,C5XIW1,C5XGM8,C5XXY0,C5WSV1,C5XWM5,A0A1B6QPQ3,C5XXK3,C5Z5Q3,C5XUM4,A0A1B6PN20,C5YIY1,C5WNX2,C5XTW7,A0A1W0W5X7,C5YH49,C5X3Y6,A0A1Z5SBB8,C5XN40,C5YI35,C5XY69,C5WVT0,C5Z4C7,C5WXR7,C5X5E3,A0A1W0VRK7,C5YH32,C5X6V1,A0A194YGP1,C5X1Y0,C5XWW6,C5Z5B4,A0A194YST1,C5XTQ4,C5XFY9,C5X6E9,…	0.00441525	0.150387	0.578947
GO:0033290	eukaryotic 48S preinitiation complex	C	12	16	3591	9002	0.00334169	0.00177738	over	C5XAA7,A0A1B6P9J7,C5WVR8,C5XT21,C5XZC2,C5WRE1,C5WNG8,C5XJP4,C5XFY4,A0A1B6Q9V6,A0A1Z5RC59,A0A1B6QDA6	C5YMH0,C5XAA7,A0A1B6P9J7,C5WVR8,C5XT21,C5XZC2,C5XM02,C5WRE1,C5WNG8,C5YVW3,C5XJP4,C5XE74,C5XFY4,A0A1B6Q9V6,A0A1Z5RC59,A0A1B6QDA6	0.00473566	0.157353	0.75
GO:0070993	translation preinitiation complex	C	12	16	3591	9002	0.00334169	0.00177738	over	C5XAA7,A0A1B6P9J7,C5WVR8,C5XT21,C5XZC2,C5WRE1,C5XJP4,C5XFY4,A0A1B6Q9V6,A0A1Z5RC59,A0A1B6QDA6,C5WNG8	C5YMH0,C5XAA7,A0A1B6P9J7,C5WVR8,C5XT21,C5XZC2,C5XM02,C5WRE1,C5YVW3,C5XJP4,C5XE74,C5XFY4,A0A1B6Q9V6,A0A1Z5RC59,A0A1B6QDA6,C5WNG8	0.00473566	0.157353	0.75
GO:0030532	small nuclear ribonucleoprotein complex	C	28	48	3591	9002	0.00779727	0.00533215	over	A0A1B6QC72,A0A1Z5RK87,C5XDY9,C5XL26,A0A1B6Q970,C5XWD2,C5XCA3,A0A1W0VRL2,C5XW93,C5XMR4,C5Z0J1,A0A1Z5RMH0,C5WTP4,A0A1B6PHM9,C5Z2N0,C5WQ64,C5WNF2,C5XUM0,C5Y429,C5YGR1,C5YGY2,A0A1B6PAB8,C5XFV4,C5WRK2,C5Z5Q8,C5YP81,A0A1W0W7F3,C5XM20	C5YCD9,B3VTC7,A0A1B6QC72,A0A1Z5RK87,C5XDY9,C5XL26,A0A1B6Q970,C5XWD2,C5XCA3,A0A1W0VRL2,C5XW93,C5XMR4,A0A1Z5S4H0,C5WPG0,C5Z0J1,A0A1Z5RMH0,C5WTP4,C5XX85,C5X571,A0A1B6PHM9,C5Z2N0,C5XGI9,C5WVZ7,C5XZL2,C5XAZ5,C5WQ64,C5WNF2,C5XUM0,C5YQL8,C5Y429,C5WU44,C5YDJ9,C5YGR1,C5YGY2,C5YET4,A0A1B6PAB8,C5XQM8,C5XFV4,C5YXH0,C5WZ02,C5WRK2,C5WZR9,C5Z5Q8,C5YP81,A0A1W0W7F3,Q0H638,C5XM20,A0A1Z5RLV9	0.00732824	0.214278	0.583333
GO:0097525	spliceosomal snRNP complex	C	28	48	3591	9002	0.00779727	0.00533215	over	A0A1B6QC72,A0A1Z5RK87,C5XDY9,C5XL26,A0A1B6Q970,C5XWD2,C5XCA3,A0A1W0VRL2,C5XW93,C5XMR4,C5Z0J1,A0A1Z5RMH0,C5WTP4,A0A1B6PHM9,C5Z2N0,C5WQ64,C5WNF2,C5XUM0,C5Y429,C5YGR1,C5YGY2,A0A1B6PAB8,C5XFV4,C5WRK2,C5Z5Q8,C5YP81,A0A1W0W7F3,C5XM20	C5YCD9,B3VTC7,A0A1B6QC72,A0A1Z5RK87,C5XDY9,C5XL26,A0A1B6Q970,C5XWD2,C5XCA3,A0A1W0VRL2,C5XW93,C5XMR4,A0A1Z5S4H0,C5WPG0,C5Z0J1,A0A1Z5RMH0,C5WTP4,C5XX85,C5X571,A0A1B6PHM9,C5Z2N0,C5XGI9,C5WVZ7,C5XZL2,C5XAZ5,C5WQ64,C5WNF2,C5XUM0,C5YQL8,C5Y429,C5WU44,C5YDJ9,C5YGR1,C5YGY2,C5YET4,A0A1B6PAB8,C5XQM8,C5XFV4,C5YXH0,C5WZ02,C5WRK2,C5WZR9,C5Z5Q8,C5YP81,A0A1W0W7F3,Q0H638,C5XM20,A0A1Z5RLV9	0.00732824	0.214278	0.583333
GO:1905369	endopeptidase complex	C	26	44	3591	9002	0.00724032	0.0048878	over	C5Y9M7,C5XIW1,C5XGM8,C5XXY0,A0A1B6QPQ3,C5Z5Q3,C5XUM4,A0A1B6PN20,C5WNX2,A0A1W0W5X7,C5YH49,C5XN40,C5YI35,C5XY69,C5WVT0,C5WXR7,C5X5E3,A0A1W0VRK7,C5YH32,C5X6V1,C5XWW6,C5XTQ4,C5XFY9,C5X6E9,C5YX27,A0A1B6QLN2	C5Y9M7,C5XIW1,C5XGM8,C5XXY0,C5WSV1,C5XWM5,A0A1B6QPQ3,C5XXK3,C5Z5Q3,C5XUM4,A0A1B6PN20,C5YIY1,C5WNX2,C5XTW7,A0A1W0W5X7,C5YH49,C5X3Y6,A0A1Z5SBB8,C5XN40,C5YI35,C5XY69,C5WVT0,C5Z4C7,C5WXR7,C5X5E3,A0A1W0VRK7,C5YH32,C5X6V1,A0A194YGP1,C5X1Y0,C5XWW6,C5Z5B4,A0A194YST1,C5XTQ4,C5XFY9,C5X6E9,C5WR06,C5YH21,C5YIK8,C5YRI0,C5YX27,C5XGK3,A0A1Z5RD40,A0A1B6QLN2	0.00765098	0.219944	0.590909
GO:0000502	proteasome complex	C	26	44	3591	9002	0.00724032	0.0048878	over	C5WNX2,A0A1W0W5X7,C5YH49,C5XN40,C5YI35,C5XY69,C5WVT0,C5WXR7,C5X5E3,A0A1W0VRK7,C5YH32,C5X6V1,C5XWW6,C5XXY0,A0A1B6QPQ3,C5Z5Q3,C5XUM4,A0A1B6PN20,C5Y9M7,C5XTQ4,C5XFY9,C5X6E9,C5YX27,C5XIW1,A0A1B6QLN2,C5XGM8	C5WNX2,C5XTW7,A0A1W0W5X7,C5YH49,C5X3Y6,A0A1Z5SBB8,C5XN40,C5YI35,C5XY69,C5WVT0,C5Z4C7,C5WXR7,C5X5E3,A0A1W0VRK7,C5YH32,C5X6V1,A0A194YGP1,C5X1Y0,C5XWW6,C5XXY0,C5WSV1,C5XWM5,A0A1B6QPQ3,C5XXK3,C5Z5Q3,C5XUM4,A0A1B6PN20,C5YIY1,C5Y9M7,C5Z5B4,A0A194YST1,C5XTQ4,C5XFY9,C5X6E9,C5WR06,C5YH21,C5YIK8,C5YRI0,C5YX27,C5XGK3,A0A1Z5RD40,C5XIW1,A0A1B6QLN2,C5XGM8	0.00765098	0.219944	0.590909
GO:0016282	eukaryotic 43S preinitiation complex	C	11	15	3591	9002	0.00306321	0.0016663	over	C5XAA7,A0A1B6P9J7,C5WVR8,C5XT21,C5XZC2,C5WRE1,C5XJP4,C5XFY4,A0A1B6Q9V6,A0A1Z5RC59,A0A1B6QDA6	C5YMH0,C5XAA7,A0A1B6P9J7,C5WVR8,C5XT21,C5XZC2,C5XM02,C5WRE1,C5YVW3,C5XJP4,C5XE74,C5XFY4,A0A1B6Q9V6,A0A1Z5RC59,A0A1B6QDA6	0.00907873	0.243224	0.733333
GO:0071010	prespliceosome	C	11	15	3591	9002	0.00306321	0.0016663	over	C5YGR1,C5Y7Z5,C5XDY9,C5WQ64,A0A1B6Q970,C5XUM0,A0A1Z5RMH0,A0A1B6PTJ4,C5WTP4,A0A1B6PHM9,C5WYY2	C5YGR1,C5XGI9,C5Y7Z5,C5XDY9,C5WPG0,C5WQ64,A0A1B6Q970,C5XUM0,A0A1Z5RMH0,A0A1B6PTJ4,C5WTP4,C5XX85,C5X571,A0A1B6PHM9,C5WYY2	0.00907873	0.243224	0.733333
GO:0005852	eukaryotic translation initiation factor 3 complex	C	11	15	3591	9002	0.00306321	0.0016663	over	A0A1B6Q9V6,A0A1B6P9J7,C5XZC2,C5XAA7,C5WVR8,C5XT21,C5WRE1,C5XJP4,C5XFY4,A0A1Z5RC59,A0A1B6QDA6	C5XM02,C5XE74,A0A1B6Q9V6,A0A1B6P9J7,C5XZC2,C5YMH0,C5XAA7,C5WVR8,C5XT21,C5WRE1,C5YVW3,C5XJP4,C5XFY4,A0A1Z5RC59,A0A1B6QDA6	0.00907873	0.243224	0.733333
GO:0071004	U2-type prespliceosome	C	11	15	3591	9002	0.00306321	0.0016663	over	C5YGR1,C5Y7Z5,C5XDY9,C5WQ64,A0A1B6Q970,C5XUM0,A0A1Z5RMH0,A0A1B6PTJ4,C5WTP4,A0A1B6PHM9,C5WYY2	C5YGR1,C5XGI9,C5Y7Z5,C5XDY9,C5WPG0,C5WQ64,A0A1B6Q970,C5XUM0,A0A1Z5RMH0,A0A1B6PTJ4,C5WTP4,C5XX85,C5X571,A0A1B6PHM9,C5WYY2	0.00907873	0.243224	0.733333
[truncated: 344 more rows]

## Sheet: HN-L vs. GZ-L
GO_ID	Term	Category	Test	Ref	TestAll	RefAll	Test_per	Ref_per	Over_Under	TestSeqs	RefSeqs	P value	FDR	richFactor
[truncated: 247 more rows]
