# Supplementary material for: Multiomics Analyses of Two Sorghum Cultivars Reveal the Molecular Mechanism of Salt Tolerance
Source: Front Plant Sci. 2022 May 23;13:886805. doi: 10.3389/fpls.2022.886805 (PMC9168679; doi:10.3389/fpls.2022.886805)
Supplement: SUPPLEMENTARY FIGURE S1 — KEGG annotation and enrichment of DEGs. [file Data_Sheet_1.ZIP › ▓╣│Σ═╝╞1⁄4╝░═╝▒φ/Table S8.xlsx]

## Sheet: HN-C vs. GZ-C
Level1	Level2	Map_ID	Map_Name	Test	TestAll	Ref	RefAll	Test_per	Ref_per	Test_Seq	Ref_Seq	Over_Under	P value	FDR	richFactor
Metabolism	Biosynthesis of other secondary metabolites	sbi00940	Phenylpropanoid biosynthesis	47	1531	120	9002	0.030699	0.01333	C5YB22 A0A1W0W7T8 C5YB27 C5YZI4 C5X040 C5Z864 C5Z0E3 C5XMX0 C5YH12 C5YZJ3 C5YWW2 C5XI24 C5XPJ0 C5X5K3 C5Z1J6 C5XKP4 C5XIX9 C5YGF5 C5XGH2 C5XGH3 C5YB26 C5YP99 C5Z470 C5YY96 C5WRN4 C5XIY1 C5Z469 C5Z8S7 C5XIY0 C5XD24 C5YY92 C5YTC4 C5X5K6 C5YYA2 C5X0F5 C5Z3J3 C5WRN7 C5X7B5 C5X3C6 C5YHR8 C5X749 C5WPY8 C5XI21 C5YLL4 P84516 C5Y0F9 C5X3C0	C5Z475 C5YB22 A0A1W0W7T8 C5Z471 C5YB27 C5YZI4 C5X040 A0A1Z5RPH4 C5Z864 C5Z0E3 C5XMX0 C5XIY2 C5YH12 C5YZJ3 C5YWW2 C5YB25 C5XI24 C5XXT8 C5XIN9 C5XPJ0 C5X5K3 C6JST4 C5Z1J6 C5XKP4 C5YCD6 C5WYQ4 A0A1W0VX32 C5XI23 A0A1Z5R0P5 C5XIX9 C5Z0N9 C5Z0N8 Q94IP1 A0A1Z5RGB0 C5YGF5 C5XGH2 C5X3X5 C5XGH3 C5XW95 C5X3C9 C5YB26 C5X3S7 C5YP99 C5Z470 C5X744 C5X326 C5YY96 C5XXT9 C5WRN4 C5Y360 C5XIY1 C5Z469 C5Z783 C5Z8S7 C…	over	5.3759e-09	4.62328e-07	0.391667
Metabolism	Energy metabolism	sbi00195	Photosynthesis	13	1531	30	9002	0.008491	0.003333	A1E9X5 A1E9S1 C5X9F7 C5XIJ3 A1E9Q9 C5WZ31 A1E9S0 A1E9R9 C5YIF3 A1E9V4 C5Z216 C5XR87 Q9T2L6	C5WY84 C5X9I1 A1E9X5 A1E9T9 A1E9T1 C5WTY4 C5WPC6 A1E9S1 C5Z269 Q09EK6 C5X9F7 C5YYS6 C5XIJ3 A1E9Q9 C5WZ31 Q07300 A1E9Q4 A1E9S0 C5XQJ3 A1E9R9 A1E9S3 C5YIF3 C5X9H4 A1E9V4 C5YY74 C5Z216 A1E9T7 A1E9V5 C5XR87 Q9T2L6	over	0.00064488	0.0277299	0.433333
Metabolism	Energy metabolism	sbi00196	Photosynthesis - antenna proteins	4	1531	6	9002	0.002613	0.000667	C5WTC1 C5XW47 A0A1W0W709 A0A1Z5RFN9	C5WTC1 C5XW47 A0A1W0W709 A0A1Z5RFN9 C5XBI9 C5Y7U2	over	0.0093525	0.251005	0.666667
Genetic Information Processing	Folding, sorting and degradation	sbi04120	Ubiquitin mediated proteolysis	14	1531	44	9002	0.009144	0.004888	C5X6W1 C5Y273 C5XRH0 C5Z7L0 C5WRN8 C5XG33 C5YQ24 C5X391 A0A1Z5RPL6 C5Z8W9 C5WXX5 C5YA13 C5Z3I6 C5YK67	C5X6W1 C5XIY6 C5Z0N6 C5Y273 C5XRH0 C5Z7L0 C5WRN8 C5XG33 C5YQ24 C5Y2Z7 C5XEZ9 C5Y2L6 C5XGY6 C5X391 C5XPM8 A0A1Z5RPL6 C5Z8W9 C5WXX5 C5Z041 C5XAB9 C5YA13 C5Z3I6 C5XH65 C5WPM7 C5WUE8 C5X897 C5WY66 C5WWH4 C5YT12 C5XKK4 C5WTU1 C5XD25 C5YHJ0 C5XE30 C5YXZ6 C5XYS7 C5YK67 C5YLZ4 C5Z0M5 C5Y508 C5Z5X9 C5XCE6 C5XJK7 C5XGJ0	over	0.0116746	0.251005	0.318182
Genetic Information Processing	Translation	sbi03010	Ribosome	38	1531	180	9002	0.02482	0.019996	C5YH46 C5Y0E9 C5YF43 C5YZY2 C5YFT4 C5X5I6 C5Z9E0 C5XHM7 C5XMD2 C5X0P2 C5XS72 C5YMC5 C5YMD1 C5XAM5 C5XAH7 C5WT25 C5YIT9 C5WRN8 C5X4M6 C5XDZ7 C5XIN8 C5XVB4 C5X163 C5YGH8 C5XSJ0 C5YWN1 C5YWN2 C5XR51 C5YZS0 C5XV41 C5Y448 C5YIF1 C5YVJ6 C5WSP9 A0A1Z5S5G7 C5XNR9 C5Y5J2 C5XYD9	C5YW39 C5XDG5 C5YH46 C5Y0E9 C5YF43 C5WYX6 C5YZY2 C5YFT4 C5YHF8 A0A1Z5RJG6 C5X5I6 C5Z9E0 C5XHM7 C5XU89 C5XMD2 C5Z622 C5XKB8 C5YM25 C5X0P2 C5X4C8 C5WT26 C5XIY6 C5XS72 C5WZD5 C5Z0N6 C5XJZ0 C5YA36 C5WY08 C5XAE4 C5YMC5 C5YMD1 C5XAM5 C5Z267 C5WX74 C5YX57 Q8LKU3 C5YZ01 C5XQP0 C5YY90 C5WYV4 A0A1Z5RLG8 C5XAH7 C5WQX5 C5YFQ2 C5WT25 C5XPN5 C5XG00 C5YIT9 C5XD91 C5XW37 C5X7L1 C5WRN8 C5XDY8 C5YMX6 C5WTC9 C5YG29…	over	0.086339	0.999816	0.211111
Genetic Information Processing	Folding, sorting and degradation	sbi03060	Protein export	5	1531	16	9002	0.003266	0.001777	A0A1Z5RD73 C5Y9D6 C5Y2M7 C5XWA2 C5YKN8	C5Z809 A0A1Z5RD73 C5XLK5 C5Y9D6 C5WQG8 C5XEQ3 C5Y2M7 C5YXB8 C5Z769 C5XWA2 C5YKN8 C5YSM3 C5WMT6 C5WT09 C5Y6I4 C5X7S1	over	0.12107	0.999816	0.3125
Metabolism	Energy metabolism	sbi00190	Oxidative phosphorylation	16	1531	72	9002	0.010451	0.007998	C5XCQ9 C5YMN5 C5YF66 C5WZX4 C5XEM6 C5XSW9 C5XCP6 A0A1Z5SA07 C5XD18 C5Z3U6 A1E9S1 C5YUG6 C5X9A1 A1E9S0 A1E9R9 A1E9S8	C5XCQ9 C5XQE3 A0A1W0VUZ4 C5XLB7 C5YMN5 C5YY64 C5Z141 C5YF66 C5WQR1 C5WZX4 C5Z7B5 C5XW73 C5XFB9 A0A1Z5RNH5 C5YNA5 C5WUR7 C5XEM6 C5Y8Z9 C5Y090 C5XQZ8 Q09EM2 C5WME2 C5YX05 C5XSW9 C5XCP6 C5YZU8 C5Y9I0 A0A1Z5SA07 C5WZS2 C5XD18 C5XVW3 C5WN22 C5YYQ6 C5YT23 C5X4W8 C5YS99 A1E9T1 C5WST3 C5XBY1 C5WZ72 C5WQW9 C5YXB7 C5Z3U6 C5XKC8 C5WPC6 C5YFA1 A1E9S1 Q09EM1 C5WZ45 C5XDC9 Q09EK6 C5YUG6 C5XPF9 C5XIC9 C5X9A1 Q0…	over	0.152617	0.999816	0.222222
Metabolism	Lipid metabolism	sbi00072	Synthesis and degradation of ketone bodies	1	1531	1	9002	0.000653	0.000111	A0A1Z5SBR4	A0A1Z5SBR4	over	0.170073	0.999816	1
Genetic Information Processing	Translation	sbi03013	RNA transport	15	1531	70	9002	0.009798	0.007776	C5Z0D7 C5WPD6 C5XUM2 C5XDI8 C5X0U6 C5WZC3 C5Y0K9 C5WQ71 C5XJC8 C5Z804 C5YL34 C5XL07 C5WSM7 C5YJW5 C5WVX6	C5YLJ8 C5YMH0 C5Z0D7 C5XAA7 C5WPD6 C5XME1 C5XT21 C5WXS7 C5XBK5 C5YW22 C5XXQ0 C5XUM2 C5XDI8 C5X0U6 C5YBI6 C5XT16 C5XM02 C5WRE1 C5XBM7 C5WZC3 C5WNG8 C5Z5K3 C5YVW3 C5Y0K9 C5XWR4 C5YBU9 C5XFY4 C5WNT6 C5XXC1 C5WQ71 C5WQX7 C5X481 C5X8Y2 C5YPY1 C5XJC8 C5XUN8 C5Z804 C5YL34 C5YZM3 C5XXY1 C5YAX6 C5YWA7 C5XV89 C5WUE8 C5WRC0 A0A1Z5S9J1 C5XL07 C5YSD0 C5WZT7 C5X861 C5YGG6 C5XSV7 C5Z1B7 A0A1Z5SBS5 C5WRW8 C5WSM7…	over	0.200405	0.999816	0.214286
Cellular Processes	Transport and catabolism	sbi04136	Autophagy - other	4	1531	14	9002	0.002613	0.001555	C5WM64 C5Z545 C5XZN3 C5XWU8	C5YIC7 C5WM64 C5Y466 C5XY23 C5Z545 C5XZN3 C5Y5G8 C5XTK4 C5YCZ6 C5XGD8 C5YQ66 C5XS44 C5Y565 C5XWU8	over	0.203886	0.999816	0.285714
Metabolism	Metabolism of cofactors and vitamins	sbi00730	Thiamine metabolism	3	1531	11	9002	0.00196	0.001222	C5XEJ6 C5YU10 C5YLV3	C5XEJ6 C5YU10 C5YU07 C5YLV3 C5XH23 C5XNN6 C5X2M4 C5XKI5 C5WZW6 C5WZW9 C5XJY7	over	0.284108	0.999816	0.272727
Metabolism	Metabolism of cofactors and vitamins	sbi00785	Lipoic acid metabolism	1	1531	2	9002	0.000653	0.000222	C5X1S8	C5YQZ8 C5X1S8	over	0.311237	0.999816	0.5
Metabolism	Energy metabolism	sbi00910	Nitrogen metabolism	3	1531	12	9002	0.00196	0.001333	C5YM95 C5YM88 C5YM92	C5YD28 C5XSV1 B5B9V8 C5WYI7 C5XGS0 C5YM90 C5YM95 C5XKW6 C5YM88 C5YM92 C5YFV4 C5YM76	over	0.334675	0.999816	0.25
Metabolism	Metabolism of terpenoids and polyketides	sbi00902	Monoterpenoid biosynthesis	2	1531	7	9002	0.001306	0.000778	C5YCW5 C5XSQ4	C5YCW3 C5Y2G5 C5YCW5 C5X5R0 C5XSQ3 C5XSQ2 C5XSQ4	over	0.33979	0.999816	0.285714
Genetic Information Processing	Folding, sorting and degradation	sbi04141	Protein processing in endoplasmic reticulum	16	1531	84	9002	0.010451	0.009331	C5X6W1 C5YPZ1 C5Y273 C5X3T9 C5XRH0 C5XJT8 C5XRG2 A0A1Z5RPL6 C5XWA2 C5XWW2 C5YA13 C5Z3I6 C5XL07 C5Z2Q5 C5X5C3 C5X2D2	A0A1Z5RD91 C5X6W1 C5YPZ1 C5Y273 C5YJ75 C5X0G5 C5X3T9 C5X3T6 C5WXV4 C5WPF7 C5XRH0 C5XPN2 C5XJT8 C5Z0K4 C5YZA1 C5XJS9 C5YU58 C6JS77 C5XR81 C5WNG8 C5WPE1 C5XVH7 C5XTR3 C5WR54 C5XFU1 C5Z0K5 C5X277 C5XEZ9 C5XET1 C5Z3M2 C5WZW0 C5WQ43 C5YFJ2 C5XPM8 C5XRG2 C5WSR6 C5Z6A7 C5XWB3 A0A1Z5RPL6 C5XRY7 C5Z0S1 C5Z041 C5WTK1 C5WZY3 C5YJP1 C5XDA8 C5Z769 C5XWA2 C5XWW2 C5XPV0 C5YBU0 C5YA13 C5Z3I6 C5WQS5 C5X897 C5Y8P0…	over	0.351435	0.999816	0.190476
Metabolism	Energy metabolism	sbi00710	Carbon fixation in photosynthetic organisms	5	1531	24	9002	0.003266	0.002666	C5YW21 C5X4P9 C5Z7C5 C5Z5R1 C5XPV6	C5XX52 C5XFH6 C5WYF2 C5XRQ7 C5XW45 C5XYZ9 C5X951 C5YW21 C5Y4J8 C5YK81 C5X2E3 C5XPP7 A0A1B6Q2B4 C5Z0B5 C5X695 C5X4P9 C5YSP7 C5Y5Q8 C5YU98 C5Y519 C5Z7C5 P17606 C5Z5R1 C5XPV6	over	0.388112	0.999816	0.208333
Metabolism	Lipid metabolism	sbi00600	Sphingolipid metabolism	2	1531	8	9002	0.001306	0.000889	C5YRM9 C5X5L7	C5WXC7 C5YRM9 C5X5L7 C5XFN1 C5XBK4 C5WQW4 C5Y0D5 C5XH06	over	0.405982	0.999816	0.25
Metabolism	Lipid metabolism	sbi00561	Glycerolipid metabolism	4	1531	19	9002	0.002613	0.002111	C5X5L7 C5YUE1 C5XBM4 C5Y194	C5WXC7 C5Y921 C5YZ77 C5XDP9 C5X5L7 C5XUA5 C5Y6Y9 C5YHX6 C5Y2L7 C5YXF3 C5YUE1 C5XDS5 C5YZB4 C5XBM4 C5WQN3 C5YV08 A0A1W0W6S1 C5XCX9 C5Y194	over	0.408896	0.999816	0.210526
Genetic Information Processing	Translation	sbi03015	mRNA surveillance pathway	8	1531	42	9002	0.005225	0.004666	C5WPD6 C5XDI8 C5WM64 C5Z545 C5Z804 C5YL34 C5WNT1 C5Z042	C5YLJ8 C5WPD6 C5WXS7 C5XDI8 C5YDD4 C5XT16 C5XWR4 C5Z6X3 C5WM64 C5YBU9 C5XY23 C5WNT6 C5XXC1 C5XC00 C5XCI6 C5YAN4 C5Z545 C5XD37 C5WQ33 C5Z804 C5YL34 C5WYG5 C5YZM3 C5WNT1 C5XCH7 A0A1Z5S9J1 C5Z4V4 C5X861 C5YSM7 C5XY51 C5YMI8 C5YI06 C5XY22 C5XJW2 C5Z7U3 C5WS11 C5XHW5 C5Y1R0 C5XX35 C5YJM6 C5WNP9 C5Z042	over	0.424242	0.999816	0.190476
Metabolism	Metabolism of terpenoids and polyketides	sbi00908	Zeatin biosynthesis	1	1531	3	9002	0.000653	0.000333	Q8LJZ7	Q6JAG8 Q6JAG7 Q8LJZ7	over	0.428404	0.999816	0.333333
Genetic Information Processing	Transcription	sbi03020	RNA polymerase	3	1531	14	9002	0.00196	0.001555	C5X533 C5YC44 C5YSU7	C5X533 C5YC44 C5X6I3 C5X7D7 C5YSU7 C5XMS5 C5Y4H1 C5WSX7 C5Y1Q7 C5XXF5 C5YGY9 C5Z5N2 C5XMM7 C5YEW3	over	0.434449	0.999816	0.214286
Environmental Information Processing	Signal transduction	sbi04016	MAPK signaling pathway - plant	6	1531	32	9002	0.003919	0.003555	C5X972 C5Z5N1 C5X8S2 C5Z3A0 C5X8S0 C5YUR3	C5X972 C5XN41 C5WRH5 C5YPK6 C5WWH7 C5WUG0 C5Z5N1 C5XYH3 C5X8S2 C5Z4D1 A0A1Z5SA56 C5Z3A0 C5XXH4 C5XU64 C5X2H4 C5WXQ1 C5WZA8 C5Y559 C5YB38 C5WZU7 C5YQV1 C5X8S0 C5XZF6 C5Z4P3 C5WX87 C6JSV0 C5YPE6 C5YUR3 A0A1W0W3Q9 C5X3X3 C5WNT8 C5YG40	over	0.468233	0.999816	0.1875
Metabolism	Lipid metabolism	sbi00565	Ether lipid metabolism	2	1531	9	9002	0.001306	0.001	C5XIQ8 C5Y194	C5YSV6 C5Y5E3 C5XIH4 C5WU42 C5WNR0 C5XIQ8 C5XSY5 C5Y194 C5WUK8	over	0.468769	0.999816	0.222222
Genetic Information Processing	Transcription	sbi03022	Basal transcription factors	3	1531	15	9002	0.00196	0.001666	C5YFL7 C5XJT2 C5YTR9	C5WWP0 C5Z0T6 C5YY13 C5YFL7 C5X694 C5YIB4 C5WN82 C5YXJ4 C5XJT2 C5YTR9 C5WQW6 C5Z6R1 C5WUN9 C5XQH8 C5XGX0	over	0.48229	0.999816	0.2
Metabolism	Glycan biosynthesis and metabolism	sbi00531	Glycosaminoglycan degradation	1	1531	4	9002	0.000653	0.000444	C5XV25	C5YYX0 C5XCD4 C5YQE8 C5XV25	over	0.525649	0.999816	0.25
Metabolism	Glycan biosynthesis and metabolism	sbi00603	Glycosphingolipid biosynthesis - globo and isoglobo series	1	1531	4	9002	0.000653	0.000444	C5X5L7	C5WXC7 C5X5L7 C5YYX0 C5XCD4	over	0.525649	0.999816	0.25
Metabolism	Metabolism of cofactors and vitamins	sbi00130	Ubiquinone and other terpenoid-quinone biosynthesis	3	1531	16	9002	0.00196	0.001777	C5X760 C5YS19 C5Y0F9	C5X760 Q94IP1 C5XW95 C5Z783 C5YJI8 C5XFF3 C5YS19 C5YZK8 C5XVJ3 C5XN98 C5Y0F9 C5Z4B7 C5Y145 C5Y4D9 A0A1W0W700 C5XUS0	over	0.528106	0.999816	0.1875
Metabolism	Carbohydrate metabolism	sbi00030	Pentose phosphate pathway	5	1531	28	9002	0.003266	0.00311	C5YGY0 C5X4P9 C5X653 C5Z7C5 C5Z5R1	C5XFH6 C5XRQ7 C5Y4J8 C5X2Z4 C5Y2F0 C5WN27 A0A1B6Q2B4 C5YGY0 C5X4P9 C5Z7L1 C5YD77 C5XFY6 C5XJ72 C5XZX0 C5YSP7 C5Z4B4 C5X653 C5Y5Q8 C5XCT5 C5YLA9 C5YLK6 C5XLZ0 C5WM79 C5YAA9 C5X1U9 C5Z7C5 C5XR33 C5Z5R1	over	0.530079	0.999816	0.178571
Genetic Information Processing	Folding, sorting and degradation	sbi04130	SNARE interactions in vesicular transport	3	1531	17	9002	0.00196	0.001888	C5XT73 C5XAA1 C5YPA6	C5YHR0 C5Z5C0 C5XCF2 C5XNN2 C5YV35 C5XT73 C5XAA1 C5XHN3 C5YPA6 C5XIP8 C5WY64 C5XMQ4 C5WY28 C5YLC8 C5XL52 C5XJ85 C5WQH7	over	0.571564	0.999816	0.176471
Metabolism	Metabolism of cofactors and vitamins	sbi00760	Nicotinate and nicotinamide metabolism	2	1531	11	9002	0.001306	0.001222	C5XI75 C5XCP3	C5XI75 C5X7Q7 C5XCP3 C5Z3T0 C5XLV5 C5WTX0 C5X5X9 C5X396 C5X4A1 C5XVU3 C5XAJ6	over	0.581459	0.999816	0.181818
Metabolism	Carbohydrate metabolism	sbi00660	C5-Branched dibasic acid metabolism	1	1531	5	9002	0.000653	0.000555	C5Y7K7	C5YB10 C5XRZ8 C5XT62 C5XX95 C5Y7K7	over	0.60636	0.999816	0.2
Genetic Information Processing	Folding, sorting and degradation	sbi04122	Sulfur relay system	1	1531	5	9002	0.000653	0.000555	C5Y081	C5XUJ7 C5XUW2 C5Y9U8 C5Y081 C5YQV7	over	0.60636	0.999816	0.2
Metabolism	Nucleotide metabolism	sbi00230	Purine metabolism	8	1531	49	9002	0.005225	0.005443	C5XEJ6 C5YU10 C5X972 C5WZH0 C5YLV3 C5XI75 C5XCP3 C5Z390	C5XEJ6 C5YU10 C5YU07 C5X972 C5Y4L1 A0A1Z5S965 C5Y1S2 C5WRH5 C5XH93 C5YQV9 C5WN27 C5YPK6 C5WZH0 C5YR14 C5YAI8 C5X183 C5YLV3 C5X302 C5XI75 C5WRD4 C5WZ26 A0A1W0W6K8 C5YCK7 C5YCD5 C5X9F2 C5XFC4 C5X7Q3 C5YUD2 C5XCP3 C5YYD1 A0A1Z5RCY7 C5XLV5 C5YB33 C5Z390 C5X6G2 C5Y887 C5XCB7 C5YUU7 C5YWD0 C5XB26 C5Z4Z4 C5XRA7 C5X1P3 C5WZW6 C5WZW9 C5XR33 C5WR46 C5WTT3 C5X4S2	under	0.609814	0.999816	0.163265
Metabolism	Metabolism of cofactors and vitamins	sbi00860	Porphyrin and chlorophyll metabolism	3	1531	18	9002	0.00196	0.002	C5XLR9 C5Z5M3 C5YIV3	C5WYW2 C5XLR9 C5WYH8 C5YFN1 C5Z5M3 C5XT03 C5YSM6 C5X0S2 C5YIV3 C5XHZ0 C5YBC2 C5WUW6 C5XIR5 C5WXA8 Q5NKT1 C5XYT6 A0A1W0W1E3 C5YJB1	under	0.61244	0.999816	0.166667
Genetic Information Processing	Transcription	sbi03040	Spliceosome	16	1531	99	9002	0.010451	0.010998	C5YPZ1 C5WPD6 C5WSV0 C5YET4 C5XDI8 C5XW93 C5WVZ8 C5XR18 C5WNF2 C5Z804 C5YL34 C5XWD2 C5YNX7 C5XG09 C5XNF0 C5WUR3	C5YGR1 C5YLJ8 C5YPZ1 C5WPD6 C5YCD9 B3VTC7 C5WPF7 C5XPN2 C5XGI1 C5YGY2 C5WSV0 C5YZA1 C5YET4 C5XDI8 C5XW93 C5XMR4 C5WZ02 C5WVZ8 C5Z2M7 C5Z4R7 C5X0N4 C5WRK2 C5XR18 C5YU58 C5Z2N0 C5XSR7 C5WPE1 C5Z262 C5XUC2 C5XWR4 C5XR08 C5Y7Z5 C5YLV8 C5XYF2 C5YN67 C5WVZ7 C5YNT7 C5XXC1 C5XGI6 C5Y8W3 C5Z5V6 C5XDY9 C5XQM8 C5WPG0 C5Y082 C5Z502 C5X8Y2 C5XZL2 C5XAZ5 C5Z768 C5XTZ1 C5WZR9 C5WQ64 C5XL26 C5WNF2 C5Z804 C5XFV4 …	under	0.630726	0.999816	0.161616
Metabolism	Carbohydrate metabolism	sbi00650	Butanoate metabolism	2	1531	12	9002	0.001306	0.001333	C5Y7K7 A0A1Z5SBR4	C5XUZ3 C5WMY2 C5WMF3 C5YII6 C5XX95 C5XME6 C5WMI4 C5YG05 C5WMI3 C5WRM9 C5Y7K7 A0A1Z5SBR4	under	0.630816	0.999816	0.166667
Metabolism	Metabolism of other amino acids	sbi00450	Selenocompound metabolism	1	1531	6	9002	0.000653	0.000667	C5WTP7	C5XZX5 C5X183 A0A1B6QR57 C5Z291 C5WVD4 C5WTP7	under	0.673344	0.999816	0.166667
Metabolism	Lipid metabolism	sbi01040	Biosynthesis of unsaturated fatty acids	1	1531	6	9002	0.000653	0.000667	C5XG99	C5WZG9 C5Z4S4 C5XPR4 C5XX43 C5YED4 C5XG99	under	0.673344	0.999816	0.166667
Environmental Information Processing	Signal transduction	sbi04070	Phosphatidylinositol signaling system	2	1531	14	9002	0.001306	0.001555	C5WPJ1 C5XGG2	C5XN41 C5X6G9 C5WQR0 C5YT78 A0A1Z5SA56 C5YT79 C5XU88 C5XUA5 C5YHX6 C5XTA7 A0A1Z5R1B1 C5WPJ1 C5Y144 C5XGG2	under	0.715678	0.999816	0.142857
Metabolism	Metabolism of other amino acids	sbi00480	Glutathione metabolism	8	1531	54	9002	0.005225	0.005999	C5WNL8 C5YBX0 A0A1Z5S8L0 C5WY74 C5WUI3 C5WQK9 C5YXU8 C5WUK3	C5YYX3 C5WNL8 C5X6H6 C5XUF6 C5WZ12 C5YSU3 C5XKV8 C5WUJ0 C5WZ07 C5YH30 C5WUH1 C5Z557 Q6JAG4 C5Y2F0 C5X303 C5WZ11 C5YBX0 C5WUJ2 C5XHV4 C5XHV9 C5YD77 C5YMG7 A0A1Z5S8L0 C5XHF7 C5WP86 C5XPZ6 C5XHV8 C5WY74 C5WUM9 C5YZF7 C5XSE8 C5WWX0 C5Z026 C5WUH5 C5YTU1 C5WUI3 C5XU49 C5Z5U2 C5WNQ0 C5WY76 C5XN17 C5XN16 C5Z4Z4 A0A1W0W1C7 C5Y9B7 C5X1U9 C5WQK9 C5YXU8 C5Y7W3 C5XHF5 C5XKL4 C5WUK1 C5WUK3 C5Z3M8	under	0.720944	0.999816	0.148148
Metabolism	Metabolism of cofactors and vitamins	sbi00740	Riboflavin metabolism	1	1531	7	9002	0.000653	0.000778	C5WRL6	C5Y9F9 C5WRL4 C5X7Q3 C5XLV5 C5WRL6 C5XVM3 C5X102	under	0.728937	0.999816	0.142857
Genetic Information Processing	Translation	sbi03008	Ribosome biogenesis in eukaryotes	5	1531	35	9002	0.003266	0.003888	C5XFV2 C5XW06 C5Z8J0 C5XZE5 C5Z1T0	C5XXQ4 C5YW22 C5WZ02 C5WRK2 C5XFV2 C5X7B1 C5XW06 C5WZS5 C5X3A6 C5WTC3 C5X044 C5Z8J0 C5XZE5 C5Y4Z6 C5YSD9 C5WRC0 C5YM65 C5YLI6 C5YGG6 C5Z8T9 C5Y140 C5WRW8 C5WX23 C5XGF0 C5Z4F8 C5YWG8 C5XRZ6 C5WZS4 C5Z1T0 C5WNE4 C5X762 C5WXV5 C5YHT1 C5Z1B2 C5YF13	under	0.733792	0.999816	0.142857
Genetic Information Processing	Replication and repair	sbi03440	Homologous recombination	2	1531	15	9002	0.001306	0.001666	C5XIW1 C5XGM8	C5XJI8 C5X1A1 C5XIW1 C5XWP7 C5XGM8 C5Z4A2 C5YUW2 C5X609 C5XL75 C5YHG1 C5YGR2 C5XFF2 C5XF43 C5WXH8 C5Y6L0	under	0.751584	0.999816	0.133333
Metabolism	Amino acid metabolism	sbi00340	Histidine metabolism	1	1531	8	9002	0.000653	0.000889	C5XGG2	C5XDP9 C5Y092 C5WQU1 C5WWI2 C5XH91 C5XU32 C5XGG2 C5YG33	under	0.775073	0.999816	0.125
Metabolism	Lipid metabolism	sbi00590	Arachidonic acid metabolism	1	1531	8	9002	0.000653	0.000889	C5YT11	Q6JAG4 C5WV27 C5YBG4 C5YD94 C5XPZ6 C5YT11 C5Z5U2 C5WNR0	under	0.775073	0.999816	0.125
Metabolism	Metabolism of cofactors and vitamins	sbi00780	Biotin metabolism	1	1531	8	9002	0.000653	0.000889	C5XE14	C5Z5Z9 C5YE75 C5YIY2 C5WZI6 C5XSJ4 C5WZI4 C5XE14 C5X9U6	under	0.775073	0.999816	0.125
Genetic Information Processing	Replication and repair	sbi03410	Base excision repair	1	1531	8	9002	0.000653	0.000889	C5XJW6	C5XV51 C5YUK3 C5X609 C5XL75 C5YHG1 C5XJW6 C5YRT7 C5Y6L0	under	0.775073	0.999816	0.125
Environmental Information Processing	Signal transduction	sbi04075	Plant hormone signal transduction	6	1531	44	9002	0.003919	0.004888	C5X8S2 C5YN90 C5Z3A0 C5X8S0 C5WVN4 C5YUR3	C5Z8T4 C5WWH7 C5XYH3 C5X8S2 C5Z4D1 C5YN90 C5Z3A0 C5XU64 C5X2H4 C5WZU9 C5WXQ1 C5WZA8 C5YB38 C5YAP2 C5YZX9 A0A1W0W3T5 C5XQR1 C5XN55 C5YQV1 C5WSM4 C5X8S0 C5XKW5 C5WQ50 C5XZF6 C5XMK2 C5Z4P3 C5WVN4 C5YUR3 C5XWW5 C5XIB8 A0A1W0W3Q9 C5XS51 C5WRD3 C5XHX8 C5YFH5 C5XQN2 A0A1W0VVM8 C5YYV2 C5XQG2 C5X3X3 C5XLW7 C5WNT8 C5YQL4 C5YWK7	under	0.782658	0.999816	0.136364
Metabolism	Carbohydrate metabolism	sbi00053	Ascorbate and aldarate metabolism	2	1531	16	9002	0.001306	0.001777	C5WNL8 C5XGG2	C5YYX3 C5WNL8 C5X6H6 C5X1K7 C5YSU3 C5YH30 C5WTM9 C5YPP6 A0A1B6PEZ8 C5YZ77 C5YN91 C5XDP9 C5YNP6 C5XGG2 C5Y060 A0A1Z5S6C6	under	0.783509	0.999816	0.125
Metabolism	Lipid metabolism	sbi00061	Fatty acid biosynthesis	2	1531	18	9002	0.001306	0.002	C5XG99 C5XE14	C5Z4E9 C5Z5Z9 C5Y8Z7 C5YE75 C5XFA1 C5YIY2 C5YD68 C5YED4 C5WZI6 C5YQ78 C5WNG2 C5XSJ4 A0A1W0W5Q3 C5XG99 C5WZI4 C5YIW0 C5XE14 C5X9U6	under	0.836684	0.999816	0.111111
Metabolism	Amino acid metabolism	sbi00380	Tryptophan metabolism	1	1531	10	9002	0.000653	0.001111	C5YH12	C5XIY9 C5YH12 C5Z0N4 C5WMF3 C5X2G1 C5XDP9 C5Z0L0 C5WY40 C5YAE8 C5X8J1	under	0.845135	0.999816	0.1
Metabolism	Nucleotide metabolism	sbi00240	Pyrimidine metabolism	3	1531	27	9002	0.00196	0.002999	C5X972 C5XI75 C5XCP3	C5X972 C5XTL6 C5WRH5 C5XZ92 C5YJM9 C5YPK6 C5YZ72 C5X3D6 C5X8L4 C5XI75 C5XRR0 C5XNR5 C5YC31 C5X4P8 C5XI87 C5XCP3 C5YPR1 C5Y2E9 C5Y0A2 C5XMK0 C5XLV5 C5X5X9 C5YBA1 C5Z4Z4 C5X1P3 C5XH81 C5WR46	under	0.861745	0.999816	0.111111
Metabolism	Lipid metabolism	sbi00564	Glycerophospholipid metabolism	3	1531	27	9002	0.00196	0.002999	C5XHH3 C5XIQ8 C5Y194	C5XKV3 C5XW59 C5YSV6 C5XHH2 C5Y5E3 C5XIH4 C5XHH3 C5XUA5 C5Y6Y9 C5YHX6 C5WU42 C5Y3K8 C5XDN8 C5XMH4 C5YZB4 C5YUY7 C5WQN3 C5XIB4 C5WT78 C5WNR0 C5YV08 A0A1W0W6S1 C5XSN8 C5XIQ8 C5XSY5 C5Y194 C5WUK8	under	0.861745	0.999816	0.111111
Metabolism	Amino acid metabolism	sbi00290	Valine, leucine and isoleucine biosynthesis	1	1531	11	9002	0.000653	0.001222	C5Y7K7	C5Y4G6 C5YQI8 C5YB10 C5XRZ8 C5XT62 C5YN64 C5XF87 C5YW13 C5XX95 C5WN25 C5Y7K7	under	0.871503	0.999816	0.0909091
Metabolism	Carbohydrate metabolism	sbi00052	Galactose metabolism	3	1531	28	9002	0.00196	0.00311	C5X5L7 C5XPL8 C5XDA7	C5XSC5 C5WP07 C5Z1D3 C5WN27 C5WXC7 C5Y9T1 C5XJ72 C5Z4B4 C5Y9T0 C5X5L7 C5YUA1 C5Y9T3 C5XAD4 C5XCT5 C5YLA9 C5XLZ0 C5WZT3 C5WM79 C5YAA9 C5XLZ5 C5XR33 C5XPL8 C5YJB3 C5XJZ6 C5XDA7 C6JS50 C5YKH3 C5Y7K3	under	0.878081	0.999816	0.107143
Metabolism	Carbohydrate metabolism	sbi00520	Amino sugar and nucleotide sugar metabolism	8	1531	65	9002	0.005225	0.007221	C5XX83 C5XQJ1 C5Y5V0 C5YBE8 C5Y8H0 A0A1Z5RDM9 C5YBE7 C5XZV5	C5WT90 C5XES8 C5XND6 C5YAM6 C5X1K7 C5XB38 C5XSC5 C5XB39 C5X2Z4 C5Z1D3 C5WTM9 C5WN27 C5XX83 C5YPP6 C5XJC7 C5XQJ1 C5Z3Q8 C5YQN5 C5Z757 C5Y8Y2 C5Y0Z4 C5Z3Q6 C5YWV3 C5XIV5 C5XDW6 C5Z7E8 C5Y5V0 C5Y1P4 C5YBE8 C5WPD7 C5XN69 C5YYX0 C5XP33 C5YUA1 C5WPC1 C5XCD4 C5XAD4 C5Y8H0 C5WML3 A0A1Z5RDM9 C5YZX1 C5YIJ9 C5YBE7 C5XUK0 C5WTQ1 C5WZT3 C5XKG7 C5XPS1 C5XLZ5 C5YXF3 C5X9F4 C5XSH7 C5WZU7 C5XZV5 C5XR33 C5Y5U9 C6J…	under	0.884253	0.999816	0.123077
Metabolism	Carbohydrate metabolism	sbi00040	Pentose and glucuronate interconversions	1	1531	12	9002	0.000653	0.001333	C5X4P9	C5XSC5 C5WTM9 C5YPP6 C5X4P9 C5X3D5 C5YZ77 C5XIT6 C5XMC1 C5YH68 C5X5J6 C5XIT5 C5WM71	under	0.893384	0.999816	0.0833333
Cellular Processes	Transport and catabolism	sbi04144	Endocytosis	9	1531	74	9002	0.005879	0.00822	C5Y4R1 C5WV20 C5YPZ1 C5WRB2 C5WS02 C5XX36 C5Z6N7 C5Z1L0 C5X5B2	C5Y4R1 C5WV20 C5Z0Z3 C5YZA7 C5YPZ1 C5Z487 C5XCK1 C5WPF7 C5WUT9 C5XIA1 C5XPN2 C5YVK5 C5XR17 C5YZA1 C5XQ57 C5WPD5 A0A1W0W4P3 C5YZX5 C5WVZ4 C5Z7L3 C5WRB2 C5XZ82 C5XQK2 C5YY06 C6JRW3 C5X3H5 C5Y8J9 C5Z0Z5 C5Z5Q9 C5WS02 C5XX36 C5YU58 C5WPE1 C5WQB6 C5Z6N7 C5YVB1 C5XBL1 C5X8I7 C5YF53 C5Z2K4 C5XZJ2 C5Y3K9 C5XDI7 C5Z8C6 C5YNX3 C5YSV6 A0A1Z5RAX1 C5YXY2 C5X394 C5XTS1 C5WYG6 C5WMQ2 C5Y0S2 C5XZS8 C5WT11 C5X867…	under	0.902486	0.999816	0.121622
Genetic Information Processing	Folding, sorting and degradation	sbi03050	Proteasome	4	1531	38	9002	0.002613	0.004221	C5YX27 C5XCV7 C5XIW1 C5XGM8	C5WNX2 C5XTW7 C5YH49 C5XXY0 C5Z5B4 C5X3Y6 A0A1Z5SBB8 C5XTQ4 C5XFY9 C5YI35 C5X6E9 C5XY69 C5YH21 C5YIK8 C5WVT0 C5Z4C7 C5XXK3 C5WXR7 C5X5E3 C5WSV1 C5YRI0 C5Y9M7 C5XWM5 C5YX27 C5XCV7 C5XUM4 C5XGK3 C5Z5Q3 C5YH32 A0A1Z5RD40 C5XIW1 C5X6V1 A0A1Z5RNH6 C5X1Y0 C5XGM8 C5YIY1 C5WR06 C5XWW6	under	0.907472	0.999816	0.105263
Cellular Processes	Transport and catabolism	sbi04145	Phagosome	3	1531	31	9002	0.00196	0.003444	C5XCQ9 C5YF66 C5XWA2	C5XCQ9 C5Z0Z3 C5YF66 C5Z7B5 C5XW73 C5XFB9 C5XMJ4 C5XVI8 C5XIA1 C5Z7S0 C5Y8Z9 C5WZ25 C5WMT4 C5WQE5 C5WSQ3 C5YX05 C5XT00 C5X4W8 C5WQB6 C5WZ62 C5XET1 C5WQW9 C5XKC8 C5WY28 C5Z0S1 C5Z769 C5XWA2 C5XPF9 C5Y5P6 C5XYW6 C5XQY1	under	0.917252	0.999816	0.0967742
Metabolism	Amino acid metabolism	sbi00400	Phenylalanine, tyrosine and tryptophan biosynthesis	2	1531	23	9002	0.001306	0.002555	A0A1Z5RL71 C5XZK5	C5YYD7 C5X2H5 C5YLL7 C5WQV1 C5XLB0 C5XB29 C5XKW2 C5WXQ3 Q8W0T4 C5Y092 C5X6V7 A0A1Z5RL71 C5X5W2 C5Z690 C5Z3D1 C5YFR9 C5YJQ4 C5YJF0 C5WNL7 C5WN01 C5Y8Y1 C5Y4D9 C5XZK5	under	0.921774	0.999816	0.0869565
Metabolism	Amino acid metabolism	sbi00220	Arginine biosynthesis	1	1531	14	9002	0.000653	0.001555	C5XRY3	C5YD28 C5Y0S1 B5B9V8 C5X2E3 C5YIP9 C5YU02 C5WMI0 C5Z6F3 C5Y0C0 C5YZF8 C5YBK6 C5WPC2 C5XRY3 C5WVH9	under	0.926607	0.999816	0.0714286
Metabolism	Amino acid metabolism	sbi00310	Lysine degradation	1	1531	14	9002	0.000653	0.001555	C5YC42	C5XIY9 C5Z0N4 C5X4K6 C5WMF3 C5XIV6 C5XDP9 C5Z0L0 C5XIL7 C5Z079 C5XDD8 C5YC42 C5XTQ3 C5XFN4 C5XAP1	under	0.926607	0.999816	0.0714286
Metabolism	Carbohydrate metabolism	sbi00051	Fructose and mannose metabolism	3	1531	33	9002	0.00196	0.003666	C5Z390 C5Z7C5 C5Z5R1	C5XFH6 C5XRQ7 C5XES8 C5YAM6 C5Z1D3 C5XPP7 A0A1B6Q2B4 C5X695 C5Z7L1 C5Z3Q8 C5Z757 C5Z3Q6 C5XJ72 C5XZX0 C5YSP7 C5Z4B4 C5Z7E8 C5YUA1 C5Y5Q8 C5XCT5 C5YLA9 C5YH68 C5Z390 C5WTQ1 C5XLZ0 C5XPS1 C5WM79 C5YAA9 C5XLZ5 C5Z7C5 C5Z0Q4 C5XJZ6 C5Z5R1	under	0.936584	0.999816	0.0909091
Cellular Processes	Transport and catabolism	sbi04146	Peroxisome	3	1531	33	9002	0.00196	0.003666	C5YVR0 C5YBX0 C5YT11	C5WZG9 C5X4K6 C5YVR0 C5Z4S4 C5YBX0 C5WNQ9 C5Y1H6 C5YN49 C5XMT6 C5X487 C5XPR4 C5YJ49 A0A1W0W769 C5Z4E9 C5XIV6 C5YG63 C5XFA1 C5XIL7 C5YG02 C5WY71 C5YQ78 C5YT11 C5XSB3 C5Z3T0 C5XYZ8 C5XFN4 C5YG01 C5XYG8 C5YJ82 C5WQ52 C5X945 C5YNA6 C5YG31	under	0.936584	0.999816	0.0909091
Metabolism	Metabolism of terpenoids and polyketides	sbi00900	Terpenoid backbone biosynthesis	1	1531	15	9002	0.000653	0.001666	A0A1Z5SBR4	C5XUG8 C5XAU4 A0A1Z5RPE9 C5YB59 C5XX72 C5XSB3 C5WQW2 C5X5D5 C5YUX0 C5WLY2 C5XEP2 A0A1Z5SBR4 C5XHL1 C5XYT6 C5XCF6	under	0.939109	0.999816	0.0666667
Metabolism	Carbohydrate metabolism	sbi00020	Citrate cycle (TCA cycle)	2	1531	25	9002	0.001306	0.002777	C5YW21 C5YBX0	C5XXS0 C5WYF2 C5XZ73 C5XIY9 C5Z0N4 C5YW21 C5XH85 Q1KSB0 C5XY37 C5YIC1 C5YET5 C5YBX0 C5X5A2 C5YPW0 A0A1Z5R4Y7 C5XWJ7 C5Z0L0 C5YBS3 C5XYK7 C5YL64 C5WZ45 A0A1W0W529 C5YSC6 C5Y8E8 C5X9Z9	under	0.942301	0.999816	0.08
Metabolism	Amino acid metabolism	sbi00280	Valine, leucine and isoleucine degradation	1	1531	16	9002	0.000653	0.001777	A0A1Z5SBR4	C5XK53 C5XIY9 C5Z0N4 C5WZG9 C5WMF3 C5XBV0 C5YL06 C5XDP9 C5Z0L0 A0A1W0W7X0 C5WRC8 C5XS04 C5YZR0 C5X0R5 A0A1Z5SBR4 C5WSJ3	under	0.949482	0.999816	0.0625
Metabolism	Glycan biosynthesis and metabolism	sbi00513	Various types of N-glycan biosynthesis	1	1531	16	9002	0.000653	0.001777	C5Z2Q5	C5YFJ2 C5YYX0 C5WZY3 C5XDA8 C5XCD4 C5WV82 C5Z7K3 C5XV13 C5Z2Q5 C5YUN6 C5YAH3 C5Z1B6 C5YQS9 C5YEY8 C5XL51 A0A1Z5R4V4	under	0.949482	0.999816	0.0625
Metabolism	Energy metabolism	sbi00920	Sulfur metabolism	1	1531	16	9002	0.000653	0.001777	C5Z025	C5XFP1 C5XG02 C5YT78 C5YI27 C5X183 C5YC80 C5Z0R1 C5YT79 C5XG77 C5X9E4 A0A1W0VZ63 C5YUG1 C5XCB7 C5Z025 C5WUP1 C5WTT3	under	0.949482	0.999816	0.0625
Metabolism	Carbohydrate metabolism	sbi00500	Starch and sucrose metabolism	4	1531	43	9002	0.002613	0.004777	C5XSU8 C5YIX7 C5Z390 C5XJ13	C5XES8 C5XSC5 C5X2Z4 C5WXJ1 C5Z1D3 C5X3X5 C5WN27 C5Z7E8 C5XUC4 C5YVK9 C5YUA1 C5WSP4 C5XPV2 C5XSU8 C5XK41 C5YIX7 C5X1C8 C5XLV5 C5Z390 C5YKV9 C5XTT9 C5XFD2 C5WNS8 C5X0Q9 C5XLZ5 C5WSM2 C5XR33 C5Z4Q6 C5XBE8 C5XKE9 C5X2B1 A0A1W0W7T6 Q9M6P8 C5XCE5 C5XJZ6 C5XJ13 C5YAD5 C6JS50 C5WRG3 C5WYV3 A0A1Z5RCK4 C5XIT7 C5YC22	under	0.949567	0.999816	0.0930233
Metabolism	Metabolism of cofactors and vitamins	sbi00770	Pantothenate and CoA biosynthesis	1	1531	17	9002	0.000653	0.001888	C5Y7K7	A0A1W0W2D1 C5XZ92 C5X8L4 C5YHW1 C5YN64 C5XF87 C5YW13 C5XX95 C5XMK0 C5Z607 C5XLV5 C5Y7K7 C5XTW9 C5YLK2 C5XKA7 C5XKA9 C5YG61	under	0.958089	0.999816	0.0588235
Metabolism	Amino acid metabolism	sbi00330	Arginine and proline metabolism	1	1531	18	9002	0.000653	0.002	C5YA84	C5YUI9 A0A1Z5R902 C5X2G1 C5XDP9 C5XTG0 C5WM56 C5WR74 C5XSE8 C5XHU2 C5X8J1 C5YBK6 C5WXA6 C5YA84 C5WSJ9 C5YZX3 C5XWM8 C5YG61 C5Z3M8	under	0.96523	0.999816	0.0555556
Metabolism	Glycan biosynthesis and metabolism	sbi00510	N-Glycan biosynthesis	1	1531	18	9002	0.000653	0.002	C5Z2Q5	C5YFJ2 C5WSR6 C5WUY2 C5WZY3 C5XDA8 C5WV82 C5Z7K3 C5XV13 C5Z2Q5 A0A1Z5SAJ7 C5YUN6 C5YAH3 C5Z1B6 C5YQS9 C6JSE1 C5YEY8 C5XL51 A0A1Z5R4V4	under	0.96523	0.999816	0.0555556
Metabolism	Carbohydrate metabolism	sbi00562	Inositol phosphate metabolism	1	1531	18	9002	0.000653	0.002	C5XGG2	C5X6G9 C5XPP7 C5WQR0 C5XBV0 C5YT78 C5X695 C5YT79 A0A1Z5S4A1 C5Y5E3 C5XU88 C5XIH4 C5WU42 C5X5H1 C5XTA7 A0A1Z5R1B1 C5Y144 C5XGG2 C5WVS0	under	0.96523	0.999816	0.0555556
Genetic Information Processing	Replication and repair	sbi03030	DNA replication	1	1531	18	9002	0.000653	0.002	C6JS28	C5XJI8 C5XV51 C5X1A1 C5YUK3 C5XWP7 C5X609 C5XW32 C5XTJ5 C5WVW1 C5XL75 C5YHG1 C5XUH8 C5YE32 C5YV76 C5XF43 C6JS28 C5XMX5 C5Y6L0	under	0.96523	0.999816	0.0555556
Genetic Information Processing	Replication and repair	sbi03420	Nucleotide excision repair	1	1531	18	9002	0.000653	0.002	A0A1Z5RPL6	C5XJI8 C5XV51 C5X1A1 C5XEZ9 C5XWB3 C5XWP7 A0A1Z5RPL6 C5YIB4 C5YXJ4 C5X609 C5WY66 C5XTJ5 C5WVW1 C5XL75 C5YHG1 C5YE32 C5XGX0 C5Y6L0	under	0.96523	0.999816	0.0555556
Metabolism	Amino acid metabolism	sbi00350	Tyrosine metabolism	1	1531	19	9002	0.000653	0.002111	C5Z8V5	C5Y309 C5YYD7 C5WPI5 C5XMC9 C5WND5 C5XVU9 C5Y092 C5XUZ6 C5Y1X4 C5Z8V5 C5XCA6 C5YTN9 C5YAF5 C5Z228 C5XY85 C5XZ69 C5XVJ3 C5YDD2 C5Y4D9	under	0.971156	0.999816	0.0526316
Metabolism	Amino acid metabolism	sbi00360	Phenylalanine metabolism	1	1531	19	9002	0.000653	0.002111	C5Z8V5	C5XXT8 C5YCD6 C5Y309 C5YYD7 C5WMF3 C5XXT9 C5X2G1 C5XXU0 C5Y092 C5XME6 C5Z8V5 C5XCA6 C5X8J1 C5YAF5 C5XZ69 C5XVJ3 C5YDD2 C5Y4D9 C5WS41	under	0.971156	0.999816	0.0526316
Genetic Information Processing	Folding, sorting and degradation	sbi03018	RNA degradation	4	1531	48	9002	0.002613	0.005332	C5YET4 C5WQ44 C5Y7G6 C5XQ21	C5YGR1 C5WZF2 C5YGY2 C5Z2S4 C5YET4 C5XBD4 C5YUU6 C5X4H2 C5XZS6 C5YBU9 C5WWE0 C5XJ72 C5Z4B4 C5XQM8 C5XFV4 C5WQ44 C5Z8E1 C5XCT5 C5YLA9 C5YXH0 C5YVG7 C5XCU2 C5XLZ0 C5YHQ9 C5X376 C5WM79 C5Z2L4 C5XFW6 C5YAA9 C5X861 C5X6S8 C5Y9M2 C5X2N4 C5Y7G6 C5WZX9 C5XXP5 C5XGF0 C5YXH3 C5WS01 C5XMP5 C5X1V1 C5XQ21 C5Y987 C5XV77 C5YAP8 C5YFQ1 C5XKZ0 C5XTP2	under	0.973376	0.999816	0.0833333
Metabolism	Amino acid metabolism	sbi00270	Cysteine and methionine metabolism	2	1531	33	9002	0.001306	0.003666	C5YW21 C5X274	C5YZJ4 C5WYF2 C5YHS5 C5XFP1 C5XRJ6 C5X054 C5YW21 C5XI18 C6JS30 C5YLQ3 C5X291 C5YC80 C5Z038 C5YZF7 C5XRJ7 C5XSE8 O81606 C5YZR0 C5X0R5 A0A1W0VZ63 C5XI09 C5YUG1 A0A1Z5R741 C5X893 C5YG04 C5XTH3 C5WVD4 C5X274 C5WUP1 C5WSV9 A0A1W0VTJ5 C5Y4D9 C5Z3M8	under	0.983605	0.999816	0.0606061
Metabolism	Global and overview maps	sbi01240	Biosynthesis of cofactors	9	1531	97	9002	0.005879	0.010775	C5XEJ6 C5YU10 C5X972 C5X760 C5YLV3 C5YS19 C5YIV3 C5X1S8 C5XE14	C5XEJ6 C5YU10 C5YU07 C5YZJ4 C5X972 C5XIY9 A0A1W0W2D1 C5YAM6 C5X1K7 C5Z0N4 C5Y4L1 C5XTL6 C5XSC5 C5Y1S2 C5WRH5 C5XH93 C5XI18 C5X760 C5Z191 C5WTM9 C5YJM9 C5XUJ7 C5YPK6 C5YAI8 C5YLV3 C5Y297 A0A1W0W1P7 C5YHW1 C5WYW2 A0A1B6PEZ8 C5WYH8 C5Z5Z9 C5WRD4 C5YZ77 C5XNR5 C5Z0L0 C5YCK7 C5YE75 C5YFN1 C5YIY2 C5YQS6 C5XFC4 C5X7Q7 C5YZF7 C5Y9F9 C5YPR1 C5XH23 C5WZI6 C5YNA8 C5Y2E9 C5XT03 C5Y0A2 C5Z607 C5XSJ4 C5WTQ1 C5…	under	0.989814	0.999816	0.0927835
Genetic Information Processing	Translation	sbi00970	Aminoacyl-tRNA biosynthesis	1	1531	30	9002	0.000653	0.003333	C5WTP7	C5WTV8 C5YZU3 C5YH58 C5WN03 C5WU56 C5YPE5 A0A1Z5RAK5 C5WPG5 A0A1B6QR57 C5WQD6 C5WYW2 C5WNJ7 C5XMK4 C5YTZ0 C5WYH8 C5Z055 C5Y9Z7 A0A1Z5RD75 C5YHH1 C5XAA3 C5XT03 C5WR30 C5YU83 C5XGU2 C5Y3V8 C5WTP7 C5X7S5 C5Y6B8 C5WTY1 C5Y8Z8	under	0.996311	0.999816	0.0333333
Metabolism	Carbohydrate metabolism	sbi00630	Glyoxylate and dicarboxylate metabolism	1	1531	31	9002	0.000653	0.003444	C5YW21	C5WYF2 C5Y093 C5XIY9 C5Z0N4 C5YG66 C5YW21 B5B9V8 C5XUZ3 Q1KSB0 C5YIC1 C5Y297 C5YJ49 A0A1W0W769 C5Z0L0 C5YG63 C5XW40 C5XYK7 C5YQS6 C5XTB7 C5WMI4 C5WY71 C5XKW6 C5YS41 C5WMI3 C5Z2Z6 C5YC45 C5Y519 C5XA58 C5X9Z9 C5XRB9 C5WMW1	under	0.996941	0.999816	0.0322581
Metabolism	Carbohydrate metabolism	sbi00010	Glycolysis / Gluconeogenesis	4	1531	72	9002	0.002613	0.007998	C5WQ44 C5Z7C5 C5XPL8 C5Z5R1	C5XX52 C5XFH6 C5XRQ7 C5XZ73 C5XW45 C5XIY9 C5XRJ6 C5Z0N4 C5Y4L1 C5Y1S2 C5YJF5 C5XBD4 C5XH93 C5X2Z4 C5WP07 C5Z1D3 C5XPP7 C5WN27 A0A1B6Q2B4 C5XY37 C5Y9J4 C5Z0B5 C5YAI8 C5X695 C5X5A2 C5Z7L1 A0A1Z5R4Y7 C5Y9T1 C5WRD4 C5YZ77 C5XJ72 C5XZX0 C5XDP9 C5Z0L0 C5WNH9 C5YSP7 C5YBS3 C5WND5 C5Z4B4 C5XVU9 C5Y9T0 C5XFC4 A0A1Z5S4A1 C5YL64 C5XTB7 C5WMI4 C5XRJ7 C5Y1X4 A0A1W0W529 C5YUA1 C5YSC6 C5Y9T3 C5Y5Q8 C5WQ44 C5WMI…	under	0.999088	0.999816	0.0555556
Metabolism	Carbohydrate metabolism	sbi00620	Pyruvate metabolism	1	1531	46	9002	0.000653	0.00511	C5YW21	C5Z841 C5WYF2 C5XZ73 C5Y4G6 C5XIY9 C5XRJ6 C5Z0N4 C5Y4L1 C5Y1S2 C5XYZ9 C5YQI8 C5X951 C5YW21 C5XH93 C5X1M7 C5YK81 C5XY37 C5YAI8 C5X5A2 A0A1Z5R4Y7 C5WRD4 C5YZ77 C5XDP9 C5Z0L0 C5YBS3 C5WND5 C5Y5C9 C5XVU9 C5XFC4 C5YL64 C5XTB7 C5WMI4 C5YD68 C5XRJ7 C5Y1X4 C5YV65 A0A1W0W529 C5YSC6 C5YA50 C5WMI3 C5X5E8 C5Z842 C5YU98 C5XY85 C5XB26 P17606	under	0.999816	0.999816	0.0217391

## Sheet: HN-S vs. GZ-S
Level1	Level2	Map_ID	Map_Name	Test	TestAll	Ref	RefAll	Test_per	Ref_per	Test_Seq	Ref_Seq	Over_Under	P value	FDR	richFactor
Genetic Information Processing	Translation	sbi03010	Ribosome	95	3270	180	9002	0.029052	0.019996	C5YW39 C5XDG5 C5YH46 C5Y0E9 C5YF43 C5YFT4 C5YHF8 C5X5I6 C5XHM7 C5XU89 C5Z622 C5XKB8 C5X0P2 C5X4C8 C5WT26 C5XS72 C5WZD5 C5XJZ0 C5XAM5 C5Z267 C5WX74 C5YX57 Q8LKU3 C5YZ01 C5XQP0 C5YY90 C5WYV4 A0A1Z5RLG8 C5WQX5 C5YFQ2 C5WT25 C5XG00 C5YIT9 C5XD91 C5XW37 C5X7L1 C5YMX6 C5WTC9 C5YG29 C5WW47 A0A1Z5S9X6 C5YNS4 C5XCR2 C5XGD3 C5YVY9 C5WV32 C5X4M6 C5YVL1 C5Y895 C5X592 C5YI63 C5Z3D2 C5Y9U0 C5YNT6 A0A1B6Q0Z3 C5…	C5YW39 C5XDG5 C5YH46 C5Y0E9 C5YF43 C5WYX6 C5YZY2 C5YFT4 C5YHF8 A0A1Z5RJG6 C5X5I6 C5Z9E0 C5XHM7 C5XU89 C5XMD2 C5Z622 C5XKB8 C5YM25 C5X0P2 C5X4C8 C5WT26 C5XIY6 C5XS72 C5WZD5 C5Z0N6 C5XJZ0 C5YA36 C5WY08 C5XAE4 C5YMC5 C5YMD1 C5XAM5 C5Z267 C5WX74 C5YX57 Q8LKU3 C5YZ01 C5XQP0 C5YY90 C5WYV4 A0A1Z5RLG8 C5XAH7 C5WQX5 C5YFQ2 C5WT25 C5XPN5 C5XG00 C5YIT9 C5XD91 C5XW37 C5X7L1 C5WRN8 C5XDY8 C5YMX6 C5WTC9 C5YG29…	over	3.96611e-06	0.000456102	0.527778
Genetic Information Processing	Folding, sorting and degradation	sbi03050	Proteasome	24	3270	38	9002	0.007339	0.004221	C5WNX2 C5XTW7 C5YH49 C5XXY0 C5XTQ4 C5XFY9 C5YI35 C5XY69 C5YH21 C5WVT0 C5Z4C7 C5XXK3 C5WXR7 C5X5E3 C5Y9M7 C5YX27 C5XCV7 C5XUM4 C5YH32 C5XIW1 C5X6V1 A0A1Z5RNH6 C5X1Y0 C5XGM8	C5WNX2 C5XTW7 C5YH49 C5XXY0 C5Z5B4 C5X3Y6 A0A1Z5SBB8 C5XTQ4 C5XFY9 C5YI35 C5X6E9 C5XY69 C5YH21 C5YIK8 C5WVT0 C5Z4C7 C5XXK3 C5WXR7 C5X5E3 C5WSV1 C5YRI0 C5Y9M7 C5XWM5 C5YX27 C5XCV7 C5XUM4 C5XGK3 C5Z5Q3 C5YH32 A0A1Z5RD40 C5XIW1 C5X6V1 A0A1Z5RNH6 C5X1Y0 C5XGM8 C5YIY1 C5WR06 C5XWW6	over	0.000681903	0.0392094	0.631579
Metabolism	Metabolism of other amino acids	sbi00480	Glutathione metabolism	30	3270	54	9002	0.009174	0.005999	C5YYX3 C5XUF6 C5YSU3 C5XKV8 C5WZ07 C5YH30 C5WUH1 C5Z557 Q6JAG4 C5Y2F0 C5X303 C5WZ11 C5YBX0 C5WUJ2 C5XHV9 C5YD77 C5YMG7 A0A1Z5S8L0 C5WP86 C5XHV8 C5WY74 C5WUM9 C5YZF7 C5WWX0 C5WUH5 C5YTU1 C5WNQ0 C5WQK9 C5XHF5 C5WUK1	C5YYX3 C5WNL8 C5X6H6 C5XUF6 C5WZ12 C5YSU3 C5XKV8 C5WUJ0 C5WZ07 C5YH30 C5WUH1 C5Z557 Q6JAG4 C5Y2F0 C5X303 C5WZ11 C5YBX0 C5WUJ2 C5XHV4 C5XHV9 C5YD77 C5YMG7 A0A1Z5S8L0 C5XHF7 C5WP86 C5XPZ6 C5XHV8 C5WY74 C5WUM9 C5YZF7 C5XSE8 C5WWX0 C5Z026 C5WUH5 C5YTU1 C5WUI3 C5XU49 C5Z5U2 C5WNQ0 C5WY76 C5XN17 C5XN16 C5Z4Z4 A0A1W0W1C7 C5Y9B7 C5X1U9 C5WQK9 C5YXU8 C5Y7W3 C5XHF5 C5XKL4 C5WUK1 C5WUK3 C5Z3M8	over	0.00298143	0.114288	0.555556
Genetic Information Processing	Folding, sorting and degradation	sbi04130	SNARE interactions in vesicular transport	12	3270	17	9002	0.00367	0.001888	C5YHR0 C5XCF2 C5XNN2 C5YV35 C5XT73 C5XHN3 C5YPA6 C5XIP8 C5WY64 C5XMQ4 C5XL52 C5XJ85	C5YHR0 C5Z5C0 C5XCF2 C5XNN2 C5YV35 C5XT73 C5XAA1 C5XHN3 C5YPA6 C5XIP8 C5WY64 C5XMQ4 C5WY28 C5YLC8 C5XL52 C5XJ85 C5WQH7	over	0.00427387	0.122874	0.705882
Metabolism	Energy metabolism	sbi00910	Nitrogen metabolism	9	3270	12	9002	0.002752	0.001333	C5YD28 C5XSV1 B5B9V8 C5WYI7 C5YM95 C5XKW6 C5YM88 C5YM92 C5YFV4	C5YD28 C5XSV1 B5B9V8 C5WYI7 C5XGS0 C5YM90 C5YM95 C5XKW6 C5YM88 C5YM92 C5YFV4 C5YM76	over	0.00740697	0.132531	0.75
Metabolism	Biosynthesis of other secondary metabolites	sbi00940	Phenylpropanoid biosynthesis	57	3270	120	9002	0.017431	0.01333	C5Z475 A0A1W0W7T8 C5Z471 C5YZI4 C5X040 C5Z864 C5Z0E3 C5XMX0 C5XIY2 C5YH12 C5YZJ3 C5XI24 C5XIN9 C5XPJ0 C5X5K3 C5YCD6 A0A1W0VX32 C5Z0N9 A0A1Z5RGB0 C5YGF5 C5X3X5 C5X3C9 C5Z470 C5X326 C5WRN4 C5Y360 C5XIY1 C5Z469 C5Z8S7 C5Z4W3 C5YQ75 C5XIY0 C5X039 C5YY92 C5X3C1 C5X3C2 C5YZI6 C5YTC4 C5YZJ2 C5X5K6 C5YYA2 C5XQT0 C5X0X1 C5X0F5 C5Z8J6 C5XCX2 C5XFF3 C5XFD2 C5WNS8 C5X3C6 C5X749 C5WPY8 C5XI21 C5Y0F9 C5XMB6 C5…	C5Z475 C5YB22 A0A1W0W7T8 C5Z471 C5YB27 C5YZI4 C5X040 A0A1Z5RPH4 C5Z864 C5Z0E3 C5XMX0 C5XIY2 C5YH12 C5YZJ3 C5YWW2 C5YB25 C5XI24 C5XXT8 C5XIN9 C5XPJ0 C5X5K3 C6JST4 C5Z1J6 C5XKP4 C5YCD6 C5WYQ4 A0A1W0VX32 C5XI23 A0A1Z5R0P5 C5XIX9 C5Z0N9 C5Z0N8 Q94IP1 A0A1Z5RGB0 C5YGF5 C5XGH2 C5X3X5 C5XGH3 C5XW95 C5X3C9 C5YB26 C5X3S7 C5YP99 C5Z470 C5X744 C5X326 C5YY96 C5XXT9 C5WRN4 C5Y360 C5XIY1 C5Z469 C5Z783 C5Z8S7 C…	over	0.00747261	0.132531	0.475
Metabolism	Energy metabolism	sbi00710	Carbon fixation in photosynthetic organisms	15	3270	24	9002	0.004587	0.002666	C5XX52 C5XFH6 C5WYF2 C5XRQ7 C5XW45 C5XYZ9 C5X951 C5YW21 C5YK81 C5X2E3 C5XPP7 A0A1B6Q2B4 C5Z0B5 C5X695 C5Z7C5	C5XX52 C5XFH6 C5WYF2 C5XRQ7 C5XW45 C5XYZ9 C5X951 C5YW21 C5Y4J8 C5YK81 C5X2E3 C5XPP7 A0A1B6Q2B4 C5Z0B5 C5X695 C5X4P9 C5YSP7 C5Y5Q8 C5YU98 C5Y519 C5Z7C5 P17606 C5Z5R1 C5XPV6	over	0.00806709	0.132531	0.625
Metabolism	Carbohydrate metabolism	sbi00020	Citrate cycle (TCA cycle)	15	3270	25	9002	0.004587	0.002777	C5XXS0 C5WYF2 C5XIY9 C5Z0N4 C5YW21 C5XH85 Q1KSB0 C5YIC1 C5YET5 C5YBX0 C5X5A2 C5YPW0 C5Z0L0 C5XYK7 C5Y8E8	C5XXS0 C5WYF2 C5XZ73 C5XIY9 C5Z0N4 C5YW21 C5XH85 Q1KSB0 C5XY37 C5YIC1 C5YET5 C5YBX0 C5X5A2 C5YPW0 A0A1Z5R4Y7 C5XWJ7 C5Z0L0 C5YBS3 C5XYK7 C5YL64 C5WZ45 A0A1W0W529 C5YSC6 C5Y8E8 C5X9Z9	over	0.0134677	0.193599	0.6
Metabolism	Amino acid metabolism	sbi00290	Valine, leucine and isoleucine biosynthesis	8	3270	11	9002	0.002446	0.001222	C5YB10 C5XRZ8 C5XT62 C5YN64 C5XF87 C5YW13 C5XX95 C5WN25	C5Y4G6 C5YQI8 C5YB10 C5XRZ8 C5XT62 C5YN64 C5XF87 C5YW13 C5XX95 C5WN25 C5Y7K7	over	0.0156111	0.199475	0.727273
Metabolism	Glycan biosynthesis and metabolism	sbi00603	Glycosphingolipid biosynthesis - globo and isoglobo series	4	3270	4	9002	0.001223	0.000444	C5WXC7 C5X5L7 C5YYX0 C5XCD4	C5WXC7 C5X5L7 C5YYX0 C5XCD4	over	0.0173911	0.199998	1
Metabolism	Carbohydrate metabolism	sbi00630	Glyoxylate and dicarboxylate metabolism	17	3270	31	9002	0.005199	0.003444	C5WYF2 C5XIY9 C5Z0N4 C5YG66 C5YW21 B5B9V8 C5XUZ3 Q1KSB0 C5YIC1 C5Y297 C5YJ49 C5Z0L0 C5XYK7 C5YQS6 C5XTB7 C5XKW6 C5XA58	C5WYF2 C5Y093 C5XIY9 C5Z0N4 C5YG66 C5YW21 B5B9V8 C5XUZ3 Q1KSB0 C5YIC1 C5Y297 C5YJ49 A0A1W0W769 C5Z0L0 C5YG63 C5XW40 C5XYK7 C5YQS6 C5XTB7 C5WMI4 C5WY71 C5XKW6 C5YS41 C5WMI3 C5Z2Z6 C5YC45 C5Y519 C5XA58 C5X9Z9 C5XRB9 C5WMW1	over	0.0268917	0.28114	0.548387
Metabolism	Glycan biosynthesis and metabolism	sbi00511	Other glycan degradation	3	3270	3	9002	0.000917	0.000333	C5Y397 C5YYX0 C5XCD4	C5Y397 C5YYX0 C5XCD4	over	0.0479041	0.459081	1
Genetic Information Processing	Transcription	sbi03040	Spliceosome	44	3270	99	9002	0.013456	0.010998	C5YGR1 C5YLJ8 C5YPZ1 B3VTC7 C5WPF7 C5YGY2 C5WSV0 C5YZA1 C5YET4 C5XDI8 C5XW93 C5XMR4 C5WZ02 C5Z2M7 C5WRK2 C5Z2N0 C5Z262 C5XWR4 C5Y7Z5 C5XYF2 C5XXC1 C5Z5V6 C5XDY9 C5Y082 C5X8Y2 C5Z768 C5WQ64 C5XL26 C5YL34 C5Z5Q8 C5XWD2 C5X3C4 C5X2H1 C5XFL3 C5YMK6 C5XCA3 C5Z9E6 C5XM20 C5XG76 C5XG09 C5Z8A8 C5WUR3 C5YZ00 C5WYY2	C5YGR1 C5YLJ8 C5YPZ1 C5WPD6 C5YCD9 B3VTC7 C5WPF7 C5XPN2 C5XGI1 C5YGY2 C5WSV0 C5YZA1 C5YET4 C5XDI8 C5XW93 C5XMR4 C5WZ02 C5WVZ8 C5Z2M7 C5Z4R7 C5X0N4 C5WRK2 C5XR18 C5YU58 C5Z2N0 C5XSR7 C5WPE1 C5Z262 C5XUC2 C5XWR4 C5XR08 C5Y7Z5 C5YLV8 C5XYF2 C5YN67 C5WVZ7 C5YNT7 C5XXC1 C5XGI6 C5Y8W3 C5Z5V6 C5XDY9 C5XQM8 C5WPG0 C5Y082 C5Z502 C5X8Y2 C5XZL2 C5XAZ5 C5Z768 C5XTZ1 C5WZR9 C5WQ64 C5XL26 C5WNF2 C5Z804 C5XFV4 …	over	0.0579356	0.506869	0.444444
Metabolism	Carbohydrate metabolism	sbi00660	C5-Branched dibasic acid metabolism	4	3270	5	9002	0.001223	0.000555	C5YB10 C5XRZ8 C5XT62 C5XX95	C5YB10 C5XRZ8 C5XT62 C5XX95 C5Y7K7	over	0.0617058	0.506869	0.8
Metabolism	Carbohydrate metabolism	sbi00620	Pyruvate metabolism	22	3270	46	9002	0.006728	0.00511	C5Z841 C5WYF2 C5XIY9 C5Z0N4 C5Y4L1 C5Y1S2 C5XYZ9 C5X951 C5YW21 C5XH93 C5X1M7 C5YK81 C5YAI8 C5X5A2 C5XDP9 C5Z0L0 C5Y5C9 C5XVU9 C5XTB7 C5YV65 C5YA50 C5XY85	C5Z841 C5WYF2 C5XZ73 C5Y4G6 C5XIY9 C5XRJ6 C5Z0N4 C5Y4L1 C5Y1S2 C5XYZ9 C5YQI8 C5X951 C5YW21 C5XH93 C5X1M7 C5YK81 C5XY37 C5YAI8 C5X5A2 A0A1Z5R4Y7 C5WRD4 C5YZ77 C5XDP9 C5Z0L0 C5YBS3 C5WND5 C5Y5C9 C5XVU9 C5XFC4 C5YL64 C5XTB7 C5WMI4 C5YD68 C5XRJ7 C5Y1X4 C5YV65 A0A1W0W529 C5YSC6 C5YA50 C5WMI3 C5X5E8 C5Z842 C5YU98 C5XY85 C5XB26 P17606	over	0.0721398	0.553072	0.478261
Genetic Information Processing	Folding, sorting and degradation	sbi04120	Ubiquitin mediated proteolysis	21	3270	44	9002	0.006422	0.004888	C5X6W1 C5Y273 C5XRH0 C5Z7L0 C5XG33 C5YQ24 C5Y2Z7 C5X391 A0A1Z5RPL6 C5WXX5 C5XAB9 C5YA13 C5Z3I6 C5XH65 C5WPM7 C5WY66 C5YHJ0 C5XE30 C5XYS7 C5YLZ4 C5Z0M5	C5X6W1 C5XIY6 C5Z0N6 C5Y273 C5XRH0 C5Z7L0 C5WRN8 C5XG33 C5YQ24 C5Y2Z7 C5XEZ9 C5Y2L6 C5XGY6 C5X391 C5XPM8 A0A1Z5RPL6 C5Z8W9 C5WXX5 C5Z041 C5XAB9 C5YA13 C5Z3I6 C5XH65 C5WPM7 C5WUE8 C5X897 C5WY66 C5WWH4 C5YT12 C5XKK4 C5WTU1 C5XD25 C5YHJ0 C5XE30 C5YXZ6 C5XYS7 C5YK67 C5YLZ4 C5Z0M5 C5Y508 C5Z5X9 C5XCE6 C5XJK7 C5XGJ0	over	0.0795068	0.56259	0.477273
Metabolism	Carbohydrate metabolism	sbi00053	Ascorbate and aldarate metabolism	9	3270	16	9002	0.002752	0.001777	C5YYX3 C5YSU3 C5YH30 C5WTM9 C5YPP6 A0A1B6PEZ8 C5YN91 C5XDP9 C5YNP6	C5YYX3 C5WNL8 C5X6H6 C5X1K7 C5YSU3 C5YH30 C5WTM9 C5YPP6 A0A1B6PEZ8 C5YZ77 C5YN91 C5XDP9 C5YNP6 C5XGG2 C5Y060 A0A1Z5S6C6	over	0.0831654	0.56259	0.5625
Metabolism	Carbohydrate metabolism	sbi00010	Glycolysis / Gluconeogenesis	32	3270	72	9002	0.009786	0.007998	C5XX52 C5XFH6 C5XRQ7 C5XW45 C5XIY9 C5Z0N4 C5Y4L1 C5Y1S2 C5YJF5 C5XBD4 C5XH93 C5XPP7 C5WN27 A0A1B6Q2B4 C5Y9J4 C5Z0B5 C5YAI8 C5X695 C5X5A2 C5XJ72 C5XZX0 C5XDP9 C5Z0L0 C5WNH9 C5XVU9 C5Y9T0 C5XTB7 C5XY85 C5Z7C5 C5XR33 C5XPL8 C5X9W0	C5XX52 C5XFH6 C5XRQ7 C5XZ73 C5XW45 C5XIY9 C5XRJ6 C5Z0N4 C5Y4L1 C5Y1S2 C5YJF5 C5XBD4 C5XH93 C5X2Z4 C5WP07 C5Z1D3 C5XPP7 C5WN27 A0A1B6Q2B4 C5XY37 C5Y9J4 C5Z0B5 C5YAI8 C5X695 C5X5A2 C5Z7L1 A0A1Z5R4Y7 C5Y9T1 C5WRD4 C5YZ77 C5XJ72 C5XZX0 C5XDP9 C5Z0L0 C5WNH9 C5YSP7 C5YBS3 C5WND5 C5Z4B4 C5XVU9 C5Y9T0 C5XFC4 A0A1Z5S4A1 C5YL64 C5XTB7 C5WMI4 C5XRJ7 C5Y1X4 A0A1W0W529 C5YUA1 C5YSC6 C5Y9T3 C5Y5Q8 C5WQ44 C5WMI…	over	0.095321	0.608995	0.444444
Metabolism	Amino acid metabolism	sbi00350	Tyrosine metabolism	10	3270	19	9002	0.003058	0.002111	C5Y309 C5YYD7 C5XMC9 C5XVU9 C5XUZ6 C5Z8V5 C5YAF5 C5Z228 C5XY85 C5YDD2	C5Y309 C5YYD7 C5WPI5 C5XMC9 C5WND5 C5XVU9 C5Y092 C5XUZ6 C5Y1X4 C5Z8V5 C5XCA6 C5YTN9 C5YAF5 C5Z228 C5XY85 C5XZ69 C5XVJ3 C5YDD2 C5Y4D9	over	0.108815	0.616767	0.526316
Metabolism	Amino acid metabolism	sbi00380	Tryptophan metabolism	6	3270	10	9002	0.001835	0.001111	C5XIY9 C5YH12 C5Z0N4 C5XDP9 C5Z0L0 C5YAE8	C5XIY9 C5YH12 C5Z0N4 C5WMF3 C5X2G1 C5XDP9 C5Z0L0 C5WY40 C5YAE8 C5X8J1	over	0.111314	0.616767	0.6
Genetic Information Processing	Folding, sorting and degradation	sbi04141	Protein processing in endoplasmic reticulum	36	3270	84	9002	0.011009	0.009331	A0A1Z5RD91 C5X6W1 C5YPZ1 C5Y273 C5X3T9 C5WPF7 C5XRH0 C5XJT8 C5Z0K4 C5YZA1 C5XJS9 C6JS77 C5WNG8 C5WR54 C5XET1 C5Z3M2 C5WZW0 C5YFJ2 C5XRG2 C5Z6A7 A0A1Z5RPL6 C5XRY7 C5WTK1 C5XDA8 C5XPV0 C5YA13 C5Z3I6 C5XL07 C6JRL5 C5WT09 A0A1Z5RF65 C5YMB3 C5Z1B6 C5YLZ4 C5X5C3 C5X2D2	A0A1Z5RD91 C5X6W1 C5YPZ1 C5Y273 C5YJ75 C5X0G5 C5X3T9 C5X3T6 C5WXV4 C5WPF7 C5XRH0 C5XPN2 C5XJT8 C5Z0K4 C5YZA1 C5XJS9 C5YU58 C6JS77 C5XR81 C5WNG8 C5WPE1 C5XVH7 C5XTR3 C5WR54 C5XFU1 C5Z0K5 C5X277 C5XEZ9 C5XET1 C5Z3M2 C5WZW0 C5WQ43 C5YFJ2 C5XPM8 C5XRG2 C5WSR6 C5Z6A7 C5XWB3 A0A1Z5RPL6 C5XRY7 C5Z0S1 C5Z041 C5WTK1 C5WZY3 C5YJP1 C5XDA8 C5Z769 C5XWA2 C5XWW2 C5XPV0 C5YBU0 C5YA13 C5Z3I6 C5WQS5 C5X897 C5Y8P0…	over	0.128348	0.616767	0.428571
Metabolism	Glycan biosynthesis and metabolism	sbi00604	Glycosphingolipid biosynthesis - ganglio series	2	3270	2	9002	0.000612	0.000222	C5YYX0 C5XCD4	C5YYX0 C5XCD4	over	0.131927	0.616767	1
Metabolism	Lipid metabolism	sbi00591	Linoleic acid metabolism	4	3270	6	9002	0.001223	0.000667	C5WNU8 C5WNU9 C5XES4 C5XES7	C5WNU8 C5WNU9 C5XES4 C5XES7 C5WNR0 C9DHL8	over	0.132276	0.616767	0.666667
Metabolism	Amino acid metabolism	sbi00250	Alanine, aspartate and glutamate metabolism	11	3270	22	9002	0.003364	0.002444	C5YD28 B5B9V8 C5X2E3 C5WMY2 C5YUI9 C5YII6 C5YU02 C5YJ49 C5XNR5 C5WMI0 C5Y9E4	C5YD28 B5B9V8 C5X2E3 C5WMY2 C5YUI9 C5YII6 C5YU02 C5YJ49 C5XNR5 C5YCK7 C5XGS0 C5WMI0 C5YG05 C5Y0A2 C5YYD1 C5WRM9 C5YZR0 C5X0R5 C5XRA7 C5Y9E4 C5YQM9 C5Z846	over	0.133452	0.616767	0.5
Metabolism	Carbohydrate metabolism	sbi00640	Propanoate metabolism	8	3270	15	9002	0.002446	0.001666	C5XXS0 C5XIY9 C5Z0N4 C5Z4S4 C5XBV0 C5XPR4 C5Z0L0 C5XTB7	C5XXS0 C5XK53 C5XIY9 C5XRJ6 C5Z0N4 C5Z4S4 C5WMF3 C5XBV0 C5XPR4 C5Z0L0 C5XTB7 C5YD68 C5XRJ7 C5WRC8 C5WSJ3	over	0.135877	0.616767	0.533333
Metabolism	Glycan biosynthesis and metabolism	sbi00531	Glycosaminoglycan degradation	3	3270	4	9002	0.000917	0.000444	C5YYX0 C5XCD4 C5YQE8	C5YYX0 C5XCD4 C5YQE8 C5XV25	over	0.139443	0.616767	0.75
Metabolism	Metabolism of cofactors and vitamins	sbi00760	Nicotinate and nicotinamide metabolism	6	3270	11	9002	0.001835	0.001222	C5XI75 C5X7Q7 C5XLV5 C5X5X9 C5X396 C5XAJ6	C5XI75 C5X7Q7 C5XCP3 C5Z3T0 C5XLV5 C5WTX0 C5X5X9 C5X396 C5X4A1 C5XVU3 C5XAJ6	over	0.171902	0.722922	0.545455
Metabolism	Carbohydrate metabolism	sbi00030	Pentose phosphate pathway	13	3270	28	9002	0.003976	0.00311	C5XFH6 C5XRQ7 C5Y2F0 C5WN27 A0A1B6Q2B4 C5YGY0 C5YD77 C5XFY6 C5XJ72 C5XZX0 C5X653 C5Z7C5 C5XR33	C5XFH6 C5XRQ7 C5Y4J8 C5X2Z4 C5Y2F0 C5WN27 A0A1B6Q2B4 C5YGY0 C5X4P9 C5Z7L1 C5YD77 C5XFY6 C5XJ72 C5XZX0 C5YSP7 C5Z4B4 C5X653 C5Y5Q8 C5XCT5 C5YLA9 C5YLK6 C5XLZ0 C5WM79 C5YAA9 C5X1U9 C5Z7C5 C5XR33 C5Z5R1	over	0.178955	0.722922	0.464286
Metabolism	Lipid metabolism	sbi00071	Fatty acid degradation	8	3270	16	9002	0.002446	0.001777	C5Z4S4 C5XPR4 C5Z4E9 C5XDP9 C5Y009 C5XFA1 C5XVU9 C5XY85	C5WZG9 C5Z4S4 C5Z1E2 C5WMF3 C5XPR4 C5Z4E9 C5XDP9 C5WND5 C5XL69 C5Y009 C5XFA1 C5XVU9 A0A1W0W7X0 C5Y1X4 C5YQ78 C5XY85	over	0.188588	0.722922	0.5
Metabolism	Amino acid metabolism	sbi00280	Valine, leucine and isoleucine degradation	8	3270	16	9002	0.002446	0.001777	C5XIY9 C5Z0N4 C5XBV0 C5YL06 C5XDP9 C5Z0L0 C5XS04 A0A1Z5SBR4	C5XK53 C5XIY9 C5Z0N4 C5WZG9 C5WMF3 C5XBV0 C5YL06 C5XDP9 C5Z0L0 A0A1W0W7X0 C5WRC8 C5XS04 C5YZR0 C5X0R5 A0A1Z5SBR4 C5WSJ3	over	0.188588	0.722922	0.5
Metabolism	Amino acid metabolism	sbi00220	Arginine biosynthesis	7	3270	14	9002	0.002141	0.001555	C5YD28 B5B9V8 C5X2E3 C5YU02 C5WMI0 C5WPC2 C5XRY3	C5YD28 C5Y0S1 B5B9V8 C5X2E3 C5YIP9 C5YU02 C5WMI0 C5Z6F3 C5Y0C0 C5YZF8 C5YBK6 C5WPC2 C5XRY3 C5WVH9	over	0.213305	0.742178	0.5
Metabolism	Metabolism of other amino acids	sbi00410	beta-Alanine metabolism	9	3270	19	9002	0.002752	0.002111	C5WMY2 C5Z4S4 C5XBV0 C5X8L4 C5XPR4 C5XDP9 C5XMK0 C5YAF5 C5YDD2	C5XK53 C5XZ92 C5WMY2 C5Z4S4 C5WMF3 C5XBV0 C5X8L4 A0A1Z5R902 C5XPR4 C5XDP9 C5XCA6 C5WRC8 C5XMK0 C5WRM9 C5YAF5 C5XZ69 C5YDD2 C5WSJ3 C5YG61	over	0.22029	0.742178	0.473684
Metabolism	Metabolism of cofactors and vitamins	sbi00740	Riboflavin metabolism	4	3270	7	9002	0.001223	0.000778	C5Y9F9 C5WRL4 C5XLV5 C5X102	C5Y9F9 C5WRL4 C5X7Q3 C5XLV5 C5WRL6 C5XVM3 C5X102	over	0.222175	0.742178	0.571429
Metabolism	Biosynthesis of other secondary metabolites	sbi00950	Isoquinoline alkaloid biosynthesis	4	3270	7	9002	0.001223	0.000778	C5YYD7 C5XMC9 C5YAF5 C5YDD2	C5YYD7 C5XMC9 C5XCA6 C5YAF5 C5XZ69 C5YDD2 C5Y4D9	over	0.222175	0.742178	0.571429
Metabolism	Carbohydrate metabolism	sbi00520	Amino sugar and nucleotide sugar metabolism	27	3270	65	9002	0.008257	0.007221	C5WT90 C5XES8 C5XND6 C5YAM6 C5WTM9 C5WN27 C5YPP6 C5XQJ1 C5Z3Q8 C5YQN5 C5Y8Y2 C5Y0Z4 C5Z3Q6 C5XDW6 C5Y5V0 C5YBE8 C5WPD7 C5XN69 C5YYX0 C5WPC1 C5XCD4 C5YIJ9 C5WTQ1 C5XR33 C5Y5U9 C5WWL3 C5XYT1	C5WT90 C5XES8 C5XND6 C5YAM6 C5X1K7 C5XB38 C5XSC5 C5XB39 C5X2Z4 C5Z1D3 C5WTM9 C5WN27 C5XX83 C5YPP6 C5XJC7 C5XQJ1 C5Z3Q8 C5YQN5 C5Z757 C5Y8Y2 C5Y0Z4 C5Z3Q6 C5YWV3 C5XIV5 C5XDW6 C5Z7E8 C5Y5V0 C5Y1P4 C5YBE8 C5WPD7 C5XN69 C5YYX0 C5XP33 C5YUA1 C5WPC1 C5XCD4 C5XAD4 C5Y8H0 C5WML3 A0A1Z5RDM9 C5YZX1 C5YIJ9 C5YBE7 C5XUK0 C5WTQ1 C5WZT3 C5XKG7 C5XPS1 C5XLZ5 C5YXF3 C5X9F4 C5XSH7 C5WZU7 C5XZV5 C5XR33 C5Y5U9 C6J…	over	0.22588	0.742178	0.415385
Metabolism	Nucleotide metabolism	sbi00240	Pyrimidine metabolism	12	3270	27	9002	0.00367	0.002999	C5YJM9 C5YPK6 C5X8L4 C5XI75 C5XRR0 C5XNR5 C5YC31 C5YPR1 C5XMK0 C5XLV5 C5X5X9 C5WR46	C5X972 C5XTL6 C5WRH5 C5XZ92 C5YJM9 C5YPK6 C5YZ72 C5X3D6 C5X8L4 C5XI75 C5XRR0 C5XNR5 C5YC31 C5X4P8 C5XI87 C5XCP3 C5YPR1 C5Y2E9 C5Y0A2 C5XMK0 C5XLV5 C5X5X9 C5YBA1 C5Z4Z4 C5X1P3 C5XH81 C5WR46	over	0.246021	0.771681	0.444444
Metabolism	Metabolism of cofactors and vitamins	sbi00770	Pantothenate and CoA biosynthesis	8	3270	17	9002	0.002446	0.001888	C5X8L4 C5YHW1 C5YN64 C5XF87 C5YW13 C5XX95 C5XMK0 C5XLV5	A0A1W0W2D1 C5XZ92 C5X8L4 C5YHW1 C5YN64 C5XF87 C5YW13 C5XX95 C5XMK0 C5Z607 C5XLV5 C5Y7K7 C5XTW9 C5YLK2 C5XKA7 C5XKA9 C5YG61	over	0.24828	0.771681	0.470588
Genetic Information Processing	Translation	sbi03008	Ribosome biogenesis in eukaryotes	15	3270	35	9002	0.004587	0.003888	C5YW22 C5WZ02 C5WRK2 C5XFV2 C5XW06 C5X3A6 C5X044 C5Z8J0 C5Y4Z6 C5YLI6 C5Z8T9 C5WRW8 C5XRZ6 C5Z1T0 C5Z1B2	C5XXQ4 C5YW22 C5WZ02 C5WRK2 C5XFV2 C5X7B1 C5XW06 C5WZS5 C5X3A6 C5WTC3 C5X044 C5Z8J0 C5XZE5 C5Y4Z6 C5YSD9 C5WRC0 C5YM65 C5YLI6 C5YGG6 C5Z8T9 C5Y140 C5WRW8 C5WX23 C5XGF0 C5Z4F8 C5YWG8 C5XRZ6 C5WZS4 C5Z1T0 C5WNE4 C5X762 C5WXV5 C5YHT1 C5Z1B2 C5YF13	over	0.26178	0.788326	0.428571
Metabolism	Metabolism of cofactors and vitamins	sbi00670	One carbon pool by folate	5	3270	10	9002	0.001529	0.001111	C5WVY7 C5YG66 C5Y297 C5YQS6 C5XGU2	C5WVY7 C5YG66 C5Y297 C5XCF3 C5YQS6 C5Y2E9 A0A1Z5RCY7 C5XGU2 C5XRB9 C5WMW1	over	0.278179	0.788326	0.5
Metabolism	Energy metabolism	sbi00190	Oxidative phosphorylation	29	3270	72	9002	0.008869	0.007998	C5XCQ9 A0A1W0VUZ4 C5XLB7 C5YY64 C5Z141 C5YF66 C5XFB9 A0A1Z5RNH5 C5XEM6 C5Y090 C5XQZ8 Q09EM2 C5YX05 C5XSW9 C5YZU8 C5Y9I0 A0A1Z5SA07 C5WZS2 C5YS99 C5WZ72 C5YXB7 C5YFA1 C5XDC9 Q09EK6 Q09EJ9 C5WMZ8 A1E9R9 Q09EM4 Q09EM3	C5XCQ9 C5XQE3 A0A1W0VUZ4 C5XLB7 C5YMN5 C5YY64 C5Z141 C5YF66 C5WQR1 C5WZX4 C5Z7B5 C5XW73 C5XFB9 A0A1Z5RNH5 C5YNA5 C5WUR7 C5XEM6 C5Y8Z9 C5Y090 C5XQZ8 Q09EM2 C5WME2 C5YX05 C5XSW9 C5XCP6 C5YZU8 C5Y9I0 A0A1Z5SA07 C5WZS2 C5XD18 C5XVW3 C5WN22 C5YYQ6 C5YT23 C5X4W8 C5YS99 A1E9T1 C5WST3 C5XBY1 C5WZ72 C5WQW9 C5YXB7 C5Z3U6 C5XKC8 C5WPC6 C5YFA1 A1E9S1 Q09EM1 C5WZ45 C5XDC9 Q09EK6 C5YUG6 C5XPF9 C5XIC9 C5X9A1 Q0…	over	0.279572	0.788326	0.402778
Genetic Information Processing	Transcription	sbi03022	Basal transcription factors	7	3270	15	9002	0.002141	0.001666	C5Z0T6 C5YFL7 C5YIB4 C5WN82 C5YXJ4 C5YTR9 C5XQH8	C5WWP0 C5Z0T6 C5YY13 C5YFL7 C5X694 C5YIB4 C5WN82 C5YXJ4 C5XJT2 C5YTR9 C5WQW6 C5Z6R1 C5WUN9 C5XQH8 C5XGX0	over	0.281055	0.788326	0.466667
Metabolism	Amino acid metabolism	sbi00270	Cysteine and methionine metabolism	14	3270	33	9002	0.004281	0.003666	C5WYF2 C5YHS5 C5XFP1 C5X054 C5YW21 C6JS30 C5YLQ3 C5X291 C5YZF7 C5XI09 C5YUG1 C5YG04 C5WVD4 C5X274	C5YZJ4 C5WYF2 C5YHS5 C5XFP1 C5XRJ6 C5X054 C5YW21 C5XI18 C6JS30 C5YLQ3 C5X291 C5YC80 C5Z038 C5YZF7 C5XRJ7 C5XSE8 O81606 C5YZR0 C5X0R5 A0A1W0VZ63 C5XI09 C5YUG1 A0A1Z5R741 C5X893 C5YG04 C5XTH3 C5WVD4 C5X274 C5WUP1 C5WSV9 A0A1W0VTJ5 C5Y4D9 C5Z3M8	over	0.288021	0.78863	0.424242
Metabolism	Metabolism of other amino acids	sbi00460	Cyanoamino acid metabolism	8	3270	18	9002	0.002446	0.002	C5X3X5 C5Y297 C5XY71 C5YQS6 C5XKW6 C5XFD2 C5WNS8 C5Y9E4	C5X3X5 C5Y297 Q9SBL1 C5YC80 C5XY71 C5XPZ6 C5YQS6 C5XKW6 C5XY70 C5XTT9 C5XFD2 C5WNS8 C5Y9E4 C5Z4Q6 C5YAD5 C5XRB9 Q43135 C5YC22	over	0.312915	0.836867	0.444444
Metabolism	Amino acid metabolism	sbi00340	Histidine metabolism	4	3270	8	9002	0.001223	0.000889	C5XDP9 C5WWI2 C5XH91 C5YG33	C5XDP9 C5Y092 C5WQU1 C5WWI2 C5XH91 C5XU32 C5XGG2 C5YG33	over	0.322376	0.842573	0.5
Metabolism	Glycan biosynthesis and metabolism	sbi00513	Various types of N-glycan biosynthesis	7	3270	16	9002	0.002141	0.001777	C5YFJ2 C5YYX0 C5XDA8 C5XCD4 C5Z1B6 C5XL51 A0A1Z5R4V4	C5YFJ2 C5YYX0 C5WZY3 C5XDA8 C5XCD4 C5WV82 C5Z7K3 C5XV13 C5Z2Q5 C5YUN6 C5YAH3 C5Z1B6 C5YQS9 C5YEY8 C5XL51 A0A1Z5R4V4	over	0.352974	0.843136	0.4375
Genetic Information Processing	Folding, sorting and degradation	sbi03060	Protein export	7	3270	16	9002	0.002141	0.001777	C5Z809 A0A1Z5RD73 C5Y9D6 C5WQG8 C5YKN8 C5WT09 C5X7S1	C5Z809 A0A1Z5RD73 C5XLK5 C5Y9D6 C5WQG8 C5XEQ3 C5Y2M7 C5YXB8 C5Z769 C5XWA2 C5YKN8 C5YSM3 C5WMT6 C5WT09 C5Y6I4 C5X7S1	over	0.352974	0.843136	0.4375
Metabolism	Lipid metabolism	sbi00072	Synthesis and degradation of ketone bodies	1	3270	1	9002	0.000306	0.000111	A0A1Z5SBR4	A0A1Z5SBR4	over	0.363253	0.843136	1
Metabolism	Biosynthesis of other secondary metabolites	sbi00965	Betalain biosynthesis	1	3270	1	9002	0.000306	0.000111	C5XRD8	C5XRD8	over	0.363253	0.843136	1
Metabolism	Energy metabolism	sbi00196	Photosynthesis - antenna proteins	3	3270	6	9002	0.000917	0.000667	C5XW47 A0A1W0W709 C5XBI9	C5WTC1 C5XW47 A0A1W0W709 A0A1Z5RFN9 C5XBI9 C5Y7U2	over	0.379822	0.843136	0.5
Metabolism	Metabolism of other amino acids	sbi00450	Selenocompound metabolism	3	3270	6	9002	0.000917	0.000667	C5Z291 C5WVD4 C5WTP7	C5XZX5 C5X183 A0A1B6QR57 C5Z291 C5WVD4 C5WTP7	over	0.379822	0.843136	0.5
Metabolism	Lipid metabolism	sbi01040	Biosynthesis of unsaturated fatty acids	3	3270	6	9002	0.000917	0.000667	C5Z4S4 C5XPR4 C5XX43	C5WZG9 C5Z4S4 C5XPR4 C5XX43 C5YED4 C5XG99	over	0.379822	0.843136	0.5
Genetic Information Processing	Translation	sbi03013	RNA transport	27	3270	70	9002	0.008257	0.007776	C5YLJ8 C5Z0D7 C5XAA7 C5XME1 C5XT21 C5XBK5 C5YW22 C5XDI8 C5XT16 C5WRE1 C5WZC3 C5WNG8 C5YVW3 C5XWR4 C5WNT6 C5XXC1 C5WQ71 C5X8Y2 C5XJC8 C5YL34 C5YAX6 C5XL07 C5WZT7 C5WRW8 C5XY51 C5WT49 C5WSL4	C5YLJ8 C5YMH0 C5Z0D7 C5XAA7 C5WPD6 C5XME1 C5XT21 C5WXS7 C5XBK5 C5YW22 C5XXQ0 C5XUM2 C5XDI8 C5X0U6 C5YBI6 C5XT16 C5XM02 C5WRE1 C5XBM7 C5WZC3 C5WNG8 C5Z5K3 C5YVW3 C5Y0K9 C5XWR4 C5YBU9 C5XFY4 C5WNT6 C5XXC1 C5WQ71 C5WQX7 C5X481 C5X8Y2 C5YPY1 C5XJC8 C5XUN8 C5Z804 C5YL34 C5YZM3 C5XXY1 C5YAX6 C5YWA7 C5XV89 C5WUE8 C5WRC0 A0A1Z5S9J1 C5XL07 C5YSD0 C5WZT7 C5X861 C5YGG6 C5XSV7 C5Z1B7 A0A1Z5SBS5 C5WRW8 C5WSM7…	over	0.390628	0.843136	0.385714
Metabolism	Global and overview maps	sbi01240	Biosynthesis of cofactors	37	3270	97	9002	0.011315	0.010775	C5YU10 C5XIY9 C5YAM6 C5Z0N4 C5Y4L1 C5Y1S2 C5XH93 C5X760 C5Z191 C5WTM9 C5YJM9 C5YPK6 C5YAI8 C5Y297 A0A1W0W1P7 C5YHW1 A0A1B6PEZ8 C5XNR5 C5Z0L0 C5YE75 C5YIY2 C5YQS6 C5X7Q7 C5YZF7 C5Y9F9 C5YPR1 C5YNA8 C5WTQ1 C5YNP6 C5X0S2 C5YIV3 C5Y9U8 C5WZW9 C5XJY7 C5X102 C5YBC2 C5XAJ6	C5XEJ6 C5YU10 C5YU07 C5YZJ4 C5X972 C5XIY9 A0A1W0W2D1 C5YAM6 C5X1K7 C5Z0N4 C5Y4L1 C5XTL6 C5XSC5 C5Y1S2 C5WRH5 C5XH93 C5XI18 C5X760 C5Z191 C5WTM9 C5YJM9 C5XUJ7 C5YPK6 C5YAI8 C5YLV3 C5Y297 A0A1W0W1P7 C5YHW1 C5WYW2 A0A1B6PEZ8 C5WYH8 C5Z5Z9 C5WRD4 C5YZ77 C5XNR5 C5Z0L0 C5YCK7 C5YE75 C5YFN1 C5YIY2 C5YQS6 C5XFC4 C5X7Q7 C5YZF7 C5Y9F9 C5YPR1 C5XH23 C5WZI6 C5YNA8 C5Y2E9 C5XT03 C5Y0A2 C5Z607 C5XSJ4 C5WTQ1 C5…	over	0.390887	0.843136	0.381443
Metabolism	Amino acid metabolism	sbi00310	Lysine degradation	6	3270	14	9002	0.001835	0.001555	C5XIY9 C5Z0N4 C5XDP9 C5Z0L0 C5XDD8 C5YC42	C5XIY9 C5Z0N4 C5X4K6 C5WMF3 C5XIV6 C5XDP9 C5Z0L0 C5XIL7 C5Z079 C5XDD8 C5YC42 C5XTQ3 C5XFN4 C5XAP1	over	0.399867	0.843136	0.428571
Genetic Information Processing	Translation	sbi00970	Aminoacyl-tRNA biosynthesis	12	3270	30	9002	0.00367	0.003333	C5YZU3 C5YH58 C5YPE5 C5WQD6 C5XMK4 C5YTZ0 A0A1Z5RD75 C5XAA3 C5YU83 C5XGU2 C5WTP7 C5Y8Z8	C5WTV8 C5YZU3 C5YH58 C5WN03 C5WU56 C5YPE5 A0A1Z5RAK5 C5WPG5 A0A1B6QR57 C5WQD6 C5WYW2 C5WNJ7 C5XMK4 C5YTZ0 C5WYH8 C5Z055 C5Y9Z7 A0A1Z5RD75 C5YHH1 C5XAA3 C5XT03 C5WR30 C5YU83 C5XGU2 C5Y3V8 C5WTP7 C5X7S5 C5Y6B8 C5WTY1 C5Y8Z8	over	0.403239	0.843136	0.4
Metabolism	Carbohydrate metabolism	sbi00051	Fructose and mannose metabolism	13	3270	33	9002	0.003976	0.003666	C5XFH6 C5XRQ7 C5XES8 C5YAM6 C5XPP7 A0A1B6Q2B4 C5X695 C5Z3Q8 C5Z3Q6 C5XJ72 C5XZX0 C5WTQ1 C5Z7C5	C5XFH6 C5XRQ7 C5XES8 C5YAM6 C5Z1D3 C5XPP7 A0A1B6Q2B4 C5X695 C5Z7L1 C5Z3Q8 C5Z757 C5Z3Q6 C5XJ72 C5XZX0 C5YSP7 C5Z4B4 C5Z7E8 C5YUA1 C5Y5Q8 C5XCT5 C5YLA9 C5YH68 C5Z390 C5WTQ1 C5XLZ0 C5XPS1 C5WM79 C5YAA9 C5XLZ5 C5Z7C5 C5Z0Q4 C5XJZ6 C5Z5R1	over	0.420168	0.862845	0.393939
Metabolism	Amino acid metabolism	sbi00260	Glycine, serine and threonine metabolism	14	3270	36	9002	0.004281	0.003999	C5XIY9 C5Z0N4 C5X054 C5YG66 C5YL07 C5YLQ3 C5Y297 C5YJ49 C5XDP9 C5Z0L0 C5YQS6 C5WN25 C5YAF5 C5YDD2	C5XIY9 C5Z0N4 C5X054 C5YG66 C5YL07 C5X4K6 C5YLQ3 C5Y297 C5YJ49 C5XB29 C5XIV6 C5XDP9 C5Z0L0 C5YUZ5 C5XW40 Q8W0T4 C5YQS6 C5XIL7 C5Y6W1 C5XCA6 C5Z690 C5WN25 C5YS41 C5YMM0 C5YZR0 C5X0R5 C5YC45 C5YAF5 C5X893 C5YCC5 C5XFN4 C5XZ69 C5YDD2 C5X1N6 C5WSV9 C5XRB9	over	0.435636	0.878915	0.388889
Metabolism	Carbohydrate metabolism	sbi00650	Butanoate metabolism	5	3270	12	9002	0.001529	0.001333	C5XUZ3 C5WMY2 C5YII6 C5XX95 A0A1Z5SBR4	C5XUZ3 C5WMY2 C5WMF3 C5YII6 C5XX95 C5XME6 C5WMI4 C5YG05 C5WMI3 C5WRM9 C5Y7K7 A0A1Z5SBR4	over	0.455375	0.897587	0.416667
Genetic Information Processing	Replication and repair	sbi03450	Non-homologous end-joining	2	3270	4	9002	0.000612	0.000444	C5YUK3 C5X199	C5YUK3 C5X199 C5X745 C5YGR2	over	0.460501	0.897587	0.5
Genetic Information Processing	Replication and repair	sbi03440	Homologous recombination	6	3270	15	9002	0.001835	0.001666	C5X1A1 C5XIW1 C5XGM8 C5Z4A2 C5XL75 C5XFF2	C5XJI8 C5X1A1 C5XIW1 C5XWP7 C5XGM8 C5Z4A2 C5YUW2 C5X609 C5XL75 C5YHG1 C5YGR2 C5XFF2 C5XF43 C5WXH8 C5Y6L0	over	0.479074	0.918226	0.4
Metabolism	Amino acid metabolism	sbi00300	Lysine biosynthesis	3	3270	7	9002	0.000917	0.000778	C5X054 C5WNE7 C5YS29	C5X054 C5WNE7 C5YS29 C5WQZ8 C5X893 C5Z796 C5WSV9	over	0.498057	0.923815	0.428571
Metabolism	Biosynthesis of other secondary metabolites	sbi00960	Tropane, piperidine and pyridine alkaloid biosynthesis	3	3270	7	9002	0.000917	0.000778	C5YYD7 C5YAF5 C5YDD2	C5YYD7 C5Y092 C5XCA6 C5YAF5 C5XZ69 C5YDD2 C5Y4D9	over	0.498057	0.923815	0.428571
Environmental Information Processing	Signal transduction	sbi04016	MAPK signaling pathway - plant	12	3270	32	9002	0.00367	0.003555	C5XN41 C5YPK6 C5WWH7 C5Z5N1 A0A1Z5SA56 C5Z3A0 C5WZA8 C5Y559 C5YQV1 C5YPE6 C5WNT8 C5YG40	C5X972 C5XN41 C5WRH5 C5YPK6 C5WWH7 C5WUG0 C5Z5N1 C5XYH3 C5X8S2 C5Z4D1 A0A1Z5SA56 C5Z3A0 C5XXH4 C5XU64 C5X2H4 C5WXQ1 C5WZA8 C5Y559 C5YB38 C5WZU7 C5YQV1 C5X8S0 C5XZF6 C5Z4P3 C5WX87 C6JSV0 C5YPE6 C5YUR3 A0A1W0W3Q9 C5X3X3 C5WNT8 C5YG40	over	0.511437	0.933576	0.375
Metabolism	Energy metabolism	sbi00195	Photosynthesis	11	3270	30	9002	0.003364	0.003333	C5WY84 C5X9I1 A1E9X5 Q09EK6 A1E9Q9 C5XQJ3 A1E9R9 A1E9S3 C5YIF3 C5X9H4 A1E9V4	C5WY84 C5X9I1 A1E9X5 A1E9T9 A1E9T1 C5WTY4 C5WPC6 A1E9S1 C5Z269 Q09EK6 C5X9F7 C5YYS6 C5XIJ3 A1E9Q9 C5WZ31 Q07300 A1E9Q4 A1E9S0 C5XQJ3 A1E9R9 A1E9S3 C5YIF3 C5X9H4 A1E9V4 C5YY74 C5Z216 A1E9T7 A1E9V5 C5XR87 Q9T2L6	over	0.553141	0.938482	0.366667
Metabolism	Energy metabolism	sbi00920	Sulfur metabolism	6	3270	16	9002	0.001835	0.001777	C5XFP1 C5XG02 C5YI27 C5Z0R1 C5YUG1 C5Z025	C5XFP1 C5XG02 C5YT78 C5YI27 C5X183 C5YC80 C5Z0R1 C5YT79 C5XG77 C5X9E4 A0A1W0VZ63 C5YUG1 C5XCB7 C5Z025 C5WUP1 C5WTT3	over	0.554735	0.938482	0.375
Metabolism	Lipid metabolism	sbi00561	Glycerolipid metabolism	7	3270	19	9002	0.002141	0.002111	C5WXC7 C5Y921 C5XDP9 C5X5L7 C5YUE1 C5XBM4 C5XCX9	C5WXC7 C5Y921 C5YZ77 C5XDP9 C5X5L7 C5XUA5 C5Y6Y9 C5YHX6 C5Y2L7 C5YXF3 C5YUE1 C5XDS5 C5YZB4 C5XBM4 C5WQN3 C5YV08 A0A1W0W6S1 C5XCX9 C5Y194	over	0.567285	0.938482	0.368421
Metabolism	Glycan biosynthesis and metabolism	sbi00514	Other types of O-glycan biosynthesis	1	3270	2	9002	0.000306	0.000222	A0A1Z5R2C4	A0A1Z5R2C4 C5XD32	over	0.594578	0.938482	0.5
Metabolism	Metabolism of cofactors and vitamins	sbi00750	Vitamin B6 metabolism	1	3270	2	9002	0.000306	0.000222	A0A1W0W1P7	A0A1W0W1P7 C5YUZ5	over	0.594578	0.938482	0.5
Metabolism	Biosynthesis of other secondary metabolites	sbi00966	Glucosinolate biosynthesis	1	3270	2	9002	0.000306	0.000222	C5XT62	C5XT62 Q43135	over	0.594578	0.938482	0.5
Genetic Information Processing	Folding, sorting and degradation	sbi04122	Sulfur relay system	2	3270	5	9002	0.000612	0.000555	C5Y9U8 C5Y081	C5XUJ7 C5XUW2 C5Y9U8 C5Y081 C5YQV7	over	0.596803	0.938482	0.4
Metabolism	Lipid metabolism	sbi00600	Sphingolipid metabolism	3	3270	8	9002	0.000917	0.000889	C5WXC7 C5X5L7 C5XH06	C5WXC7 C5YRM9 C5X5L7 C5XFN1 C5XBK4 C5WQW4 C5Y0D5 C5XH06	over	0.603465	0.938482	0.375
Cellular Processes	Transport and catabolism	sbi04145	Phagosome	11	3270	31	9002	0.003364	0.003444	C5XCQ9 C5YF66 C5XFB9 C5XIA1 C5WSQ3 C5YX05 C5XT00 C5WQB6 C5WZ62 C5XET1 C5XYW6	C5XCQ9 C5Z0Z3 C5YF66 C5Z7B5 C5XW73 C5XFB9 C5XMJ4 C5XVI8 C5XIA1 C5Z7S0 C5Y8Z9 C5WZ25 C5WMT4 C5WQE5 C5WSQ3 C5YX05 C5XT00 C5X4W8 C5WQB6 C5WZ62 C5XET1 C5WQW9 C5XKC8 C5WY28 C5Z0S1 C5Z769 C5XWA2 C5XPF9 C5Y5P6 C5XYW6 C5XQY1	under	0.60564	0.938482	0.354839
Metabolism	Lipid metabolism	sbi00592	alpha-Linolenic acid metabolism	5	3270	14	9002	0.001529	0.001555	C5Z4S4 C5XPR4 C5Y009 C5WZ95 C5Z6J7	C5YM52 C5WZG9 C5WZV3 C5Z4S4 C5XPR4 C5Y009 C5WVL6 C5Y1X4 C5YDV5 C5WZ95 C5Z6J5 C5WNR0 C5Z6J7 C9DHL8	under	0.617912	0.938482	0.357143
Cellular Processes	Transport and catabolism	sbi04136	Autophagy - other	5	3270	14	9002	0.001529	0.001555	C5WM64 C5Y466 C5XZN3 C5YQ66 C5XWU8	C5YIC7 C5WM64 C5Y466 C5XY23 C5Z545 C5XZN3 C5Y5G8 C5XTK4 C5YCZ6 C5XGD8 C5YQ66 C5XS44 C5Y565 C5XWU8	under	0.617912	0.938482	0.357143
Metabolism	Carbohydrate metabolism	sbi00500	Starch and sucrose metabolism	15	3270	43	9002	0.004587	0.004777	C5XES8 C5WXJ1 C5X3X5 C5WN27 C5XSU8 C5XK41 C5X1C8 C5XLV5 C5XFD2 C5WNS8 C5X0Q9 C5XR33 C5XKE9 C5XJ13 C5WYV3	C5XES8 C5XSC5 C5X2Z4 C5WXJ1 C5Z1D3 C5X3X5 C5WN27 C5Z7E8 C5XUC4 C5YVK9 C5YUA1 C5WSP4 C5XPV2 C5XSU8 C5XK41 C5YIX7 C5X1C8 C5XLV5 C5Z390 C5YKV9 C5XTT9 C5XFD2 C5WNS8 C5X0Q9 C5XLZ5 C5WSM2 C5XR33 C5Z4Q6 C5XBE8 C5XKE9 C5X2B1 A0A1W0W7T6 Q9M6P8 C5XCE5 C5XJZ6 C5XJ13 C5YAD5 C6JS50 C5WRG3 C5WYV3 A0A1Z5RCK4 C5XIT7 C5YC22	under	0.634036	0.938482	0.348837
Metabolism	Glycan biosynthesis and metabolism	sbi00510	N-Glycan biosynthesis	6	3270	18	9002	0.001835	0.002	C5YFJ2 C5WUY2 C5XDA8 C5Z1B6 C5XL51 A0A1Z5R4V4	C5YFJ2 C5WSR6 C5WUY2 C5WZY3 C5XDA8 C5WV82 C5Z7K3 C5XV13 C5Z2Q5 A0A1Z5SAJ7 C5YUN6 C5YAH3 C5Z1B6 C5YQS9 C6JSE1 C5YEY8 C5XL51 A0A1Z5R4V4	under	0.688024	0.938482	0.333333
Genetic Information Processing	Replication and repair	sbi03420	Nucleotide excision repair	6	3270	18	9002	0.001835	0.002	C5X1A1 A0A1Z5RPL6 C5YIB4 C5YXJ4 C5WY66 C5XL75	C5XJI8 C5XV51 C5X1A1 C5XEZ9 C5XWB3 C5XWP7 A0A1Z5RPL6 C5YIB4 C5YXJ4 C5X609 C5WY66 C5XTJ5 C5WVW1 C5XL75 C5YHG1 C5YE32 C5XGX0 C5Y6L0	under	0.688024	0.938482	0.333333
Metabolism	Lipid metabolism	sbi00565	Ether lipid metabolism	3	3270	9	9002	0.000917	0.001	C5YSV6 C5XIQ8 C5XSY5	C5YSV6 C5Y5E3 C5XIH4 C5WU42 C5WNR0 C5XIQ8 C5XSY5 C5Y194 C5WUK8	under	0.692958	0.938482	0.333333
Metabolism	Metabolism of cofactors and vitamins	sbi00790	Folate biosynthesis	3	3270	9	9002	0.000917	0.001	C5Z191 C5YNA8 C5Y9U8	C5Z191 C5XUJ7 C5YBG4 C5YNA8 C5Y2E9 C5Y9U8 C5XVM3 C5YPL9 C5YVA1	under	0.692958	0.938482	0.333333
Metabolism	Biosynthesis of other secondary metabolites	sbi00945	Stilbenoid, diarylheptanoid and gingerol biosynthesis	3	3270	9	9002	0.000917	0.001	C5Z4W3 C5XQT0 C5XCX2	Q94IP1 C5X3S7 C5Z4W3 C5XQT0 O48956 C5XCX2 C5XN98 C5Y145 C5XUF0	under	0.692958	0.938482	0.333333
Genetic Information Processing	Translation	sbi03015	mRNA surveillance pathway	14	3270	42	9002	0.004281	0.004666	C5YLJ8 C5XDI8 C5YDD4 C5XT16 C5XWR4 C5WM64 C5WNT6 C5XXC1 C5YAN4 C5XD37 C5YL34 C5WYG5 C5XY51 C5WS11	C5YLJ8 C5WPD6 C5WXS7 C5XDI8 C5YDD4 C5XT16 C5XWR4 C5Z6X3 C5WM64 C5YBU9 C5XY23 C5WNT6 C5XXC1 C5XC00 C5XCI6 C5YAN4 C5Z545 C5XD37 C5WQ33 C5Z804 C5YL34 C5WYG5 C5YZM3 C5WNT1 C5XCH7 A0A1Z5S9J1 C5Z4V4 C5X861 C5YSM7 C5XY51 C5YMI8 C5YI06 C5XY22 C5XJW2 C5Z7U3 C5WS11 C5XHW5 C5Y1R0 C5XX35 C5YJM6 C5WNP9 C5Z042	under	0.710212	0.938482	0.333333
Cellular Processes	Transport and catabolism	sbi04144	Endocytosis	25	3270	74	9002	0.007645	0.00822	C5Y4R1 C5YPZ1 C5WPF7 C5XIA1 C5YVK5 C5XR17 C5YZA1 C5XQ57 C5WPD5 C6JRW3 C5X3H5 C5Z5Q9 C5WQB6 C5X8I7 C5Z2K4 C5XZJ2 C5YNX3 C5YSV6 C5YXY2 C5WYG6 C5WT11 C5XV65 C5Z1L0 C5XJT4 C5X5B2	C5Y4R1 C5WV20 C5Z0Z3 C5YZA7 C5YPZ1 C5Z487 C5XCK1 C5WPF7 C5WUT9 C5XIA1 C5XPN2 C5YVK5 C5XR17 C5YZA1 C5XQ57 C5WPD5 A0A1W0W4P3 C5YZX5 C5WVZ4 C5Z7L3 C5WRB2 C5XZ82 C5XQK2 C5YY06 C6JRW3 C5X3H5 C5Y8J9 C5Z0Z5 C5Z5Q9 C5WS02 C5XX36 C5YU58 C5WPE1 C5WQB6 C5Z6N7 C5YVB1 C5XBL1 C5X8I7 C5YF53 C5Z2K4 C5XZJ2 C5Y3K9 C5XDI7 C5Z8C6 C5YNX3 C5YSV6 A0A1Z5RAX1 C5YXY2 C5X394 C5XTS1 C5WYG6 C5WMQ2 C5Y0S2 C5XZS8 C5WT11 C5X867…	under	0.715674	0.938482	0.337838
Metabolism	Lipid metabolism	sbi00062	Fatty acid elongation	1	3270	3	9002	0.000306	0.000333	C5XX43	C5XX43 C5WNN9 C5YIW0	under	0.741882	0.938482	0.333333
Metabolism	Lipid metabolism	sbi00073	Cutin, suberine and wax biosynthesis	1	3270	3	9002	0.000306	0.000333	C5XZA3	C5WSN8 C5XZA3 C5Z7Z7	under	0.741882	0.938482	0.333333
Metabolism	Metabolism of other amino acids	sbi00430	Taurine and hypotaurine metabolism	1	3270	3	9002	0.000306	0.000333	C5WMY2	C5WMY2 C5XPZ6 C5WRM9	under	0.741882	0.938482	0.333333
Metabolism	Metabolism of other amino acids	sbi00440	Phosphonate and phosphinate metabolism	1	3270	3	9002	0.000306	0.000333	C5XSY5	C5XW59 C5Y3K8 C5XSY5	under	0.741882	0.938482	0.333333
Metabolism	Metabolism of terpenoids and polyketides	sbi00905	Brassinosteroid biosynthesis	1	3270	3	9002	0.000306	0.000333	C5XPU8	C5XDQ4 C5XPU8 C5XDQ3	under	0.741882	0.938482	0.333333
Metabolism	Metabolism of terpenoids and polyketides	sbi00908	Zeatin biosynthesis	1	3270	3	9002	0.000306	0.000333	Q8LJZ7	Q6JAG8 Q6JAG7 Q8LJZ7	under	0.741882	0.938482	0.333333
Metabolism	Biosynthesis of other secondary metabolites	sbi00944	Flavone and flavonol biosynthesis	1	3270	3	9002	0.000306	0.000333	C5Y4K6	C5XWH8 C5Y4K6 C5WYQ9	under	0.741882	0.938482	0.333333
Metabolism	Amino acid metabolism	sbi00360	Phenylalanine metabolism	6	3270	19	9002	0.001835	0.002111	C5YCD6 C5Y309 C5YYD7 C5Z8V5 C5YAF5 C5YDD2	C5XXT8 C5YCD6 C5Y309 C5YYD7 C5WMF3 C5XXT9 C5X2G1 C5XXU0 C5Y092 C5XME6 C5Z8V5 C5XCA6 C5X8J1 C5YAF5 C5XZ69 C5XVJ3 C5YDD2 C5Y4D9 C5WS41	under	0.743749	0.938482	0.315789
Metabolism	Biosynthesis of other secondary metabolites	sbi00941	Flavonoid biosynthesis	5	3270	16	9002	0.001529	0.001777	C5WV22 C5Y3P5 C5Z4W3 C5XQT0 C5XCX2	C5WV22 Q94IP1 Q9XGX2 C5X3S7 C5Y3P5 C5Z4W3 C5XQT0 O48956 C5XCX2 C5XWH8 C5XN98 C5YGM0 C5Y145 Q8VWQ7 C5XUF0 C5WYQ9	under	0.747602	0.938482	0.3125
Metabolism	Nucleotide metabolism	sbi00230	Purine metabolism	16	3270	49	9002	0.004893	0.005443	C5YU10 C5Y4L1 C5Y1S2 C5XH93 C5YQV9 C5WN27 C5YPK6 C5WZH0 C5YAI8 C5XI75 C5YUD2 C5XLV5 C5YUU7 C5WZW9 C5XR33 C5WR46	C5XEJ6 C5YU10 C5YU07 C5X972 C5Y4L1 A0A1Z5S965 C5Y1S2 C5WRH5 C5XH93 C5YQV9 C5WN27 C5YPK6 C5WZH0 C5YR14 C5YAI8 C5X183 C5YLV3 C5X302 C5XI75 C5WRD4 C5WZ26 A0A1W0W6K8 C5YCK7 C5YCD5 C5X9F2 C5XFC4 C5X7Q3 C5YUD2 C5XCP3 C5YYD1 A0A1Z5RCY7 C5XLV5 C5YB33 C5Z390 C5X6G2 C5Y887 C5XCB7 C5YUU7 C5YWD0 C5XB26 C5Z4Z4 C5XRA7 C5X1P3 C5WZW6 C5WZW9 C5XR33 C5WR46 C5WTT3 C5X4S2	under	0.750786	0.938482	0.326531
Genetic Information Processing	Transcription	sbi03020	RNA polymerase	4	3270	14	9002	0.001223	0.001555	C5X533 C5X6I3 C5YSU7 C5WSX7	C5X533 C5YC44 C5X6I3 C5X7D7 C5YSU7 C5XMS5 C5Y4H1 C5WSX7 C5Y1Q7 C5XXF5 C5YGY9 C5Z5N2 C5XMM7 C5YEW3	under	0.808952	0.962844	0.285714
Genetic Information Processing	Folding, sorting and degradation	sbi03018	RNA degradation	15	3270	48	9002	0.004587	0.005332	C5YGR1 C5YGY2 C5YET4 C5XBD4 C5X4H2 C5XJ72 C5XFW6 C5X2N4 C5XXP5 C5YXH3 C5WS01 C5X1V1 C5XQ21 C5XKZ0 C5XTP2	C5YGR1 C5WZF2 C5YGY2 C5Z2S4 C5YET4 C5XBD4 C5YUU6 C5X4H2 C5XZS6 C5YBU9 C5WWE0 C5XJ72 C5Z4B4 C5XQM8 C5XFV4 C5WQ44 C5Z8E1 C5XCT5 C5YLA9 C5YXH0 C5YVG7 C5XCU2 C5XLZ0 C5YHQ9 C5X376 C5WM79 C5Z2L4 C5XFW6 C5YAA9 C5X861 C5X6S8 C5Y9M2 C5X2N4 C5Y7G6 C5WZX9 C5XXP5 C5XGF0 C5YXH3 C5WS01 C5XMP5 C5X1V1 C5XQ21 C5Y987 C5XV77 C5YAP8 C5YFQ1 C5XKZ0 C5XTP2	under	0.81063	0.962844	0.3125
Cellular Processes	Transport and catabolism	sbi04146	Peroxisome	10	3270	33	9002	0.003058	0.003666	C5Z4S4 C5YBX0 C5Y1H6 C5YN49 C5XMT6 C5XPR4 C5YJ49 C5Z4E9 C5XFA1 C5WQ52	C5WZG9 C5X4K6 C5YVR0 C5Z4S4 C5YBX0 C5WNQ9 C5Y1H6 C5YN49 C5XMT6 C5X487 C5XPR4 C5YJ49 A0A1W0W769 C5Z4E9 C5XIV6 C5YG63 C5XFA1 C5XIL7 C5YG02 C5WY71 C5YQ78 C5YT11 C5XSB3 C5Z3T0 C5XYZ8 C5XFN4 C5YG01 C5XYG8 C5YJ82 C5WQ52 C5X945 C5YNA6 C5YG31	under	0.815519	0.962844	0.30303
Metabolism	Metabolism of cofactors and vitamins	sbi00730	Thiamine metabolism	3	3270	11	9002	0.000917	0.001222	C5YU10 C5WZW9 C5XJY7	C5XEJ6 C5YU10 C5YU07 C5YLV3 C5XH23 C5XNN6 C5X2M4 C5XKI5 C5WZW6 C5WZW9 C5XJY7	under	0.824526	0.962844	0.272727
Metabolism	Metabolism of cofactors and vitamins	sbi00860	Porphyrin and chlorophyll metabolism	5	3270	18	9002	0.001529	0.002	C5XLR9 C5Z5M3 C5X0S2 C5YIV3 C5YBC2	C5WYW2 C5XLR9 C5WYH8 C5YFN1 C5Z5M3 C5XT03 C5YSM6 C5X0S2 C5YIV3 C5XHZ0 C5YBC2 C5WUW6 C5XIR5 C5WXA8 Q5NKT1 C5XYT6 A0A1W0W1E3 C5YJB1	under	0.841358	0.962844	0.277778
Genetic Information Processing	Replication and repair	sbi03030	DNA replication	5	3270	18	9002	0.001529	0.002	C5X1A1 C5YUK3 C5XL75 C5YV76 C6JS28	C5XJI8 C5XV51 C5X1A1 C5YUK3 C5XWP7 C5X609 C5XW32 C5XTJ5 C5WVW1 C5XL75 C5YHG1 C5XUH8 C5YE32 C5YV76 C5XF43 C6JS28 C5XMX5 C5Y6L0	under	0.841358	0.962844	0.277778
Metabolism	Metabolism of cofactors and vitamins	sbi00780	Biotin metabolism	2	3270	8	9002	0.000612	0.000889	C5YE75 C5YIY2	C5Z5Z9 C5YE75 C5YIY2 C5WZI6 C5XSJ4 C5WZI4 C5XE14 C5X9U6	under	0.849763	0.962844	0.25
Genetic Information Processing	Replication and repair	sbi03410	Base excision repair	2	3270	8	9002	0.000612	0.000889	C5YUK3 C5XL75	C5XV51 C5YUK3 C5X609 C5XL75 C5YHG1 C5XJW6 C5YRT7 C5Y6L0	under	0.849763	0.962844	0.25
Metabolism	Metabolism of terpenoids and polyketides	sbi00900	Terpenoid backbone biosynthesis	4	3270	15	9002	0.001223	0.001666	C5XUG8 C5YUX0 C5WLY2 A0A1Z5SBR4	C5XUG8 C5XAU4 A0A1Z5RPE9 C5YB59 C5XX72 C5XSB3 C5WQW2 C5X5D5 C5YUX0 C5WLY2 C5XEP2 A0A1Z5SBR4 C5XHL1 C5XYT6 C5XCF6	under	0.853178	0.962844	0.266667
Metabolism	Carbohydrate metabolism	sbi00052	Galactose metabolism	8	3270	28	9002	0.002446	0.00311	C5WN27 C5WXC7 C5XJ72 C5Y9T0 C5X5L7 C5XR33 C5XPL8 C5XDA7	C5XSC5 C5WP07 C5Z1D3 C5WN27 C5WXC7 C5Y9T1 C5XJ72 C5Z4B4 C5Y9T0 C5X5L7 C5YUA1 C5Y9T3 C5XAD4 C5XCT5 C5YLA9 C5XLZ0 C5WZT3 C5WM79 C5YAA9 C5XLZ5 C5XR33 C5XPL8 C5YJB3 C5XJZ6 C5XDA7 C6JS50 C5YKH3 C5Y7K3	under	0.854001	0.962844	0.285714
Metabolism	Carbohydrate metabolism	sbi00040	Pentose and glucuronate interconversions	3	3270	12	9002	0.000917	0.001333	C5WTM9 C5YPP6 C5XMC1	C5XSC5 C5WTM9 C5YPP6 C5X4P9 C5X3D5 C5YZ77 C5XIT6 C5XMC1 C5YH68 C5X5J6 C5XIT5 C5WM71	under	0.869894	0.971241	0.25
Environmental Information Processing	Signal transduction	sbi04070	Phosphatidylinositol signaling system	3	3270	14	9002	0.000917	0.001555	C5XN41 A0A1Z5SA56 C5WPJ1	C5XN41 C5X6G9 C5WQR0 C5YT78 A0A1Z5SA56 C5YT79 C5XU88 C5XUA5 C5YHX6 C5XTA7 A0A1Z5R1B1 C5WPJ1 C5Y144 C5XGG2	under	0.930624	0.995861	0.214286
Metabolism	Biosynthesis of other secondary metabolites	sbi00261	Monobactam biosynthesis	1	3270	6	9002	0.000306	0.000667	C5X054	C5X054 C5X183 C5WQZ8 C5X893 C5Z796 C5WSV9	under	0.933413	0.995861	0.166667
Metabolism	Lipid metabolism	sbi00061	Fatty acid biosynthesis	4	3270	18	9002	0.001223	0.002	C5Z4E9 C5YE75 C5XFA1 C5YIY2	C5Z4E9 C5Z5Z9 C5Y8Z7 C5YE75 C5XFA1 C5YIY2 C5YD68 C5YED4 C5WZI6 C5YQ78 C5WNG2 C5XSJ4 A0A1W0W5Q3 C5XG99 C5WZI4 C5YIW0 C5XE14 C5X9U6	under	0.937251	0.995861	0.222222
Metabolism	Amino acid metabolism	sbi00330	Arginine and proline metabolism	4	3270	18	9002	0.001223	0.002	C5YUI9 C5XDP9 C5WM56 C5XHU2	C5YUI9 A0A1Z5R902 C5X2G1 C5XDP9 C5XTG0 C5WM56 C5WR74 C5XSE8 C5XHU2 C5X8J1 C5YBK6 C5WXA6 C5YA84 C5WSJ9 C5YZX3 C5XWM8 C5YG61 C5Z3M8	under	0.937251	0.995861	0.222222
Metabolism	Metabolism of terpenoids and polyketides	sbi00902	Monoterpenoid biosynthesis	1	3270	7	9002	0.000306	0.000778	C5YCW5	C5YCW3 C5Y2G5 C5YCW5 C5X5R0 C5XSQ3 C5XSQ2 C5XSQ4	under	0.957617	0.995861	0.142857
Metabolism	Metabolism of cofactors and vitamins	sbi00130	Ubiquinone and other terpenoid-quinone biosynthesis	3	3270	16	9002	0.000917	0.001777	C5X760 C5XFF3 C5Y0F9	C5X760 Q94IP1 C5XW95 C5Z783 C5YJI8 C5XFF3 C5YS19 C5YZK8 C5XVJ3 C5XN98 C5Y0F9 C5Z4B7 C5Y145 C5Y4D9 A0A1W0W700 C5XUS0	under	0.964205	0.995861	0.1875
Genetic Information Processing	Replication and repair	sbi03430	Mismatch repair	2	3270	12	9002	0.000612	0.001333	C5X1A1 C5XL75	C5XJI8 C5XV51 C5X1A1 C5XWP7 C5X609 C5XTJ5 C5WVW1 C5XL75 C5YHG1 C5YE32 C5XF43 C5Y6L0	under	0.965234	0.995861	0.166667
Metabolism	Lipid metabolism	sbi00590	Arachidonic acid metabolism	1	3270	8	9002	0.000306	0.000889	Q6JAG4	Q6JAG4 C5WV27 C5YBG4 C5YD94 C5XPZ6 C5YT11 C5Z5U2 C5WNR0	under	0.973025	0.995861	0.125
Metabolism	Carbohydrate metabolism	sbi00562	Inositol phosphate metabolism	3	3270	18	9002	0.000917	0.002	C5XPP7 C5XBV0 C5X695	C5X6G9 C5XPP7 C5WQR0 C5XBV0 C5YT78 C5X695 C5YT79 A0A1Z5S4A1 C5Y5E3 C5XU88 C5XIH4 C5WU42 C5X5H1 C5XTA7 A0A1Z5R1B1 C5Y144 C5XGG2 C5WVS0	under	0.982007	0.995861	0.166667
Environmental Information Processing	Signal transduction	sbi04075	Plant hormone signal transduction	10	3270	44	9002	0.003058	0.004888	C5WWH7 C5YN90 C5Z3A0 C5WZA8 C5YZX9 C5XN55 C5YQV1 C5XIB8 C5YYV2 C5WNT8	C5Z8T4 C5WWH7 C5XYH3 C5X8S2 C5Z4D1 C5YN90 C5Z3A0 C5XU64 C5X2H4 C5WZU9 C5WXQ1 C5WZA8 C5YB38 C5YAP2 C5YZX9 A0A1W0W3T5 C5XQR1 C5XN55 C5YQV1 C5WSM4 C5X8S0 C5XKW5 C5WQ50 C5XZF6 C5XMK2 C5Z4P3 C5WVN4 C5YUR3 C5XWW5 C5XIB8 A0A1W0W3Q9 C5XS51 C5WRD3 C5XHX8 C5YFH5 C5XQN2 A0A1W0VVM8 C5YYV2 C5XQG2 C5X3X3 C5XLW7 C5WNT8 C5YQL4 C5YWK7	under	0.982201	0.995861	0.227273
Metabolism	Lipid metabolism	sbi00564	Glycerophospholipid metabolism	5	3270	27	9002	0.001529	0.002999	C5YSV6 C5XDN8 C5XMH4 C5XIQ8 C5XSY5	C5XKV3 C5XW59 C5YSV6 C5XHH2 C5Y5E3 C5XIH4 C5XHH3 C5XUA5 C5Y6Y9 C5YHX6 C5WU42 C5Y3K8 C5XDN8 C5XMH4 C5YZB4 C5YUY7 C5WQN3 C5XIB4 C5WT78 C5WNR0 C5YV08 A0A1W0W6S1 C5XSN8 C5XIQ8 C5XSY5 C5Y194 C5WUK8	under	0.987201	0.995861	0.185185
Metabolism	Amino acid metabolism	sbi00400	Phenylalanine, tyrosine and tryptophan biosynthesis	3	3270	23	9002	0.000917	0.002555	C5YYD7 C5XLB0 C5X6V7	C5YYD7 C5X2H5 C5YLL7 C5WQV1 C5XLB0 C5XB29 C5XKW2 C5WXQ3 Q8W0T4 C5Y092 C5X6V7 A0A1Z5RL71 C5X5W2 C5Z690 C5Z3D1 C5YFR9 C5YJQ4 C5YJF0 C5WNL7 C5WN01 C5Y8Y1 C5Y4D9 C5XZK5	under	0.997038	0.997038	0.130435

## Sheet: HN-M vs. GZ-M
Level1	Level2	Map_ID	Map_Name	Test	TestAll	Ref	RefAll	Test_per	Ref_per	Test_Seq	Ref_Seq	Over_Under	P value	FDR	richFactor
Genetic Information Processing	Translation	sbi03010	Ribosome	104	3591	180	9002	0.028961	0.019996	C5YW39 C5XDG5 C5Y0E9 C5WYX6 C5YFT4 A0A1Z5RJG6 C5X5I6 C5XU89 C5Z622 C5XKB8 C5YM25 C5X0P2 C5X4C8 C5WT26 C5XS72 C5WZD5 C5XJZ0 C5YA36 C5XAE4 C5XAM5 C5Z267 C5WX74 C5YX57 Q8LKU3 C5YZ01 C5XQP0 C5WYV4 A0A1Z5RLG8 C5XAH7 C5WQX5 C5YFQ2 C5XG00 C5YIT9 C5XW37 C5X7L1 C5WRN8 C5YMX6 C5WTC9 C5YG29 C5WW47 A0A1Z5S9X6 C5YNS4 C5X4M7 C5XCR2 C5XGD3 C5YVY9 C5WV32 C5X4M6 C5YVL1 C5Y895 C5X592 C5YVD8 C5YI63 C5YUM9 C5XDZ7 C5…	C5YW39 C5XDG5 C5YH46 C5Y0E9 C5YF43 C5WYX6 C5YZY2 C5YFT4 C5YHF8 A0A1Z5RJG6 C5X5I6 C5Z9E0 C5XHM7 C5XU89 C5XMD2 C5Z622 C5XKB8 C5YM25 C5X0P2 C5X4C8 C5WT26 C5XIY6 C5XS72 C5WZD5 C5Z0N6 C5XJZ0 C5YA36 C5WY08 C5XAE4 C5YMC5 C5YMD1 C5XAM5 C5Z267 C5WX74 C5YX57 Q8LKU3 C5YZ01 C5XQP0 C5YY90 C5WYV4 A0A1Z5RLG8 C5XAH7 C5WQX5 C5YFQ2 C5WT25 C5XPN5 C5XG00 C5YIT9 C5XD91 C5XW37 C5X7L1 C5WRN8 C5XDY8 C5YMX6 C5WTC9 C5YG29…	over	7.49286e-07	8.54186e-05	0.577778
Metabolism	Energy metabolism	sbi00710	Carbon fixation in photosynthetic organisms	17	3591	24	9002	0.004734	0.002666	C5XX52 C5XFH6 C5WYF2 C5XRQ7 C5XW45 C5XYZ9 C5X951 C5YW21 C5Y4J8 C5YK81 C5X2E3 C5XPP7 A0A1B6Q2B4 C5Z0B5 C5X695 C5X4P9 C5Z7C5	C5XX52 C5XFH6 C5WYF2 C5XRQ7 C5XW45 C5XYZ9 C5X951 C5YW21 C5Y4J8 C5YK81 C5X2E3 C5XPP7 A0A1B6Q2B4 C5Z0B5 C5X695 C5X4P9 C5YSP7 C5Y5Q8 C5YU98 C5Y519 C5Z7C5 P17606 C5Z5R1 C5XPV6	over	0.0021024	0.119837	0.708333
Cellular Processes	Transport and catabolism	sbi04144	Endocytosis	41	3591	74	9002	0.011417	0.00822	C5Y4R1 C5Z0Z3 C5YZA7 C5YPZ1 C5Z487 C5XCK1 C5WPF7 C5WUT9 C5XIA1 C5YZA1 C5XQ57 C5WPD5 C5YZX5 C5WVZ4 C5WRB2 C6JRW3 C5X3H5 C5Z5Q9 C5WS02 C5XX36 C5WQB6 C5YVB1 C5XBL1 C5X8I7 C5YF53 C5Z2K4 C5XZJ2 C5YNX3 C5YSV6 C5YXY2 C5WYG6 C5Y0S2 C5XZS8 C5WT11 C5Z5R3 C5Y7T6 C5XLP9 C5XV65 C5Z1L0 C5X6C9 C5X5B2	C5Y4R1 C5WV20 C5Z0Z3 C5YZA7 C5YPZ1 C5Z487 C5XCK1 C5WPF7 C5WUT9 C5XIA1 C5XPN2 C5YVK5 C5XR17 C5YZA1 C5XQ57 C5WPD5 A0A1W0W4P3 C5YZX5 C5WVZ4 C5Z7L3 C5WRB2 C5XZ82 C5XQK2 C5YY06 C6JRW3 C5X3H5 C5Y8J9 C5Z0Z5 C5Z5Q9 C5WS02 C5XX36 C5YU58 C5WPE1 C5WQB6 C5Z6N7 C5YVB1 C5XBL1 C5X8I7 C5YF53 C5Z2K4 C5XZJ2 C5Y3K9 C5XDI7 C5Z8C6 C5YNX3 C5YSV6 A0A1Z5RAX1 C5YXY2 C5X394 C5XTS1 C5WYG6 C5WMQ2 C5Y0S2 C5XZS8 C5WT11 C5X867…	over	0.00481112	0.182822	0.554054
Genetic Information Processing	Transcription	sbi03040	Spliceosome	52	3591	99	9002	0.014481	0.010998	C5YGR1 C5YLJ8 C5YPZ1 C5WPF7 C5YGY2 C5YZA1 C5XDI8 C5XW93 C5XMR4 C5WVZ8 C5Z2M7 C5Z4R7 C5X0N4 C5WRK2 C5XR18 C5Z2N0 C5XSR7 C5Z262 C5XUC2 C5XWR4 C5XR08 C5Y7Z5 C5YLV8 C5YN67 C5YNT7 C5Y8W3 C5Z5V6 C5XDY9 C5Y082 C5Z768 C5XTZ1 C5WQ64 C5XL26 C5WNF2 C5XFV4 C5YL34 C5Z5Q8 C5XUM0 C5XWD2 C5Z0J1 C5X3C4 C5X2H1 C5YMK6 C5XCA3 C5Z9E6 C5XM20 C5XG76 C5XG09 C5YBS1 C5WUR3 C5YZ00 C5WYY2	C5YGR1 C5YLJ8 C5YPZ1 C5WPD6 C5YCD9 B3VTC7 C5WPF7 C5XPN2 C5XGI1 C5YGY2 C5WSV0 C5YZA1 C5YET4 C5XDI8 C5XW93 C5XMR4 C5WZ02 C5WVZ8 C5Z2M7 C5Z4R7 C5X0N4 C5WRK2 C5XR18 C5YU58 C5Z2N0 C5XSR7 C5WPE1 C5Z262 C5XUC2 C5XWR4 C5XR08 C5Y7Z5 C5YLV8 C5XYF2 C5YN67 C5WVZ7 C5YNT7 C5XXC1 C5XGI6 C5Y8W3 C5Z5V6 C5XDY9 C5XQM8 C5WPG0 C5Y082 C5Z502 C5X8Y2 C5XZL2 C5XAZ5 C5Z768 C5XTZ1 C5WZR9 C5WQ64 C5XL26 C5WNF2 C5Z804 C5XFV4 …	over	0.00705573	0.201088	0.525253
Metabolism	Amino acid metabolism	sbi00220	Arginine biosynthesis	10	3591	14	9002	0.002785	0.001555	C5YD28 C5Y0S1 B5B9V8 C5X2E3 C5YU02 C5WMI0 C5Y0C0 C5YZF8 C5WPC2 C5XRY3	C5YD28 C5Y0S1 B5B9V8 C5X2E3 C5YIP9 C5YU02 C5WMI0 C5Z6F3 C5Y0C0 C5YZF8 C5YBK6 C5WPC2 C5XRY3 C5WVH9	over	0.0170717	0.307114	0.714286
Metabolism	Glycan biosynthesis and metabolism	sbi00513	Various types of N-glycan biosynthesis	11	3591	16	9002	0.003063	0.001777	C5YFJ2 C5YYX0 C5WZY3 C5XDA8 C5XCD4 C5XV13 C5Z2Q5 C5YAH3 C5Z1B6 C5XL51 A0A1Z5R4V4	C5YFJ2 C5YYX0 C5WZY3 C5XDA8 C5XCD4 C5WV82 C5Z7K3 C5XV13 C5Z2Q5 C5YUN6 C5YAH3 C5Z1B6 C5YQS9 C5YEY8 C5XL51 A0A1Z5R4V4	over	0.0186335	0.307114	0.6875
Metabolism	Glycan biosynthesis and metabolism	sbi00510	N-Glycan biosynthesis	12	3591	18	9002	0.003342	0.002	C5YFJ2 C5WSR6 C5WUY2 C5WZY3 C5XDA8 C5XV13 C5Z2Q5 A0A1Z5SAJ7 C5YAH3 C5Z1B6 C5XL51 A0A1Z5R4V4	C5YFJ2 C5WSR6 C5WUY2 C5WZY3 C5XDA8 C5WV82 C5Z7K3 C5XV13 C5Z2Q5 A0A1Z5SAJ7 C5YUN6 C5YAH3 C5Z1B6 C5YQS9 C6JSE1 C5YEY8 C5XL51 A0A1Z5R4V4	over	0.0197114	0.307114	0.666667
Genetic Information Processing	Folding, sorting and degradation	sbi04141	Protein processing in endoplasmic reticulum	43	3591	84	9002	0.011974	0.009331	A0A1Z5RD91 C5X6W1 C5YPZ1 C5Y273 C5YJ75 C5X3T9 C5WXV4 C5WPF7 C5XRH0 C5XJT8 C5Z0K4 C5YZA1 C5XJS9 C6JS77 C5WNG8 C5WR54 C5X277 C5XET1 C5WZW0 C5YFJ2 C5XRG2 C5WSR6 C5Z6A7 C5XRY7 C5Z041 C5WTK1 C5WZY3 C5XDA8 C5Z769 C5XWA2 C5XPV0 C5YBU0 C5Z3I6 C5WQS5 C5Y8P0 C5XL07 A0A1Z5RF65 C5Z2Q5 C5YAH3 C5Z1B6 C5YLZ4 C5Y508 C5X5C3	A0A1Z5RD91 C5X6W1 C5YPZ1 C5Y273 C5YJ75 C5X0G5 C5X3T9 C5X3T6 C5WXV4 C5WPF7 C5XRH0 C5XPN2 C5XJT8 C5Z0K4 C5YZA1 C5XJS9 C5YU58 C6JS77 C5XR81 C5WNG8 C5WPE1 C5XVH7 C5XTR3 C5WR54 C5XFU1 C5Z0K5 C5X277 C5XEZ9 C5XET1 C5Z3M2 C5WZW0 C5WQ43 C5YFJ2 C5XPM8 C5XRG2 C5WSR6 C5Z6A7 C5XWB3 A0A1Z5RPL6 C5XRY7 C5Z0S1 C5Z041 C5WTK1 C5WZY3 C5YJP1 C5XDA8 C5Z769 C5XWA2 C5XWW2 C5XPV0 C5YBU0 C5YA13 C5Z3I6 C5WQS5 C5X897 C5Y8P0…	over	0.0229263	0.307114	0.511905
Metabolism	Glycan biosynthesis and metabolism	sbi00531	Glycosaminoglycan degradation	4	3591	4	9002	0.001114	0.000444	C5YYX0 C5XCD4 C5YQE8 C5XV25	C5YYX0 C5XCD4 C5YQE8 C5XV25	over	0.025297	0.307114	1
Metabolism	Energy metabolism	sbi00190	Oxidative phosphorylation	37	3591	72	9002	0.010304	0.007998	C5XCQ9 A0A1W0VUZ4 C5XLB7 C5YY64 C5Z141 C5YF66 C5XFB9 A0A1Z5RNH5 C5YNA5 C5XEM6 C5Y090 C5XQZ8 Q09EM2 C5YX05 C5XSW9 C5YZU8 C5Y9I0 A0A1Z5SA07 C5WZS2 C5XD18 C5XVW3 C5WN22 C5YS99 C5XBY1 C5WZ72 C5YXB7 C5YFA1 C5XDC9 Q09EK6 C5XIC9 C5Y5P6 C5WMZ8 A1E9S8 Q09EM4 Q09EL0 Q09EM3 P05502	C5XCQ9 C5XQE3 A0A1W0VUZ4 C5XLB7 C5YMN5 C5YY64 C5Z141 C5YF66 C5WQR1 C5WZX4 C5Z7B5 C5XW73 C5XFB9 A0A1Z5RNH5 C5YNA5 C5WUR7 C5XEM6 C5Y8Z9 C5Y090 C5XQZ8 Q09EM2 C5WME2 C5YX05 C5XSW9 C5XCP6 C5YZU8 C5Y9I0 A0A1Z5SA07 C5WZS2 C5XD18 C5XVW3 C5WN22 C5YYQ6 C5YT23 C5X4W8 C5YS99 A1E9T1 C5WST3 C5XBY1 C5WZ72 C5WQW9 C5YXB7 C5Z3U6 C5XKC8 C5WPC6 C5YFA1 A1E9S1 Q09EM1 C5WZ45 C5XDC9 Q09EK6 C5YUG6 C5XPF9 C5XIC9 C5X9A1 Q0…	over	0.0310803	0.307114	0.513889
Metabolism	Carbohydrate metabolism	sbi00640	Propanoate metabolism	10	3591	15	9002	0.002785	0.001666	C5XXS0 C5XK53 C5XIY9 C5Z0N4 C5Z4S4 C5XBV0 C5XPR4 C5Z0L0 C5XTB7 C5YD68	C5XXS0 C5XK53 C5XIY9 C5XRJ6 C5Z0N4 C5Z4S4 C5WMF3 C5XBV0 C5XPR4 C5Z0L0 C5XTB7 C5YD68 C5XRJ7 C5WRC8 C5WSJ3	over	0.0330577	0.307114	0.666667
Genetic Information Processing	Transcription	sbi03022	Basal transcription factors	10	3591	15	9002	0.002785	0.001666	C5Z0T6 C5YFL7 C5X694 C5YIB4 C5WN82 C5YXJ4 C5XJT2 C5YTR9 C5Z6R1 C5XQH8	C5WWP0 C5Z0T6 C5YY13 C5YFL7 C5X694 C5YIB4 C5WN82 C5YXJ4 C5XJT2 C5YTR9 C5WQW6 C5Z6R1 C5WUN9 C5XQH8 C5XGX0	over	0.0330577	0.307114	0.666667
Metabolism	Biosynthesis of other secondary metabolites	sbi00940	Phenylpropanoid biosynthesis	58	3591	120	9002	0.016151	0.01333	C5Z475 A0A1W0W7T8 C5Z471 C5X040 C5Z0E3 C5XMX0 C5XIY2 C5YH12 C5XXT8 C5XIN9 C5XPJ0 C5Z1J6 C5YCD6 C5WYQ4 A0A1W0VX32 C5Z0N9 C5Z0N8 Q94IP1 C5X3X5 C5XGH3 C5XW95 C5YB26 C5X3S7 C5Z470 C5X326 C5YY96 C5WRN4 C5Y360 C5XIY1 C5Z469 C5Z4W3 C5XIY0 C5YY92 C5X3C1 C5X3C2 C5YZI6 C5YTC4 C5YZJ2 C5X5K6 C5YYA2 C5XQT0 C5X0X1 C5X0F5 O48956 C5Z3J3 C5XNE7 C5WRN7 C5XCX2 C5XFF3 C5XFD2 C5WNS8 C5X3C6 C5X749 C5WPY8 C5XI21 C5YLL4…	C5Z475 C5YB22 A0A1W0W7T8 C5Z471 C5YB27 C5YZI4 C5X040 A0A1Z5RPH4 C5Z864 C5Z0E3 C5XMX0 C5XIY2 C5YH12 C5YZJ3 C5YWW2 C5YB25 C5XI24 C5XXT8 C5XIN9 C5XPJ0 C5X5K3 C6JST4 C5Z1J6 C5XKP4 C5YCD6 C5WYQ4 A0A1W0VX32 C5XI23 A0A1Z5R0P5 C5XIX9 C5Z0N9 C5Z0N8 Q94IP1 A0A1Z5RGB0 C5YGF5 C5XGH2 C5X3X5 C5XGH3 C5XW95 C5X3C9 C5YB26 C5X3S7 C5YP99 C5Z470 C5X744 C5X326 C5YY96 C5XXT9 C5WRN4 C5Y360 C5XIY1 C5Z469 C5Z783 C5Z8S7 C…	over	0.0362012	0.307114	0.483333
Genetic Information Processing	Folding, sorting and degradation	sbi03050	Proteasome	21	3591	38	9002	0.005848	0.004221	C5WNX2 C5YH49 C5XXY0 C5XTQ4 C5XFY9 C5YI35 C5X6E9 C5XY69 C5WVT0 C5WXR7 C5X5E3 C5Y9M7 C5YX27 C5XCV7 C5XUM4 C5Z5Q3 C5YH32 C5XIW1 C5X6V1 C5XGM8 C5XWW6	C5WNX2 C5XTW7 C5YH49 C5XXY0 C5Z5B4 C5X3Y6 A0A1Z5SBB8 C5XTQ4 C5XFY9 C5YI35 C5X6E9 C5XY69 C5YH21 C5YIK8 C5WVT0 C5Z4C7 C5XXK3 C5WXR7 C5X5E3 C5WSV1 C5YRI0 C5Y9M7 C5XWM5 C5YX27 C5XCV7 C5XUM4 C5XGK3 C5Z5Q3 C5YH32 A0A1Z5RD40 C5XIW1 C5X6V1 A0A1Z5RNH6 C5X1Y0 C5XGM8 C5YIY1 C5WR06 C5XWW6	over	0.0393521	0.307114	0.552632
Metabolism	Lipid metabolism	sbi00591	Linoleic acid metabolism	5	3591	6	9002	0.001392	0.000667	C5WNU8 C5WNU9 C5XES4 C5XES7 C5WNR0	C5WNU8 C5WNU9 C5XES4 C5XES7 C5WNR0 C9DHL8	over	0.0404098	0.307114	0.833333
Metabolism	Carbohydrate metabolism	sbi00053	Ascorbate and aldarate metabolism	10	3591	16	9002	0.002785	0.001777	C5YYX3 C5WNL8 C5YSU3 C5YH30 C5WTM9 C5YPP6 A0A1B6PEZ8 C5YZ77 C5YN91 C5XDP9	C5YYX3 C5WNL8 C5X6H6 C5X1K7 C5YSU3 C5YH30 C5WTM9 C5YPP6 A0A1B6PEZ8 C5YZ77 C5YN91 C5XDP9 C5YNP6 C5XGG2 C5Y060 A0A1Z5S6C6	over	0.057098	0.380682	0.625
Metabolism	Lipid metabolism	sbi00071	Fatty acid degradation	10	3591	16	9002	0.002785	0.001777	C5Z4S4 C5XPR4 C5Z4E9 C5XDP9 C5Y009 C5XFA1 C5XVU9 A0A1W0W7X0 C5YQ78 C5XY85	C5WZG9 C5Z4S4 C5Z1E2 C5WMF3 C5XPR4 C5Z4E9 C5XDP9 C5WND5 C5XL69 C5Y009 C5XFA1 C5XVU9 A0A1W0W7X0 C5Y1X4 C5YQ78 C5XY85	over	0.057098	0.380682	0.625
Metabolism	Carbohydrate metabolism	sbi00620	Pyruvate metabolism	24	3591	46	9002	0.006683	0.00511	C5Z841 C5WYF2 C5XIY9 C5Z0N4 C5Y4L1 C5Y1S2 C5XYZ9 C5X951 C5YW21 C5XH93 C5X1M7 C5YK81 C5YAI8 C5X5A2 C5YZ77 C5XDP9 C5Z0L0 C5Y5C9 C5XVU9 C5XTB7 C5YD68 C5YV65 C5YA50 C5XY85	C5Z841 C5WYF2 C5XZ73 C5Y4G6 C5XIY9 C5XRJ6 C5Z0N4 C5Y4L1 C5Y1S2 C5XYZ9 C5YQI8 C5X951 C5YW21 C5XH93 C5X1M7 C5YK81 C5XY37 C5YAI8 C5X5A2 A0A1Z5R4Y7 C5WRD4 C5YZ77 C5XDP9 C5Z0L0 C5YBS3 C5WND5 C5Y5C9 C5XVU9 C5XFC4 C5YL64 C5XTB7 C5WMI4 C5YD68 C5XRJ7 C5Y1X4 C5YV65 A0A1W0W529 C5YSC6 C5YA50 C5WMI3 C5X5E8 C5Z842 C5YU98 C5XY85 C5XB26 P17606	over	0.0612054	0.380682	0.521739
Metabolism	Glycan biosynthesis and metabolism	sbi00511	Other glycan degradation	3	3591	3	9002	0.000835	0.000333	C5Y397 C5YYX0 C5XCD4	C5Y397 C5YYX0 C5XCD4	over	0.063447	0.380682	1
Metabolism	Nucleotide metabolism	sbi00240	Pyrimidine metabolism	15	3591	27	9002	0.004177	0.002999	C5X972 C5YPK6 C5X8L4 C5XI75 C5XRR0 C5XNR5 C5YC31 C5X4P8 C5YPR1 C5Y2E9 C5XMK0 C5XLV5 C5X5X9 C5XH81 C5WR46	C5X972 C5XTL6 C5WRH5 C5XZ92 C5YJM9 C5YPK6 C5YZ72 C5X3D6 C5X8L4 C5XI75 C5XRR0 C5XNR5 C5YC31 C5X4P8 C5XI87 C5XCP3 C5YPR1 C5Y2E9 C5Y0A2 C5XMK0 C5XLV5 C5X5X9 C5YBA1 C5Z4Z4 C5X1P3 C5XH81 C5WR46	over	0.0723808	0.41257	0.555556
Metabolism	Metabolism of other amino acids	sbi00480	Glutathione metabolism	27	3591	54	9002	0.007519	0.005999	C5YYX3 C5WNL8 C5XUF6 C5YSU3 C5XKV8 C5YH30 C5WUH1 C5X303 C5WZ11 C5XHV9 C5YD77 C5YMG7 C5WP86 C5WY74 C5YZF7 C5WWX0 C5WUH5 C5YTU1 C5WUI3 C5WNQ0 C5XN16 C5Y9B7 C5X1U9 C5YXU8 C5XHF5 C5WUK1 C5WUK3	C5YYX3 C5WNL8 C5X6H6 C5XUF6 C5WZ12 C5YSU3 C5XKV8 C5WUJ0 C5WZ07 C5YH30 C5WUH1 C5Z557 Q6JAG4 C5Y2F0 C5X303 C5WZ11 C5YBX0 C5WUJ2 C5XHV4 C5XHV9 C5YD77 C5YMG7 A0A1Z5S8L0 C5XHF7 C5WP86 C5XPZ6 C5XHV8 C5WY74 C5WUM9 C5YZF7 C5XSE8 C5WWX0 C5Z026 C5WUH5 C5YTU1 C5WUI3 C5XU49 C5Z5U2 C5WNQ0 C5WY76 C5XN17 C5XN16 C5Z4Z4 A0A1W0W1C7 C5Y9B7 C5X1U9 C5WQK9 C5YXU8 C5Y7W3 C5XHF5 C5XKL4 C5WUK1 C5WUK3 C5Z3M8	over	0.0844179	0.455914	0.5
Genetic Information Processing	Folding, sorting and degradation	sbi04130	SNARE interactions in vesicular transport	10	3591	17	9002	0.002785	0.001888	C5YHR0 C5XCF2 C5XNN2 C5YV35 C5XT73 C5XHN3 C5XIP8 C5XMQ4 C5XL52 C5XJ85	C5YHR0 C5Z5C0 C5XCF2 C5XNN2 C5YV35 C5XT73 C5XAA1 C5XHN3 C5YPA6 C5XIP8 C5WY64 C5XMQ4 C5WY28 C5YLC8 C5XL52 C5XJ85 C5WQH7	over	0.0901496	0.455914	0.588235
Metabolism	Amino acid metabolism	sbi00290	Valine, leucine and isoleucine biosynthesis	7	3591	11	9002	0.001949	0.001222	C5YB10 C5XRZ8 C5XT62 C5YN64 C5XF87 C5YW13 C5WN25	C5Y4G6 C5YQI8 C5YB10 C5XRZ8 C5XT62 C5YN64 C5XF87 C5YW13 C5XX95 C5WN25 C5Y7K7	over	0.0978879	0.455914	0.636364
Metabolism	Biosynthesis of other secondary metabolites	sbi00945	Stilbenoid, diarylheptanoid and gingerol biosynthesis	6	3591	9	9002	0.001671	0.001	Q94IP1 C5X3S7 C5Z4W3 C5XQT0 O48956 C5XCX2	Q94IP1 C5X3S7 C5Z4W3 C5XQT0 O48956 C5XCX2 C5XN98 C5Y145 C5XUF0	over	0.0980328	0.455914	0.666667
Metabolism	Carbohydrate metabolism	sbi00030	Pentose phosphate pathway	15	3591	28	9002	0.004177	0.00311	C5XFH6 C5XRQ7 C5Y4J8 C5WN27 A0A1B6Q2B4 C5X4P9 C5YD77 C5XFY6 C5XJ72 C5XZX0 C5X653 C5YLA9 C5WM79 C5X1U9 C5Z7C5	C5XFH6 C5XRQ7 C5Y4J8 C5X2Z4 C5Y2F0 C5WN27 A0A1B6Q2B4 C5YGY0 C5X4P9 C5Z7L1 C5YD77 C5XFY6 C5XJ72 C5XZX0 C5YSP7 C5Z4B4 C5X653 C5Y5Q8 C5XCT5 C5YLA9 C5YLK6 C5XLZ0 C5WM79 C5YAA9 C5X1U9 C5Z7C5 C5XR33 C5Z5R1	over	0.0999811	0.455914	0.535714
Metabolism	Amino acid metabolism	sbi00280	Valine, leucine and isoleucine degradation	9	3591	16	9002	0.002506	0.001777	C5XK53 C5XIY9 C5Z0N4 C5XBV0 C5XDP9 C5Z0L0 A0A1W0W7X0 C5XS04 A0A1Z5SBR4	C5XK53 C5XIY9 C5Z0N4 C5WZG9 C5WMF3 C5XBV0 C5YL06 C5XDP9 C5Z0L0 A0A1W0W7X0 C5WRC8 C5XS04 C5YZR0 C5X0R5 A0A1Z5SBR4 C5WSJ3	over	0.140013	0.580137	0.5625
Metabolism	Energy metabolism	sbi00920	Sulfur metabolism	9	3591	16	9002	0.002506	0.001777	C5XFP1 C5XG02 C5YT78 C5YI27 C5YC80 C5Z0R1 C5XG77 C5YUG1 C5Z025	C5XFP1 C5XG02 C5YT78 C5YI27 C5X183 C5YC80 C5Z0R1 C5YT79 C5XG77 C5X9E4 A0A1W0VZ63 C5YUG1 C5XCB7 C5Z025 C5WUP1 C5WTT3	over	0.140013	0.580137	0.5625
Metabolism	Carbohydrate metabolism	sbi00020	Citrate cycle (TCA cycle)	13	3591	25	9002	0.00362	0.002777	C5XXS0 C5WYF2 C5XIY9 C5Z0N4 C5YW21 C5XH85 Q1KSB0 C5YET5 C5X5A2 C5XWJ7 C5Z0L0 C5XYK7 C5Y8E8	C5XXS0 C5WYF2 C5XZ73 C5XIY9 C5Z0N4 C5YW21 C5XH85 Q1KSB0 C5XY37 C5YIC1 C5YET5 C5YBX0 C5X5A2 C5YPW0 A0A1Z5R4Y7 C5XWJ7 C5Z0L0 C5YBS3 C5XYK7 C5YL64 C5WZ45 A0A1W0W529 C5YSC6 C5Y8E8 C5X9Z9	over	0.150765	0.580137	0.52
Metabolism	Glycan biosynthesis and metabolism	sbi00604	Glycosphingolipid biosynthesis - ganglio series	2	3591	2	9002	0.000557	0.000222	C5YYX0 C5XCD4	C5YYX0 C5XCD4	over	0.159104	0.580137	1
Metabolism	Metabolism of cofactors and vitamins	sbi00750	Vitamin B6 metabolism	2	3591	2	9002	0.000557	0.000222	A0A1W0W1P7 C5YUZ5	A0A1W0W1P7 C5YUZ5	over	0.159104	0.580137	1
Metabolism	Amino acid metabolism	sbi00340	Histidine metabolism	5	3591	8	9002	0.001392	0.000889	C5XDP9 C5Y092 C5WWI2 C5XH91 C5YG33	C5XDP9 C5Y092 C5WQU1 C5WWI2 C5XH91 C5XU32 C5XGG2 C5YG33	over	0.171886	0.580137	0.625
Metabolism	Metabolism of other amino acids	sbi00450	Selenocompound metabolism	4	3591	6	9002	0.001114	0.000667	C5XZX5 C5Z291 C5WVD4 C5WTP7	C5XZX5 C5X183 A0A1B6QR57 C5Z291 C5WVD4 C5WTP7	over	0.177622	0.580137	0.666667
Metabolism	Lipid metabolism	sbi01040	Biosynthesis of unsaturated fatty acids	4	3591	6	9002	0.001114	0.000667	C5Z4S4 C5XPR4 C5XX43 C5YED4	C5WZG9 C5Z4S4 C5XPR4 C5XX43 C5YED4 C5XG99	over	0.177622	0.580137	0.666667
Metabolism	Glycan biosynthesis and metabolism	sbi00603	Glycosphingolipid biosynthesis - globo and isoglobo series	3	3591	4	9002	0.000835	0.000444	C5X5L7 C5YYX0 C5XCD4	C5WXC7 C5X5L7 C5YYX0 C5XCD4	over	0.177897	0.580137	0.75
Metabolism	Amino acid metabolism	sbi00350	Tyrosine metabolism	10	3591	19	9002	0.002785	0.002111	C5YYD7 C5XMC9 C5XVU9 C5Y092 C5Z8V5 C5YAF5 C5Z228 C5XY85 C5XVJ3 C5YDD2	C5Y309 C5YYD7 C5WPI5 C5XMC9 C5WND5 C5XVU9 C5Y092 C5XUZ6 C5Y1X4 C5Z8V5 C5XCA6 C5YTN9 C5YAF5 C5Z228 C5XY85 C5XZ69 C5XVJ3 C5YDD2 C5Y4D9	over	0.183201	0.580137	0.526316
Metabolism	Metabolism of other amino acids	sbi00410	beta-Alanine metabolism	10	3591	19	9002	0.002785	0.002111	C5XK53 C5WMY2 C5Z4S4 C5XBV0 C5X8L4 C5XPR4 C5XDP9 C5XMK0 C5YAF5 C5YDD2	C5XK53 C5XZ92 C5WMY2 C5Z4S4 C5WMF3 C5XBV0 C5X8L4 A0A1Z5R902 C5XPR4 C5XDP9 C5XCA6 C5WRC8 C5XMK0 C5WRM9 C5YAF5 C5XZ69 C5YDD2 C5WSJ3 C5YG61	over	0.183201	0.580137	0.526316
Metabolism	Metabolism of cofactors and vitamins	sbi00770	Pantothenate and CoA biosynthesis	9	3591	17	9002	0.002506	0.001888	A0A1W0W2D1 C5X8L4 C5YHW1 C5YN64 C5XF87 C5YW13 C5XMK0 C5XLV5 C5YLK2	A0A1W0W2D1 C5XZ92 C5X8L4 C5YHW1 C5YN64 C5XF87 C5YW13 C5XX95 C5XMK0 C5Z607 C5XLV5 C5Y7K7 C5XTW9 C5YLK2 C5XKA7 C5XKA9 C5YG61	over	0.196109	0.604228	0.529412
Metabolism	Global and overview maps	sbi01240	Biosynthesis of cofactors	43	3591	97	9002	0.011974	0.010775	C5YU10 C5X972 C5XIY9 A0A1W0W2D1 C5YAM6 C5Z0N4 C5Y4L1 C5XSC5 C5Y1S2 C5XH93 C5XI18 C5X760 C5Z191 C5WTM9 C5XUJ7 C5YPK6 C5YAI8 C5Y297 A0A1W0W1P7 C5YHW1 C5WYW2 A0A1B6PEZ8 C5WYH8 C5Z5Z9 C5YZ77 C5XNR5 C5Z0L0 C5YIY2 C5X7Q7 C5YZF7 C5Y9F9 C5YPR1 C5YNA8 C5Y2E9 C5WTQ1 C5X0S2 C5YS19 C5YIV3 C5XVJ3 C5WZW9 C5YLK2 C5X102 C5YBC2	C5XEJ6 C5YU10 C5YU07 C5YZJ4 C5X972 C5XIY9 A0A1W0W2D1 C5YAM6 C5X1K7 C5Z0N4 C5Y4L1 C5XTL6 C5XSC5 C5Y1S2 C5WRH5 C5XH93 C5XI18 C5X760 C5Z191 C5WTM9 C5YJM9 C5XUJ7 C5YPK6 C5YAI8 C5YLV3 C5Y297 A0A1W0W1P7 C5YHW1 C5WYW2 A0A1B6PEZ8 C5WYH8 C5Z5Z9 C5WRD4 C5YZ77 C5XNR5 C5Z0L0 C5YCK7 C5YE75 C5YFN1 C5YIY2 C5YQS6 C5XFC4 C5X7Q7 C5YZF7 C5Y9F9 C5YPR1 C5XH23 C5WZI6 C5YNA8 C5Y2E9 C5XT03 C5Y0A2 C5Z607 C5XSJ4 C5WTQ1 C5…	over	0.213097	0.629447	0.443299
Metabolism	Carbohydrate metabolism	sbi00630	Glyoxylate and dicarboxylate metabolism	15	3591	31	9002	0.004177	0.003444	C5WYF2 C5XIY9 C5Z0N4 C5YG66 C5YW21 B5B9V8 C5XUZ3 Q1KSB0 C5Y297 C5YJ49 C5Z0L0 C5XYK7 C5XTB7 C5XKW6 C5XA58	C5WYF2 C5Y093 C5XIY9 C5Z0N4 C5YG66 C5YW21 B5B9V8 C5XUZ3 Q1KSB0 C5YIC1 C5Y297 C5YJ49 A0A1W0W769 C5Z0L0 C5YG63 C5XW40 C5XYK7 C5YQS6 C5XTB7 C5WMI4 C5WY71 C5XKW6 C5YS41 C5WMI3 C5Z2Z6 C5YC45 C5Y519 C5XA58 C5X9Z9 C5XRB9 C5WMW1	over	0.215337	0.629447	0.483871
Metabolism	Amino acid metabolism	sbi00260	Glycine, serine and threonine metabolism	17	3591	36	9002	0.004734	0.003999	C5XIY9 C5Z0N4 C5X054 C5YG66 C5YL07 C5YLQ3 C5Y297 C5YJ49 C5XDP9 C5Z0L0 C5YUZ5 C5XIL7 C5Y6W1 C5Z690 C5WN25 C5YAF5 C5YDD2	C5XIY9 C5Z0N4 C5X054 C5YG66 C5YL07 C5X4K6 C5YLQ3 C5Y297 C5YJ49 C5XB29 C5XIV6 C5XDP9 C5Z0L0 C5YUZ5 C5XW40 Q8W0T4 C5YQS6 C5XIL7 C5Y6W1 C5XCA6 C5Z690 C5WN25 C5YS41 C5YMM0 C5YZR0 C5X0R5 C5YC45 C5YAF5 C5X893 C5YCC5 C5XFN4 C5XZ69 C5YDD2 C5X1N6 C5WSV9 C5XRB9	over	0.23141	0.659519	0.472222
Metabolism	Carbohydrate metabolism	sbi00010	Glycolysis / Gluconeogenesis	32	3591	72	9002	0.008911	0.007998	C5XX52 C5XFH6 C5XRQ7 C5XW45 C5XIY9 C5Z0N4 C5Y4L1 C5Y1S2 C5YJF5 C5XBD4 C5XH93 C5XPP7 C5WN27 A0A1B6Q2B4 C5Z0B5 C5YAI8 C5X695 C5X5A2 C5YZ77 C5XJ72 C5XZX0 C5XDP9 C5Z0L0 C5WNH9 C5XVU9 C5Y9T0 C5XTB7 C5YLA9 C5WM79 C5XY85 C5Z7C5 C5X9W0	C5XX52 C5XFH6 C5XRQ7 C5XZ73 C5XW45 C5XIY9 C5XRJ6 C5Z0N4 C5Y4L1 C5Y1S2 C5YJF5 C5XBD4 C5XH93 C5X2Z4 C5WP07 C5Z1D3 C5XPP7 C5WN27 A0A1B6Q2B4 C5XY37 C5Y9J4 C5Z0B5 C5YAI8 C5X695 C5X5A2 C5Z7L1 A0A1Z5R4Y7 C5Y9T1 C5WRD4 C5YZ77 C5XJ72 C5XZX0 C5XDP9 C5Z0L0 C5WNH9 C5YSP7 C5YBS3 C5WND5 C5Z4B4 C5XVU9 C5Y9T0 C5XFC4 A0A1Z5S4A1 C5YL64 C5XTB7 C5WMI4 C5XRJ7 C5Y1X4 A0A1W0W529 C5YUA1 C5YSC6 C5Y9T3 C5Y5Q8 C5WQ44 C5WMI…	over	0.249713	0.683104	0.444444
Metabolism	Lipid metabolism	sbi00061	Fatty acid biosynthesis	9	3591	18	9002	0.002506	0.002	C5Z4E9 C5Z5Z9 C5Y8Z7 C5XFA1 C5YIY2 C5YD68 C5YED4 C5YQ78 C5WNG2	C5Z4E9 C5Z5Z9 C5Y8Z7 C5YE75 C5XFA1 C5YIY2 C5YD68 C5YED4 C5WZI6 C5YQ78 C5WNG2 C5XSJ4 A0A1W0W5Q3 C5XG99 C5WZI4 C5YIW0 C5XE14 C5X9U6	over	0.259826	0.683104	0.5
Genetic Information Processing	Translation	sbi03013	RNA transport	31	3591	70	9002	0.008633	0.007776	C5YLJ8 C5Z0D7 C5XAA7 C5XME1 C5XT21 C5XBK5 C5YW22 C5XUM2 C5XDI8 C5X0U6 C5XT16 C5WRE1 C5XBM7 C5WZC3 C5WNG8 C5Z5K3 C5XWR4 C5XFY4 C5WNT6 C5WQ71 C5YPY1 C5YL34 C5YAX6 C5XL07 C5YSD0 A0A1Z5SBS5 C5WRW8 C5XY51 C5XLT1 C5WT49 C5WVX6	C5YLJ8 C5YMH0 C5Z0D7 C5XAA7 C5WPD6 C5XME1 C5XT21 C5WXS7 C5XBK5 C5YW22 C5XXQ0 C5XUM2 C5XDI8 C5X0U6 C5YBI6 C5XT16 C5XM02 C5WRE1 C5XBM7 C5WZC3 C5WNG8 C5Z5K3 C5YVW3 C5Y0K9 C5XWR4 C5YBU9 C5XFY4 C5WNT6 C5XXC1 C5WQ71 C5WQX7 C5X481 C5X8Y2 C5YPY1 C5XJC8 C5XUN8 C5Z804 C5YL34 C5YZM3 C5XXY1 C5YAX6 C5YWA7 C5XV89 C5WUE8 C5WRC0 A0A1Z5S9J1 C5XL07 C5YSD0 C5WZT7 C5X861 C5YGG6 C5XSV7 C5Z1B7 A0A1Z5SBS5 C5WRW8 C5WSM7…	over	0.262467	0.683104	0.442857
Genetic Information Processing	Folding, sorting and degradation	sbi04120	Ubiquitin mediated proteolysis	20	3591	44	9002	0.005569	0.004888	C5X6W1 C5Y273 C5XRH0 C5Z7L0 C5WRN8 C5XG33 C5YQ24 C5Y2Z7 C5X391 C5Z8W9 C5Z041 C5XAB9 C5Z3I6 C5WTU1 C5YHJ0 C5XE30 C5XYS7 C5YLZ4 C5Z0M5 C5Y508	C5X6W1 C5XIY6 C5Z0N6 C5Y273 C5XRH0 C5Z7L0 C5WRN8 C5XG33 C5YQ24 C5Y2Z7 C5XEZ9 C5Y2L6 C5XGY6 C5X391 C5XPM8 A0A1Z5RPL6 C5Z8W9 C5WXX5 C5Z041 C5XAB9 C5YA13 C5Z3I6 C5XH65 C5WPM7 C5WUE8 C5X897 C5WY66 C5WWH4 C5YT12 C5XKK4 C5WTU1 C5XD25 C5YHJ0 C5XE30 C5YXZ6 C5XYS7 C5YK67 C5YLZ4 C5Z0M5 C5Y508 C5Z5X9 C5XCE6 C5XJK7 C5XGJ0	over	0.271895	0.683104	0.454545
Genetic Information Processing	Translation	sbi00970	Aminoacyl-tRNA biosynthesis	14	3591	30	9002	0.003899	0.003333	C5YZU3 C5YH58 C5YPE5 A0A1Z5RAK5 C5WQD6 C5WYW2 C5XMK4 C5YTZ0 C5WYH8 C5XAA3 C5YU83 C5XGU2 C5Y3V8 C5WTP7	C5WTV8 C5YZU3 C5YH58 C5WN03 C5WU56 C5YPE5 A0A1Z5RAK5 C5WPG5 A0A1B6QR57 C5WQD6 C5WYW2 C5WNJ7 C5XMK4 C5YTZ0 C5WYH8 C5Z055 C5Y9Z7 A0A1Z5RD75 C5YHH1 C5XAA3 C5XT03 C5WR30 C5YU83 C5XGU2 C5Y3V8 C5WTP7 C5X7S5 C5Y6B8 C5WTY1 C5Y8Z8	over	0.281008	0.683104	0.466667
Metabolism	Metabolism of cofactors and vitamins	sbi00740	Riboflavin metabolism	4	3591	7	9002	0.001114	0.000778	C5Y9F9 C5WRL4 C5XLV5 C5X102	C5Y9F9 C5WRL4 C5X7Q3 C5XLV5 C5WRL6 C5XVM3 C5X102	over	0.287623	0.683104	0.571429
Metabolism	Biosynthesis of other secondary metabolites	sbi00950	Isoquinoline alkaloid biosynthesis	4	3591	7	9002	0.001114	0.000778	C5YYD7 C5XMC9 C5YAF5 C5YDD2	C5YYD7 C5XMC9 C5XCA6 C5YAF5 C5XZ69 C5YDD2 C5Y4D9	over	0.287623	0.683104	0.571429
Metabolism	Biosynthesis of other secondary metabolites	sbi00960	Tropane, piperidine and pyridine alkaloid biosynthesis	4	3591	7	9002	0.001114	0.000778	C5YYD7 C5Y092 C5YAF5 C5YDD2	C5YYD7 C5Y092 C5XCA6 C5YAF5 C5XZ69 C5YDD2 C5Y4D9	over	0.287623	0.683104	0.571429
Metabolism	Amino acid metabolism	sbi00310	Lysine degradation	7	3591	14	9002	0.001949	0.001555	C5XIY9 C5Z0N4 C5XDP9 C5Z0L0 C5XIL7 C5XDD8 C5YC42	C5XIY9 C5Z0N4 C5X4K6 C5WMF3 C5XIV6 C5XDP9 C5Z0L0 C5XIL7 C5Z079 C5XDD8 C5YC42 C5XTQ3 C5XFN4 C5XAP1	over	0.30443	0.691721	0.5
Metabolism	Amino acid metabolism	sbi00270	Cysteine and methionine metabolism	15	3591	33	9002	0.004177	0.003666	C5WYF2 C5YHS5 C5XFP1 C5X054 C5YW21 C5XI18 C6JS30 C5YLQ3 C5X291 C5YC80 C5YZF7 C5YUG1 A0A1Z5R741 C5WVD4 C5X274	C5YZJ4 C5WYF2 C5YHS5 C5XFP1 C5XRJ6 C5X054 C5YW21 C5XI18 C6JS30 C5YLQ3 C5X291 C5YC80 C5Z038 C5YZF7 C5XRJ7 C5XSE8 O81606 C5YZR0 C5X0R5 A0A1W0VZ63 C5XI09 C5YUG1 A0A1Z5R741 C5X893 C5YG04 C5XTH3 C5WVD4 C5X274 C5WUP1 C5WSV9 A0A1W0VTJ5 C5Y4D9 C5Z3M8	over	0.314131	0.691721	0.454545
Metabolism	Carbohydrate metabolism	sbi00660	C5-Branched dibasic acid metabolism	3	3591	5	9002	0.000835	0.000555	C5YB10 C5XRZ8 C5XT62	C5YB10 C5XRZ8 C5XT62 C5XX95 C5Y7K7	over	0.315522	0.691721	0.6
Genetic Information Processing	Folding, sorting and degradation	sbi04122	Sulfur relay system	3	3591	5	9002	0.000835	0.000555	C5XUJ7 C5XUW2 C5Y081	C5XUJ7 C5XUW2 C5Y9U8 C5Y081 C5YQV7	over	0.315522	0.691721	0.6
Metabolism	Energy metabolism	sbi00910	Nitrogen metabolism	6	3591	12	9002	0.001671	0.001333	C5YD28 C5XSV1 B5B9V8 C5YM95 C5XKW6 C5YFV4	C5YD28 C5XSV1 B5B9V8 C5WYI7 C5XGS0 C5YM90 C5YM95 C5XKW6 C5YM88 C5YM92 C5YFV4 C5YM76	over	0.331822	0.70741	0.5
Cellular Processes	Transport and catabolism	sbi04145	Phagosome	14	3591	31	9002	0.003899	0.003444	C5XCQ9 C5Z0Z3 C5YF66 C5XFB9 C5XIA1 C5Z7S0 C5WSQ3 C5YX05 C5XT00 C5WQB6 C5XET1 C5Z769 C5XWA2 C5Y5P6	C5XCQ9 C5Z0Z3 C5YF66 C5Z7B5 C5XW73 C5XFB9 C5XMJ4 C5XVI8 C5XIA1 C5Z7S0 C5Y8Z9 C5WZ25 C5WMT4 C5WQE5 C5WSQ3 C5YX05 C5XT00 C5X4W8 C5WQB6 C5WZ62 C5XET1 C5WQW9 C5XKC8 C5WY28 C5Z0S1 C5Z769 C5XWA2 C5XPF9 C5Y5P6 C5XYW6 C5XQY1	over	0.335089	0.70741	0.451613
Metabolism	Lipid metabolism	sbi00062	Fatty acid elongation	2	3591	3	9002	0.000557	0.000333	C5XX43 C5WNN9	C5XX43 C5WNN9 C5YIW0	over	0.350417	0.726319	0.666667
Metabolism	Amino acid metabolism	sbi00380	Tryptophan metabolism	5	3591	10	9002	0.001392	0.001111	C5XIY9 C5YH12 C5Z0N4 C5XDP9 C5Z0L0	C5XIY9 C5YH12 C5Z0N4 C5WMF3 C5X2G1 C5XDP9 C5Z0L0 C5WY40 C5YAE8 C5X8J1	over	0.364112	0.728223	0.5
Metabolism	Metabolism of cofactors and vitamins	sbi00670	One carbon pool by folate	5	3591	10	9002	0.001392	0.001111	C5WVY7 C5YG66 C5Y297 C5Y2E9 C5XGU2	C5WVY7 C5YG66 C5Y297 C5XCF3 C5YQS6 C5Y2E9 A0A1Z5RCY7 C5XGU2 C5XRB9 C5WMW1	over	0.364112	0.728223	0.5
Metabolism	Amino acid metabolism	sbi00250	Alanine, aspartate and glutamate metabolism	10	3591	22	9002	0.002785	0.002444	C5YD28 B5B9V8 C5X2E3 C5WMY2 C5YUI9 C5YII6 C5YU02 C5YJ49 C5XNR5 C5WMI0	C5YD28 B5B9V8 C5X2E3 C5WMY2 C5YUI9 C5YII6 C5YU02 C5YJ49 C5XNR5 C5YCK7 C5XGS0 C5WMI0 C5YG05 C5Y0A2 C5YYD1 C5WRM9 C5YZR0 C5X0R5 C5XRA7 C5Y9E4 C5YQM9 C5Z846	over	0.371509	0.730208	0.454545
Metabolism	Metabolism of terpenoids and polyketides	sbi00900	Terpenoid backbone biosynthesis	7	3591	15	9002	0.001949	0.001666	C5XUG8 C5YB59 C5XSB3 C5YUX0 C5WLY2 A0A1Z5SBR4 C5XYT6	C5XUG8 C5XAU4 A0A1Z5RPE9 C5YB59 C5XX72 C5XSB3 C5WQW2 C5X5D5 C5YUX0 C5WLY2 C5XEP2 A0A1Z5SBR4 C5XHL1 C5XYT6 C5XCF6	over	0.386745	0.745506	0.466667
Metabolism	Lipid metabolism	sbi00072	Synthesis and degradation of ketone bodies	1	3591	1	9002	0.000278	0.000111	A0A1Z5SBR4	A0A1Z5SBR4	over	0.398911	0.745506	1
Metabolism	Biosynthesis of other secondary metabolites	sbi00965	Betalain biosynthesis	1	3591	1	9002	0.000278	0.000111	C5XRD8	C5XRD8	over	0.398911	0.745506	1
Genetic Information Processing	Translation	sbi03008	Ribosome biogenesis in eukaryotes	15	3591	35	9002	0.004177	0.003888	C5XXQ4 C5YW22 C5WRK2 C5XFV2 C5XW06 C5X3A6 C5X044 C5Z8J0 C5Y4Z6 C5YLI6 C5Z8T9 C5WRW8 C5XGF0 C5XRZ6 C5Z1T0	C5XXQ4 C5YW22 C5WZ02 C5WRK2 C5XFV2 C5X7B1 C5XW06 C5WZS5 C5X3A6 C5WTC3 C5X044 C5Z8J0 C5XZE5 C5Y4Z6 C5YSD9 C5WRC0 C5YM65 C5YLI6 C5YGG6 C5Z8T9 C5Y140 C5WRW8 C5WX23 C5XGF0 C5Z4F8 C5YWG8 C5XRZ6 C5WZS4 C5Z1T0 C5WNE4 C5X762 C5WXV5 C5YHT1 C5Z1B2 C5YF13	over	0.421929	0.775805	0.428571
Metabolism	Metabolism of other amino acids	sbi00460	Cyanoamino acid metabolism	8	3591	18	9002	0.002228	0.002	C5X3X5 C5Y297 Q9SBL1 C5YC80 C5XY71 C5XKW6 C5XFD2 C5WNS8	C5X3X5 C5Y297 Q9SBL1 C5YC80 C5XY71 C5XPZ6 C5YQS6 C5XKW6 C5XY70 C5XTT9 C5XFD2 C5WNS8 C5Y9E4 C5Z4Q6 C5YAD5 C5XRB9 Q43135 C5YC22	over	0.432743	0.783059	0.444444
Metabolism	Carbohydrate metabolism	sbi00051	Fructose and mannose metabolism	14	3591	33	9002	0.003899	0.003666	C5XFH6 C5XRQ7 C5XES8 C5YAM6 C5XPP7 A0A1B6Q2B4 C5X695 C5Z3Q8 C5XJ72 C5XZX0 C5YLA9 C5WTQ1 C5WM79 C5Z7C5	C5XFH6 C5XRQ7 C5XES8 C5YAM6 C5Z1D3 C5XPP7 A0A1B6Q2B4 C5X695 C5Z7L1 C5Z3Q8 C5Z757 C5Z3Q6 C5XJ72 C5XZX0 C5YSP7 C5Z4B4 C5Z7E8 C5YUA1 C5Y5Q8 C5XCT5 C5YLA9 C5YH68 C5Z390 C5WTQ1 C5XLZ0 C5XPS1 C5WM79 C5YAA9 C5XLZ5 C5Z7C5 C5Z0Q4 C5XJZ6 C5Z5R1	over	0.447799	0.785371	0.424242
Cellular Processes	Transport and catabolism	sbi04146	Peroxisome	14	3591	33	9002	0.003899	0.003666	C5YVR0 C5Z4S4 C5Y1H6 C5XMT6 C5X487 C5XPR4 C5YJ49 C5Z4E9 C5XFA1 C5XIL7 C5YG02 C5YQ78 C5XSB3 C5WQ52	C5WZG9 C5X4K6 C5YVR0 C5Z4S4 C5YBX0 C5WNQ9 C5Y1H6 C5YN49 C5XMT6 C5X487 C5XPR4 C5YJ49 A0A1W0W769 C5Z4E9 C5XIV6 C5YG63 C5XFA1 C5XIL7 C5YG02 C5WY71 C5YQ78 C5YT11 C5XSB3 C5Z3T0 C5XYZ8 C5XFN4 C5YG01 C5XYG8 C5YJ82 C5WQ52 C5X945 C5YNA6 C5YG31	over	0.447799	0.785371	0.424242
Metabolism	Metabolism of cofactors and vitamins	sbi00760	Nicotinate and nicotinamide metabolism	5	3591	11	9002	0.001392	0.001222	C5XI75 C5X7Q7 C5XLV5 C5X5X9 C5X396	C5XI75 C5X7Q7 C5XCP3 C5Z3T0 C5XLV5 C5WTX0 C5X5X9 C5X396 C5X4A1 C5XVU3 C5XAJ6	over	0.464221	0.798382	0.454545
Metabolism	Biosynthesis of other secondary metabolites	sbi00941	Flavonoid biosynthesis	7	3591	16	9002	0.001949	0.001777	C5WV22 Q94IP1 C5X3S7 C5Z4W3 C5XQT0 O48956 C5XCX2	C5WV22 Q94IP1 Q9XGX2 C5X3S7 C5Y3P5 C5Z4W3 C5XQT0 O48956 C5XCX2 C5XWH8 C5XN98 C5YGM0 C5Y145 Q8VWQ7 C5XUF0 C5WYQ9	over	0.469224	0.798382	0.4375
Metabolism	Amino acid metabolism	sbi00360	Phenylalanine metabolism	8	3591	19	9002	0.002228	0.002111	C5XXT8 C5YCD6 C5YYD7 C5Y092 C5Z8V5 C5YAF5 C5XVJ3 C5YDD2	C5XXT8 C5YCD6 C5Y309 C5YYD7 C5WMF3 C5XXT9 C5X2G1 C5XXU0 C5Y092 C5XME6 C5Z8V5 C5XCA6 C5X8J1 C5YAF5 C5XZ69 C5XVJ3 C5YDD2 C5Y4D9 C5WS41	over	0.508346	0.803755	0.421053
Metabolism	Lipid metabolism	sbi00592	alpha-Linolenic acid metabolism	6	3591	14	9002	0.001671	0.001555	C5WZV3 C5Z4S4 C5XPR4 C5Y009 C5WZ95 C5WNR0	C5YM52 C5WZG9 C5WZV3 C5Z4S4 C5XPR4 C5Y009 C5WVL6 C5Y1X4 C5YDV5 C5WZ95 C5Z6J5 C5WNR0 C5Z6J7 C9DHL8	over	0.510802	0.803755	0.428571
Environmental Information Processing	Signal transduction	sbi04070	Phosphatidylinositol signaling system	6	3591	14	9002	0.001671	0.001555	C5XN41 C5X6G9 C5YT78 A0A1Z5SA56 C5XUA5 C5WPJ1	C5XN41 C5X6G9 C5WQR0 C5YT78 A0A1Z5SA56 C5YT79 C5XU88 C5XUA5 C5YHX6 C5XTA7 A0A1Z5R1B1 C5WPJ1 C5Y144 C5XGG2	over	0.510802	0.803755	0.428571
Cellular Processes	Transport and catabolism	sbi04136	Autophagy - other	6	3591	14	9002	0.001671	0.001555	C5YIC7 C5WM64 C5Y466 C5Z545 C5XZN3 C5XWU8	C5YIC7 C5WM64 C5Y466 C5XY23 C5Z545 C5XZN3 C5Y5G8 C5XTK4 C5YCZ6 C5XGD8 C5YQ66 C5XS44 C5Y565 C5XWU8	over	0.510802	0.803755	0.428571
Metabolism	Lipid metabolism	sbi00565	Ether lipid metabolism	4	3591	9	9002	0.001114	0.001	C5YSV6 C5WNR0 C5XIQ8 C5XSY5	C5YSV6 C5Y5E3 C5XIH4 C5WU42 C5WNR0 C5XIQ8 C5XSY5 C5Y194 C5WUK8	over	0.514685	0.803755	0.444444
Metabolism	Metabolism of cofactors and vitamins	sbi00790	Folate biosynthesis	4	3591	9	9002	0.001114	0.001	C5Z191 C5XUJ7 C5YNA8 C5Y2E9	C5Z191 C5XUJ7 C5YBG4 C5YNA8 C5Y2E9 C5Y9U8 C5XVM3 C5YPL9 C5YVA1	over	0.514685	0.803755	0.444444
Environmental Information Processing	Signal transduction	sbi04016	MAPK signaling pathway - plant	13	3591	32	9002	0.00362	0.003555	C5X972 C5XN41 C5YPK6 C5Z5N1 A0A1Z5SA56 C5Z3A0 C5WXQ1 C5WZA8 C5YB38 C5X8S0 C5WX87 C5YPE6 C5WNT8	C5X972 C5XN41 C5WRH5 C5YPK6 C5WWH7 C5WUG0 C5Z5N1 C5XYH3 C5X8S2 C5Z4D1 A0A1Z5SA56 C5Z3A0 C5XXH4 C5XU64 C5X2H4 C5WXQ1 C5WZA8 C5Y559 C5YB38 C5WZU7 C5YQV1 C5X8S0 C5XZF6 C5Z4P3 C5WX87 C6JSV0 C5YPE6 C5YUR3 A0A1W0W3Q9 C5X3X3 C5WNT8 C5YG40	over	0.533257	0.821504	0.40625
Metabolism	Carbohydrate metabolism	sbi00040	Pentose and glucuronate interconversions	5	3591	12	9002	0.001392	0.001333	C5XSC5 C5WTM9 C5YPP6 C5X4P9 C5YZ77	C5XSC5 C5WTM9 C5YPP6 C5X4P9 C5X3D5 C5YZ77 C5XIT6 C5XMC1 C5YH68 C5X5J6 C5XIT5 C5WM71	over	0.558791	0.844435	0.416667
Metabolism	Energy metabolism	sbi00195	Photosynthesis	12	3591	30	9002	0.003342	0.003333	C5WY84 C5X9I1 A1E9X5 C5WTY4 C5Z269 Q09EK6 C5X9F7 C5WZ31 C5XQJ3 A1E9V4 C5XR87 Q9T2L6	C5WY84 C5X9I1 A1E9X5 A1E9T9 A1E9T1 C5WTY4 C5WPC6 A1E9S1 C5Z269 Q09EK6 C5X9F7 C5YYS6 C5XIJ3 A1E9Q9 C5WZ31 Q07300 A1E9Q4 A1E9S0 C5XQJ3 A1E9R9 A1E9S3 C5YIF3 C5X9H4 A1E9V4 C5YY74 C5Z216 A1E9T7 A1E9V5 C5XR87 Q9T2L6	over	0.56423	0.844435	0.4
Metabolism	Amino acid metabolism	sbi00300	Lysine biosynthesis	3	3591	7	9002	0.000835	0.000778	C5X054 C5WNE7 C5YS29	C5X054 C5WNE7 C5YS29 C5WQZ8 C5X893 C5Z796 C5WSV9	over	0.577771	0.844435	0.428571
Metabolism	Biosynthesis of other secondary metabolites	sbi00966	Glucosinolate biosynthesis	1	3591	2	9002	0.000278	0.000222	C5XT62	C5XT62 Q43135	over	0.638719	0.910175	0.5
Metabolism	Carbohydrate metabolism	sbi00500	Starch and sucrose metabolism	17	3591	43	9002	0.004734	0.004777	C5XES8 C5XSC5 C5WXJ1 C5X3X5 C5WN27 C5XPV2 C5XSU8 C5XK41 C5X1C8 C5XLV5 C5XFD2 C5WNS8 C5X0Q9 C5XKE9 C5X2B1 C5XJ13 C5WYV3	C5XES8 C5XSC5 C5X2Z4 C5WXJ1 C5Z1D3 C5X3X5 C5WN27 C5Z7E8 C5XUC4 C5YVK9 C5YUA1 C5WSP4 C5XPV2 C5XSU8 C5XK41 C5YIX7 C5X1C8 C5XLV5 C5Z390 C5YKV9 C5XTT9 C5XFD2 C5WNS8 C5X0Q9 C5XLZ5 C5WSM2 C5XR33 C5Z4Q6 C5XBE8 C5XKE9 C5X2B1 A0A1W0W7T6 Q9M6P8 C5XCE5 C5XJZ6 C5XJ13 C5YAD5 C6JS50 C5WRG3 C5WYV3 A0A1Z5RCK4 C5XIT7 C5YC22	under	0.576676	0.844435	0.395349
Metabolism	Metabolism of cofactors and vitamins	sbi00860	Porphyrin and chlorophyll metabolism	7	3591	18	9002	0.001949	0.002	C5WYW2 C5XLR9 C5WYH8 C5X0S2 C5YIV3 C5YBC2 C5XYT6	C5WYW2 C5XLR9 C5WYH8 C5YFN1 C5Z5M3 C5XT03 C5YSM6 C5X0S2 C5YIV3 C5XHZ0 C5YBC2 C5WUW6 C5XIR5 C5WXA8 Q5NKT1 C5XYT6 A0A1W0W1E3 C5YJB1	under	0.622257	0.897941	0.388889
Genetic Information Processing	Translation	sbi03015	mRNA surveillance pathway	16	3591	42	9002	0.004456	0.004666	C5YLJ8 C5XDI8 C5YDD4 C5XT16 C5XWR4 C5WM64 C5WNT6 C5YAN4 C5Z545 C5YL34 C5WYG5 C5XY51 C5YI06 C5XJW2 C5Z7U3 C5WS11	C5YLJ8 C5WPD6 C5WXS7 C5XDI8 C5YDD4 C5XT16 C5XWR4 C5Z6X3 C5WM64 C5YBU9 C5XY23 C5WNT6 C5XXC1 C5XC00 C5XCI6 C5YAN4 C5Z545 C5XD37 C5WQ33 C5Z804 C5YL34 C5WYG5 C5YZM3 C5WNT1 C5XCH7 A0A1Z5S9J1 C5Z4V4 C5X861 C5YSM7 C5XY51 C5YMI8 C5YI06 C5XY22 C5XJW2 C5Z7U3 C5WS11 C5XHW5 C5Y1R0 C5XX35 C5YJM6 C5WNP9 C5Z042	under	0.650413	0.915396	0.380952
Metabolism	Metabolism of cofactors and vitamins	sbi00130	Ubiquinone and other terpenoid-quinone biosynthesis	6	3591	16	9002	0.001671	0.001777	C5X760 Q94IP1 C5XW95 C5XFF3 C5YS19 C5XVJ3	C5X760 Q94IP1 C5XW95 C5Z783 C5YJI8 C5XFF3 C5YS19 C5YZK8 C5XVJ3 C5XN98 C5Y0F9 C5Z4B7 C5Y145 C5Y4D9 A0A1W0W700 C5XUS0	under	0.668077	0.9176	0.375
Genetic Information Processing	Folding, sorting and degradation	sbi03060	Protein export	6	3591	16	9002	0.001671	0.001777	C5Y9D6 C5YXB8 C5Z769 C5XWA2 C5YSM3 C5X7S1	C5Z809 A0A1Z5RD73 C5XLK5 C5Y9D6 C5WQG8 C5XEQ3 C5Y2M7 C5YXB8 C5Z769 C5XWA2 C5YKN8 C5YSM3 C5WMT6 C5WT09 C5Y6I4 C5X7S1	under	0.668077	0.9176	0.375
Metabolism	Lipid metabolism	sbi00600	Sphingolipid metabolism	3	3591	8	9002	0.000835	0.000889	C5YRM9 C5X5L7 C5XH06	C5WXC7 C5YRM9 C5X5L7 C5XFN1 C5XBK4 C5WQW4 C5Y0D5 C5XH06	under	0.682418	0.923675	0.375
Metabolism	Lipid metabolism	sbi00561	Glycerolipid metabolism	7	3591	19	9002	0.001949	0.002111	C5Y921 C5YZ77 C5XDP9 C5X5L7 C5XUA5 C5YUE1 C5XCX9	C5WXC7 C5Y921 C5YZ77 C5XDP9 C5X5L7 C5XUA5 C5Y6Y9 C5YHX6 C5Y2L7 C5YXF3 C5YUE1 C5XDS5 C5YZB4 C5XBM4 C5WQN3 C5YV08 A0A1W0W6S1 C5XCX9 C5Y194	under	0.688705	0.923675	0.368421
Metabolism	Nucleotide metabolism	sbi00230	Purine metabolism	18	3591	49	9002	0.005013	0.005443	C5YU10 C5X972 C5Y4L1 C5Y1S2 C5XH93 C5YQV9 C5WN27 C5YPK6 C5YAI8 C5XI75 C5WZ26 A0A1W0W6K8 C5YUD2 C5XLV5 C5X6G2 C5YUU7 C5WZW9 C5WR46	C5XEJ6 C5YU10 C5YU07 C5X972 C5Y4L1 A0A1Z5S965 C5Y1S2 C5WRH5 C5XH93 C5YQV9 C5WN27 C5YPK6 C5WZH0 C5YR14 C5YAI8 C5X183 C5YLV3 C5X302 C5XI75 C5WRD4 C5WZ26 A0A1W0W6K8 C5YCK7 C5YCD5 C5X9F2 C5XFC4 C5X7Q3 C5YUD2 C5XCP3 C5YYD1 A0A1Z5RCY7 C5XLV5 C5YB33 C5Z390 C5X6G2 C5Y887 C5XCB7 C5YUU7 C5YWD0 C5XB26 C5Z4Z4 C5XRA7 C5X1P3 C5WZW6 C5WZW9 C5XR33 C5WR46 C5WTT3 C5X4S2	under	0.722966	0.946531	0.367347
Metabolism	Energy metabolism	sbi00196	Photosynthesis - antenna proteins	2	3591	6	9002	0.000557	0.000667	C5WTC1 A0A1W0W709	C5WTC1 C5XW47 A0A1W0W709 A0A1Z5RFN9 C5XBI9 C5Y7U2	under	0.765109	0.946531	0.333333
Metabolism	Carbohydrate metabolism	sbi00650	Butanoate metabolism	4	3591	12	9002	0.001114	0.001333	C5XUZ3 C5WMY2 C5YII6 A0A1Z5SBR4	C5XUZ3 C5WMY2 C5WMF3 C5YII6 C5XX95 C5XME6 C5WMI4 C5YG05 C5WMI3 C5WRM9 C5Y7K7 A0A1Z5SBR4	under	0.772504	0.946531	0.333333
Genetic Information Processing	Replication and repair	sbi03430	Mismatch repair	4	3591	12	9002	0.001114	0.001333	C5XV51 C5XTJ5 C5XL75 C5YE32	C5XJI8 C5XV51 C5X1A1 C5XWP7 C5X609 C5XTJ5 C5WVW1 C5XL75 C5YHG1 C5YE32 C5XF43 C5Y6L0	under	0.772504	0.946531	0.333333
Metabolism	Metabolism of other amino acids	sbi00430	Taurine and hypotaurine metabolism	1	3591	3	9002	0.000278	0.000333	C5WMY2	C5WMY2 C5XPZ6 C5WRM9	under	0.78287	0.946531	0.333333
Metabolism	Metabolism of other amino acids	sbi00440	Phosphonate and phosphinate metabolism	1	3591	3	9002	0.000278	0.000333	C5XSY5	C5XW59 C5Y3K8 C5XSY5	under	0.78287	0.946531	0.333333
Metabolism	Metabolism of terpenoids and polyketides	sbi00905	Brassinosteroid biosynthesis	1	3591	3	9002	0.000278	0.000333	C5XPU8	C5XDQ4 C5XPU8 C5XDQ3	under	0.78287	0.946531	0.333333
Metabolism	Metabolism of terpenoids and polyketides	sbi00908	Zeatin biosynthesis	1	3591	3	9002	0.000278	0.000333	Q8LJZ7	Q6JAG8 Q6JAG7 Q8LJZ7	under	0.78287	0.946531	0.333333
Metabolism	Biosynthesis of other secondary metabolites	sbi00944	Flavone and flavonol biosynthesis	1	3591	3	9002	0.000278	0.000333	C5Y4K6	C5XWH8 C5Y4K6 C5WYQ9	under	0.78287	0.946531	0.333333
Genetic Information Processing	Replication and repair	sbi03420	Nucleotide excision repair	6	3591	18	9002	0.001671	0.002	C5XV51 C5YIB4 C5YXJ4 C5XTJ5 C5XL75 C5YE32	C5XJI8 C5XV51 C5X1A1 C5XEZ9 C5XWB3 C5XWP7 A0A1Z5RPL6 C5YIB4 C5YXJ4 C5X609 C5WY66 C5XTJ5 C5WVW1 C5XL75 C5YHG1 C5YE32 C5XGX0 C5Y6L0	under	0.788776	0.946531	0.333333
Metabolism	Lipid metabolism	sbi00564	Glycerophospholipid metabolism	9	3591	27	9002	0.002506	0.002999	C5YSV6 C5XHH3 C5XUA5 C5XMH4 C5XIB4 C5WNR0 C5XSN8 C5XIQ8 C5XSY5	C5XKV3 C5XW59 C5YSV6 C5XHH2 C5Y5E3 C5XIH4 C5XHH3 C5XUA5 C5Y6Y9 C5YHX6 C5WU42 C5Y3K8 C5XDN8 C5XMH4 C5YZB4 C5YUY7 C5WQN3 C5XIB4 C5WT78 C5WNR0 C5YV08 A0A1W0W6S1 C5XSN8 C5XIQ8 C5XSY5 C5Y194 C5WUK8	under	0.813355	0.965859	0.333333
Genetic Information Processing	Folding, sorting and degradation	sbi03018	RNA degradation	16	3591	48	9002	0.004456	0.005332	C5YGR1 C5YGY2 C5XBD4 C5X4H2 C5WWE0 C5XJ72 C5XFV4 C5YLA9 C5WM79 C5XFW6 C5X2N4 C5XGF0 C5WS01 C5XQ21 C5XKZ0 C5XTP2	C5YGR1 C5WZF2 C5YGY2 C5Z2S4 C5YET4 C5XBD4 C5YUU6 C5X4H2 C5XZS6 C5YBU9 C5WWE0 C5XJ72 C5Z4B4 C5XQM8 C5XFV4 C5WQ44 C5Z8E1 C5XCT5 C5YLA9 C5YXH0 C5YVG7 C5XCU2 C5XLZ0 C5YHQ9 C5X376 C5WM79 C5Z2L4 C5XFW6 C5YAA9 C5X861 C5X6S8 C5Y9M2 C5X2N4 C5Y7G6 C5WZX9 C5XXP5 C5XGF0 C5YXH3 C5WS01 C5XMP5 C5X1V1 C5XQ21 C5Y987 C5XV77 C5YAP8 C5YFQ1 C5XKZ0 C5XTP2	under	0.859957	0.967715	0.333333
Environmental Information Processing	Membrane transport	sbi02010	ABC transporters	1	3591	4	9002	0.000278	0.000444	C5YG52	C5YG52 C5WPA9 C5Y9T7 C5XIE9	under	0.869515	0.967715	0.25
Metabolism	Amino acid metabolism	sbi00400	Phenylalanine, tyrosine and tryptophan biosynthesis	7	3591	23	9002	0.001949	0.002555	C5YYD7 C5X2H5 C5XLB0 C5Y092 A0A1Z5RL71 C5Z690 C5WN01	C5YYD7 C5X2H5 C5YLL7 C5WQV1 C5XLB0 C5XB29 C5XKW2 C5WXQ3 Q8W0T4 C5Y092 C5X6V7 A0A1Z5RL71 C5X5W2 C5Z690 C5Z3D1 C5YFR9 C5YJQ4 C5YJF0 C5WNL7 C5WN01 C5Y8Y1 C5Y4D9 C5XZK5	under	0.874181	0.967715	0.304348
Genetic Information Processing	Transcription	sbi03020	RNA polymerase	4	3591	14	9002	0.001114	0.001555	C5X533 C5YSU7 C5WSX7 C5XXF5	C5X533 C5YC44 C5X6I3 C5X7D7 C5YSU7 C5XMS5 C5Y4H1 C5WSX7 C5Y1Q7 C5XXF5 C5YGY9 C5Z5N2 C5XMM7 C5YEW3	under	0.874186	0.967715	0.285714
Metabolism	Metabolism of cofactors and vitamins	sbi00780	Biotin metabolism	2	3591	8	9002	0.000557	0.000889	C5Z5Z9 C5YIY2	C5Z5Z9 C5YE75 C5YIY2 C5WZI6 C5XSJ4 C5WZI4 C5XE14 C5X9U6	under	0.892587	0.967715	0.25
Genetic Information Processing	Replication and repair	sbi03410	Base excision repair	2	3591	8	9002	0.000557	0.000889	C5XV51 C5XL75	C5XV51 C5YUK3 C5X609 C5XL75 C5YHG1 C5XJW6 C5YRT7 C5Y6L0	under	0.892587	0.967715	0.25
Environmental Information Processing	Signal transduction	sbi04075	Plant hormone signal transduction	14	3591	44	9002	0.003899	0.004888	C5YN90 C5Z3A0 C5WXQ1 C5WZA8 C5YB38 C5YZX9 A0A1W0W3T5 C5XN55 C5WSM4 C5X8S0 C5WVN4 C5YYV2 C5WNT8 C5YWK7	C5Z8T4 C5WWH7 C5XYH3 C5X8S2 C5Z4D1 C5YN90 C5Z3A0 C5XU64 C5X2H4 C5WZU9 C5WXQ1 C5WZA8 C5YB38 C5YAP2 C5YZX9 A0A1W0W3T5 C5XQR1 C5XN55 C5YQV1 C5WSM4 C5X8S0 C5XKW5 C5WQ50 C5XZF6 C5XMK2 C5Z4P3 C5WVN4 C5YUR3 C5XWW5 C5XIB8 A0A1W0W3Q9 C5XS51 C5WRD3 C5XHX8 C5YFH5 C5XQN2 A0A1W0VVM8 C5YYV2 C5XQG2 C5X3X3 C5XLW7 C5WNT8 C5YQL4 C5YWK7	under	0.89583	0.967715	0.318182
Metabolism	Amino acid metabolism	sbi00330	Arginine and proline metabolism	5	3591	18	9002	0.001392	0.002	C5YUI9 C5XDP9 C5WXA6 C5YA84 C5XWM8	C5YUI9 A0A1Z5R902 C5X2G1 C5XDP9 C5XTG0 C5WM56 C5WR74 C5XSE8 C5XHU2 C5X8J1 C5YBK6 C5WXA6 C5YA84 C5WSJ9 C5YZX3 C5XWM8 C5YG61 C5Z3M8	under	0.904486	0.967715	0.277778
Metabolism	Carbohydrate metabolism	sbi00562	Inositol phosphate metabolism	5	3591	18	9002	0.001392	0.002	C5X6G9 C5XPP7 C5XBV0 C5YT78 C5X695	C5X6G9 C5XPP7 C5WQR0 C5XBV0 C5YT78 C5X695 C5YT79 A0A1Z5S4A1 C5Y5E3 C5XU88 C5XIH4 C5WU42 C5X5H1 C5XTA7 A0A1Z5R1B1 C5Y144 C5XGG2 C5WVS0	under	0.904486	0.967715	0.277778
Genetic Information Processing	Replication and repair	sbi03030	DNA replication	5	3591	18	9002	0.001392	0.002	C5XV51 C5XTJ5 C5XL75 C5YE32 C5YV76	C5XJI8 C5XV51 C5X1A1 C5YUK3 C5XWP7 C5X609 C5XW32 C5XTJ5 C5WVW1 C5XL75 C5YHG1 C5XUH8 C5YE32 C5YV76 C5XF43 C6JS28 C5XMX5 C5Y6L0	under	0.904486	0.967715	0.277778
Genetic Information Processing	Replication and repair	sbi03440	Homologous recombination	4	3591	15	9002	0.001114	0.001666	C5XIW1 C5XGM8 C5XL75 C5XFF2	C5XJI8 C5X1A1 C5XIW1 C5XWP7 C5XGM8 C5Z4A2 C5YUW2 C5X609 C5XL75 C5YHG1 C5YGR2 C5XFF2 C5XF43 C5WXH8 C5Y6L0	under	0.908294	0.967715	0.266667
Metabolism	Carbohydrate metabolism	sbi00520	Amino sugar and nucleotide sugar metabolism	20	3591	65	9002	0.005569	0.007221	C5WT90 C5XES8 C5XND6 C5YAM6 C5XSC5 C5WTM9 C5WN27 C5YPP6 C5Z3Q8 C5Y8Y2 C5Y0Z4 C5XDW6 C5YBE8 C5XN69 C5YYX0 C5WPC1 C5XCD4 C5YIJ9 C5WTQ1 C5Y5U9	C5WT90 C5XES8 C5XND6 C5YAM6 C5X1K7 C5XB38 C5XSC5 C5XB39 C5X2Z4 C5Z1D3 C5WTM9 C5WN27 C5XX83 C5YPP6 C5XJC7 C5XQJ1 C5Z3Q8 C5YQN5 C5Z757 C5Y8Y2 C5Y0Z4 C5Z3Q6 C5YWV3 C5XIV5 C5XDW6 C5Z7E8 C5Y5V0 C5Y1P4 C5YBE8 C5WPD7 C5XN69 C5YYX0 C5XP33 C5YUA1 C5WPC1 C5XCD4 C5XAD4 C5Y8H0 C5WML3 A0A1Z5RDM9 C5YZX1 C5YIJ9 C5YBE7 C5XUK0 C5WTQ1 C5WZT3 C5XKG7 C5XPS1 C5XLZ5 C5YXF3 C5X9F4 C5XSH7 C5WZU7 C5XZV5 C5XR33 C5Y5U9 C6J…	under	0.950841	0.980292	0.307692
Metabolism	Biosynthesis of other secondary metabolites	sbi00261	Monobactam biosynthesis	1	3591	6	9002	0.000278	0.000667	C5X054	C5X054 C5X183 C5WQZ8 C5X893 C5Z796 C5WSV9	under	0.952886	0.980292	0.166667
Metabolism	Carbohydrate metabolism	sbi00052	Galactose metabolism	7	3591	28	9002	0.001949	0.00311	C5XSC5 C5WN27 C5XJ72 C5Y9T0 C5X5L7 C5YLA9 C5WM79	C5XSC5 C5WP07 C5Z1D3 C5WN27 C5WXC7 C5Y9T1 C5XJ72 C5Z4B4 C5Y9T0 C5X5L7 C5YUA1 C5Y9T3 C5XAD4 C5XCT5 C5YLA9 C5XLZ0 C5WZT3 C5WM79 C5YAA9 C5XLZ5 C5XR33 C5XPL8 C5YJB3 C5XJZ6 C5XDA7 C6JS50 C5YKH3 C5Y7K3	under	0.967928	0.980292	0.25
Metabolism	Metabolism of cofactors and vitamins	sbi00730	Thiamine metabolism	2	3591	11	9002	0.000557	0.001222	C5YU10 C5WZW9	C5XEJ6 C5YU10 C5YU07 C5YLV3 C5XH23 C5XNN6 C5X2M4 C5XKI5 C5WZW6 C5WZW9 C5XJY7	under	0.969356	0.980292	0.181818
Metabolism	Lipid metabolism	sbi00100	Steroid biosynthesis	1	3591	7	9002	0.000278	0.000778	C5WTH8	C5WZ03 C5Y133 C5WW75 C5XF27 C5XQT4 C5X5E7 C5WTH8	under	0.971693	0.980292	0.142857
Metabolism	Metabolism of terpenoids and polyketides	sbi00902	Monoterpenoid biosynthesis	1	3591	7	9002	0.000278	0.000778	C5XSQ4	C5YCW3 C5Y2G5 C5YCW5 C5X5R0 C5XSQ3 C5XSQ2 C5XSQ4	under	0.971693	0.980292	0.142857
Metabolism	Lipid metabolism	sbi00590	Arachidonic acid metabolism	1	3591	8	9002	0.000278	0.000889	C5WNR0	Q6JAG4 C5WV27 C5YBG4 C5YD94 C5XPZ6 C5YT11 C5Z5U2 C5WNR0	under	0.982994	0.982994	0.125

## Sheet: HN-L vs. GZ-L
Level1	Level2	Map_ID	Map_Name	Test	TestAll	Ref	RefAll	Test_per	Ref_per	Test_Seq	Ref_Seq	Over_Under	P value	FDR	richFactor
Metabolism	Biosynthesis of other secondary metabolites	sbi00940	Phenylpropanoid biosynthesis	24	1093	120	9002	0.021958	0.01333	C5YB27 C5X040 C5XMX0 C5YH12 C5XI24 C5X5K3 C5Z1J6 A0A1W0VX32 C5XIX9 C5Z0N8 C5YGF5 C5YY96 C5WRN4 C5XIY1 C5XGH1 C5XD24 C5YY92 C5YZI6 C5X5K6 C5YYA2 C5Z3J3 C5WRN7 C5XVF5 P84516	C5Z475 C5YB22 A0A1W0W7T8 C5Z471 C5YB27 C5YZI4 C5X040 A0A1Z5RPH4 C5Z864 C5Z0E3 C5XMX0 C5XIY2 C5YH12 C5YZJ3 C5YWW2 C5YB25 C5XI24 C5XXT8 C5XIN9 C5XPJ0 C5X5K3 C6JST4 C5Z1J6 C5XKP4 C5YCD6 C5WYQ4 A0A1W0VX32 C5XI23 A0A1Z5R0P5 C5XIX9 C5Z0N9 C5Z0N8 Q94IP1 A0A1Z5RGB0 C5YGF5 C5XGH2 C5X3X5 C5XGH3 C5XW95 C5X3C9 C5YB26 C5X3S7 C5YP99 C5Z470 C5X744 C5X326 C5YY96 C5XXT9 C5WRN4 C5Y360 C5XIY1 C5Z469 C5Z783 C5Z8S7 C…	over	0.00890066	0.658649	0.2
Metabolism	Glycan biosynthesis and metabolism	sbi00531	Glycosaminoglycan degradation	2	1093	4	9002	0.00183	0.000444	C5XCD4 C5XV25	C5YYX0 C5XCD4 C5YQE8 C5XV25	over	0.0747458	0.999049	0.5
Metabolism	Energy metabolism	sbi00195	Photosynthesis	6	1093	30	9002	0.005489	0.003333	A1E9X5 C5WTY4 C5YYS6 A1E9R9 C5X9H4 A1E9V5	C5WY84 C5X9I1 A1E9X5 A1E9T9 A1E9T1 C5WTY4 C5WPC6 A1E9S1 C5Z269 Q09EK6 C5X9F7 C5YYS6 C5XIJ3 A1E9Q9 C5WZ31 Q07300 A1E9Q4 A1E9S0 C5XQJ3 A1E9R9 A1E9S3 C5YIF3 C5X9H4 A1E9V4 C5YY74 C5Z216 A1E9T7 A1E9V5 C5XR87 Q9T2L6	over	0.148635	0.999049	0.2
Metabolism	Carbohydrate metabolism	sbi00520	Amino sugar and nucleotide sugar metabolism	11	1093	65	9002	0.010064	0.007221	C5XB38 C5Z3Q6 C5Y5V0 C5Y1P4 C5YBE8 C5XCD4 A0A1Z5RDM9 C5YBE7 C5WZT3 C5Y5U9 C5XQJ2	C5WT90 C5XES8 C5XND6 C5YAM6 C5X1K7 C5XB38 C5XSC5 C5XB39 C5X2Z4 C5Z1D3 C5WTM9 C5WN27 C5XX83 C5YPP6 C5XJC7 C5XQJ1 C5Z3Q8 C5YQN5 C5Z757 C5Y8Y2 C5Y0Z4 C5Z3Q6 C5YWV3 C5XIV5 C5XDW6 C5Z7E8 C5Y5V0 C5Y1P4 C5YBE8 C5WPD7 C5XN69 C5YYX0 C5XP33 C5YUA1 C5WPC1 C5XCD4 C5XAD4 C5Y8H0 C5WML3 A0A1Z5RDM9 C5YZX1 C5YIJ9 C5YBE7 C5XUK0 C5WTQ1 C5WZT3 C5XKG7 C5XPS1 C5XLZ5 C5YXF3 C5X9F4 C5XSH7 C5WZU7 C5XZV5 C5XR33 C5Y5U9 C6J…	over	0.159213	0.999049	0.169231
Metabolism	Glycan biosynthesis and metabolism	sbi00514	Other types of O-glycan biosynthesis	1	1093	2	9002	0.000915	0.000222	C5XD32	A0A1Z5R2C4 C5XD32	over	0.228105	0.999049	0.5
Metabolism	Glycan biosynthesis and metabolism	sbi00604	Glycosphingolipid biosynthesis - ganglio series	1	1093	2	9002	0.000915	0.000222	C5XCD4	C5YYX0 C5XCD4	over	0.228105	0.999049	0.5
Metabolism	Amino acid metabolism	sbi00310	Lysine degradation	3	1093	14	9002	0.002745	0.001555	C5X4K6 C5YC42 C5XTQ3	C5XIY9 C5Z0N4 C5X4K6 C5WMF3 C5XIV6 C5XDP9 C5Z0L0 C5XIL7 C5Z079 C5XDD8 C5YC42 C5XTQ3 C5XFN4 C5XAP1	over	0.236908	0.999049	0.214286
Metabolism	Metabolism of cofactors and vitamins	sbi00780	Biotin metabolism	2	1093	8	9002	0.00183	0.000889	C5WZI6 C5XSJ4	C5Z5Z9 C5YE75 C5YIY2 C5WZI6 C5XSJ4 C5WZI4 C5XE14 C5X9U6	over	0.252439	0.999049	0.25
Genetic Information Processing	Transcription	sbi03022	Basal transcription factors	3	1093	15	9002	0.002745	0.001666	C5WN82 C5XJT2 C5XQH8	C5WWP0 C5Z0T6 C5YY13 C5YFL7 C5X694 C5YIB4 C5WN82 C5YXJ4 C5XJT2 C5YTR9 C5WQW6 C5Z6R1 C5WUN9 C5XQH8 C5XGX0	over	0.271385	0.999049	0.2
Genetic Information Processing	Replication and repair	sbi03440	Homologous recombination	3	1093	15	9002	0.002745	0.001666	C5XIW1 C5XGM8 C5XFF2	C5XJI8 C5X1A1 C5XIW1 C5XWP7 C5XGM8 C5Z4A2 C5YUW2 C5X609 C5XL75 C5YHG1 C5YGR2 C5XFF2 C5XF43 C5WXH8 C5Y6L0	over	0.271385	0.999049	0.2
Metabolism	Lipid metabolism	sbi00062	Fatty acid elongation	1	1093	3	9002	0.000915	0.000333	C5WNN9	C5XX43 C5WNN9 C5YIW0	over	0.321847	0.999049	0.333333
Metabolism	Glycan biosynthesis and metabolism	sbi00511	Other glycan degradation	1	1093	3	9002	0.000915	0.000333	C5XCD4	C5Y397 C5YYX0 C5XCD4	over	0.321847	0.999049	0.333333
Metabolism	Metabolism of terpenoids and polyketides	sbi00908	Zeatin biosynthesis	1	1093	3	9002	0.000915	0.000333	Q8LJZ7	Q6JAG8 Q6JAG7 Q8LJZ7	over	0.321847	0.999049	0.333333
Metabolism	Amino acid metabolism	sbi00380	Tryptophan metabolism	2	1093	10	9002	0.00183	0.001111	C5YH12 C5X8J1	C5XIY9 C5YH12 C5Z0N4 C5WMF3 C5X2G1 C5XDP9 C5Z0L0 C5WY40 C5YAE8 C5X8J1	over	0.347247	0.999049	0.2
Metabolism	Energy metabolism	sbi00190	Oxidative phosphorylation	10	1093	72	9002	0.009149	0.007998	C5Z141 C5WZX4 A0A1Z5RNH5 C5YNA5 A0A1Z5SA07 C5YS99 C5YXB7 C5XDC9 C5X9A1 A1E9R9	C5XCQ9 C5XQE3 A0A1W0VUZ4 C5XLB7 C5YMN5 C5YY64 C5Z141 C5YF66 C5WQR1 C5WZX4 C5Z7B5 C5XW73 C5XFB9 A0A1Z5RNH5 C5YNA5 C5WUR7 C5XEM6 C5Y8Z9 C5Y090 C5XQZ8 Q09EM2 C5WME2 C5YX05 C5XSW9 C5XCP6 C5YZU8 C5Y9I0 A0A1Z5SA07 C5WZS2 C5XD18 C5XVW3 C5WN22 C5YYQ6 C5YT23 C5X4W8 C5YS99 A1E9T1 C5WST3 C5XBY1 C5WZ72 C5WQW9 C5YXB7 C5Z3U6 C5XKC8 C5WPC6 C5YFA1 A1E9S1 Q09EM1 C5WZ45 C5XDC9 Q09EK6 C5YUG6 C5XPF9 C5XIC9 C5X9A1 Q0…	over	0.375982	0.999049	0.138889
Metabolism	Glycan biosynthesis and metabolism	sbi00603	Glycosphingolipid biosynthesis - globo and isoglobo series	1	1093	4	9002	0.000915	0.000444	C5XCD4	C5WXC7 C5X5L7 C5YYX0 C5XCD4	over	0.404214	0.999049	0.25
Metabolism	Energy metabolism	sbi00910	Nitrogen metabolism	2	1093	12	9002	0.00183	0.001333	C5YM88 C5YFV4	C5YD28 C5XSV1 B5B9V8 C5WYI7 C5XGS0 C5YM90 C5YM95 C5XKW6 C5YM88 C5YM92 C5YFV4 C5YM76	over	0.437734	0.999049	0.166667
Genetic Information Processing	Folding, sorting and degradation	sbi04122	Sulfur relay system	1	1093	5	9002	0.000915	0.000555	C5XUJ7	C5XUJ7 C5XUW2 C5Y9U8 C5Y081 C5YQV7	over	0.476585	0.999049	0.2
Metabolism	Lipid metabolism	sbi00592	alpha-Linolenic acid metabolism	2	1093	14	9002	0.00183	0.001555	C5Z6J5 C5WNR0	C5YM52 C5WZG9 C5WZV3 C5Z4S4 C5XPR4 C5Y009 C5WVL6 C5Y1X4 C5YDV5 C5WZ95 C5Z6J5 C5WNR0 C5Z6J7 C9DHL8	over	0.520938	0.999049	0.142857
Metabolism	Energy metabolism	sbi00196	Photosynthesis - antenna proteins	1	1093	6	9002	0.000915	0.000667	A0A1W0W709	C5WTC1 C5XW47 A0A1W0W709 A0A1Z5RFN9 C5XBI9 C5Y7U2	over	0.540172	0.999049	0.166667
Metabolism	Metabolism of other amino acids	sbi00450	Selenocompound metabolism	1	1093	6	9002	0.000915	0.000667	C5WVD4	C5XZX5 C5X183 A0A1B6QR57 C5Z291 C5WVD4 C5WTP7	over	0.540172	0.999049	0.166667
Metabolism	Lipid metabolism	sbi00591	Linoleic acid metabolism	1	1093	6	9002	0.000915	0.000667	C5WNR0	C5WNU8 C5WNU9 C5XES4 C5XES7 C5WNR0 C9DHL8	over	0.540172	0.999049	0.166667
Metabolism	Amino acid metabolism	sbi00400	Phenylalanine, tyrosine and tryptophan biosynthesis	3	1093	23	9002	0.002745	0.002555	C5YLL7 A0A1Z5RL71 C5X5W2	C5YYD7 C5X2H5 C5YLL7 C5WQV1 C5XLB0 C5XB29 C5XKW2 C5WXQ3 Q8W0T4 C5Y092 C5X6V7 A0A1Z5RL71 C5X5W2 C5Z690 C5Z3D1 C5YFR9 C5YJQ4 C5YJF0 C5WNL7 C5WN01 C5Y8Y1 C5Y4D9 C5XZK5	over	0.541292	0.999049	0.130435
Environmental Information Processing	Signal transduction	sbi04016	MAPK signaling pathway - plant	4	1093	32	9002	0.00366	0.003555	C5Z3A0 C5YQV1 C5X8S0 C5YPE6	C5X972 C5XN41 C5WRH5 C5YPK6 C5WWH7 C5WUG0 C5Z5N1 C5XYH3 C5X8S2 C5Z4D1 A0A1Z5SA56 C5Z3A0 C5XXH4 C5XU64 C5X2H4 C5WXQ1 C5WZA8 C5Y559 C5YB38 C5WZU7 C5YQV1 C5X8S0 C5XZF6 C5Z4P3 C5WX87 C6JSV0 C5YPE6 C5YUR3 A0A1W0W3Q9 C5X3X3 C5WNT8 C5YG40	over	0.555674	0.999049	0.125
Metabolism	Metabolism of terpenoids and polyketides	sbi00900	Terpenoid backbone biosynthesis	2	1093	15	9002	0.00183	0.001666	C5YB59 C5XYT6	C5XUG8 C5XAU4 A0A1Z5RPE9 C5YB59 C5XX72 C5XSB3 C5WQW2 C5X5D5 C5YUX0 C5WLY2 C5XEP2 A0A1Z5SBR4 C5XHL1 C5XYT6 C5XCF6	over	0.55933	0.999049	0.133333
Metabolism	Metabolism of cofactors and vitamins	sbi00130	Ubiquinone and other terpenoid-quinone biosynthesis	2	1093	16	9002	0.00183	0.001777	C5X760 C5XVJ3	C5X760 Q94IP1 C5XW95 C5Z783 C5YJI8 C5XFF3 C5YS19 C5YZK8 C5XVJ3 C5XN98 C5Y0F9 C5Z4B7 C5Y145 C5Y4D9 A0A1W0W700 C5XUS0	over	0.595472	0.999049	0.125
Genetic Information Processing	Folding, sorting and degradation	sbi03060	Protein export	2	1093	16	9002	0.00183	0.001777	A0A1Z5RD73 C5Y9D6	C5Z809 A0A1Z5RD73 C5XLK5 C5Y9D6 C5WQG8 C5XEQ3 C5Y2M7 C5YXB8 C5Z769 C5XWA2 C5YKN8 C5YSM3 C5WMT6 C5WT09 C5Y6I4 C5X7S1	over	0.595472	0.999049	0.125
Metabolism	Metabolism of terpenoids and polyketides	sbi00902	Monoterpenoid biosynthesis	1	1093	7	9002	0.000915	0.000778	C5Y2G5	C5YCW3 C5Y2G5 C5YCW5 C5X5R0 C5XSQ3 C5XSQ2 C5XSQ4	over	0.59604	0.999049	0.142857
Metabolism	Lipid metabolism	sbi00590	Arachidonic acid metabolism	1	1093	8	9002	0.000915	0.000889	C5WNR0	Q6JAG4 C5WV27 C5YBG4 C5YD94 C5XPZ6 C5YT11 C5Z5U2 C5WNR0	over	0.645126	0.999049	0.125
Metabolism	Lipid metabolism	sbi00600	Sphingolipid metabolism	1	1093	8	9002	0.000915	0.000889	C5YRM9	C5WXC7 C5YRM9 C5X5L7 C5XFN1 C5XBK4 C5WQW4 C5Y0D5 C5XH06	over	0.645126	0.999049	0.125
Genetic Information Processing	Translation	sbi03008	Ribosome biogenesis in eukaryotes	4	1093	35	9002	0.00366	0.003888	C5XXQ4 C5WRK2 C5X7B1 C5Z1T0	C5XXQ4 C5YW22 C5WZ02 C5WRK2 C5XFV2 C5X7B1 C5XW06 C5WZS5 C5X3A6 C5WTC3 C5X044 C5Z8J0 C5XZE5 C5Y4Z6 C5YSD9 C5WRC0 C5YM65 C5YLI6 C5YGG6 C5Z8T9 C5Y140 C5WRW8 C5WX23 C5XGF0 C5Z4F8 C5YWG8 C5XRZ6 C5WZS4 C5Z1T0 C5WNE4 C5X762 C5WXV5 C5YHT1 C5Z1B2 C5YF13	under	0.628982	0.999049	0.114286
Metabolism	Metabolism of cofactors and vitamins	sbi00770	Pantothenate and CoA biosynthesis	2	1093	17	9002	0.00183	0.001888	C5XZ92 C5X8L4	A0A1W0W2D1 C5XZ92 C5X8L4 C5YHW1 C5YN64 C5XF87 C5YW13 C5XX95 C5XMK0 C5Z607 C5XLV5 C5Y7K7 C5XTW9 C5YLK2 C5XKA7 C5XKA9 C5YG61	under	0.629342	0.999049	0.117647
Genetic Information Processing	Folding, sorting and degradation	sbi04130	SNARE interactions in vesicular transport	2	1093	17	9002	0.00183	0.001888	C5YPA6 C5XJ85	C5YHR0 C5Z5C0 C5XCF2 C5XNN2 C5YV35 C5XT73 C5XAA1 C5XHN3 C5YPA6 C5XIP8 C5WY64 C5XMQ4 C5WY28 C5YLC8 C5XL52 C5XJ85 C5WQH7	under	0.629342	0.999049	0.117647
Environmental Information Processing	Signal transduction	sbi04075	Plant hormone signal transduction	5	1093	44	9002	0.004575	0.004888	C5Z3A0 C5YQV1 C5X8S0 C5WVN4 C5YWK7	C5Z8T4 C5WWH7 C5XYH3 C5X8S2 C5Z4D1 C5YN90 C5Z3A0 C5XU64 C5X2H4 C5WZU9 C5WXQ1 C5WZA8 C5YB38 C5YAP2 C5YZX9 A0A1W0W3T5 C5XQR1 C5XN55 C5YQV1 C5WSM4 C5X8S0 C5XKW5 C5WQ50 C5XZF6 C5XMK2 C5Z4P3 C5WVN4 C5YUR3 C5XWW5 C5XIB8 A0A1W0W3Q9 C5XS51 C5WRD3 C5XHX8 C5YFH5 C5XQN2 A0A1W0VVM8 C5YYV2 C5XQG2 C5X3X3 C5XLW7 C5WNT8 C5YQL4 C5YWK7	under	0.632118	0.999049	0.113636
Metabolism	Lipid metabolism	sbi00061	Fatty acid biosynthesis	2	1093	18	9002	0.00183	0.002	C5WZI6 C5XSJ4	C5Z4E9 C5Z5Z9 C5Y8Z7 C5YE75 C5XFA1 C5YIY2 C5YD68 C5YED4 C5WZI6 C5YQ78 C5WNG2 C5XSJ4 A0A1W0W5Q3 C5XG99 C5WZI4 C5YIW0 C5XE14 C5X9U6	under	0.66096	0.999049	0.111111
Metabolism	Carbohydrate metabolism	sbi00052	Galactose metabolism	3	1093	28	9002	0.002745	0.00311	C5Y9T3 C5WZT3 C5XDA7	C5XSC5 C5WP07 C5Z1D3 C5WN27 C5WXC7 C5Y9T1 C5XJ72 C5Z4B4 C5Y9T0 C5X5L7 C5YUA1 C5Y9T3 C5XAD4 C5XCT5 C5YLA9 C5XLZ0 C5WZT3 C5WM79 C5YAA9 C5XLZ5 C5XR33 C5XPL8 C5YJB3 C5XJZ6 C5XDA7 C6JS50 C5YKH3 C5Y7K3	under	0.678082	0.999049	0.107143
Metabolism	Lipid metabolism	sbi00565	Ether lipid metabolism	1	1093	9	9002	0.000915	0.001	C5WNR0	C5YSV6 C5Y5E3 C5XIH4 C5WU42 C5WNR0 C5XIQ8 C5XSY5 C5Y194 C5WUK8	under	0.688253	0.999049	0.111111
Metabolism	Metabolism of cofactors and vitamins	sbi00790	Folate biosynthesis	1	1093	9	9002	0.000915	0.001	C5XUJ7	C5Z191 C5XUJ7 C5YBG4 C5YNA8 C5Y2E9 C5Y9U8 C5XVM3 C5YPL9 C5YVA1	under	0.688253	0.999049	0.111111
Metabolism	Amino acid metabolism	sbi00360	Phenylalanine metabolism	2	1093	19	9002	0.00183	0.002111	C5X8J1 C5XVJ3	C5XXT8 C5YCD6 C5Y309 C5YYD7 C5WMF3 C5XXT9 C5X2G1 C5XXU0 C5Y092 C5XME6 C5Z8V5 C5XCA6 C5X8J1 C5YAF5 C5XZ69 C5XVJ3 C5YDD2 C5Y4D9 C5WS41	under	0.690372	0.999049	0.105263
Metabolism	Metabolism of other amino acids	sbi00410	beta-Alanine metabolism	2	1093	19	9002	0.00183	0.002111	C5XZ92 C5X8L4	C5XK53 C5XZ92 C5WMY2 C5Z4S4 C5WMF3 C5XBV0 C5X8L4 A0A1Z5R902 C5XPR4 C5XDP9 C5XCA6 C5WRC8 C5XMK0 C5WRM9 C5YAF5 C5XZ69 C5YDD2 C5WSJ3 C5YG61	under	0.690372	0.999049	0.105263
Genetic Information Processing	Folding, sorting and degradation	sbi03050	Proteasome	4	1093	38	9002	0.00366	0.004221	C5XTW7 C5XY69 C5XIW1 C5XGM8	C5WNX2 C5XTW7 C5YH49 C5XXY0 C5Z5B4 C5X3Y6 A0A1Z5SBB8 C5XTQ4 C5XFY9 C5YI35 C5X6E9 C5XY69 C5YH21 C5YIK8 C5WVT0 C5Z4C7 C5XXK3 C5WXR7 C5X5E3 C5WSV1 C5YRI0 C5Y9M7 C5XWM5 C5YX27 C5XCV7 C5XUM4 C5XGK3 C5Z5Q3 C5YH32 A0A1Z5RD40 C5XIW1 C5X6V1 A0A1Z5RNH6 C5X1Y0 C5XGM8 C5YIY1 C5WR06 C5XWW6	under	0.694061	0.999049	0.105263
Genetic Information Processing	Folding, sorting and degradation	sbi04141	Protein processing in endoplasmic reticulum	9	1093	84	9002	0.008234	0.009331	A0A1Z5RD91 C5X6W1 C5Y273 C5X3T9 C5YZA1 C5XPM8 C5XRY7 C5XPV0 C5X2D2	A0A1Z5RD91 C5X6W1 C5YPZ1 C5Y273 C5YJ75 C5X0G5 C5X3T9 C5X3T6 C5WXV4 C5WPF7 C5XRH0 C5XPN2 C5XJT8 C5Z0K4 C5YZA1 C5XJS9 C5YU58 C6JS77 C5XR81 C5WNG8 C5WPE1 C5XVH7 C5XTR3 C5WR54 C5XFU1 C5Z0K5 C5X277 C5XEZ9 C5XET1 C5Z3M2 C5WZW0 C5WQ43 C5YFJ2 C5XPM8 C5XRG2 C5WSR6 C5Z6A7 C5XWB3 A0A1Z5RPL6 C5XRY7 C5Z0S1 C5Z041 C5WTK1 C5WZY3 C5YJP1 C5XDA8 C5Z769 C5XWA2 C5XWW2 C5XPV0 C5YBU0 C5YA13 C5Z3I6 C5WQS5 C5X897 C5Y8P0…	under	0.705726	0.999049	0.107143
Metabolism	Carbohydrate metabolism	sbi00630	Glyoxylate and dicarboxylate metabolism	3	1093	31	9002	0.002745	0.003444	C5YW21 C5YJ49 C5XA58	C5WYF2 C5Y093 C5XIY9 C5Z0N4 C5YG66 C5YW21 B5B9V8 C5XUZ3 Q1KSB0 C5YIC1 C5Y297 C5YJ49 A0A1W0W769 C5Z0L0 C5YG63 C5XW40 C5XYK7 C5YQS6 C5XTB7 C5WMI4 C5WY71 C5XKW6 C5YS41 C5WMI3 C5Z2Z6 C5YC45 C5Y519 C5XA58 C5X9Z9 C5XRB9 C5WMW1	under	0.744347	0.999049	0.0967742
Metabolism	Amino acid metabolism	sbi00250	Alanine, aspartate and glutamate metabolism	2	1093	22	9002	0.00183	0.002444	C5YJ49 C5Y9E4	C5YD28 B5B9V8 C5X2E3 C5WMY2 C5YUI9 C5YII6 C5YU02 C5YJ49 C5XNR5 C5YCK7 C5XGS0 C5WMI0 C5YG05 C5Y0A2 C5YYD1 C5WRM9 C5YZR0 C5X0R5 C5XRA7 C5Y9E4 C5YQM9 C5Z846	under	0.766138	0.999049	0.0909091
Genetic Information Processing	Translation	sbi03010	Ribosome	19	1093	180	9002	0.017383	0.019996	C5XDG5 C5YFT4 C5XHM7 C5XMD2 C5YM25 C5YA36 C5XAH7 C5WT25 C5WRN8 C5X364 C5XIN8 C5XFW9 C5YGH8 C5XCB5 C5WLW3 C5YWN1 C5YWN2 C5XGP6 A1E9R7	C5YW39 C5XDG5 C5YH46 C5Y0E9 C5YF43 C5WYX6 C5YZY2 C5YFT4 C5YHF8 A0A1Z5RJG6 C5X5I6 C5Z9E0 C5XHM7 C5XU89 C5XMD2 C5Z622 C5XKB8 C5YM25 C5X0P2 C5X4C8 C5WT26 C5XIY6 C5XS72 C5WZD5 C5Z0N6 C5XJZ0 C5YA36 C5WY08 C5XAE4 C5YMC5 C5YMD1 C5XAM5 C5Z267 C5WX74 C5YX57 Q8LKU3 C5YZ01 C5XQP0 C5YY90 C5WYV4 A0A1Z5RLG8 C5XAH7 C5WQX5 C5YFQ2 C5WT25 C5XPN5 C5XG00 C5YIT9 C5XD91 C5XW37 C5X7L1 C5WRN8 C5XDY8 C5YMX6 C5WTC9 C5YG29…	under	0.777028	0.999049	0.105556
Cellular Processes	Transport and catabolism	sbi04146	Peroxisome	3	1093	33	9002	0.002745	0.003666	C5X4K6 C5YVR0 C5YJ49	C5WZG9 C5X4K6 C5YVR0 C5Z4S4 C5YBX0 C5WNQ9 C5Y1H6 C5YN49 C5XMT6 C5X487 C5XPR4 C5YJ49 A0A1W0W769 C5Z4E9 C5XIV6 C5YG63 C5XFA1 C5XIL7 C5YG02 C5WY71 C5YQ78 C5YT11 C5XSB3 C5Z3T0 C5XYZ8 C5XFN4 C5YG01 C5XYG8 C5YJ82 C5WQ52 C5X945 C5YNA6 C5YG31	under	0.782155	0.999049	0.0909091
Metabolism	Carbohydrate metabolism	sbi00040	Pentose and glucuronate interconversions	1	1093	12	9002	0.000915	0.001333	C5XIT5	C5XSC5 C5WTM9 C5YPP6 C5X4P9 C5X3D5 C5YZ77 C5XIT6 C5XMC1 C5YH68 C5X5J6 C5XIT5 C5WM71	under	0.788675	0.999049	0.0833333
Genetic Information Processing	Folding, sorting and degradation	sbi04120	Ubiquitin mediated proteolysis	4	1093	44	9002	0.00366	0.004888	C5X6W1 C5Y273 C5WRN8 C5XPM8	C5X6W1 C5XIY6 C5Z0N6 C5Y273 C5XRH0 C5Z7L0 C5WRN8 C5XG33 C5YQ24 C5Y2Z7 C5XEZ9 C5Y2L6 C5XGY6 C5X391 C5XPM8 A0A1Z5RPL6 C5Z8W9 C5WXX5 C5Z041 C5XAB9 C5YA13 C5Z3I6 C5XH65 C5WPM7 C5WUE8 C5X897 C5WY66 C5WWH4 C5YT12 C5XKK4 C5WTU1 C5XD25 C5YHJ0 C5XE30 C5YXZ6 C5XYS7 C5YK67 C5YLZ4 C5Z0M5 C5Y508 C5Z5X9 C5XCE6 C5XJK7 C5XGJ0	under	0.798687	0.999049	0.0909091
Metabolism	Energy metabolism	sbi00710	Carbon fixation in photosynthetic organisms	2	1093	24	9002	0.00183	0.002666	C5YW21 C5Z7C5	C5XX52 C5XFH6 C5WYF2 C5XRQ7 C5XW45 C5XYZ9 C5X951 C5YW21 C5Y4J8 C5YK81 C5X2E3 C5XPP7 A0A1B6Q2B4 C5Z0B5 C5X695 C5X4P9 C5YSP7 C5Y5Q8 C5YU98 C5Y519 C5Z7C5 P17606 C5Z5R1 C5XPV6	under	0.807219	0.999049	0.0833333
Cellular Processes	Transport and catabolism	sbi04144	Endocytosis	7	1093	74	9002	0.006404	0.00822	C5YZA1 C5XBL1 C5YF53 C5XV65 C5Z1L0 C5YKP3 C5XJT4	C5Y4R1 C5WV20 C5Z0Z3 C5YZA7 C5YPZ1 C5Z487 C5XCK1 C5WPF7 C5WUT9 C5XIA1 C5XPN2 C5YVK5 C5XR17 C5YZA1 C5XQ57 C5WPD5 A0A1W0W4P3 C5YZX5 C5WVZ4 C5Z7L3 C5WRB2 C5XZ82 C5XQK2 C5YY06 C6JRW3 C5X3H5 C5Y8J9 C5Z0Z5 C5Z5Q9 C5WS02 C5XX36 C5YU58 C5WPE1 C5WQB6 C5Z6N7 C5YVB1 C5XBL1 C5X8I7 C5YF53 C5Z2K4 C5XZJ2 C5Y3K9 C5XDI7 C5Z8C6 C5YNX3 C5YSV6 A0A1Z5RAX1 C5YXY2 C5X394 C5XTS1 C5WYG6 C5WMQ2 C5Y0S2 C5XZS8 C5WT11 C5X867…	under	0.810469	0.999049	0.0945946
Genetic Information Processing	Transcription	sbi03020	RNA polymerase	1	1093	14	9002	0.000915	0.001555	C5X533	C5X533 C5YC44 C5X6I3 C5X7D7 C5YSU7 C5XMS5 C5Y4H1 C5WSX7 C5Y1Q7 C5XXF5 C5YGY9 C5Z5N2 C5XMM7 C5YEW3	under	0.83694	0.999049	0.0714286
Cellular Processes	Transport and catabolism	sbi04136	Autophagy - other	1	1093	14	9002	0.000915	0.001555	C5Z545	C5YIC7 C5WM64 C5Y466 C5XY23 C5Z545 C5XZN3 C5Y5G8 C5XTK4 C5YCZ6 C5XGD8 C5YQ66 C5XS44 C5Y565 C5XWU8	under	0.83694	0.999049	0.0714286
Genetic Information Processing	Folding, sorting and degradation	sbi03018	RNA degradation	4	1093	48	9002	0.00366	0.005332	C5XQ21 C5XV77 C5XKZ0 C5XTP2	C5YGR1 C5WZF2 C5YGY2 C5Z2S4 C5YET4 C5XBD4 C5YUU6 C5X4H2 C5XZS6 C5YBU9 C5WWE0 C5XJ72 C5Z4B4 C5XQM8 C5XFV4 C5WQ44 C5Z8E1 C5XCT5 C5YLA9 C5YXH0 C5YVG7 C5XCU2 C5XLZ0 C5YHQ9 C5X376 C5WM79 C5Z2L4 C5XFW6 C5YAA9 C5X861 C5X6S8 C5Y9M2 C5X2N4 C5Y7G6 C5WZX9 C5XXP5 C5XGF0 C5YXH3 C5WS01 C5XMP5 C5X1V1 C5XQ21 C5Y987 C5XV77 C5YAP8 C5YFQ1 C5XKZ0 C5XTP2	under	0.850868	0.999049	0.0833333
Metabolism	Nucleotide metabolism	sbi00240	Pyrimidine metabolism	2	1093	27	9002	0.00183	0.002999	C5XZ92 C5X8L4	C5X972 C5XTL6 C5WRH5 C5XZ92 C5YJM9 C5YPK6 C5YZ72 C5X3D6 C5X8L4 C5XI75 C5XRR0 C5XNR5 C5YC31 C5X4P8 C5XI87 C5XCP3 C5YPR1 C5Y2E9 C5Y0A2 C5XMK0 C5XLV5 C5X5X9 C5YBA1 C5Z4Z4 C5X1P3 C5XH81 C5WR46	under	0.856816	0.999049	0.0740741
Metabolism	Carbohydrate metabolism	sbi00030	Pentose phosphate pathway	2	1093	28	9002	0.00183	0.00311	C5X653 C5Z7C5	C5XFH6 C5XRQ7 C5Y4J8 C5X2Z4 C5Y2F0 C5WN27 A0A1B6Q2B4 C5YGY0 C5X4P9 C5Z7L1 C5YD77 C5XFY6 C5XJ72 C5XZX0 C5YSP7 C5Z4B4 C5X653 C5Y5Q8 C5XCT5 C5YLA9 C5YLK6 C5XLZ0 C5WM79 C5YAA9 C5X1U9 C5Z7C5 C5XR33 C5Z5R1	under	0.870565	0.999049	0.0714286
Metabolism	Lipid metabolism	sbi00071	Fatty acid degradation	1	1093	16	9002	0.000915	0.001777	C5Z1E2	C5WZG9 C5Z4S4 C5Z1E2 C5WMF3 C5XPR4 C5Z4E9 C5XDP9 C5WND5 C5XL69 C5Y009 C5XFA1 C5XVU9 A0A1W0W7X0 C5Y1X4 C5YQ78 C5XY85	under	0.874189	0.999049	0.0625
Metabolism	Glycan biosynthesis and metabolism	sbi00513	Various types of N-glycan biosynthesis	1	1093	16	9002	0.000915	0.001777	C5XCD4	C5YFJ2 C5YYX0 C5WZY3 C5XDA8 C5XCD4 C5WV82 C5Z7K3 C5XV13 C5Z2Q5 C5YUN6 C5YAH3 C5Z1B6 C5YQS9 C5YEY8 C5XL51 A0A1Z5R4V4	under	0.874189	0.999049	0.0625
Metabolism	Amino acid metabolism	sbi00330	Arginine and proline metabolism	1	1093	18	9002	0.000915	0.002	C5X8J1	C5YUI9 A0A1Z5R902 C5X2G1 C5XDP9 C5XTG0 C5WM56 C5WR74 C5XSE8 C5XHU2 C5X8J1 C5YBK6 C5WXA6 C5YA84 C5WSJ9 C5YZX3 C5XWM8 C5YG61 C5Z3M8	under	0.902935	0.999049	0.0555556
Metabolism	Metabolism of other amino acids	sbi00460	Cyanoamino acid metabolism	1	1093	18	9002	0.000915	0.002	C5Y9E4	C5X3X5 C5Y297 Q9SBL1 C5YC80 C5XY71 C5XPZ6 C5YQS6 C5XKW6 C5XY70 C5XTT9 C5XFD2 C5WNS8 C5Y9E4 C5Z4Q6 C5YAD5 C5XRB9 Q43135 C5YC22	under	0.902935	0.999049	0.0555556
Metabolism	Metabolism of cofactors and vitamins	sbi00860	Porphyrin and chlorophyll metabolism	1	1093	18	9002	0.000915	0.002	C5XYT6	C5WYW2 C5XLR9 C5WYH8 C5YFN1 C5Z5M3 C5XT03 C5YSM6 C5X0S2 C5YIV3 C5XHZ0 C5YBC2 C5WUW6 C5XIR5 C5WXA8 Q5NKT1 C5XYT6 A0A1W0W1E3 C5YJB1	under	0.902935	0.999049	0.0555556
Metabolism	Metabolism of other amino acids	sbi00480	Glutathione metabolism	4	1093	54	9002	0.00366	0.005999	C5WZ12 C5Z557 C5WZ11 C5WY74	C5YYX3 C5WNL8 C5X6H6 C5XUF6 C5WZ12 C5YSU3 C5XKV8 C5WUJ0 C5WZ07 C5YH30 C5WUH1 C5Z557 Q6JAG4 C5Y2F0 C5X303 C5WZ11 C5YBX0 C5WUJ2 C5XHV4 C5XHV9 C5YD77 C5YMG7 A0A1Z5S8L0 C5XHF7 C5WP86 C5XPZ6 C5XHV8 C5WY74 C5WUM9 C5YZF7 C5XSE8 C5WWX0 C5Z026 C5WUH5 C5YTU1 C5WUI3 C5XU49 C5Z5U2 C5WNQ0 C5WY76 C5XN17 C5XN16 C5Z4Z4 A0A1W0W1C7 C5Y9B7 C5X1U9 C5WQK9 C5YXU8 C5Y7W3 C5XHF5 C5XKL4 C5WUK1 C5WUK3 C5Z3M8	under	0.907409	0.999049	0.0740741
Metabolism	Amino acid metabolism	sbi00350	Tyrosine metabolism	1	1093	19	9002	0.000915	0.002111	C5XVJ3	C5Y309 C5YYD7 C5WPI5 C5XMC9 C5WND5 C5XVU9 C5Y092 C5XUZ6 C5Y1X4 C5Z8V5 C5XCA6 C5YTN9 C5YAF5 C5Z228 C5XY85 C5XZ69 C5XVJ3 C5YDD2 C5Y4D9	under	0.914744	0.999049	0.0526316
Metabolism	Carbohydrate metabolism	sbi00051	Fructose and mannose metabolism	2	1093	33	9002	0.00183	0.003666	C5Z3Q6 C5Z7C5	C5XFH6 C5XRQ7 C5XES8 C5YAM6 C5Z1D3 C5XPP7 A0A1B6Q2B4 C5X695 C5Z7L1 C5Z3Q8 C5Z757 C5Z3Q6 C5XJ72 C5XZX0 C5YSP7 C5Z4B4 C5Z7E8 C5YUA1 C5Y5Q8 C5XCT5 C5YLA9 C5YH68 C5Z390 C5WTQ1 C5XLZ0 C5XPS1 C5WM79 C5YAA9 C5XLZ5 C5Z7C5 C5Z0Q4 C5XJZ6 C5Z5R1	under	0.922758	0.999049	0.0606061
Metabolism	Amino acid metabolism	sbi00270	Cysteine and methionine metabolism	2	1093	33	9002	0.00183	0.003666	C5YW21 C5WVD4	C5YZJ4 C5WYF2 C5YHS5 C5XFP1 C5XRJ6 C5X054 C5YW21 C5XI18 C6JS30 C5YLQ3 C5X291 C5YC80 C5Z038 C5YZF7 C5XRJ7 C5XSE8 O81606 C5YZR0 C5X0R5 A0A1W0VZ63 C5XI09 C5YUG1 A0A1Z5R741 C5X893 C5YG04 C5XTH3 C5WVD4 C5X274 C5WUP1 C5WSV9 A0A1W0VTJ5 C5Y4D9 C5Z3M8	under	0.922758	0.999049	0.0606061
Genetic Information Processing	Transcription	sbi03040	Spliceosome	8	1093	99	9002	0.007319	0.010998	C5YZA1 C5Z2M7 C5WRK2 C5Z2N0 C5XUC2 C5WMG3 C5Z9E6 C5XM20	C5YGR1 C5YLJ8 C5YPZ1 C5WPD6 C5YCD9 B3VTC7 C5WPF7 C5XPN2 C5XGI1 C5YGY2 C5WSV0 C5YZA1 C5YET4 C5XDI8 C5XW93 C5XMR4 C5WZ02 C5WVZ8 C5Z2M7 C5Z4R7 C5X0N4 C5WRK2 C5XR18 C5YU58 C5Z2N0 C5XSR7 C5WPE1 C5Z262 C5XUC2 C5XWR4 C5XR08 C5Y7Z5 C5YLV8 C5XYF2 C5YN67 C5WVZ7 C5YNT7 C5XXC1 C5XGI6 C5Y8W3 C5Z5V6 C5XDY9 C5XQM8 C5WPG0 C5Y082 C5Z502 C5X8Y2 C5XZL2 C5XAZ5 C5Z768 C5XTZ1 C5WZR9 C5WQ64 C5XL26 C5WNF2 C5Z804 C5XFV4 …	under	0.925956	0.999049	0.0808081
Genetic Information Processing	Translation	sbi03013	RNA transport	5	1093	70	9002	0.004575	0.007776	C5Z0D7 C5XME1 C5XT21 C5X0U6 C5YSD0	C5YLJ8 C5YMH0 C5Z0D7 C5XAA7 C5WPD6 C5XME1 C5XT21 C5WXS7 C5XBK5 C5YW22 C5XXQ0 C5XUM2 C5XDI8 C5X0U6 C5YBI6 C5XT16 C5XM02 C5WRE1 C5XBM7 C5WZC3 C5WNG8 C5Z5K3 C5YVW3 C5Y0K9 C5XWR4 C5YBU9 C5XFY4 C5WNT6 C5XXC1 C5WQ71 C5WQX7 C5X481 C5X8Y2 C5YPY1 C5XJC8 C5XUN8 C5Z804 C5YL34 C5YZM3 C5XXY1 C5YAX6 C5YWA7 C5XV89 C5WUE8 C5WRC0 A0A1Z5S9J1 C5XL07 C5YSD0 C5WZT7 C5X861 C5YGG6 C5XSV7 C5Z1B7 A0A1Z5SBS5 C5WRW8 C5WSM7…	under	0.938521	0.999049	0.0714286
Metabolism	Amino acid metabolism	sbi00260	Glycine, serine and threonine metabolism	2	1093	36	9002	0.00183	0.003999	C5X4K6 C5YJ49	C5XIY9 C5Z0N4 C5X054 C5YG66 C5YL07 C5X4K6 C5YLQ3 C5Y297 C5YJ49 C5XB29 C5XIV6 C5XDP9 C5Z0L0 C5YUZ5 C5XW40 Q8W0T4 C5YQS6 C5XIL7 C5Y6W1 C5XCA6 C5Z690 C5WN25 C5YS41 C5YMM0 C5YZR0 C5X0R5 C5YC45 C5YAF5 C5X893 C5YCC5 C5XFN4 C5XZ69 C5YDD2 C5X1N6 C5WSV9 C5XRB9	under	0.943778	0.999049	0.0555556
Metabolism	Carbohydrate metabolism	sbi00020	Citrate cycle (TCA cycle)	1	1093	25	9002	0.000915	0.002777	C5YW21	C5XXS0 C5WYF2 C5XZ73 C5XIY9 C5Z0N4 C5YW21 C5XH85 Q1KSB0 C5XY37 C5YIC1 C5YET5 C5YBX0 C5X5A2 C5YPW0 A0A1Z5R4Y7 C5XWJ7 C5Z0L0 C5YBS3 C5XYK7 C5YL64 C5WZ45 A0A1W0W529 C5YSC6 C5Y8E8 C5X9Z9	under	0.960865	0.999049	0.04
Metabolism	Lipid metabolism	sbi00564	Glycerophospholipid metabolism	1	1093	27	9002	0.000915	0.002999	C5WNR0	C5XKV3 C5XW59 C5YSV6 C5XHH2 C5Y5E3 C5XIH4 C5XHH3 C5XUA5 C5Y6Y9 C5YHX6 C5WU42 C5Y3K8 C5XDN8 C5XMH4 C5YZB4 C5YUY7 C5WQN3 C5XIB4 C5WT78 C5WNR0 C5YV08 A0A1W0W6S1 C5XSN8 C5XIQ8 C5XSY5 C5Y194 C5WUK8	under	0.969815	0.999049	0.037037
Metabolism	Carbohydrate metabolism	sbi00500	Starch and sucrose metabolism	2	1093	43	9002	0.00183	0.004777	C5XK41 C5YIX7	C5XES8 C5XSC5 C5X2Z4 C5WXJ1 C5Z1D3 C5X3X5 C5WN27 C5Z7E8 C5XUC4 C5YVK9 C5YUA1 C5WSP4 C5XPV2 C5XSU8 C5XK41 C5YIX7 C5X1C8 C5XLV5 C5Z390 C5YKV9 C5XTT9 C5XFD2 C5WNS8 C5X0Q9 C5XLZ5 C5WSM2 C5XR33 C5Z4Q6 C5XBE8 C5XKE9 C5X2B1 A0A1W0W7T6 Q9M6P8 C5XCE5 C5XJZ6 C5XJ13 C5YAD5 C6JS50 C5WRG3 C5WYV3 A0A1Z5RCK4 C5XIT7 C5YC22	under	0.973691	0.999049	0.0465116
Metabolism	Global and overview maps	sbi01240	Biosynthesis of cofactors	5	1093	97	9002	0.004575	0.010775	C5X760 C5XUJ7 C5WZI6 C5XSJ4 C5XVJ3	C5XEJ6 C5YU10 C5YU07 C5YZJ4 C5X972 C5XIY9 A0A1W0W2D1 C5YAM6 C5X1K7 C5Z0N4 C5Y4L1 C5XTL6 C5XSC5 C5Y1S2 C5WRH5 C5XH93 C5XI18 C5X760 C5Z191 C5WTM9 C5YJM9 C5XUJ7 C5YPK6 C5YAI8 C5YLV3 C5Y297 A0A1W0W1P7 C5YHW1 C5WYW2 A0A1B6PEZ8 C5WYH8 C5Z5Z9 C5WRD4 C5YZ77 C5XNR5 C5Z0L0 C5YCK7 C5YE75 C5YFN1 C5YIY2 C5YQS6 C5XFC4 C5X7Q7 C5YZF7 C5Y9F9 C5YPR1 C5XH23 C5WZI6 C5YNA8 C5Y2E9 C5XT03 C5Y0A2 C5Z607 C5XSJ4 C5WTQ1 C5…	under	0.994012	0.999049	0.0515464
Genetic Information Processing	Translation	sbi03015	mRNA surveillance pathway	1	1093	42	9002	0.000915	0.004666	C5Z545	C5YLJ8 C5WPD6 C5WXS7 C5XDI8 C5YDD4 C5XT16 C5XWR4 C5Z6X3 C5WM64 C5YBU9 C5XY23 C5WNT6 C5XXC1 C5XC00 C5XCI6 C5YAN4 C5Z545 C5XD37 C5WQ33 C5Z804 C5YL34 C5WYG5 C5YZM3 C5WNT1 C5XCH7 A0A1Z5S9J1 C5Z4V4 C5X861 C5YSM7 C5XY51 C5YMI8 C5YI06 C5XY22 C5XJW2 C5Z7U3 C5WS11 C5XHW5 C5Y1R0 C5XX35 C5YJM6 C5WNP9 C5Z042	under	0.995704	0.999049	0.0238095
Metabolism	Carbohydrate metabolism	sbi00620	Pyruvate metabolism	1	1093	46	9002	0.000915	0.00511	C5YW21	C5Z841 C5WYF2 C5XZ73 C5Y4G6 C5XIY9 C5XRJ6 C5Z0N4 C5Y4L1 C5Y1S2 C5XYZ9 C5YQI8 C5X951 C5YW21 C5XH93 C5X1M7 C5YK81 C5XY37 C5YAI8 C5X5A2 A0A1Z5R4Y7 C5WRD4 C5YZ77 C5XDP9 C5Z0L0 C5YBS3 C5WND5 C5Y5C9 C5XVU9 C5XFC4 C5YL64 C5XTB7 C5WMI4 C5YD68 C5XRJ7 C5Y1X4 C5YV65 A0A1W0W529 C5YSC6 C5YA50 C5WMI3 C5X5E8 C5Z842 C5YU98 C5XY85 C5XB26 P17606	under	0.997447	0.999049	0.0217391
Metabolism	Carbohydrate metabolism	sbi00010	Glycolysis / Gluconeogenesis	2	1093	72	9002	0.00183	0.007998	C5Y9T3 C5Z7C5	C5XX52 C5XFH6 C5XRQ7 C5XZ73 C5XW45 C5XIY9 C5XRJ6 C5Z0N4 C5Y4L1 C5Y1S2 C5YJF5 C5XBD4 C5XH93 C5X2Z4 C5WP07 C5Z1D3 C5XPP7 C5WN27 A0A1B6Q2B4 C5XY37 C5Y9J4 C5Z0B5 C5YAI8 C5X695 C5X5A2 C5Z7L1 A0A1Z5R4Y7 C5Y9T1 C5WRD4 C5YZ77 C5XJ72 C5XZX0 C5XDP9 C5Z0L0 C5WNH9 C5YSP7 C5YBS3 C5WND5 C5Z4B4 C5XVU9 C5Y9T0 C5XFC4 A0A1Z5S4A1 C5YL64 C5XTB7 C5WMI4 C5XRJ7 C5Y1X4 A0A1W0W529 C5YUA1 C5YSC6 C5Y9T3 C5Y5Q8 C5WQ44 C5WMI…	under	0.999049	0.999049	0.0277778
